# Supplementary material for: Migration of wheat stripe rust from the primary oversummering region to neighboring regions in China
Source: Commun Biol. 2025 Mar 3;8:350. doi: 10.1038/s42003-025-07789-3 (PMC11876435; doi:10.1038/s42003-025-07789-3)
Supplement: Supplementary file 3 — Supplementary Data 1 [file 42003_2025_7789_MOESM3_ESM.xlsx]

## Sheet: G1
Identified Races	Unique Races
CYR32	Su11-267
CYR33	HY-147
CYR34	HY-108
G22-013	G22-238
G22-014	HY-019
G22-078	Su11-192
G22-108	Su11-208
G22-238	HY-102
G22-246	HY-103
HY007-1	G22-014
HY008-1
HY-019
HY-029
HY-037
HY-102
HY-103
HY-104
HY-108
HY-147
HY-187
LV13-25
Su11-042
Su11-192
Su11-208
Su11-267

## Sheet: G2
Identified Races	Unique Races
CYR32	HY156
HY008-1	LV13-03
HY156	Su11-035
LV13-03
Su11-035
Su11-042

## Sheet: G3
Identified Races	Unique Races
CYR32	LV13-24
G22-108	HY-192
HY-004-2	HY-004-2
HY007-1	HY-100
HY008-1	HY-152
HY-029	HY-168
HY-100	HY-177
HY-152	HY-193
HY-168	Su11-041
HY-177
HY-187
HY-192
HY-193
LV13
LV13-24
LV13-25
Su11-041

## Sheet: G4
Identified Races	Unique Races
CYR32	G22-205
CYR34	HY-004-1
G22-013	Su11-362
G22-078	Su11-271
G22-108	Yr5-15
G22-205
G22-246
HY-004-1
HY-008-1
HY-029
HY-037
Su11-362
Su11-271
Yr5-15

## Sheet: G5
Identified Races	Unique Races
CYR32	G22-107
CYR33	HY-188
CYR34	HY-189
G22-107	LV13-26
HY-037	Su11-041
HY-188	Su11-382
HY-189
HY-260
LV13-26
Su11-041
Su11-382

## Sheet: G6
Identified Races	Unique Races
CYR32	Su11-007-1
CYR33
HY-008-1
HY-029
HY-104
HY-260
Su11-007-1
