# Supplementary material for: Migration of wheat stripe rust from the primary oversummering region to neighboring regions in China
Source: Commun Biol. 2025 Mar 3;8:350. doi: 10.1038/s42003-025-07789-3 (PMC11876435; doi:10.1038/s42003-025-07789-3)
Supplement: Supplementary file 4 — Supplementary Data 2 [file 42003_2025_7789_MOESM4_ESM.zip]

Archive with 14,658 entries (9,986 files):
- Eastern_Liupan_Mountain/
- Eastern_Liupan_Mountain/Autumn/
- Eastern_Liupan_Mountain/Autumn/PL18100100
- Eastern_Liupan_Mountain/Autumn/PL18100106
- Eastern_Liupan_Mountain/Autumn/PL18100112
- Eastern_Liupan_Mountain/Autumn/PL18100118
- Eastern_Liupan_Mountain/Autumn/PL18100200
- Eastern_Liupan_Mountain/Autumn/PL18100206
- Eastern_Liupan_Mountain/Autumn/PL18100212
- Eastern_Liupan_Mountain/Autumn/PL18100218
- Eastern_Liupan_Mountain/Autumn/PL18100300
- Eastern_Liupan_Mountain/Autumn/PL18100306
- Eastern_Liupan_Mountain/Autumn/PL18100312
- Eastern_Liupan_Mountain/Autumn/PL18100318
- Eastern_Liupan_Mountain/Autumn/PL18100400
- Eastern_Liupan_Mountain/Autumn/PL18100406
- Eastern_Liupan_Mountain/Autumn/PL18100412
- Eastern_Liupan_Mountain/Autumn/PL18100418
- Eastern_Liupan_Mountain/Autumn/PL18100500
- Eastern_Liupan_Mountain/Autumn/PL18100506
- Eastern_Liupan_Mountain/Autumn/PL18100512
- Eastern_Liupan_Mountain/Autumn/PL18100518
- Eastern_Liupan_Mountain/Autumn/PL18100600
- Eastern_Liupan_Mountain/Autumn/PL18100606
- Eastern_Liupan_Mountain/Autumn/PL18100612
- Eastern_Liupan_Mountain/Autumn/PL18100618
- Eastern_Liupan_Mountain/Autumn/PL18100700
- Eastern_Liupan_Mountain/Autumn/PL18100706
- Eastern_Liupan_Mountain/Autumn/PL18100712
- Eastern_Liupan_Mountain/Autumn/PL18100718
- Eastern_Liupan_Mountain/Autumn/PL18100800
- Eastern_Liupan_Mountain/Autumn/PL18100806
- Eastern_Liupan_Mountain/Autumn/PL18100812
- Eastern_Liupan_Mountain/Autumn/PL18100818
- Eastern_Liupan_Mountain/Autumn/PL18100900
- Eastern_Liupan_Mountain/Autumn/PL18100906
- Eastern_Liupan_Mountain/Autumn/PL18100912
- Eastern_Liupan_Mountain/Autumn/PL18100918
- Eastern_Liupan_Mountain/Autumn/PL18101000
- Eastern_Liupan_Mountain/Autumn/PL18101006
- Eastern_Liupan_Mountain/Autumn/PL18101012
- Eastern_Liupan_Mountain/Autumn/PL18101018
- Eastern_Liupan_Mountain/Autumn/PL18101100
- Eastern_Liupan_Mountain/Autumn/PL18101106
- Eastern_Liupan_Mountain/Autumn/PL18101112
- Eastern_Liupan_Mountain/Autumn/PL18101118
- Eastern_Liupan_Mountain/Autumn/PL18101200
- Eastern_Liupan_Mountain/Autumn/PL18101206
- Eastern_Liupan_Mountain/Autumn/PL18101212
- Eastern_Liupan_Mountain/Autumn/PL18101218
- Eastern_Liupan_Mountain/Autumn/PL18101300
- Eastern_Liupan_Mountain/Autumn/PL18101306
- Eastern_Liupan_Mountain/Autumn/PL18101312
- Eastern_Liupan_Mountain/Autumn/PL18101318
- Eastern_Liupan_Mountain/Autumn/PL18101400
- Eastern_Liupan_Mountain/Autumn/PL18101406
- Eastern_Liupan_Mountain/Autumn/PL18101412
- Eastern_Liupan_Mountain/Autumn/PL18101418
- Eastern_Liupan_Mountain/Autumn/PL18101500
- Eastern_Liupan_Mountain/Autumn/PL18101506
- Eastern_Liupan_Mountain/Autumn/PL18101512
- Eastern_Liupan_Mountain/Autumn/PL18101518
- Eastern_Liupan_Mountain/Autumn/PL18101600
- Eastern_Liupan_Mountain/Autumn/PL18101606
- Eastern_Liupan_Mountain/Autumn/PL18101612
- Eastern_Liupan_Mountain/Autumn/PL18101618
- Eastern_Liupan_Mountain/Autumn/PL18101700
- Eastern_Liupan_Mountain/Autumn/PL18101706
- Eastern_Liupan_Mountain/Autumn/PL18101712
- Eastern_Liupan_Mountain/Autumn/PL18101718
- Eastern_Liupan_Mountain/Autumn/PL18101800
- Eastern_Liupan_Mountain/Autumn/PL18101806
- Eastern_Liupan_Mountain/Autumn/PL18101812
- Eastern_Liupan_Mountain/Autumn/PL18101818
- Eastern_Liupan_Mountain/Autumn/PL18101900
- Eastern_Liupan_Mountain/Autumn/PL18101906
- Eastern_Liupan_Mountain/Autumn/PL18101912
- Eastern_Liupan_Mountain/Autumn/PL18101918
- Eastern_Liupan_Mountain/Autumn/PL18102000
- Eastern_Liupan_Mountain/Autumn/PL18102006
- Eastern_Liupan_Mountain/Autumn/PL18102012
- Eastern_Liupan_Mountain/Autumn/PL18102018
- Eastern_Liupan_Mountain/Autumn/PL18102100
- Eastern_Liupan_Mountain/Autumn/PL18102106
- Eastern_Liupan_Mountain/Autumn/PL18102112
- Eastern_Liupan_Mountain/Autumn/PL18102118
- Eastern_Liupan_Mountain/Autumn/PL18102200
- Eastern_Liupan_Mountain/Autumn/PL18102206
- Eastern_Liupan_Mountain/Autumn/PL18102212
- Eastern_Liupan_Mountain/Autumn/PL18102218
- Eastern_Liupan_Mountain/Autumn/PL18102300
- Eastern_Liupan_Mountain/Autumn/PL18102306
- Eastern_Liupan_Mountain/Autumn/PL18102312
- Eastern_Liupan_Mountain/Autumn/PL18102318
- Eastern_Liupan_Mountain/Autumn/PL18102400
- Eastern_Liupan_Mountain/Autumn/PL18102406
- Eastern_Liupan_Mountain/Autumn/PL18102412
- Eastern_Liupan_Mountain/Autumn/PL18102418
- Eastern_Liupan_Mountain/Autumn/PL18102500
- Eastern_Liupan_Mountain/Autumn/PL18102506
- Eastern_Liupan_Mountain/Autumn/PL18102512
- Eastern_Liupan_Mountain/Autumn/PL18102518
- Eastern_Liupan_Mountain/Autumn/PL18102600
- Eastern_Liupan_Mountain/Autumn/PL18102606
- Eastern_Liupan_Mountain/Autumn/PL18102612
- Eastern_Liupan_Mountain/Autumn/PL18102618
- Eastern_Liupan_Mountain/Autumn/PL18102700
- Eastern_Liupan_Mountain/Autumn/PL18102706
- Eastern_Liupan_Mountain/Autumn/PL18102712
- Eastern_Liupan_Mountain/Autumn/PL18102718
- Eastern_Liupan_Mountain/Autumn/PL18102800
- Eastern_Liupan_Mountain/Autumn/PL18102806
- Eastern_Liupan_Mountain/Autumn/PL18102812
- Eastern_Liupan_Mountain/Autumn/PL18102818
- Eastern_Liupan_Mountain/Autumn/PL18102900
- Eastern_Liupan_Mountain/Autumn/PL18102906
- Eastern_Liupan_Mountain/Autumn/PL18102912
- Eastern_Liupan_Mountain/Autumn/PL18102918
- Eastern_Liupan_Mountain/Autumn/PL18103000
- Eastern_Liupan_Mountain/Autumn/PL18103006
- Eastern_Liupan_Mountain/Autumn/PL18103012
- Eastern_Liupan_Mountain/Autumn/PL18103018
- Eastern_Liupan_Mountain/Autumn/PL18103100
- Eastern_Liupan_Mountain/Autumn/PL18103106
- Eastern_Liupan_Mountain/Autumn/PL18103112
- Eastern_Liupan_Mountain/Autumn/PL18103118
- Eastern_Liupan_Mountain/Autumn/PL18110100
- Eastern_Liupan_Mountain/Autumn/PL18110106
- Eastern_Liupan_Mountain/Autumn/PL18110112
- Eastern_Liupan_Mountain/Autumn/PL18110118
- Eastern_Liupan_Mountain/Autumn/PL18110200
- Eastern_Liupan_Mountain/Autumn/PL18110206
- Eastern_Liupan_Mountain/Autumn/PL18110212
- Eastern_Liupan_Mountain/Autumn/PL18110218
- Eastern_Liupan_Mountain/Autumn/PL18110300
- Eastern_Liupan_Mountain/Autumn/PL18110306
- Eastern_Liupan_Mountain/Autumn/PL18110312
- Eastern_Liupan_Mountain/Autumn/PL18110318
- Eastern_Liupan_Mountain/Autumn/PL18110400
- Eastern_Liupan_Mountain/Autumn/PL18110406
- Eastern_Liupan_Mountain/Autumn/PL18110412
- Eastern_Liupan_Mountain/Autumn/PL18110418
- Eastern_Liupan_Mountain/Autumn/PL18110500
- Eastern_Liupan_Mountain/Autumn/PL18110506
- Eastern_Liupan_Mountain/Autumn/PL18110512
- Eastern_Liupan_Mountain/Autumn/PL18110518
- Eastern_Liupan_Mountain/Autumn/PL18110600
- Eastern_Liupan_Mountain/Autumn/PL18110606
- Eastern_Liupan_Mountain/Autumn/PL18110612
- Eastern_Liupan_Mountain/Autumn/PL18110618
- Eastern_Liupan_Mountain/Autumn/PL18110700
- Eastern_Liupan_Mountain/Autumn/PL18110706
- Eastern_Liupan_Mountain/Autumn/PL18110712
- Eastern_Liupan_Mountain/Autumn/PL18110718
- Eastern_Liupan_Mountain/Autumn/PL18110800
- Eastern_Liupan_Mountain/Autumn/PL18110806
- Eastern_Liupan_Mountain/Autumn/PL18110812
- Eastern_Liupan_Mountain/Autumn/PL18110818
- Eastern_Liupan_Mountain/Autumn/PL18110900
- Eastern_Liupan_Mountain/Autumn/PL18110906
- Eastern_Liupan_Mountain/Autumn/PL18110912
- Eastern_Liupan_Mountain/Autumn/PL18110918
- Eastern_Liupan_Mountain/Autumn/PL18111000
- Eastern_Liupan_Mountain/Autumn/PL18111006
- Eastern_Liupan_Mountain/Autumn/PL18111012
- Eastern_Liupan_Mountain/Autumn/PL18111018
- Eastern_Liupan_Mountain/Autumn/PL18111100
- Eastern_Liupan_Mountain/Autumn/PL18111106
- Eastern_Liupan_Mountain/Autumn/PL18111112
- Eastern_Liupan_Mountain/Autumn/PL18111118
- Eastern_Liupan_Mountain/Autumn/PL18111200
- Eastern_Liupan_Mountain/Autumn/PL18111206
- Eastern_Liupan_Mountain/Autumn/PL18111212
- Eastern_Liupan_Mountain/Autumn/PL18111218
- Eastern_Liupan_Mountain/Autumn/PL18111300
- Eastern_Liupan_Mountain/Autumn/PL18111306
- Eastern_Liupan_Mountain/Autumn/PL18111312
- Eastern_Liupan_Mountain/Autumn/PL18111318
- Eastern_Liupan_Mountain/Autumn/PL18111400
- Eastern_Liupan_Mountain/Autumn/PL18111406
- Eastern_Liupan_Mountain/Autumn/PL18111412
- Eastern_Liupan_Mountain/Autumn/PL18111418
- Eastern_Liupan_Mountain/Autumn/PL18111500
- Eastern_Liupan_Mountain/Autumn/PL18111506
- Eastern_Liupan_Mountain/Autumn/PL18111512
- Eastern_Liupan_Mountain/Autumn/PL18111518
- Eastern_Liupan_Mountain/Autumn/PL18111600
- Eastern_Liupan_Mountain/Autumn/PL18111606
- Eastern_Liupan_Mountain/Autumn/PL18111612
- Eastern_Liupan_Mountain/Autumn/PL18111618
- Eastern_Liupan_Mountain/Autumn/PL18111700
- Eastern_Liupan_Mountain/Autumn/PL18111706
- Eastern_Liupan_Mountain/Autumn/PL18111712
- Eastern_Liupan_Mountain/Autumn/PL18111718
- Eastern_Liupan_Mountain/Autumn/PL18111800
- Eastern_Liupan_Mountain/Autumn/PL18111806
- Eastern_Liupan_Mountain/Autumn/PL18111812
- Eastern_Liupan_Mountain/Autumn/PL18111818
- Eastern_Liupan_Mountain/Autumn/PL18111900
- Eastern_Liupan_Mountain/Autumn/PL18111906
- Eastern_Liupan_Mountain/Autumn/PL18111912
- Eastern_Liupan_Mountain/Autumn/PL18111918
- Eastern_Liupan_Mountain/Autumn/PL18112000
- Eastern_Liupan_Mountain/Autumn/PL18112006
- Eastern_Liupan_Mountain/Autumn/PL18112012
- Eastern_Liupan_Mountain/Autumn/PL18112018
- Eastern_Liupan_Mountain/Autumn/PL18112100
- Eastern_Liupan_Mountain/Autumn/PL18112106
- Eastern_Liupan_Mountain/Autumn/PL18112112
- Eastern_Liupan_Mountain/Autumn/PL18112118
- Eastern_Liupan_Mountain/Autumn/PL18112200
- Eastern_Liupan_Mountain/Autumn/PL18112206
- Eastern_Liupan_Mountain/Autumn/PL18112212
- Eastern_Liupan_Mountain/Autumn/PL18112218
- Eastern_Liupan_Mountain/Autumn/PL18112300
- Eastern_Liupan_Mountain/Autumn/PL18112306
- Eastern_Liupan_Mountain/Autumn/PL18112312
- Eastern_Liupan_Mountain/Autumn/PL18112318
- Eastern_Liupan_Mountain/Autumn/PL18112400
- Eastern_Liupan_Mountain/Autumn/PL18112406
- Eastern_Liupan_Mountain/Autumn/PL18112412
- Eastern_Liupan_Mountain/Autumn/PL18112418
- Eastern_Liupan_Mountain/Autumn/PL18112500
- Eastern_Liupan_Mountain/Autumn/PL18112506
- Eastern_Liupan_Mountain/Autumn/PL18112512
- Eastern_Liupan_Mountain/Autumn/PL18112518
- Eastern_Liupan_Mountain/Autumn/PL18112600
- Eastern_Liupan_Mountain/Autumn/PL18112606
- Eastern_Liupan_Mountain/Autumn/PL18112612
- Eastern_Liupan_Mountain/Autumn/PL18112618
- Eastern_Liupan_Mountain/Autumn/PL18112700
- Eastern_Liupan_Mountain/Autumn/PL18112706
- Eastern_Liupan_Mountain/Autumn/PL18112712
- Eastern_Liupan_Mountain/Autumn/PL18112718
- Eastern_Liupan_Mountain/Autumn/PL18112800
- Eastern_Liupan_Mountain/Autumn/PL18112806
- Eastern_Liupan_Mountain/Autumn/PL18112812
- Eastern_Liupan_Mountain/Autumn/PL18112818
- Eastern_Liupan_Mountain/Autumn/PL18112900
- Eastern_Liupan_Mountain/Autumn/PL18112906
- Eastern_Liupan_Mountain/Autumn/PL18112912
- Eastern_Liupan_Mountain/Autumn/PL18112918
- Eastern_Liupan_Mountain/Autumn/PL18113000
- Eastern_Liupan_Mountain/Autumn/PL18113006
- Eastern_Liupan_Mountain/Autumn/PL18113012
- Eastern_Liupan_Mountain/Autumn/PL18113018
- Eastern_Liupan_Mountain/Autumn/PL19100100
- Eastern_Liupan_Mountain/Autumn/PL19100106
- Eastern_Liupan_Mountain/Autumn/PL19100112
- Eastern_Liupan_Mountain/Autumn/PL19100118
- Eastern_Liupan_Mountain/Autumn/PL19100200
- Eastern_Liupan_Mountain/Autumn/PL19100206
- Eastern_Liupan_Mountain/Autumn/PL19100212
- Eastern_Liupan_Mountain/Autumn/PL19100218
- Eastern_Liupan_Mountain/Autumn/PL19100300
- Eastern_Liupan_Mountain/Autumn/PL19100306
- Eastern_Liupan_Mountain/Autumn/PL19100312
- Eastern_Liupan_Mountain/Autumn/PL19100318
- Eastern_Liupan_Mountain/Autumn/PL19100400
- Eastern_Liupan_Mountain/Autumn/PL19100406
- Eastern_Liupan_Mountain/Autumn/PL19100412
- Eastern_Liupan_Mountain/Autumn/PL19100418
- Eastern_Liupan_Mountain/Autumn/PL19100500
- Eastern_Liupan_Mountain/Autumn/PL19100506
- Eastern_Liupan_Mountain/Autumn/PL19100512
- Eastern_Liupan_Mountain/Autumn/PL19100518
- Eastern_Liupan_Mountain/Autumn/PL19100600
- Eastern_Liupan_Mountain/Autumn/PL19100606
- Eastern_Liupan_Mountain/Autumn/PL19100612
- Eastern_Liupan_Mountain/Autumn/PL19100618
- Eastern_Liupan_Mountain/Autumn/PL19100700
- Eastern_Liupan_Mountain/Autumn/PL19100706
- Eastern_Liupan_Mountain/Autumn/PL19100712
- Eastern_Liupan_Mountain/Autumn/PL19100718
- Eastern_Liupan_Mountain/Autumn/PL19100800
- Eastern_Liupan_Mountain/Autumn/PL19100806
- Eastern_Liupan_Mountain/Autumn/PL19100812
- Eastern_Liupan_Mountain/Autumn/PL19100818
- Eastern_Liupan_Mountain/Autumn/PL19100900
- Eastern_Liupan_Mountain/Autumn/PL19100906
- Eastern_Liupan_Mountain/Autumn/PL19100912
- Eastern_Liupan_Mountain/Autumn/PL19100918
- Eastern_Liupan_Mountain/Autumn/PL19101000
- Eastern_Liupan_Mountain/Autumn/PL19101006
- Eastern_Liupan_Mountain/Autumn/PL19101012
- Eastern_Liupan_Mountain/Autumn/PL19101018
- Eastern_Liupan_Mountain/Autumn/PL19101100
- Eastern_Liupan_Mountain/Autumn/PL19101106
- Eastern_Liupan_Mountain/Autumn/PL19101112
- Eastern_Liupan_Mountain/Autumn/PL19101118
- Eastern_Liupan_Mountain/Autumn/PL19101200
- Eastern_Liupan_Mountain/Autumn/PL19101206
- Eastern_Liupan_Mountain/Autumn/PL19101212
- Eastern_Liupan_Mountain/Autumn/PL19101218
- Eastern_Liupan_Mountain/Autumn/PL19101300
- Eastern_Liupan_Mountain/Autumn/PL19101306
- Eastern_Liupan_Mountain/Autumn/PL19101312
- Eastern_Liupan_Mountain/Autumn/PL19101318
- Eastern_Liupan_Mountain/Autumn/PL19101400
- Eastern_Liupan_Mountain/Autumn/PL19101406
[truncated: 9,700 more entries]
