# Supplementary material for: Migration of wheat stripe rust from the primary oversummering region to neighboring regions in China
Source: Commun Biol. 2025 Mar 3;8:350. doi: 10.1038/s42003-025-07789-3 (PMC11876435; doi:10.1038/s42003-025-07789-3)
Supplement: Supplementary file 4 — Supplementary Data 2 [file 42003_2025_7789_MOESM4_ESM.zip › Eastern_Liupan_Mountain/Autumn/PL18100100]

     5     1
    GDAS    18    10     1     0     0
    GDAS    18    10     8     0     0
    GDAS    18    10    15     0     0
    GDAS    18    10    22     0     0
    GDAS    18    10    29     0     0
     1 FORWARD  OMEGA   
    18    10     1     0   35.198  106.551   100.0
     1 PRESSURE
     1     1    18    10     1     0     0     0     0.0   35.198  106.551    100.0    848.2
     1     1    18    10     1     1     0     1     1.0   35.179  106.512    103.2    846.2
     1     1    18    10     1     2     0     2     2.0   35.175  106.484    106.2    844.5
     1     1    18    10     1     3     0     3     3.0   35.185  106.470    109.3    843.0
     1     1    18    10     1     4     0     2     4.0   35.195  106.462    113.7    841.0
     1     1    18    10     1     5     0     1     5.0   35.191  106.451    120.0    839.0
     1     1    18    10     1     6     0     0     6.0   35.173  106.437    127.7    837.2
     1     1    18    10     1     7     0     1     7.0   35.148  106.418    138.6    835.6
     1     1    18    10     1     8     0     2     8.0   35.125  106.391    155.3    832.7
     1     1    18    10     1     9     0     3     9.0   35.104  106.355    178.5    828.8
     1     1    18    10     1    10     0     2    10.0   35.090  106.309    201.9    824.4
     1     1    18    10     1    11     0     1    11.0   35.090  106.247    217.0    820.2
     1     1    18    10     1    12     0     0    12.0   35.103  106.163    219.2    815.8
     1     1    18    10     1    13     0     1    13.0   35.124  106.062    204.9    811.9
     1     1    18    10     1    14     0     2    14.0   35.149  105.955    178.9    810.6
     1     1    18    10     1    15     0     3    15.0   35.180  105.852    151.8    811.7
     1     1    18    10     1    16     0     2    16.0   35.209  105.762    131.4    812.3
     1     1    18    10     1    17     0     1    17.0   35.229  105.690    117.0    812.1
     1     1    18    10     1    18     0     0    18.0   35.238  105.629    105.6    812.1
     1     1    18    10     1    19     0     1    19.0   35.244  105.576     97.5    812.1
     1     1    18    10     1    20     0     2    20.0   35.254  105.525     93.5    811.6
     1     1    18    10     1    21     0     3    21.0   35.268  105.475     92.9    810.8
     1     1    18    10     1    22     0     2    22.0   35.281  105.426     90.0    810.1
     1     1    18    10     1    23     0     1    23.0   35.291  105.379     79.5    810.8
     1     1    18    10     2     0     0     0    24.0   35.300  105.334     63.7    812.5
     1     1    18    10     2     1     0     1    25.0   35.316  105.288     50.0    814.3
     1     1    18    10     2     2     0     2    26.0   35.344  105.239     41.5    814.3
     1     1    18    10     2     3     0     3    27.0   35.383  105.185     35.9    814.4
     1     1    18    10     2     4     0     2    28.0   35.427  105.125     32.7    814.1
     1     1    18    10     2     5     0     1    29.0   35.473  105.061     31.4    813.8
     1     1    18    10     2     6     0     0    30.0   35.520  104.995     31.3    813.5
     1     1    18    10     2     7     0     1    31.0   35.564  104.921     31.4    811.4
     1     1    18    10     2     8     0     2    32.0   35.602  104.829     31.6    809.2
     1     1    18    10     2     9     0     3    33.0   35.631  104.718     32.3    806.7
     1     1    18    10     2    10     0     2    34.0   35.649  104.596     33.9    804.0
     1     1    18    10     2    11     0     1    35.0   35.655  104.474     36.5    801.0
     1     1    18    10     2    12     0     0    36.0   35.653  104.362     39.8    797.8
     1     1    18    10     2    13     0     1    37.0   35.654  104.264     41.2    795.0
     1     1    18    10     2    14     0     2    38.0   35.667  104.179     37.5    793.9
     1     1    18    10     2    15     0     3    39.0   35.693  104.104     29.1    794.7
     1     1    18    10     2    16     0     2    40.0   35.725  104.043     21.2    797.1
     1     1    18    10     2    17     0     1    41.0   35.753  104.002     16.6    799.3
     1     1    18    10     2    18     0     0    42.0   35.779  103.983     14.3    801.2
     1     1    18    10     2    19     0     1    43.0   35.800  103.976     13.3    802.7
     1     1    18    10     2    20     0     2    44.0   35.815  103.974     12.6    803.8
     1     1    18    10     2    21     0     3    45.0   35.824  103.979     12.2    804.6
     1     1    18    10     2    22     0     2    46.0   35.833  103.990     11.6    806.8
     1     1    18    10     2    23     0     1    47.0   35.849  104.004     10.7    809.7
     1     1    18    10     3     0     0     0    48.0   35.872  104.022      9.7    813.1
     1     1    18    10     3     1     0     1    49.0   35.895  104.042      8.7    815.3
     1     1    18    10     3     2     0     2    50.0   35.913  104.065      8.1    816.8
     1     1    18    10     3     3     0     3    51.0   35.926  104.092      7.8    817.8
     1     1    18    10     3     4     0     2    52.0   35.942  104.115      7.5    818.0
     1     1    18    10     3     5     0     1    53.0   35.962  104.126      7.3    818.4
     1     1    18    10     3     6     0     0    54.0   35.986  104.126      7.2    819.2
     1     1    18    10     3     7     0     1    55.0   36.010  104.109      6.9    820.1
     1     1    18    10     3     8     0     2    56.0   36.031  104.067      6.7    819.7
     1     1    18    10     3     9     0     3    57.0   36.043  103.999      6.9    819.4
     1     1    18    10     3    10     0     2    58.0   36.045  103.919      8.2    816.5
     1     1    18    10     3    11     0     1    59.0   36.044  103.843     11.4    813.8
     1     1    18    10     3    12     0     0    60.0   36.037  103.772     19.4    810.6
     1     1    18    10     3    13     0     1    61.0   36.034  103.708     34.3    807.2
     1     1    18    10     3    14     0     2    62.0   36.037  103.654     53.5    804.2
     1     1    18    10     3    15     0     3    63.0   36.044  103.609     77.9    800.3
     1     1    18    10     3    16     0     2    64.0   36.050  103.574    108.3    796.0
     1     1    18    10     3    17     0     1    65.0   36.050  103.554    142.8    792.0
     1     1    18    10     3    18     0     0    66.0   36.043  103.550    178.2    788.4
     1     1    18    10     3    19     0     1    67.0   36.032  103.554    219.5    785.7
     1     1    18    10     3    20     0     2    68.0   36.017  103.561    276.4    781.0
     1     1    18    10     3    21     0     3    69.0   36.000  103.571    346.3    774.7
     1     1    18    10     3    22     0     2    70.0   35.987  103.579    420.2    766.9
     1     1    18    10     3    23     0     1    71.0   35.982  103.577    494.1    759.7
     1     1    18    10     4     0     0     0    72.0   35.986  103.566    571.4    753.4
     1     1    18    10     4     1     0     1    73.0   35.995  103.553    648.5    745.8
     1     1    18    10     4     2     0     2    74.0   36.006  103.544    715.9    739.5
     1     1    18    10     4     3     0     3    75.0   36.018  103.538    771.6    733.9
     1     1    18    10     4     4     0     2    76.0   36.038  103.523    824.7    728.6
     1     1    18    10     4     5     0     1    77.0   36.070  103.489    885.6    720.5
     1     1    18    10     4     6     0     0    78.0   36.115  103.442    960.1    710.6
     1     1    18    10     4     7     0     1    79.0   36.175  103.388   1058.5    698.2
     1     1    18    10     4     8     0     2    80.0   36.248  103.339   1187.8    681.9
     1     1    18    10     4     9     0     3    81.0   36.333  103.307   1348.3    663.7
     1     1    18    10     4    10     0     2    82.0   36.421  103.304   1523.7    644.2
     1     1    18    10     4    11     0     1    83.0   36.505  103.329   1688.6    628.7
     1     1    18    10     4    12     0     0    84.0   36.579  103.378   1839.3    616.5
     1     1    18    10     4    13     0     1    85.0   36.642  103.459   1977.1    607.9
     1     1    18    10     4    14     0     2    86.0   36.701  103.567   2110.8    602.4
     1     1    18    10     4    15     0     3    87.0   36.754  103.685   2252.8    597.2
     1     1    18    10     4    16     0     2    88.0   36.808  103.802   2405.8    591.1
     1     1    18    10     4    17     0     1    89.0   36.875  103.910   2554.7    584.1
     1     1    18    10     4    18     0     0    90.0   36.957  104.009   2671.3    578.8
     1     1    18    10     4    19     0     1    91.0   37.057  104.116   2766.5    577.1
     1     1    18    10     4    20     0     2    92.0   37.181  104.255   2871.8    575.3
