# Supplementary material for: Migration of wheat stripe rust from the primary oversummering region to neighboring regions in China
Source: Commun Biol. 2025 Mar 3;8:350. doi: 10.1038/s42003-025-07789-3 (PMC11876435; doi:10.1038/s42003-025-07789-3)
Supplement: Supplementary file 4 — Supplementary Data 2 [file 42003_2025_7789_MOESM4_ESM.zip › Eastern_Liupan_Mountain/Autumn/PL18100106]

     5     1
    GDAS    18    10     1     0     0
    GDAS    18    10     8     0     0
    GDAS    18    10    15     0     0
    GDAS    18    10    22     0     0
    GDAS    18    10    29     0     0
     1 FORWARD  OMEGA   
    18    10     1     6   35.198  106.551   100.0
     1 PRESSURE
     1     1    18    10     1     6     0     0     0.0   35.198  106.551    100.0    844.4
     1     1    18    10     1     7     0     1     1.0   35.174  106.522    110.5    842.6
     1     1    18    10     1     8     0     2     2.0   35.152  106.486    127.6    839.5
     1     1    18    10     1     9     0     3     3.0   35.132  106.444    152.0    835.1
     1     1    18    10     1    10     0     2     4.0   35.119  106.394    179.5    829.9
     1     1    18    10     1    11     0     1     5.0   35.119  106.333    202.9    824.9
     1     1    18    10     1    12     0     0     6.0   35.131  106.254    217.3    819.5
     1     1    18    10     1    13     0     1     7.0   35.153  106.160    217.5    814.5
     1     1    18    10     1    14     0     2     8.0   35.179  106.058    202.5    810.4
     1     1    18    10     1    15     0     3     9.0   35.208  105.949    177.8    809.1
     1     1    18    10     1    16     0     2    10.0   35.235  105.852    156.3    810.2
     1     1    18    10     1    17     0     1    11.0   35.252  105.773    141.1    810.3
     1     1    18    10     1    18     0     0    12.0   35.262  105.708    129.1    810.6
     1     1    18    10     1    19     0     1    13.0   35.269  105.651    120.5    810.5
     1     1    18    10     1    20     0     2    14.0   35.279  105.595    115.9    809.9
     1     1    18    10     1    21     0     3    15.0   35.292  105.543    115.2    809.1
     1     1    18    10     1    22     0     2    16.0   35.305  105.491    111.7    808.4
     1     1    18    10     1    23     0     1    17.0   35.315  105.439     99.8    809.1
     1     1    18    10     2     0     0     0    18.0   35.322  105.389     81.3    810.8
     1     1    18    10     2     1     0     1    19.0   35.335  105.340     64.8    813.0
     1     1    18    10     2     2     0     2    20.0   35.363  105.288     54.7    813.6
     1     1    18    10     2     3     0     3    21.0   35.402  105.232     48.8    813.6
     1     1    18    10     2     4     0     2    22.0   35.447  105.172     45.9    813.2
     1     1    18    10     2     5     0     1    23.0   35.493  105.108     45.4    812.9
     1     1    18    10     2     6     0     0    24.0   35.539  105.044     46.3    812.8
     1     1    18    10     2     7     0     1    25.0   35.586  104.971     46.5    812.1
     1     1    18    10     2     8     0     2    26.0   35.628  104.881     45.6    810.2
     1     1    18    10     2     9     0     3    27.0   35.661  104.771     45.3    808.0
     1     1    18    10     2    10     0     2    28.0   35.682  104.647     46.2    805.7
     1     1    18    10     2    11     0     1    29.0   35.691  104.521     48.4    803.1
     1     1    18    10     2    12     0     0    30.0   35.691  104.402     51.7    800.2
     1     1    18    10     2    13     0     1    31.0   35.694  104.296     53.0    797.3
     1     1    18    10     2    14     0     2    32.0   35.708  104.204     48.5    796.7
     1     1    18    10     2    15     0     3    33.0   35.736  104.122     38.2    797.8
     1     1    18    10     2    16     0     2    34.0   35.769  104.056     28.3    800.5
     1     1    18    10     2    17     0     1    35.0   35.798  104.012     22.4    802.7
     1     1    18    10     2    18     0     0    36.0   35.824  103.989     19.7    804.7
     1     1    18    10     2    19     0     1    37.0   35.844  103.980     18.5    806.0
     1     1    18    10     2    20     0     2    38.0   35.858  103.977     17.7    807.0
     1     1    18    10     2    21     0     3    39.0   35.866  103.981     17.3    807.7
     1     1    18    10     2    22     0     2    40.0   35.874  103.991     16.6    809.7
     1     1    18    10     2    23     0     1    41.0   35.888  104.005     15.3    812.5
     1     1    18    10     3     0     0     0    42.0   35.909  104.022     13.7    815.8
     1     1    18    10     3     1     0     1    43.0   35.931  104.042     12.3    818.0
     1     1    18    10     3     2     0     2    44.0   35.949  104.066     11.5    819.5
     1     1    18    10     3     3     0     3    45.0   35.963  104.094     11.0    820.4
     1     1    18    10     3     4     0     2    46.0   35.978  104.119     10.7    820.6
     1     1    18    10     3     5     0     1    47.0   35.999  104.132     10.5    821.1
     1     1    18    10     3     6     0     0    48.0   36.025  104.135     10.1    819.8
     1     1    18    10     3     7     0     1    49.0   36.054  104.119      9.7    819.5
     1     1    18    10     3     8     0     2    50.0   36.081  104.079      9.5    819.0
     1     1    18    10     3     9     0     3    51.0   36.099  104.012     10.2    818.5
     1     1    18    10     3    10     0     2    52.0   36.106  103.934     12.5    815.6
     1     1    18    10     3    11     0     1    53.0   36.106  103.858     18.5    812.0
     1     1    18    10     3    12     0     0    54.0   36.098  103.785     31.8    808.4
     1     1    18    10     3    13     0     1    55.0   36.093  103.719     53.0    804.5
     1     1    18    10     3    14     0     2    56.0   36.095  103.664     79.8    799.9
     1     1    18    10     3    15     0     3    57.0   36.101  103.616    112.8    795.3
     1     1    18    10     3    16     0     2    58.0   36.106  103.580    151.1    790.2
     1     1    18    10     3    17     0     1    59.0   36.104  103.558    194.6    785.0
     1     1    18    10     3    18     0     0    60.0   36.096  103.550    238.7    781.0
     1     1    18    10     3    19     0     1    61.0   36.082  103.552    288.3    777.2
     1     1    18    10     3    20     0     2    62.0   36.067  103.557    352.0    771.6
     1     1    18    10     3    21     0     3    63.0   36.052  103.566    424.3    765.3
     1     1    18    10     3    22     0     2    64.0   36.042  103.575    497.7    759.0
     1     1    18    10     3    23     0     1    65.0   36.041  103.575    571.9    753.0
     1     1    18    10     4     0     0     0    66.0   36.050  103.566    651.2    745.4
     1     1    18    10     4     1     0     1    67.0   36.067  103.554    729.4    736.6
     1     1    18    10     4     2     0     2    68.0   36.086  103.547    797.3    729.7
     1     1    18    10     4     3     0     3    69.0   36.110  103.543    853.0    723.5
     1     1    18    10     4     4     0     2    70.0   36.141  103.530    906.9    717.8
     1     1    18    10     4     5     0     1    71.0   36.186  103.502    973.3    709.2
     1     1    18    10     4     6     0     0    72.0   36.246  103.465   1060.1    698.4
     1     1    18    10     4     7     0     1    73.0   36.319  103.429   1173.7    684.1
     1     1    18    10     4     8     0     2    74.0   36.405  103.405   1316.1    667.8
     1     1    18    10     4     9     0     3    75.0   36.500  103.406   1487.0    649.7
     1     1    18    10     4    10     0     2    76.0   36.597  103.439   1662.7    632.7
     1     1    18    10     4    11     0     1    77.0   36.688  103.504   1828.7    620.2
     1     1    18    10     4    12     0     0    78.0   36.770  103.594   2008.1    610.8
     1     1    18    10     4    13     0     1    79.0   36.842  103.710   2220.3    599.4
     1     1    18    10     4    14     0     2    80.0   36.901  103.842   2472.9    588.0
     1     1    18    10     4    15     0     3    81.0   36.945  103.981   2778.2    573.5
