# Supplementary material for: Migration of wheat stripe rust from the primary oversummering region to neighboring regions in China
Source: Commun Biol. 2025 Mar 3;8:350. doi: 10.1038/s42003-025-07789-3 (PMC11876435; doi:10.1038/s42003-025-07789-3)
Supplement: Supplementary file 4 — Supplementary Data 2 [file 42003_2025_7789_MOESM4_ESM.zip › Eastern_Liupan_Mountain/Autumn/PL18100112]

     5     1
    GDAS    18    10     1     0     0
    GDAS    18    10     8     0     0
    GDAS    18    10    15     0     0
    GDAS    18    10    22     0     0
    GDAS    18    10    29     0     0
     1 FORWARD  OMEGA   
    18    10     1    12   35.198  106.551   100.0
     1 PRESSURE
     1     1    18    10     1    12     0     0     0.0   35.198  106.551    100.0    843.9
     1     1    18    10     1    13     0     1     1.0   35.210  106.491    128.2    838.6
     1     1    18    10     1    14     0     2     2.0   35.228  106.424    154.6    832.0
     1     1    18    10     1    15     0     3     3.0   35.254  106.349    175.5    825.4
     1     1    18    10     1    16     0     2     4.0   35.278  106.270    189.4    819.5
     1     1    18    10     1    17     0     1     5.0   35.294  106.194    196.3    814.7
     1     1    18    10     1    18     0     0     6.0   35.302  106.129    196.8    811.3
     1     1    18    10     1    19     0     1     7.0   35.308  106.069    193.8    808.6
     1     1    18    10     1    20     0     2     8.0   35.317  106.011    190.0    805.8
     1     1    18    10     1    21     0     3     9.0   35.330  105.955    188.0    804.6
     1     1    18    10     1    22     0     2    10.0   35.342  105.896    183.9    803.8
     1     1    18    10     1    23     0     1    11.0   35.349  105.832    173.0    804.4
     1     1    18    10     2     0     0     0    12.0   35.350  105.765    155.1    805.8
     1     1    18    10     2     1     0     1    13.0   35.356  105.700    137.0    807.9
     1     1    18    10     2     2     0     2    14.0   35.379  105.638    125.6    808.1
     1     1    18    10     2     3     0     3    15.0   35.418  105.577    120.5    807.6
     1     1    18    10     2     4     0     2    16.0   35.464  105.517    121.6    806.6
     1     1    18    10     2     5     0     1    17.0   35.509  105.455    128.2    805.3
     1     1    18    10     2     6     0     0    18.0   35.552  105.394    139.6    803.7
     1     1    18    10     2     7     0     1    19.0   35.593  105.322    148.0    801.7
     1     1    18    10     2     8     0     2    20.0   35.637  105.232    147.1    801.8
     1     1    18    10     2     9     0     3    21.0   35.683  105.123    138.4    803.4
     1     1    18    10     2    10     0     2    22.0   35.731  104.990    125.2    806.6
     1     1    18    10     2    11     0     1    23.0   35.769  104.835    114.1    806.0
     1     1    18    10     2    12     0     0    24.0   35.790  104.669    109.5    804.5
     1     1    18    10     2    13     0     1    25.0   35.808  104.515    105.1    802.9
     1     1    18    10     2    14     0     2    26.0   35.836  104.385     92.8    803.5
     1     1    18    10     2    15     0     3    27.0   35.875  104.273     72.2    806.8
     1     1    18    10     2    16     0     2    28.0   35.915  104.184     54.9    811.8
     1     1    18    10     2    17     0     1    29.0   35.947  104.121     45.7    814.3
     1     1    18    10     2    18     0     0    30.0   35.973  104.082     42.3    816.5
     1     1    18    10     2    19     0     1    31.0   35.993  104.061     41.7    817.8
     1     1    18    10     2    20     0     2    32.0   36.006  104.049     41.3    818.0
     1     1    18    10     2    21     0     3    33.0   36.013  104.045     41.1    817.7
     1     1    18    10     2    22     0     2    34.0   36.020  104.049     40.1    818.6
     1     1    18    10     2    23     0     1    35.0   36.034  104.057     37.5    819.6
     1     1    18    10     3     0     0     0    36.0   36.058  104.069     33.3    820.5
     1     1    18    10     3     1     0     1    37.0   36.087  104.087     28.7    820.3
     1     1    18    10     3     2     0     2    38.0   36.117  104.110     24.9    820.0
     1     1    18    10     3     3     0     3    39.0   36.149  104.140     21.7    819.6
     1     1    18    10     3     4     0     2    40.0   36.189  104.168     18.8    818.5
     1     1    18    10     3     5     0     1    41.0   36.237  104.186     15.7    817.5
     1     1    18    10     3     6     0     0    42.0   36.293  104.195     12.7    816.5
     1     1    18    10     3     7     0     1    43.0   36.353  104.190     11.0    816.1
     1     1    18    10     3     8     0     2    44.0   36.412  104.162     11.6    815.0
     1     1    18    10     3     9     0     3    45.0   36.467  104.112     16.4    813.2
     1     1    18    10     3    10     0     2    46.0   36.507  104.047     29.3    810.7
     1     1    18    10     3    11     0     1    47.0   36.517  103.978     52.2    807.2
     1     1    18    10     3    12     0     0    48.0   36.497  103.903     86.0    800.1
     1     1    18    10     3    13     0     1    49.0   36.471  103.832    123.9    792.9
     1     1    18    10     3    14     0     2    50.0   36.453  103.776    155.0    787.1
     1     1    18    10     3    15     0     3    51.0   36.444  103.734    176.8    783.2
     1     1    18    10     3    16     0     2    52.0   36.438  103.704    193.8    780.7
     1     1    18    10     3    17     0     1    53.0   36.433  103.684    211.9    778.0
     1     1    18    10     3    18     0     0    54.0   36.428  103.673    228.7    776.1
     1     1    18    10     3    19     0     1    55.0   36.423  103.669    252.8    774.7
     1     1    18    10     3    20     0     2    56.0   36.421  103.666    293.7    770.2
     1     1    18    10     3    21     0     3    57.0   36.420  103.665    349.2    764.7
     1     1    18    10     3    22     0     2    58.0   36.424  103.660    412.1    758.5
     1     1    18    10     3    23     0     1    59.0   36.438  103.644    478.5    751.3
     1     1    18    10     4     0     0     0    60.0   36.460  103.617    553.3    743.0
     1     1    18    10     4     1     0     1    61.0   36.492  103.588    632.6    732.4
     1     1    18    10     4     2     0     2    62.0   36.533  103.566    707.6    723.0
     1     1    18    10     4     3     0     3    63.0   36.582  103.553    777.3    714.5
     1     1    18    10     4     4     0     2    64.0   36.647  103.537    863.1    705.4
     1     1    18    10     4     5     0     1    65.0   36.734  103.516    993.4    689.9
     1     1    18    10     4     6     0     0    66.0   36.841  103.505   1178.9    670.0
     1     1    18    10     4     7     0     1    67.0   36.961  103.525   1409.1    647.3
     1     1    18    10     4     8     0     2    68.0   37.088  103.575   1646.2    634.2
     1     1    18    10     4     9     0     3    69.0   37.221  103.644   1846.9    629.5
     1     1    18    10     4    10     0     2    70.0   37.366  103.718   2011.9    630.5
     1     1    18    10     4    11     0     1    71.0   37.525  103.794   2170.4    631.1
     1     1    18    10     4    12     0     0    72.0   37.693  103.876   2337.6    628.7
     1     1    18    10     4    13     0     1    73.0   37.859  103.979   2499.9    623.5
     1     1    18    10     4    14     0     2    74.0   38.012  104.110   2649.0    618.8
     1     1    18    10     4    15     0     3    75.0   38.147  104.264   2800.2    611.0
     1     1    18    10     4    16     0     2    76.0   38.266  104.448   2939.4    600.1
