# Supplementary material for: Migration of wheat stripe rust from the primary oversummering region to neighboring regions in China
Source: Commun Biol. 2025 Mar 3;8:350. doi: 10.1038/s42003-025-07789-3 (PMC11876435; doi:10.1038/s42003-025-07789-3)
Supplement: Supplementary file 4 — Supplementary Data 2 [file 42003_2025_7789_MOESM4_ESM.zip › Eastern_Liupan_Mountain/Autumn/PL18100118]

     5     1
    GDAS    18    10     1     0     0
    GDAS    18    10     8     0     0
    GDAS    18    10    15     0     0
    GDAS    18    10    22     0     0
    GDAS    18    10    29     0     0
     1 FORWARD  OMEGA   
    18    10     1    18   35.198  106.551   100.0
     1 PRESSURE
     1     1    18    10     1    18     0     0     0.0   35.198  106.551    100.0    845.0
     1     1    18    10     1    19     0     1     1.0   35.196  106.510    118.9    841.1
     1     1    18    10     1    20     0     2     2.0   35.195  106.467    134.8    837.3
     1     1    18    10     1    21     0     3     3.0   35.194  106.423    147.9    833.5
     1     1    18    10     1    22     0     2     4.0   35.191  106.375    156.4    830.2
     1     1    18    10     1    23     0     1     5.0   35.182  106.319    157.5    827.8
     1     1    18    10     2     0     0     0     6.0   35.166  106.256    150.7    826.0
     1     1    18    10     2     1     0     1     7.0   35.156  106.189    142.0    824.6
     1     1    18    10     2     2     0     2     8.0   35.165  106.126    137.6    821.8
     1     1    18    10     2     3     0     3     9.0   35.192  106.073    138.2    818.3
     1     1    18    10     2     4     0     2    10.0   35.229  106.025    144.5    814.0
     1     1    18    10     2     5     0     1    11.0   35.266  105.981    156.9    810.0
     1     1    18    10     2     6     0     0    12.0   35.303  105.939    176.9    806.3
     1     1    18    10     2     7     0     1    13.0   35.340  105.884    198.3    801.5
     1     1    18    10     2     8     0     2    14.0   35.379  105.805    212.2    798.1
     1     1    18    10     2     9     0     3    15.0   35.421  105.702    216.7    795.9
     1     1    18    10     2    10     0     2    16.0   35.467  105.579    208.5    795.7
     1     1    18    10     2    11     0     1    17.0   35.517  105.436    190.0    797.6
     1     1    18    10     2    12     0     0    18.0   35.570  105.272    169.2    800.4
     1     1    18    10     2    13     0     1    19.0   35.632  105.097    151.5    803.4
     1     1    18    10     2    14     0     2    20.0   35.702  104.930    133.5    804.7
     1     1    18    10     2    15     0     3    21.0   35.775  104.783    110.2    805.4
     1     1    18    10     2    16     0     2    22.0   35.839  104.663     87.8    808.4
     1     1    18    10     2    17     0     1    23.0   35.888  104.567     73.0    810.9
     1     1    18    10     2    18     0     0    24.0   35.927  104.496     65.0    813.1
     1     1    18    10     2    19     0     1    25.0   35.959  104.442     60.6    814.4
     1     1    18    10     2    20     0     2    26.0   35.987  104.399     57.0    816.0
     1     1    18    10     2    21     0     3    27.0   36.010  104.366     54.2    816.8
     1     1    18    10     2    22     0     2    28.0   36.035  104.342     50.9    817.5
     1     1    18    10     2    23     0     1    29.0   36.067  104.325     46.1    818.3
     1     1    18    10     3     0     0     0    30.0   36.106  104.315     39.5    819.0
     1     1    18    10     3     1     0     1    31.0   36.153  104.313     32.8    819.1
     1     1    18    10     3     2     0     2    32.0   36.204  104.325     27.2    819.0
     1     1    18    10     3     3     0     3    33.0   36.264  104.349     22.6    818.8
     1     1    18    10     3     4     0     2    34.0   36.333  104.377     18.5    818.1
     1     1    18    10     3     5     0     1    35.0   36.411  104.399     14.8    817.6
     1     1    18    10     3     6     0     0    36.0   36.495  104.418     11.7    817.0
     1     1    18    10     3     7     0     1    37.0   36.583  104.430     10.1    816.9
     1     1    18    10     3     8     0     2    38.0   36.667  104.428     11.2    816.3
     1     1    18    10     3     9     0     3    39.0   36.744  104.414     17.7    814.8
     1     1    18    10     3    10     0     2    40.0   36.798  104.387     34.2    812.6
     1     1    18    10     3    11     0     1    41.0   36.809  104.342     61.0    809.7
     1     1    18    10     3    12     0     0    42.0   36.778  104.278     96.1    805.5
     1     1    18    10     3    13     0     1    43.0   36.735  104.212    128.8    801.2
     1     1    18    10     3    14     0     2    44.0   36.704  104.163    144.9    798.8
     1     1    18    10     3    15     0     3    45.0   36.681  104.133    140.0    799.1
     1     1    18    10     3    16     0     2    46.0   36.661  104.113    126.0    801.9
     1     1    18    10     3    17     0     1    47.0   36.645  104.095    116.4    802.7
     1     1    18    10     3    18     0     0    48.0   36.632  104.077    111.6    803.0
     1     1    18    10     3    19     0     1    49.0   36.623  104.058    118.1    802.8
     1     1    18    10     3    20     0     2    50.0   36.617  104.037    144.1    800.3
     1     1    18    10     3    21     0     3    51.0   36.616  104.015    190.9    795.1
     1     1    18    10     3    22     0     2    52.0   36.622  103.986    246.9    788.0
     1     1    18    10     3    23     0     1    53.0   36.640  103.947    299.3    780.1
     1     1    18    10     4     0     0     0    54.0   36.668  103.896    351.6    772.1
     1     1    18    10     4     1     0     1    55.0   36.706  103.842    407.2    762.7
     1     1    18    10     4     2     0     2    56.0   36.750  103.795    462.9    753.0
     1     1    18    10     4     3     0     3    57.0   36.805  103.757    515.4    744.0
     1     1    18    10     4     4     0     2    58.0   36.879  103.715    584.7    734.6
     1     1    18    10     4     5     0     1    59.0   36.981  103.661    705.2    717.4
     1     1    18    10     4     6     0     0    60.0   37.103  103.606    889.1    703.5
     1     1    18    10     4     7     0     1    61.0   37.217  103.555   1103.4    688.3
     1     1    18    10     4     8     0     2    62.0   37.323  103.510   1323.6    674.6
     1     1    18    10     4     9     0     3    63.0   37.434  103.475   1539.2    662.9
     1     1    18    10     4    10     0     2    64.0   37.554  103.452   1735.2    654.8
     1     1    18    10     4    11     0     1    65.0   37.688  103.434   1907.4    651.0
     1     1    18    10     4    12     0     0    66.0   37.839  103.397   2065.8    650.3
     1     1    18    10     4    13     0     1    67.0   38.003  103.324   2236.9    650.5
     1     1    18    10     4    14     0     2    68.0   38.159  103.273   2420.9    637.0
     1     1    18    10     4    15     0     3    69.0   38.301  103.291   2617.8    622.5
     1     1    18    10     4    16     0     2    70.0   38.432  103.380   2787.4    608.3
     1     1    18    10     4    17     0     1    71.0   38.553  103.523   2912.9    601.7
