# Supplementary material for: Migration of wheat stripe rust from the primary oversummering region to neighboring regions in China
Source: Commun Biol. 2025 Mar 3;8:350. doi: 10.1038/s42003-025-07789-3 (PMC11876435; doi:10.1038/s42003-025-07789-3)
Supplement: Supplementary file 4 — Supplementary Data 2 [file 42003_2025_7789_MOESM4_ESM.zip › Eastern_Liupan_Mountain/Autumn/PL18100200]

     5     1
    GDAS    18    10     1     0     0
    GDAS    18    10     8     0     0
    GDAS    18    10    15     0     0
    GDAS    18    10    22     0     0
    GDAS    18    10    29     0     0
     1 FORWARD  OMEGA   
    18    10     2     0   35.198  106.551   100.0
     1 PRESSURE
     1     1    18    10     2     0     0     0     0.0   35.198  106.551    100.0    845.1
     1     1    18    10     2     1     0     1     1.0   35.178  106.499    101.3    843.0
     1     1    18    10     2     2     0     2     2.0   35.180  106.443    106.6    839.7
     1     1    18    10     2     3     0     3     3.0   35.202  106.388    116.7    835.4
     1     1    18    10     2     4     0     2     4.0   35.236  106.335    132.1    830.2
     1     1    18    10     2     5     0     1     5.0   35.273  106.286    152.4    824.2
     1     1    18    10     2     6     0     0     6.0   35.311  106.240    179.4    817.9
     1     1    18    10     2     7     0     1     7.0   35.349  106.185    210.4    810.3
     1     1    18    10     2     8     0     2     8.0   35.388  106.110    237.6    802.3
     1     1    18    10     2     9     0     3     9.0   35.423  106.014    252.6    794.1
     1     1    18    10     2    10     0     2    10.0   35.457  105.899    245.4    792.6
     1     1    18    10     2    11     0     1    11.0   35.496  105.765    218.0    795.1
     1     1    18    10     2    12     0     0    12.0   35.540  105.617    182.9    798.6
     1     1    18    10     2    13     0     1    13.0   35.591  105.466    155.0    802.2
     1     1    18    10     2    14     0     2    14.0   35.654  105.322    135.6    804.1
     1     1    18    10     2    15     0     3    15.0   35.729  105.186    117.2    806.5
     1     1    18    10     2    16     0     2    16.0   35.804  105.055     99.0    810.2
     1     1    18    10     2    17     0     1    17.0   35.866  104.933     84.1    812.3
     1     1    18    10     2    18     0     0    18.0   35.915  104.830     73.8    813.6
     1     1    18    10     2    19     0     1    19.0   35.956  104.744     66.5    814.6
     1     1    18    10     2    20     0     2    20.0   35.996  104.674     60.3    816.3
     1     1    18    10     2    21     0     3    21.0   36.033  104.617     55.5    816.7
     1     1    18    10     2    22     0     2    22.0   36.073  104.571     50.7    817.4
     1     1    18    10     2    23     0     1    23.0   36.118  104.534     44.9    818.1
     1     1    18    10     3     0     0     0    24.0   36.171  104.506     37.7    818.8
     1     1    18    10     3     1     0     1    25.0   36.230  104.490     30.7    819.1
     1     1    18    10     3     2     0     2    26.0   36.297  104.494     25.0    819.2
     1     1    18    10     3     3     0     3    27.0   36.375  104.516     20.6    819.5
     1     1    18    10     3     4     0     2    28.0   36.465  104.546     17.0    819.2
     1     1    18    10     3     5     0     1    29.0   36.560  104.577     14.0    819.1
     1     1    18    10     3     6     0     0    30.0   36.661  104.611     11.7    819.1
     1     1    18    10     3     7     0     1    31.0   36.760  104.645     10.9    819.8
     1     1    18    10     3     8     0     2    32.0   36.849  104.677     13.3    820.0
     1     1    18    10     3     9     0     3    33.0   36.922  104.708     21.7    819.8
     1     1    18    10     3    10     0     2    34.0   36.957  104.726     40.3    818.8
     1     1    18    10     3    11     0     1    35.0   36.942  104.711     69.8    816.2
     1     1    18    10     3    12     0     0    36.0   36.885  104.658    111.9    811.4
     1     1    18    10     3    13     0     1    37.0   36.831  104.592    156.3    805.1
     1     1    18    10     3    14     0     2    38.0   36.807  104.539    190.0    800.8
     1     1    18    10     3    15     0     3    39.0   36.804  104.503    207.0    798.6
     1     1    18    10     3    16     0     2    40.0   36.808  104.483    211.3    798.4
     1     1    18    10     3    17     0     1    41.0   36.812  104.474    210.5    798.4
     1     1    18    10     3    18     0     0    42.0   36.816  104.477    205.1    799.0
     1     1    18    10     3    19     0     1    43.0   36.822  104.484    208.0    799.9
     1     1    18    10     3    20     0     2    44.0   36.830  104.488    232.1    797.8
     1     1    18    10     3    21     0     3    45.0   36.839  104.491    279.0    793.4
     1     1    18    10     3    22     0     2    46.0   36.850  104.486    338.7    786.8
     1     1    18    10     3    23     0     1    47.0   36.866  104.461    403.3    781.0
     1     1    18    10     4     0     0     0    48.0   36.885  104.414    473.3    773.2
     1     1    18    10     4     1     0     1    49.0   36.911  104.352    542.2    764.8
     1     1    18    10     4     2     0     2    50.0   36.947  104.291    603.4    757.5
     1     1    18    10     4     3     0     3    51.0   36.996  104.229    654.8    750.7
     1     1    18    10     4     4     0     2    52.0   37.063  104.160    714.1    747.4
     1     1    18    10     4     5     0     1    53.0   37.149  104.077    792.1    741.6
     1     1    18    10     4     6     0     0    54.0   37.247  103.983    878.1    734.8
     1     1    18    10     4     7     0     1    55.0   37.343  103.883    981.8    725.6
     1     1    18    10     4     8     0     2    56.0   37.428  103.778   1113.9    713.4
     1     1    18    10     4     9     0     3    57.0   37.512  103.673   1267.6    700.3
     1     1    18    10     4    10     0     2    58.0   37.604  103.579   1435.7    689.2
     1     1    18    10     4    11     0     1    59.0   37.708  103.503   1612.1    679.9
     1     1    18    10     4    12     0     0    60.0   37.825  103.432   1796.3    672.5
     1     1    18    10     4    13     0     1    61.0   37.955  103.348   1998.7    666.2
     1     1    18    10     4    14     0     2    62.0   38.092  103.260   2218.8    652.6
     1     1    18    10     4    15     0     3    63.0   38.227  103.219   2445.1    634.8
     1     1    18    10     4    16     0     2    64.0   38.356  103.250   2636.2    618.2
     1     1    18    10     4    17     0     1    65.0   38.476  103.340   2769.6    610.2
     1     1    18    10     4    18     0     0    66.0   38.585  103.470   2865.7    605.4
     1     1    18    10     4    19     0     1    67.0   38.696  103.649   2953.6    602.2
