# Supplementary material for: Migration of wheat stripe rust from the primary oversummering region to neighboring regions in China
Source: Commun Biol. 2025 Mar 3;8:350. doi: 10.1038/s42003-025-07789-3 (PMC11876435; doi:10.1038/s42003-025-07789-3)
Supplement: Supplementary file 4 — Supplementary Data 2 [file 42003_2025_7789_MOESM4_ESM.zip › Eastern_Liupan_Mountain/Autumn/PL18100206]

     5     1
    GDAS    18    10     1     0     0
    GDAS    18    10     8     0     0
    GDAS    18    10    15     0     0
    GDAS    18    10    22     0     0
    GDAS    18    10    29     0     0
     1 FORWARD  OMEGA   
    18    10     2     6   35.198  106.551   100.0
     1 PRESSURE
     1     1    18    10     2     6     0     0     0.0   35.198  106.551    100.0    843.4
     1     1    18    10     2     7     0     1     1.0   35.246  106.494    125.3    837.0
     1     1    18    10     2     8     0     2     2.0   35.297  106.421    157.1    828.2
     1     1    18    10     2     9     0     3     3.0   35.349  106.329    191.2    818.1
     1     1    18    10     2    10     0     2     4.0   35.397  106.222    210.1    809.0
     1     1    18    10     2    11     0     1     5.0   35.439  106.103    198.1    803.1
     1     1    18    10     2    12     0     0     6.0   35.473  105.970    160.2    801.6
     1     1    18    10     2    13     0     1     7.0   35.508  105.840    127.1    806.3
     1     1    18    10     2    14     0     2     8.0   35.555  105.722    108.7    806.4
     1     1    18    10     2    15     0     3     9.0   35.613  105.614     96.7    806.5
     1     1    18    10     2    16     0     2    10.0   35.677  105.516     87.8    807.0
     1     1    18    10     2    17     0     1    11.0   35.738  105.426     81.0    807.8
     1     1    18    10     2    18     0     0    12.0   35.796  105.343     76.1    808.9
     1     1    18    10     2    19     0     1    13.0   35.853  105.262     70.2    809.9
     1     1    18    10     2    20     0     2    14.0   35.910  105.183     61.5    812.0
     1     1    18    10     2    21     0     3    15.0   35.969  105.105     52.3    814.7
     1     1    18    10     2    22     0     2    16.0   36.030  105.028     44.0    817.4
     1     1    18    10     2    23     0     1    17.0   36.095  104.954     36.8    819.0
     1     1    18    10     3     0     0     0    18.0   36.163  104.888     30.3    819.9
     1     1    18    10     3     1     0     1    19.0   36.238  104.844     25.0    820.7
     1     1    18    10     3     2     0     2    20.0   36.324  104.828     21.2    821.5
     1     1    18    10     3     3     0     3    21.0   36.425  104.843     18.6    822.6
     1     1    18    10     3     4     0     2    22.0   36.535  104.876     17.2    823.3
     1     1    18    10     3     5     0     1    23.0   36.648  104.918     16.9    824.0
     1     1    18    10     3     6     0     0    24.0   36.761  104.974     18.0    824.8
     1     1    18    10     3     7     0     1    25.0   36.865  105.041     21.5    826.5
     1     1    18    10     3     8     0     2    26.0   36.952  105.110     28.6    827.9
     1     1    18    10     3     9     0     3    27.0   37.023  105.172     40.4    829.3
     1     1    18    10     3    10     0     2    28.0   37.068  105.202     58.0    830.2
     1     1    18    10     3    11     0     1    29.0   37.073  105.186     86.2    827.7
     1     1    18    10     3    12     0     0    30.0   37.028  105.131    135.5    821.5
     1     1    18    10     3    13     0     1    31.0   36.965  105.067    214.2    811.5
     1     1    18    10     3    14     0     2    32.0   36.941  105.019    312.3    800.8
     1     1    18    10     3    15     0     3    33.0   36.961  104.992    418.4    790.8
     1     1    18    10     3    16     0     2    34.0   36.999  105.001    519.1    780.5
     1     1    18    10     3    17     0     1    35.0   37.033  105.056    588.3    775.3
     1     1    18    10     3    18     0     0    36.0   37.067  105.153    610.9    775.7
     1     1    18    10     3    19     0     1    37.0   37.099  105.272    617.9    781.2
     1     1    18    10     3    20     0     2    38.0   37.122  105.392    634.5    782.1
     1     1    18    10     3    21     0     3    39.0   37.128  105.510    653.3    782.2
     1     1    18    10     3    22     0     2    40.0   37.117  105.617    662.3    782.4
     1     1    18    10     3    23     0     1    41.0   37.090  105.703    651.9    784.2
     1     1    18    10     4     0     0     0    42.0   37.044  105.763    617.3    787.1
     1     1    18    10     4     1     0     1    43.0   36.999  105.794    570.0    791.8
     1     1    18    10     4     2     0     2    44.0   36.976  105.801    527.5    795.2
     1     1    18    10     4     3     0     3    45.0   36.976  105.788    494.2    798.2
     1     1    18    10     4     4     0     2    46.0   36.991  105.759    473.1    800.3
     1     1    18    10     4     5     0     1    47.0   37.016  105.717    468.4    801.0
     1     1    18    10     4     6     0     0    48.0   37.049  105.663    485.6    799.4
     1     1    18    10     4     7     0     1    49.0   37.093  105.593    531.0    795.2
     1     1    18    10     4     8     0     2    50.0   37.150  105.505    613.2    788.0
     1     1    18    10     4     9     0     3    51.0   37.217  105.398    744.3    775.9
     1     1    18    10     4    10     0     2    52.0   37.296  105.283    934.9    759.2
     1     1    18    10     4    11     0     1    53.0   37.393  105.171   1167.2    738.1
     1     1    18    10     4    12     0     0    54.0   37.513  105.060   1405.9    717.0
     1     1    18    10     4    13     0     1    55.0   37.658  104.974   1603.7    700.0
     1     1    18    10     4    14     0     2    56.0   37.816  104.927   1767.4    692.5
     1     1    18    10     4    15     0     3    57.0   37.980  104.924   1952.2    683.7
     1     1    18    10     4    16     0     2    58.0   38.127  104.985   2151.4    666.2
     1     1    18    10     4    17     0     1    59.0   38.246  105.098   2331.8    651.2
     1     1    18    10     4    18     0     0    60.0   38.347  105.241   2494.6    637.0
     1     1    18    10     4    19     0     1    61.0   38.458  105.422   2651.7    619.6
     1     1    18    10     4    20     0     2    62.0   38.607  105.656   2840.7    595.5
