# Supplementary material for: Migration of wheat stripe rust from the primary oversummering region to neighboring regions in China
Source: Commun Biol. 2025 Mar 3;8:350. doi: 10.1038/s42003-025-07789-3 (PMC11876435; doi:10.1038/s42003-025-07789-3)
Supplement: Supplementary file 4 — Supplementary Data 2 [file 42003_2025_7789_MOESM4_ESM.zip › Eastern_Liupan_Mountain/Autumn/PL18100212]

     5     1
    GDAS    18    10     1     0     0
    GDAS    18    10     8     0     0
    GDAS    18    10    15     0     0
    GDAS    18    10    22     0     0
    GDAS    18    10    29     0     0
     1 FORWARD  OMEGA   
    18    10     2    12   35.198  106.551   100.0
     1 PRESSURE
     1     1    18    10     2    12     0     0     0.0   35.198  106.551    100.0    843.3
     1     1    18    10     2    13     0     1     1.0   35.243  106.472    102.9    838.3
     1     1    18    10     2    14     0     2     2.0   35.291  106.391    103.1    833.5
     1     1    18    10     2    15     0     3     3.0   35.344  106.313    102.6    828.6
     1     1    18    10     2    16     0     2     4.0   35.403  106.241    101.7    823.2
     1     1    18    10     2    17     0     1     5.0   35.468  106.182     99.8    818.5
     1     1    18    10     2    18     0     0     6.0   35.539  106.136     97.8    814.2
     1     1    18    10     2    19     0     1     7.0   35.613  106.100     93.0    809.9
     1     1    18    10     2    20     0     2     8.0   35.689  106.069     81.5    806.7
     1     1    18    10     2    21     0     3     9.0   35.768  106.044     61.9    804.6
     1     1    18    10     2    22     0     2    10.0   35.852  106.024     39.4    803.7
     1     1    18    10     2    23     0     1    11.0   35.944  106.006     20.8    801.8
     1     1    18    10     3     0     0     0    12.0   36.040  105.990      7.3    803.2
     1     1    18    10     3     1     0     1    13.0   36.144  105.981      0.0    808.5
     1     1    18    10     3     2     0     2    14.0   36.265  105.988      0.0    814.4
     1     1    18    10     3     3     0     3    15.0   36.406  106.010      0.0    821.6
     1     1    18    10     3     4     0     2    16.0   36.557  106.035      0.0    829.9
     1     1    18    10     3     5     0     1    17.0   36.708  106.059      0.0    837.7
     1     1    18    10     3     6     0     0    18.0   36.857  106.087      0.0    845.2
     1     1    18    10     3     7     0     1    19.0   37.008  106.104      0.0    850.7
     1     1    18    10     3     8     0     2    20.0   37.153  106.095      0.1    854.6
     1     1    18    10     3     9     0     3    21.0   37.281  106.058      0.6    858.7
     1     1    18    10     3    10     0     2    22.0   37.377  105.995      1.5    863.3
     1     1    18    10     3    11     0     1    23.0   37.436  105.913      3.3    864.0
     1     1    18    10     3    12     0     0    24.0   37.461  105.816      6.0    862.9
     1     1    18    10     3    13     0     1    25.0   37.475  105.724      8.8    861.4
     1     1    18    10     3    14     0     2    26.0   37.499  105.649     11.8    860.3
     1     1    18    10     3    15     0     3    27.0   37.533  105.590     15.7    859.7
     1     1    18    10     3    16     0     2    28.0   37.568  105.547     18.7    859.4
     1     1    18    10     3    17     0     1    29.0   37.597  105.526     18.2    860.1
     1     1    18    10     3    18     0     0    30.0   37.622  105.528     14.0    861.6
     1     1    18    10     3    19     0     1    31.0   37.645  105.544      8.5    863.9
     1     1    18    10     3    20     0     2    32.0   37.670  105.567      3.3    865.4
     1     1    18    10     3    21     0     3    33.0   37.698  105.598      0.0    867.3
     1     1    18    10     3    22     0     2    34.0   37.727  105.635      0.0    869.7
     1     1    18    10     3    23     0     1    35.0   37.760  105.673      0.0    872.2
     1     1    18    10     4     0     0     0    36.0   37.794  105.713      0.0    874.9
     1     1    18    10     4     1     0     1    37.0   37.827  105.759      0.0    876.7
     1     1    18    10     4     2     0     2    38.0   37.856  105.810      0.0    878.3
     1     1    18    10     4     3     0     3    39.0   37.882  105.867      0.0    879.7
     1     1    18    10     4     4     0     2    40.0   37.903  105.916      0.0    881.9
     1     1    18    10     4     5     0     1    41.0   37.916  105.948      0.0    883.4
     1     1    18    10     4     6     0     0    42.0   37.923  105.960      0.0    884.2
     1     1    18    10     4     7     0     1    43.0   37.936  105.948      0.0    884.3
     1     1    18    10     4     8     0     2    44.0   37.966  105.908      0.0    884.4
     1     1    18    10     4     9     0     3    45.0   38.009  105.840      0.4    883.0
     1     1    18    10     4    10     0     2    46.0   38.045  105.762      1.5    878.5
     1     1    18    10     4    11     0     1    47.0   38.060  105.686      3.1    875.9
     1     1    18    10     4    12     0     0    48.0   38.056  105.609      5.3    874.6
     1     1    18    10     4    13     0     1    49.0   38.043  105.529      8.1    874.1
     1     1    18    10     4    14     0     2    50.0   38.032  105.449     12.5    873.2
     1     1    18    10     4    15     0     3    51.0   38.022  105.366     21.8    871.3
     1     1    18    10     4    16     0     2    52.0   37.995  105.290     42.3    868.2
     1     1    18    10     4    17     0     1    53.0   37.934  105.234     87.7    860.6
     1     1    18    10     4    18     0     0    54.0   37.840  105.204    186.7    847.5
     1     1    18    10     4    19     0     1    55.0   37.739  105.185    336.1    827.9
     1     1    18    10     4    20     0     2    56.0   37.622  105.161    520.3    805.3
     1     1    18    10     4    21     0     3    57.0   37.493  105.150    730.9    780.9
     1     1    18    10     4    22     0     2    58.0   37.382  105.163    949.1    756.2
     1     1    18    10     4    23     0     1    59.0   37.290  105.181   1148.5    735.1
     1     1    18    10     5     0     0     0    60.0   37.203  105.194   1324.1    717.4
     1     1    18    10     5     1     0     1    61.0   37.147  105.196   1498.3    702.2
     1     1    18    10     5     2     0     2    62.0   37.146  105.190   1690.4    685.3
     1     1    18    10     5     3     0     3    63.0   37.199  105.197   1881.1    669.7
     1     1    18    10     5     4     0     2    64.0   37.299  105.237   2056.3    658.8
     1     1    18    10     5     5     0     1    65.0   37.435  105.323   2210.4    650.7
     1     1    18    10     5     6     0     0    66.0   37.595  105.451   2338.0    646.8
     1     1    18    10     5     7     0     1    67.0   37.766  105.618   2433.5    646.5
     1     1    18    10     5     8     0     2    68.0   37.938  105.816   2485.8    650.7
     1     1    18    10     5     9     0     3    69.0   38.110  106.052   2477.9    647.7
     1     1    18    10     5    10     0     2    70.0   38.248  106.360   2468.2    641.8
     1     1    18    10     5    11     0     1    71.0   38.339  106.752   2489.9    638.7
     1     1    18    10     5    12     0     0    72.0   38.394  107.219   2498.2    640.2
     1     1    18    10     5    13     0     1    73.0   38.441  107.733   2494.0    640.1
     1     1    18    10     5    14     0     2    74.0   38.491  108.274   2515.7    640.3
     1     1    18    10     5    15     0     3    75.0   38.529  108.832   2569.1    641.2
     1     1    18    10     5    16     0     2    76.0   38.551  109.405   2616.5    639.4
     1     1    18    10     5    17     0     1    77.0   38.560  109.993   2619.4    641.9
     1     1    18    10     5    18     0     0    78.0   38.550  110.575   2580.9    651.1
     1     1    18    10     5    19     0     1    79.0   38.528  111.148   2526.6    654.4
     1     1    18    10     5    20     0     2    80.0   38.513  111.739   2433.7    637.7
     1     1    18    10     5    21     0     3    81.0   38.507  112.345   2342.4    644.3
     1     1    18    10     5    22     0     2    82.0   38.489  112.938   2303.1    664.4
     1     1    18    10     5    23     0     1    83.0   38.467  113.490   2321.0    685.8
     1     1    18    10     6     0     0     0    84.0   38.450  113.992   2347.0    708.6
     1     1    18    10     6     1     0     1    85.0   38.430  114.457   2374.6    727.7
     1     1    18    10     6     2     0     2    86.0   38.391  114.888   2427.8    744.2
     1     1    18    10     6     3     0     3    87.0   38.329  115.309   2492.0    746.9
     1     1    18    10     6     4     0     2    88.0   38.237  115.747   2538.7    745.8
     1     1    18    10     6     5     0     1    89.0   38.113  116.208   2557.4    746.9
     1     1    18    10     6     6     0     0    90.0   37.967  116.697   2541.5    746.5
     1     1    18    10     6     7     0     1    91.0   37.799  117.186   2483.2    752.3
     1     1    18    10     6     8     0     2    92.0   37.597  117.657   2395.8    760.9
     1     1    18    10     6     9     0     3    93.0   37.360  118.115   2274.6    771.8
     1     1    18    10     6    10     0     2    94.0   37.103  118.534   2143.3    787.5
     1     1    18    10     6    11     0     1    95.0   36.842  118.909   2040.9    796.3
     1     1    18    10     6    12     0     0    96.0   36.593  119.247   1968.7    798.3
     1     1    18    10     6    13     0     1    97.0   36.367  119.556   1905.6    801.2
     1     1    18    10     6    14     0     2    98.0   36.161  119.844   1845.0    809.0
     1     1    18    10     6    15     0     3    99.0   35.973  120.114   1800.4    817.1
     1     1    18    10     6    16     0     2   100.0   35.793  120.374   1771.6    822.4
     1     1    18    10     6    17     0     1   101.0   35.616  120.625   1755.0    826.7
     1     1    18    10     6    18     0     0   102.0   35.447  120.873   1756.3    828.3
     1     1    18    10     6    19     0     1   103.0   35.281  121.114   1764.8    826.7
     1     1    18    10     6    20     0     2   104.0   35.108  121.341   1767.4    826.4
     1     1    18    10     6    21     0     3   105.0   34.927  121.556   1761.8    826.8
     1     1    18    10     6    22     0     2   106.0   34.730  121.753   1746.6    828.5
     1     1    18    10     6    23     0     1   107.0   34.513  121.923   1723.0    831.1
     1     1    18    10     7     0     0     0   108.0   34.279  122.063   1693.4    834.3
     1     1    18    10     7     1     0     1   109.0   34.041  122.169   1662.3    837.8
     1     1    18    10     7     2     0     2   110.0   33.812  122.240   1633.5    840.8
     1     1    18    10     7     3     0     3   111.0   33.603  122.278   1612.3    843.5
     1     1    18    10     7     4     0     2   112.0   33.416  122.288   1599.8    844.2
     1     1    18    10     7     5     0     1   113.0   33.251  122.276   1589.7    844.9
     1     1    18    10     7     6     0     0   114.0   33.106  122.249   1576.9    845.8
     1     1    18    10     7     7     0     1   115.0   32.975  122.206   1560.7    847.6
     1     1    18    10     7     8     0     2   116.0   32.847  122.144   1543.0    849.2
     1     1    18    10     7     9     0     3   117.0   32.723  122.064   1523.2    851.1
     1     1    18    10     7    10     0     2   118.0   32.611  121.968   1502.0    853.7
     1     1    18    10     7    11     0     1   119.0   32.517  121.863   1480.6    856.1
     1     1    18    10     7    12     0     0   120.0   32.444  121.751   1459.3    858.5
