# Supplementary material for: Migration of wheat stripe rust from the primary oversummering region to neighboring regions in China
Source: Commun Biol. 2025 Mar 3;8:350. doi: 10.1038/s42003-025-07789-3 (PMC11876435; doi:10.1038/s42003-025-07789-3)
Supplement: Supplementary file 4 — Supplementary Data 2 [file 42003_2025_7789_MOESM4_ESM.zip › Eastern_Liupan_Mountain/Autumn/PL18100218]

     5     1
    GDAS    18    10     1     0     0
    GDAS    18    10     8     0     0
    GDAS    18    10    15     0     0
    GDAS    18    10    22     0     0
    GDAS    18    10    29     0     0
     1 FORWARD  OMEGA   
    18    10     2    18   35.198  106.551   100.0
     1 PRESSURE
     1     1    18    10     2    18     0     0     0.0   35.198  106.551    100.0    844.5
     1     1    18    10     2    19     0     1     1.0   35.272  106.526    104.2    840.8
     1     1    18    10     2    20     0     2     2.0   35.343  106.500    108.4    837.0
     1     1    18    10     2    21     0     3     3.0   35.413  106.474    112.2    833.2
     1     1    18    10     2    22     0     2     4.0   35.487  106.446    117.0    829.7
     1     1    18    10     2    23     0     1     5.0   35.573  106.417    124.9    825.3
     1     1    18    10     3     0     0     0     6.0   35.671  106.387    136.1    820.1
     1     1    18    10     3     1     0     1     7.0   35.792  106.364    151.0    813.8
     1     1    18    10     3     2     0     2     8.0   35.945  106.357    171.7    807.1
     1     1    18    10     3     3     0     3     9.0   36.126  106.365    196.0    806.7
     1     1    18    10     3     4     0     2    10.0   36.320  106.375    217.9    810.1
     1     1    18    10     3     5     0     1    11.0   36.512  106.381    236.1    813.8
     1     1    18    10     3     6     0     0    12.0   36.702  106.386    252.0    817.5
     1     1    18    10     3     7     0     1    13.0   36.895  106.384    265.1    820.3
     1     1    18    10     3     8     0     2    14.0   37.090  106.362    275.4    824.0
     1     1    18    10     3     9     0     3    15.0   37.273  106.316    287.2    828.1
     1     1    18    10     3    10     0     2    16.0   37.433  106.241    310.9    832.6
     1     1    18    10     3    11     0     1    17.0   37.568  106.126    367.6    834.8
     1     1    18    10     3    12     0     0    18.0   37.679  105.956    496.5    830.0
     1     1    18    10     3    13     0     1    19.0   37.794  105.811    656.8    809.9
     1     1    18    10     3    14     0     2    20.0   37.923  105.745    792.3    799.5
     1     1    18    10     3    15     0     3    21.0   38.061  105.756    890.9    788.4
     1     1    18    10     3    16     0     2    22.0   38.180  105.837    952.8    775.0
     1     1    18    10     3    17     0     1    23.0   38.252  105.968    982.2    766.7
     1     1    18    10     3    18     0     0    24.0   38.283  106.150    983.2    764.8
     1     1    18    10     3    19     0     1    25.0   38.307  106.377    976.3    767.0
     1     1    18    10     3    20     0     2    26.0   38.329  106.625    967.9    768.8
     1     1    18    10     3    21     0     3    27.0   38.327  106.889    943.7    773.3
     1     1    18    10     3    22     0     2    28.0   38.310  107.157    918.9    778.6
     1     1    18    10     3    23     0     1    29.0   38.293  107.412    914.3    778.5
     1     1    18    10     4     0     0     0    30.0   38.262  107.649    924.4    776.6
     1     1    18    10     4     1     0     1    31.0   38.227  107.870    945.1    774.5
     1     1    18    10     4     2     0     2    32.0   38.212  108.071    977.0    772.7
     1     1    18    10     4     3     0     3    33.0   38.223  108.246   1018.0    771.4
     1     1    18    10     4     4     0     2    34.0   38.262  108.396   1059.7    769.0
     1     1    18    10     4     5     0     1    35.0   38.321  108.527   1095.3    767.1
     1     1    18    10     4     6     0     0    36.0   38.392  108.644   1122.5    765.2
     1     1    18    10     4     7     0     1    37.0   38.474  108.755   1146.3    763.8
     1     1    18    10     4     8     0     2    38.0   38.560  108.864   1168.4    761.4
     1     1    18    10     4     9     0     3    39.0   38.642  108.972   1180.0    759.6
     1     1    18    10     4    10     0     2    40.0   38.721  109.078   1184.0    759.9
     1     1    18    10     4    11     0     1    41.0   38.803  109.184   1184.3    759.5
     1     1    18    10     4    12     0     0    42.0   38.884  109.292   1179.5    759.5
     1     1    18    10     4    13     0     1    43.0   38.970  109.417   1161.5    759.9
     1     1    18    10     4    14     0     2    44.0   39.075  109.571   1134.8    763.3
     1     1    18    10     4    15     0     3    45.0   39.202  109.761   1114.0    765.7
     1     1    18    10     4    16     0     2    46.0   39.343  109.991   1105.3    767.8
     1     1    18    10     4    17     0     1    47.0   39.495  110.265   1114.5    770.4
     1     1    18    10     4    18     0     0    48.0   39.669  110.590   1148.5    770.5
     1     1    18    10     4    19     0     1    49.0   39.843  110.954   1232.9    765.1
     1     1    18    10     4    20     0     2    50.0   39.970  111.323   1350.6    740.9
     1     1    18    10     4    21     0     3    51.0   40.055  111.680   1451.0    719.2
     1     1    18    10     4    22     0     2    52.0   40.127  112.025   1499.6    706.3
     1     1    18    10     4    23     0     1    53.0   40.206  112.369   1535.6    712.5
     1     1    18    10     5     0     0     0    54.0   40.297  112.726   1616.8    711.5
     1     1    18    10     5     1     0     1    55.0   40.408  113.095   1729.7    703.8
     1     1    18    10     5     2     0     2    56.0   40.540  113.484   1809.3    698.6
     1     1    18    10     5     3     0     3    57.0   40.700  113.891   1827.3    700.0
     1     1    18    10     5     4     0     2    58.0   40.871  114.312   1847.6    700.5
     1     1    18    10     5     5     0     1    59.0   41.037  114.755   1951.2    693.4
     1     1    18    10     5     6     0     0    60.0   41.218  115.238   2106.5    678.2
     1     1    18    10     5     7     0     1    61.0   41.402  115.752   2186.4    667.2
     1     1    18    10     5     8     0     2    62.0   41.572  116.272   2187.3    674.9
     1     1    18    10     5     9     0     3    63.0   41.725  116.800   2184.3    680.7
     1     1    18    10     5    10     0     2    64.0   41.875  117.300   2176.9    677.7
     1     1    18    10     5    11     0     1    65.0   42.045  117.727   2142.9    678.6
     1     1    18    10     5    12     0     0    66.0   42.246  118.076   2097.8    689.2
     1     1    18    10     5    13     0     1    67.0   42.484  118.383   2088.0    703.0
     1     1    18    10     5    14     0     2    68.0   42.764  118.680   2141.7    710.8
     1     1    18    10     5    15     0     3    69.0   43.112  118.986   2252.0    714.9
     1     1    18    10     5    16     0     2    70.0   43.536  119.371   2367.6    702.6
     1     1    18    10     5    17     0     1    71.0   44.030  119.830   2513.8    701.8
     1     1    18    10     5    18     0     0    72.0   44.622  120.362   2713.1    681.8
     1     1    18    10     5    19     0     1    73.0   45.292  121.005   2950.3    661.3
