# Supplementary material for: Migration of wheat stripe rust from the primary oversummering region to neighboring regions in China
Source: Commun Biol. 2025 Mar 3;8:350. doi: 10.1038/s42003-025-07789-3 (PMC11876435; doi:10.1038/s42003-025-07789-3)
Supplement: Supplementary file 4 — Supplementary Data 2 [file 42003_2025_7789_MOESM4_ESM.zip › Eastern_Liupan_Mountain/Autumn/PL18100300]

     5     1
    GDAS    18    10     1     0     0
    GDAS    18    10     8     0     0
    GDAS    18    10    15     0     0
    GDAS    18    10    22     0     0
    GDAS    18    10    29     0     0
     1 FORWARD  OMEGA   
    18    10     3     0   35.198  106.551   100.0
     1 PRESSURE
     1     1    18    10     3     0     0     0     0.0   35.198  106.551    100.0    844.3
     1     1    18    10     3     1     0     1     1.0   35.283  106.524    112.9    839.7
     1     1    18    10     3     2     0     2     2.0   35.399  106.503    132.5    833.8
     1     1    18    10     3     3     0     3     3.0   35.549  106.490    160.4    826.0
     1     1    18    10     3     4     0     2     4.0   35.726  106.482    198.1    817.0
     1     1    18    10     3     5     0     1     5.0   35.919  106.474    244.9    807.0
     1     1    18    10     3     6     0     0     6.0   36.121  106.466    295.6    801.2
     1     1    18    10     3     7     0     1     7.0   36.331  106.453    343.2    800.1
     1     1    18    10     3     8     0     2     8.0   36.550  106.429    384.2    800.2
     1     1    18    10     3     9     0     3     9.0   36.780  106.391    419.9    801.3
     1     1    18    10     3    10     0     2    10.0   37.024  106.337    454.2    804.6
     1     1    18    10     3    11     0     1    11.0   37.264  106.255    504.9    809.1
     1     1    18    10     3    12     0     0    12.0   37.480  106.132    606.6    810.1
     1     1    18    10     3    13     0     1    13.0   37.667  106.020    759.5    801.7
     1     1    18    10     3    14     0     2    14.0   37.840  105.981    902.7    791.5
     1     1    18    10     3    15     0     3    15.0   38.011  106.012   1007.7    785.7
     1     1    18    10     3    16     0     2    16.0   38.159  106.107   1066.4    766.9
     1     1    18    10     3    17     0     1    17.0   38.261  106.265   1101.2    756.7
     1     1    18    10     3    18     0     0    18.0   38.334  106.490   1125.5    753.0
     1     1    18    10     3    19     0     1    19.0   38.398  106.757   1145.1    753.8
     1     1    18    10     3    20     0     2    20.0   38.449  107.029   1147.5    758.4
     1     1    18    10     3    21     0     3    21.0   38.482  107.300   1132.9    759.7
     1     1    18    10     3    22     0     2    22.0   38.511  107.554   1130.4    760.2
     1     1    18    10     3    23     0     1    23.0   38.533  107.779   1145.5    756.6
     1     1    18    10     4     0     0     0    24.0   38.534  107.974   1166.0    752.7
     1     1    18    10     4     1     0     1    25.0   38.534  108.147   1194.2    752.1
     1     1    18    10     4     2     0     2    26.0   38.558  108.302   1231.3    750.1
     1     1    18    10     4     3     0     3    27.0   38.605  108.439   1272.4    747.3
     1     1    18    10     4     4     0     2    28.0   38.671  108.563   1309.5    744.0
     1     1    18    10     4     5     0     1    29.0   38.749  108.682   1337.3    741.8
     1     1    18    10     4     6     0     0    30.0   38.832  108.805   1357.8    740.1
     1     1    18    10     4     7     0     1    31.0   38.917  108.932   1363.7    738.5
     1     1    18    10     4     8     0     2    32.0   39.003  109.056   1339.8    739.5
     1     1    18    10     4     9     0     3    33.0   39.089  109.178   1297.7    744.3
     1     1    18    10     4    10     0     2    34.0   39.181  109.308   1272.4    748.2
     1     1    18    10     4    11     0     1    35.0   39.276  109.457   1278.5    747.6
     1     1    18    10     4    12     0     0    36.0   39.368  109.636   1306.9    745.4
     1     1    18    10     4    13     0     1    37.0   39.459  109.851   1338.7    742.8
     1     1    18    10     4    14     0     2    38.0   39.557  110.090   1359.8    743.0
     1     1    18    10     4    15     0     3    39.0   39.661  110.349   1374.2    745.3
     1     1    18    10     4    16     0     2    40.0   39.772  110.637   1405.0    746.1
     1     1    18    10     4    17     0     1    41.0   39.880  110.949   1479.6    741.7
     1     1    18    10     4    18     0     0    42.0   39.960  111.249   1582.4    722.6
     1     1    18    10     4    19     0     1    43.0   40.011  111.536   1675.0    704.4
     1     1    18    10     4    20     0     2    44.0   40.047  111.829   1727.5    691.8
     1     1    18    10     4    21     0     3    45.0   40.080  112.135   1754.2    688.8
     1     1    18    10     4    22     0     2    46.0   40.120  112.454   1784.1    692.0
     1     1    18    10     4    23     0     1    47.0   40.179  112.782   1835.6    693.4
     1     1    18    10     5     0     0     0    48.0   40.260  113.112   1921.4    690.9
     1     1    18    10     5     1     0     1    49.0   40.360  113.453   1994.0    686.2
     1     1    18    10     5     2     0     2    50.0   40.473  113.814   2008.1    689.3
     1     1    18    10     5     3     0     3    51.0   40.611  114.188   1983.1    691.3
     1     1    18    10     5     4     0     2    52.0   40.761  114.575   1991.3    690.4
     1     1    18    10     5     5     0     1    53.0   40.917  114.986   2090.3    683.3
     1     1    18    10     5     6     0     0    54.0   41.083  115.436   2213.6    671.8
     1     1    18    10     5     7     0     1    55.0   41.234  115.903   2230.1    669.9
     1     1    18    10     5     8     0     2    56.0   41.366  116.367   2195.6    687.2
     1     1    18    10     5     9     0     3    57.0   41.477  116.832   2181.6    696.8
     1     1    18    10     5    10     0     2    58.0   41.585  117.270   2163.8    696.2
     1     1    18    10     5    11     0     1    59.0   41.713  117.648   2110.2    696.8
     1     1    18    10     5    12     0     0    60.0   41.866  117.959   2012.0    700.9
     1     1    18    10     5    13     0     1    61.0   42.043  118.219   1935.4    712.2
     1     1    18    10     5    14     0     2    62.0   42.247  118.468   1928.2    719.8
     1     1    18    10     5    15     0     3    63.0   42.490  118.724   1975.1    725.2
     1     1    18    10     5    16     0     2    64.0   42.778  119.011   2095.4    731.0
     1     1    18    10     5    17     0     1    65.0   43.124  119.362   2276.0    719.5
     1     1    18    10     5    18     0     0    66.0   43.539  119.790   2460.2    706.8
     1     1    18    10     5    19     0     1    67.0   44.017  120.290   2650.1    699.9
     1     1    18    10     5    20     0     2    68.0   44.533  120.878   2818.5    683.8
     1     1    18    10     5    21     0     3    69.0   45.085  121.539   2969.0    677.6
     1     1    18    10     5    22     0     2    70.0   45.662  122.230   3094.3    670.9
