# Supplementary material for: Migration of wheat stripe rust from the primary oversummering region to neighboring regions in China
Source: Commun Biol. 2025 Mar 3;8:350. doi: 10.1038/s42003-025-07789-3 (PMC11876435; doi:10.1038/s42003-025-07789-3)
Supplement: Supplementary file 4 — Supplementary Data 2 [file 42003_2025_7789_MOESM4_ESM.zip › Eastern_Liupan_Mountain/Autumn/PL18100306]

     5     1
    GDAS    18    10     1     0     0
    GDAS    18    10     8     0     0
    GDAS    18    10    15     0     0
    GDAS    18    10    22     0     0
    GDAS    18    10    29     0     0
     1 FORWARD  OMEGA   
    18    10     3     6   35.198  106.551   100.0
     1 PRESSURE
     1     1    18    10     3     6     0     0     0.0   35.198  106.551    100.0    843.2
     1     1    18    10     3     7     0     1     1.0   35.376  106.522    140.2    834.0
     1     1    18    10     3     8     0     2     2.0   35.576  106.484    200.2    820.0
     1     1    18    10     3     9     0     3     3.0   35.795  106.440    272.6    804.4
     1     1    18    10     3    10     0     2     4.0   36.030  106.399    339.6    790.1
     1     1    18    10     3    11     0     1     5.0   36.280  106.360    392.1    790.2
     1     1    18    10     3    12     0     0     6.0   36.553  106.308    433.9    793.0
     1     1    18    10     3    13     0     1     7.0   36.850  106.268    472.4    798.1
     1     1    18    10     3    14     0     2     8.0   37.159  106.271    516.6    804.5
     1     1    18    10     3    15     0     3     9.0   37.467  106.320    567.2    807.9
     1     1    18    10     3    16     0     2    10.0   37.742  106.405    615.0    809.3
     1     1    18    10     3    17     0     1    11.0   37.970  106.555    658.9    806.9
     1     1    18    10     3    18     0     0    12.0   38.178  106.801    709.8    796.6
     1     1    18    10     3    19     0     1    13.0   38.363  107.098    762.8    792.2
     1     1    18    10     3    20     0     2    14.0   38.509  107.380    792.2    790.8
     1     1    18    10     3    21     0     3    15.0   38.633  107.656    811.8    788.4
     1     1    18    10     3    22     0     2    16.0   38.751  107.922    839.7    783.6
     1     1    18    10     3    23     0     1    17.0   38.849  108.144    868.9    779.5
     1     1    18    10     4     0     0     0    18.0   38.921  108.319    889.9    778.7
     1     1    18    10     4     1     0     1    19.0   38.996  108.465    909.4    777.9
     1     1    18    10     4     2     0     2    20.0   39.096  108.597    934.8    775.9
     1     1    18    10     4     3     0     3    21.0   39.218  108.721    974.5    772.2
     1     1    18    10     4     4     0     2    22.0   39.351  108.846   1026.9    765.1
     1     1    18    10     4     5     0     1    23.0   39.479  108.979   1082.8    757.8
     1     1    18    10     4     6     0     0    24.0   39.595  109.118   1139.2    751.6
     1     1    18    10     4     7     0     1    25.0   39.705  109.268   1196.9    746.8
     1     1    18    10     4     8     0     2    26.0   39.821  109.434   1263.5    741.5
     1     1    18    10     4     9     0     3    27.0   39.944  109.624   1339.1    735.8
     1     1    18    10     4    10     0     2    28.0   40.070  109.842   1418.5    731.3
     1     1    18    10     4    11     0     1    29.0   40.188  110.087   1476.9    725.0
     1     1    18    10     4    12     0     0    30.0   40.296  110.367   1486.7    721.2
     1     1    18    10     4    13     0     1    31.0   40.411  110.686   1453.4    720.0
     1     1    18    10     4    14     0     2    32.0   40.542  111.042   1382.0    716.5
     1     1    18    10     4    15     0     3    33.0   40.688  111.415   1307.4    721.6
     1     1    18    10     4    16     0     2    34.0   40.851  111.797   1286.5    725.7
     1     1    18    10     4    17     0     1    35.0   41.030  112.207   1316.1    725.7
     1     1    18    10     4    18     0     0    36.0   41.198  112.668   1348.2    724.9
     1     1    18    10     4    19     0     1    37.0   41.347  113.164   1354.2    728.1
     1     1    18    10     4    20     0     2    38.0   41.485  113.672   1368.5    730.1
     1     1    18    10     4    21     0     3    39.0   41.601  114.188   1416.6    725.9
     1     1    18    10     4    22     0     2    40.0   41.699  114.687   1452.8    720.9
     1     1    18    10     4    23     0     1    41.0   41.794  115.153   1446.0    723.4
     1     1    18    10     5     0     0     0    42.0   41.879  115.589   1435.6    727.1
     1     1    18    10     5     1     0     1    43.0   41.955  116.018   1467.7    724.1
     1     1    18    10     5     2     0     2    44.0   42.041  116.464   1524.4    718.1
     1     1    18    10     5     3     0     3    45.0   42.131  116.912   1536.9    718.3
     1     1    18    10     5     4     0     2    46.0   42.219  117.351   1491.8    729.5
     1     1    18    10     5     5     0     1    47.0   42.304  117.787   1414.9    743.9
     1     1    18    10     5     6     0     0    48.0   42.372  118.197   1358.7    762.0
     1     1    18    10     5     7     0     1    49.0   42.411  118.546   1351.3    776.3
     1     1    18    10     5     8     0     2    50.0   42.414  118.825   1378.2    784.6
     1     1    18    10     5     9     0     3    51.0   42.383  119.044   1426.8    786.5
     1     1    18    10     5    10     0     2    52.0   42.345  119.210   1497.7    780.8
     1     1    18    10     5    11     0     1    53.0   42.329  119.332   1585.2    771.4
     1     1    18    10     5    12     0     0    54.0   42.340  119.410   1668.6    763.4
     1     1    18    10     5    13     0     1    55.0   42.391  119.472   1745.2    758.1
     1     1    18    10     5    14     0     2    56.0   42.494  119.556   1823.7    754.9
     1     1    18    10     5    15     0     3    57.0   42.654  119.672   1919.8    751.9
     1     1    18    10     5    16     0     2    58.0   42.865  119.839   2044.1    749.0
     1     1    18    10     5    17     0     1    59.0   43.124  120.054   2184.9    742.5
     1     1    18    10     5    18     0     0    60.0   43.446  120.333   2329.9    731.7
     1     1    18    10     5    19     0     1    61.0   43.815  120.704   2473.3    722.0
     1     1    18    10     5    20     0     2    62.0   44.210  121.154   2591.7    715.0
     1     1    18    10     5    21     0     3    63.0   44.643  121.668   2691.3    709.3
     1     1    18    10     5    22     0     2    64.0   45.095  122.215   2769.2    706.3
     1     1    18    10     5    23     0     1    65.0   45.545  122.783   2814.6    702.8
     1     1    18    10     6     0     0     0    66.0   46.008  123.389   2833.9    703.1
     1     1    18    10     6     1     0     1    67.0   46.514  123.980   2846.9    704.3
     1     1    18    10     6     2     0     2    68.0   47.076  124.544   2879.1    697.3
     1     1    18    10     6     3     0     3    69.0   47.699  125.110   2939.3    688.3
     1     1    18    10     6     4     0     2    70.0   48.387  125.670   3012.0    674.6
     1     1    18    10     6     5     0     1    71.0   49.134  126.208   3079.8    661.3
