# Supplementary material for: Migration of wheat stripe rust from the primary oversummering region to neighboring regions in China
Source: Commun Biol. 2025 Mar 3;8:350. doi: 10.1038/s42003-025-07789-3 (PMC11876435; doi:10.1038/s42003-025-07789-3)
Supplement: Supplementary file 4 — Supplementary Data 2 [file 42003_2025_7789_MOESM4_ESM.zip › Eastern_Liupan_Mountain/Autumn/PL18100312]

     5     1
    GDAS    18    10     1     0     0
    GDAS    18    10     8     0     0
    GDAS    18    10    15     0     0
    GDAS    18    10    22     0     0
    GDAS    18    10    29     0     0
     1 FORWARD  OMEGA   
    18    10     3    12   35.198  106.551   100.0
     1 PRESSURE
     1     1    18    10     3    12     0     0     0.0   35.198  106.551    100.0    842.3
     1     1    18    10     3    13     0     1     1.0   35.357  106.502    142.0    832.3
     1     1    18    10     3    14     0     2     2.0   35.548  106.471    176.9    821.6
     1     1    18    10     3    15     0     3     3.0   35.765  106.468    192.2    813.9
     1     1    18    10     3    16     0     2     4.0   35.989  106.493    190.5    810.1
     1     1    18    10     3    17     0     1     5.0   36.196  106.535    186.7    816.6
     1     1    18    10     3    18     0     0     6.0   36.378  106.589    185.9    821.5
     1     1    18    10     3    19     0     1     7.0   36.539  106.647    191.0    824.7
     1     1    18    10     3    20     0     2     8.0   36.682  106.705    201.2    825.7
     1     1    18    10     3    21     0     3     9.0   36.809  106.766    212.5    825.8
     1     1    18    10     3    22     0     2    10.0   36.916  106.831    223.2    825.6
     1     1    18    10     3    23     0     1    11.0   37.002  106.900    234.4    824.8
     1     1    18    10     4     0     0     0    12.0   37.063  106.977    248.9    824.6
     1     1    18    10     4     1     0     1    13.0   37.114  107.054    267.3    823.4
     1     1    18    10     4     2     0     2    14.0   37.173  107.124    285.3    822.6
     1     1    18    10     4     3     0     3    15.0   37.236  107.187    301.0    822.2
     1     1    18    10     4     4     0     2    16.0   37.303  107.244    316.6    821.9
     1     1    18    10     4     5     0     1    17.0   37.374  107.294    334.9    821.1
     1     1    18    10     4     6     0     0    18.0   37.443  107.335    356.1    820.0
     1     1    18    10     4     7     0     1    19.0   37.516  107.360    374.9    818.5
     1     1    18    10     4     8     0     2    20.0   37.595  107.365    384.8    818.3
     1     1    18    10     4     9     0     3    21.0   37.679  107.344    385.8    818.9
     1     1    18    10     4    10     0     2    22.0   37.768  107.299    389.4    820.6
     1     1    18    10     4    11     0     1    23.0   37.864  107.232    408.0    820.1
     1     1    18    10     4    12     0     0    24.0   37.965  107.141    445.3    817.5
     1     1    18    10     4    13     0     1    25.0   38.091  107.058    481.9    813.7
     1     1    18    10     4    14     0     2    26.0   38.255  107.016    497.0    816.5
     1     1    18    10     4    15     0     3    27.0   38.453  107.009    497.3    821.9
     1     1    18    10     4    16     0     2    28.0   38.644  107.042    535.2    827.3
     1     1    18    10     4    17     0     1    29.0   38.780  107.140    670.5    817.4
     1     1    18    10     4    18     0     0    30.0   38.861  107.300    909.8    793.1
     1     1    18    10     4    19     0     1    31.0   38.910  107.468   1152.5    759.8
     1     1    18    10     4    20     0     2    32.0   38.952  107.625   1346.7    740.5
     1     1    18    10     4    21     0     3    33.0   39.018  107.800   1503.2    723.1
     1     1    18    10     4    22     0     2    34.0   39.106  108.005   1632.1    709.6
     1     1    18    10     4    23     0     1    35.0   39.209  108.237   1744.3    701.3
     1     1    18    10     5     0     0     0    36.0   39.331  108.507   1828.5    693.3
     1     1    18    10     5     1     0     1    37.0   39.452  108.823   1886.3    686.7
     1     1    18    10     5     2     0     2    38.0   39.555  109.177   1930.7    681.8
     1     1    18    10     5     3     0     3    39.0   39.638  109.555   1980.7    682.4
     1     1    18    10     5     4     0     2    40.0   39.712  109.946   2038.6    679.5
     1     1    18    10     5     5     0     1    41.0   39.772  110.348   2047.4    680.1
     1     1    18    10     5     6     0     0    42.0   39.808  110.743   2019.6    690.0
     1     1    18    10     5     7     0     1    43.0   39.829  111.124   2003.9    690.6
     1     1    18    10     5     8     0     2    44.0   39.859  111.502   1979.2    679.0
     1     1    18    10     5     9     0     3    45.0   39.914  111.895   1938.2    672.1
     1     1    18    10     5    10     0     2    46.0   39.970  112.289   1899.5    678.0
     1     1    18    10     5    11     0     1    47.0   40.008  112.647   1877.1    688.6
     1     1    18    10     5    12     0     0    48.0   40.065  112.962   1930.6    690.8
     1     1    18    10     5    13     0     1    49.0   40.162  113.290   2054.7    681.8
     1     1    18    10     5    14     0     2    50.0   40.267  113.684   2129.8    678.9
     1     1    18    10     5    15     0     3    51.0   40.371  114.133   2123.7    682.0
     1     1    18    10     5    16     0     2    52.0   40.484  114.627   2065.0    679.9
     1     1    18    10     5    17     0     1    53.0   40.605  115.145   2022.8    687.7
     1     1    18    10     5    18     0     0    54.0   40.741  115.659   2015.1    704.3
     1     1    18    10     5    19     0     1    55.0   40.884  116.169   1991.5    714.7
     1     1    18    10     5    20     0     2    56.0   40.994  116.653   1976.5    733.9
     1     1    18    10     5    21     0     3    57.0   41.079  117.095   2007.0    741.2
     1     1    18    10     5    22     0     2    58.0   41.175  117.530   2039.4    731.1
     1     1    18    10     5    23     0     1    59.0   41.284  117.972   2043.8    728.7
     1     1    18    10     6     0     0     0    60.0   41.402  118.438   2036.7    725.7
     1     1    18    10     6     1     0     1    61.0   41.504  118.934   2012.9    727.3
     1     1    18    10     6     2     0     2    62.0   41.580  119.424   1965.0    734.7
     1     1    18    10     6     3     0     3    63.0   41.663  119.910   1896.8    741.2
     1     1    18    10     6     4     0     2    64.0   41.703  120.367   1820.7    765.7
     1     1    18    10     6     5     0     1    65.0   41.624  120.742   1752.0    794.2
     1     1    18    10     6     6     0     0    66.0   41.469  121.057   1700.0    814.4
     1     1    18    10     6     7     0     1    67.0   41.273  121.332   1640.3    824.2
     1     1    18    10     6     8     0     2    68.0   41.039  121.566   1570.9    838.4
     1     1    18    10     6     9     0     3    69.0   40.778  121.787   1492.2    847.0
     1     1    18    10     6    10     0     2    70.0   40.484  122.011   1371.5    855.9
     1     1    18    10     6    11     0     1    71.0   40.152  122.226   1184.5    870.7
     1     1    18    10     6    12     0     0    72.0   39.790  122.430    943.9    896.1
     1     1    18    10     6    13     0     1    73.0   39.394  122.597    711.6    931.0
     1     1    18    10     6    14     0     2    74.0   38.990  122.725    587.0    955.7
     1     1    18    10     6    15     0     3    75.0   38.585  122.848    529.6    956.0
     1     1    18    10     6    16     0     2    76.0   38.180  122.988    477.5    962.3
     1     1    18    10     6    17     0     1    77.0   37.773  123.138    427.3    968.2
     1     1    18    10     6    18     0     0    78.0   37.362  123.282    377.4    973.5
     1     1    18    10     6    19     0     1    79.0   36.957  123.404    335.6    979.4
     1     1    18    10     6    20     0     2    80.0   36.572  123.494    307.4    982.8
     1     1    18    10     6    21     0     3    81.0   36.208  123.542    286.4    985.1
     1     1    18    10     6    22     0     2    82.0   35.866  123.555    268.5    987.9
     1     1    18    10     6    23     0     1    83.0   35.550  123.545    253.8    989.8
     1     1    18    10     7     0     0     0    84.0   35.262  123.506    241.9    991.5
     1     1    18    10     7     1     0     1    85.0   34.999  123.447    235.2    992.5
     1     1    18    10     7     2     0     2    86.0   34.756  123.380    233.7    992.4
     1     1    18    10     7     3     0     3    87.0   34.528  123.309    235.6    992.3
     1     1    18    10     7     4     0     2    88.0   34.314  123.229    235.5    991.5
     1     1    18    10     7     5     0     1    89.0   34.117  123.137    228.1    992.0
     1     1    18    10     7     6     0     0    90.0   33.933  123.032    214.4    993.3
     1     1    18    10     7     7     0     1    91.0   33.756  122.922    199.3    995.5
     1     1    18    10     7     8     0     2    92.0   33.576  122.808    186.7    996.8
     1     1    18    10     7     9     0     3    93.0   33.397  122.685    175.6    998.1
     1     1    18    10     7    10     0     2    94.0   33.228  122.551    163.9    999.6
     1     1    18    10     7    11     0     1    95.0   33.077  122.403    150.1   1001.6
     1     1    18    10     7    12     0     0    96.0   32.947  122.244    135.0   1003.9
     1     1    18    10     7    13     0     1    97.0   32.838  122.076    122.9   1005.5
     1     1    18    10     7    14     0     2    98.0   32.749  121.898    116.8   1006.1
     1     1    18    10     7    15     0     3    99.0   32.678  121.715    114.3   1006.1
     1     1    18    10     7    16     0     2   100.0   32.621  121.532    114.0   1005.8
     1     1    18    10     7    17     0     1   101.0   32.570  121.357    116.0   1005.4
     1     1    18    10     7    18     0     0   102.0   32.525  121.189    121.2   1004.8
     1     1    18    10     7    19     0     1   103.0   32.491  121.020    128.4   1003.9
     1     1    18    10     7    20     0     2   104.0   32.469  120.841    135.2   1002.8
     1     1    18    10     7    21     0     3   105.0   32.461  120.651    140.7   1001.7
     1     1    18    10     7    22     0     2   106.0   32.469  120.455    145.0   1000.7
     1     1    18    10     7    23     0     1   107.0   32.497  120.258    147.9   1000.0
     1     1    18    10     8     0     0     0   108.0   32.544  120.069    149.4    999.5
     1     1    18    10     8     1     0     1   109.0   32.606  119.883    153.2    998.9
     1     1    18    10     8     2     0     2   110.0   32.676  119.696    162.7    997.1
     1     1    18    10     8     3     0     3   111.0   32.757  119.508    175.6    995.0
     1     1    18    10     8     4     0     2   112.0   32.844  119.322    185.8    992.8
     1     1    18    10     8     5     0     1   113.0   32.935  119.146    187.2    992.2
     1     1    18    10     8     6     0     0   114.0   33.027  118.981    179.3    993.0
     1     1    18    10     8     7     0     1   115.0   33.111  118.826    169.2    994.8
     1     1    18    10     8     8     0     2   116.0   33.183  118.675    162.5    995.6
     1     1    18    10     8     9     0     3   117.0   33.246  118.529    160.1    995.7
     1     1    18    10     8    10     0     2   118.0   33.313  118.383    159.5    995.4
     1     1    18    10     8    11     0     1   119.0   33.395  118.246    154.9    995.7
     1     1    18    10     8    12     0     0   120.0   33.487  118.137    142.0    997.2
