# Supplementary material for: Migration of wheat stripe rust from the primary oversummering region to neighboring regions in China
Source: Commun Biol. 2025 Mar 3;8:350. doi: 10.1038/s42003-025-07789-3 (PMC11876435; doi:10.1038/s42003-025-07789-3)
Supplement: Supplementary file 4 — Supplementary Data 2 [file 42003_2025_7789_MOESM4_ESM.zip › Eastern_Liupan_Mountain/Autumn/PL18100318]

     5     1
    GDAS    18    10     1     0     0
    GDAS    18    10     8     0     0
    GDAS    18    10    15     0     0
    GDAS    18    10    22     0     0
    GDAS    18    10    29     0     0
     1 FORWARD  OMEGA   
    18    10     3    18   35.198  106.551   100.0
     1 PRESSURE
     1     1    18    10     3    18     0     0     0.0   35.198  106.551    100.0    843.9
     1     1    18    10     3    19     0     1     1.0   35.293  106.554    100.5    841.1
     1     1    18    10     3    20     0     2     2.0   35.390  106.559    101.0    838.5
     1     1    18    10     3    21     0     3     3.0   35.485  106.567    101.6    836.0
     1     1    18    10     3    22     0     2     4.0   35.574  106.574    105.1    834.4
     1     1    18    10     3    23     0     1     5.0   35.650  106.581    114.8    832.3
     1     1    18    10     4     0     0     0     6.0   35.714  106.586    132.0    829.9
     1     1    18    10     4     1     0     1     7.0   35.778  106.589    155.5    825.6
     1     1    18    10     4     2     0     2     8.0   35.855  106.592    183.5    820.8
     1     1    18    10     4     3     0     3     9.0   35.943  106.591    216.4    815.4
     1     1    18    10     4     4     0     2    10.0   36.043  106.585    252.9    810.5
     1     1    18    10     4     5     0     1    11.0   36.155  106.569    289.0    807.2
     1     1    18    10     4     6     0     0    12.0   36.278  106.542    321.8    804.6
     1     1    18    10     4     7     0     1    13.0   36.404  106.502    353.9    802.4
     1     1    18    10     4     8     0     2    14.0   36.533  106.445    386.1    800.1
     1     1    18    10     4     9     0     3    15.0   36.664  106.373    414.4    798.6
     1     1    18    10     4    10     0     2    16.0   36.808  106.293    434.8    799.7
     1     1    18    10     4    11     0     1    17.0   36.979  106.206    448.7    804.3
     1     1    18    10     4    12     0     0    18.0   37.168  106.101    469.6    810.4
     1     1    18    10     4    13     0     1    19.0   37.357  105.998    495.6    814.5
     1     1    18    10     4    14     0     2    20.0   37.540  105.920    520.3    818.4
     1     1    18    10     4    15     0     3    21.0   37.724  105.860    558.1    820.6
     1     1    18    10     4    16     0     2    22.0   37.885  105.820    616.2    820.4
     1     1    18    10     4    17     0     1    23.0   38.001  105.817    692.4    816.5
     1     1    18    10     4    18     0     0    24.0   38.085  105.866    770.3    802.5
     1     1    18    10     4    19     0     1    25.0   38.143  105.944    841.5    792.0
     1     1    18    10     4    20     0     2    26.0   38.173  106.024    921.3    782.3
     1     1    18    10     4    21     0     3    27.0   38.180  106.113   1027.6    771.9
     1     1    18    10     4    22     0     2    28.0   38.174  106.208   1140.7    758.7
     1     1    18    10     4    23     0     1    29.0   38.165  106.304   1215.3    751.0
     1     1    18    10     5     0     0     0    30.0   38.155  106.407   1232.5    748.4
     1     1    18    10     5     1     0     1    31.0   38.133  106.494   1234.2    753.2
     1     1    18    10     5     2     0     2    32.0   38.101  106.559   1281.3    749.4
     1     1    18    10     5     3     0     3    33.0   38.061  106.607   1375.1    741.1
     1     1    18    10     5     4     0     2    34.0   38.028  106.649   1489.6    728.2
     1     1    18    10     5     5     0     1    35.0   38.011  106.685   1601.9    717.5
     1     1    18    10     5     6     0     0    36.0   38.006  106.713   1714.7    707.0
     1     1    18    10     5     7     0     1    37.0   38.024  106.750   1813.9    696.0
     1     1    18    10     5     8     0     2    38.0   38.069  106.814   1886.4    688.4
     1     1    18    10     5     9     0     3    39.0   38.132  106.905   1940.1    683.2
     1     1    18    10     5    10     0     2    40.0   38.200  107.053   1981.0    680.3
     1     1    18    10     5    11     0     1    41.0   38.265  107.283   2006.1    679.1
     1     1    18    10     5    12     0     0    42.0   38.336  107.597   2011.3    678.9
     1     1    18    10     5    13     0     1    43.0   38.414  107.982   1999.9    678.9
     1     1    18    10     5    14     0     2    44.0   38.491  108.409   2003.2    684.5
     1     1    18    10     5    15     0     3    45.0   38.557  108.863   2047.9    685.7
     1     1    18    10     5    16     0     2    46.0   38.606  109.357   2105.2    680.9
     1     1    18    10     5    17     0     1    47.0   38.621  109.885   2119.0    682.0
     1     1    18    10     5    18     0     0    48.0   38.590  110.433   2086.7    691.1
     1     1    18    10     5    19     0     1    49.0   38.524  110.969   2042.9    701.1
     1     1    18    10     5    20     0     2    50.0   38.448  111.490   1973.9    687.2
     1     1    18    10     5    21     0     3    51.0   38.378  112.016   1883.8    678.2
     1     1    18    10     5    22     0     2    52.0   38.303  112.527   1825.2    697.4
     1     1    18    10     5    23     0     1    53.0   38.224  113.001   1799.0    706.9
     1     1    18    10     6     0     0     0    54.0   38.154  113.423   1810.3    732.6
     1     1    18    10     6     1     0     1    55.0   38.090  113.778   1838.6    756.7
     1     1    18    10     6     2     0     2    56.0   38.022  114.086   1885.4    773.0
     1     1    18    10     6     3     0     3    57.0   37.944  114.375   1926.6    780.1
     1     1    18    10     6     4     0     2    58.0   37.848  114.648   1958.2    787.3
     1     1    18    10     6     5     0     1    59.0   37.735  114.885   1975.8    795.4
     1     1    18    10     6     6     0     0    60.0   37.610  115.089   1973.6    801.1
     1     1    18    10     6     7     0     1    61.0   37.479  115.283   1947.3    803.9
     1     1    18    10     6     8     0     2    62.0   37.342  115.479   1897.4    809.4
     1     1    18    10     6     9     0     3    63.0   37.196  115.662   1828.6    817.1
     1     1    18    10     6    10     0     2    64.0   37.055  115.825   1765.1    825.6
     1     1    18    10     6    11     0     1    65.0   36.927  115.990   1714.6    829.8
     1     1    18    10     6    12     0     0    66.0   36.816  116.166   1661.3    834.5
     1     1    18    10     6    13     0     1    67.0   36.716  116.333   1603.1    840.3
     1     1    18    10     6    14     0     2    68.0   36.616  116.476   1543.3    845.6
     1     1    18    10     6    15     0     3    69.0   36.509  116.601   1481.5    851.2
     1     1    18    10     6    16     0     2    70.0   36.406  116.713   1428.7    856.2
     1     1    18    10     6    17     0     1    71.0   36.313  116.820   1394.3    858.3
     1     1    18    10     6    18     0     0    72.0   36.225  116.926   1376.4    858.4
     1     1    18    10     6    19     0     1    73.0   36.147  117.042   1373.2    856.4
     1     1    18    10     6    20     0     2    74.0   36.085  117.180   1386.5    850.9
     1     1    18    10     6    21     0     3    75.0   36.039  117.354   1418.0    842.0
     1     1    18    10     6    22     0     2    76.0   36.002  117.563   1465.2    830.7
     1     1    18    10     6    23     0     1    77.0   35.968  117.802   1526.4    818.3
     1     1    18    10     7     0     0     0    78.0   35.931  118.069   1594.9    808.2
     1     1    18    10     7     1     0     1    79.0   35.882  118.354   1651.6    808.7
     1     1    18    10     7     2     0     2    80.0   35.823  118.638   1676.0    813.9
     1     1    18    10     7     3     0     3    81.0   35.758  118.908   1676.6    820.8
     1     1    18    10     7     4     0     2    82.0   35.691  119.167   1662.9    826.1
     1     1    18    10     7     5     0     1    83.0   35.621  119.417   1647.3    830.2
     1     1    18    10     7     6     0     0    84.0   35.552  119.654   1636.7    833.2
     1     1    18    10     7     7     0     1    85.0   35.480  119.870   1629.9    835.4
     1     1    18    10     7     8     0     2    86.0   35.397  120.065   1617.2    837.6
     1     1    18    10     7     9     0     3    87.0   35.306  120.250   1589.8    841.2
     1     1    18    10     7    10     0     2    88.0   35.218  120.427   1554.7    847.0
     1     1    18    10     7    11     0     1    89.0   35.143  120.601   1522.7    851.2
     1     1    18    10     7    12     0     0    90.0   35.079  120.774   1496.8    854.6
     1     1    18    10     7    13     0     1    91.0   35.021  120.944   1477.7    856.7
     1     1    18    10     7    14     0     2    92.0   34.961  121.103   1463.6    858.1
     1     1    18    10     7    15     0     3    93.0   34.896  121.250   1453.8    859.2
     1     1    18    10     7    16     0     2    94.0   34.824  121.389   1447.7    859.6
     1     1    18    10     7    17     0     1    95.0   34.740  121.522   1444.9    859.9
     1     1    18    10     7    18     0     0    96.0   34.648  121.651   1446.0    859.7
     1     1    18    10     7    19     0     1    97.0   34.545  121.771   1447.5    859.2
     1     1    18    10     7    20     0     2    98.0   34.427  121.872   1447.3    859.3
     1     1    18    10     7    21     0     3    99.0   34.297  121.956   1446.8    859.4
     1     1    18    10     7    22     0     2   100.0   34.157  122.023   1446.0    859.5
     1     1    18    10     7    23     0     1   101.0   34.011  122.075   1444.0    859.8
     1     1    18    10     8     0     0     0   102.0   33.863  122.110   1440.9    860.3
     1     1    18    10     8     1     0     1   103.0   33.727  122.121   1435.1    860.5
     1     1    18    10     8     2     0     2   104.0   33.611  122.108   1426.4    861.6
     1     1    18    10     8     3     0     3   105.0   33.513  122.070   1419.1    862.4
     1     1    18    10     8     4     0     2   106.0   33.434  122.022   1418.3    862.5
     1     1    18    10     8     5     0     1   107.0   33.372  121.981   1425.5    861.3
     1     1    18    10     8     6     0     0   108.0   33.326  121.949   1437.9    859.5
     1     1    18    10     8     7     0     1   109.0   33.288  121.919   1442.7    857.9
     1     1    18    10     8     8     0     2   110.0   33.255  121.880   1428.5    859.2
     1     1    18    10     8     9     0     3   111.0   33.231  121.830   1395.3    862.5
     1     1    18    10     8    10     0     2   112.0   33.228  121.768   1353.1    867.9
     1     1    18    10     8    11     0     1   113.0   33.255  121.698   1312.2    872.2
     1     1    18    10     8    12     0     0   114.0   33.311  121.625   1272.4    876.5
     1     1    18    10     8    13     0     1   115.0   33.388  121.556   1237.8    880.6
     1     1    18    10     8    14     0     2   116.0   33.472  121.500   1210.7    883.4
     1     1    18    10     8    15     0     3   117.0   33.560  121.460   1186.9    885.8
     1     1    18    10     8    16     0     2   118.0   33.654  121.439   1166.9    887.9
     1     1    18    10     8    17     0     1   119.0   33.755  121.439   1153.9    888.9
     1     1    18    10     8    18     0     0   120.0   33.864  121.463   1149.3    889.1
