# Supplementary material for: Migration of wheat stripe rust from the primary oversummering region to neighboring regions in China
Source: Commun Biol. 2025 Mar 3;8:350. doi: 10.1038/s42003-025-07789-3 (PMC11876435; doi:10.1038/s42003-025-07789-3)
Supplement: Supplementary file 4 — Supplementary Data 2 [file 42003_2025_7789_MOESM4_ESM.zip › Eastern_Liupan_Mountain/Autumn/PL18100400]

     5     1
    GDAS    18    10     1     0     0
    GDAS    18    10     8     0     0
    GDAS    18    10    15     0     0
    GDAS    18    10    22     0     0
    GDAS    18    10    29     0     0
     1 FORWARD  OMEGA   
    18    10     4     0   35.198  106.551   100.0
     1 PRESSURE
     1     1    18    10     4     0     0     0     0.0   35.198  106.551    100.0    843.8
     1     1    18    10     4     1     0     1     1.0   35.265  106.548    111.9    840.7
     1     1    18    10     4     2     0     2     2.0   35.349  106.547    126.6    837.0
     1     1    18    10     4     3     0     3     3.0   35.447  106.545    145.2    832.3
     1     1    18    10     4     4     0     2     4.0   35.558  106.539    169.6    826.5
     1     1    18    10     4     5     0     1     5.0   35.680  106.527    200.9    819.4
     1     1    18    10     4     6     0     0     6.0   35.816  106.504    238.5    811.0
     1     1    18    10     4     7     0     1     7.0   35.962  106.466    285.5    800.6
     1     1    18    10     4     8     0     2     8.0   36.112  106.409    342.9    793.2
     1     1    18    10     4     9     0     3     9.0   36.261  106.336    404.6    787.9
     1     1    18    10     4    10     0     2    10.0   36.421  106.259    459.3    784.0
     1     1    18    10     4    11     0     1    11.0   36.605  106.185    499.2    785.2
     1     1    18    10     4    12     0     0    12.0   36.820  106.105    533.4    790.3
     1     1    18    10     4    13     0     1    13.0   37.056  106.033    556.3    797.0
     1     1    18    10     4    14     0     2    14.0   37.286  105.987    563.5    805.7
     1     1    18    10     4    15     0     3    15.0   37.509  105.961    570.5    813.7
     1     1    18    10     4    16     0     2    16.0   37.711  105.951    592.1    819.3
     1     1    18    10     4    17     0     1    17.0   37.875  105.973    625.7    822.1
     1     1    18    10     4    18     0     0    18.0   38.011  106.050    655.4    821.2
     1     1    18    10     4    19     0     1    19.0   38.106  106.154    696.4    809.1
     1     1    18    10     4    20     0     2    20.0   38.148  106.252    774.6    797.2
     1     1    18    10     4    21     0     3    21.0   38.151  106.356    896.8    785.1
     1     1    18    10     4    22     0     2    22.0   38.140  106.458   1027.6    768.4
     1     1    18    10     4    23     0     1    23.0   38.130  106.552   1103.9    759.8
     1     1    18    10     5     0     0     0    24.0   38.124  106.648   1104.6    757.9
     1     1    18    10     5     1     0     1    25.0   38.098  106.715   1086.2    765.3
     1     1    18    10     5     2     0     2    26.0   38.054  106.751   1127.4    761.9
     1     1    18    10     5     3     0     3    27.0   37.999  106.770   1229.3    752.0
     1     1    18    10     5     4     0     2    28.0   37.952  106.784   1359.3    736.4
     1     1    18    10     5     5     0     1    29.0   37.922  106.793   1489.4    723.6
     1     1    18    10     5     6     0     0    30.0   37.907  106.795   1617.9    711.7
     1     1    18    10     5     7     0     1    31.0   37.915  106.805   1729.2    700.7
     1     1    18    10     5     8     0     2    32.0   37.951  106.831   1812.8    693.5
     1     1    18    10     5     9     0     3    33.0   38.010  106.871   1875.0    688.0
     1     1    18    10     5    10     0     2    34.0   38.078  106.964   1918.7    683.5
     1     1    18    10     5    11     0     1    35.0   38.147  107.144   1950.1    682.0
     1     1    18    10     5    12     0     0    36.0   38.217  107.405   1963.1    682.2
     1     1    18    10     5    13     0     1    37.0   38.291  107.732   1959.8    683.1
     1     1    18    10     5    14     0     2    38.0   38.364  108.111   1951.1    685.0
     1     1    18    10     5    15     0     3    39.0   38.427  108.531   1966.4    689.9
     1     1    18    10     5    16     0     2    40.0   38.474  108.982   2008.9    689.9
     1     1    18    10     5    17     0     1    41.0   38.492  109.467   2033.4    688.6
     1     1    18    10     5    18     0     0    42.0   38.461  109.975   2001.6    695.5
     1     1    18    10     5    19     0     1    43.0   38.384  110.468   1936.0    706.8
     1     1    18    10     5    20     0     2    44.0   38.282  110.923   1872.8    713.7
     1     1    18    10     5    21     0     3    45.0   38.165  111.352   1800.5    709.1
     1     1    18    10     5    22     0     2    46.0   38.051  111.774   1713.0    708.7
     1     1    18    10     5    23     0     1    47.0   37.949  112.184   1619.9    717.0
     1     1    18    10     6     0     0     0    48.0   37.854  112.569   1542.4    728.6
     1     1    18    10     6     1     0     1    49.0   37.766  112.926   1500.7    736.2
     1     1    18    10     6     2     0     2    50.0   37.688  113.241   1521.2    752.2
     1     1    18    10     6     3     0     3    51.0   37.622  113.518   1585.2    763.4
     1     1    18    10     6     4     0     2    52.0   37.564  113.776   1654.4    770.4
     1     1    18    10     6     5     0     1    53.0   37.508  114.029   1694.4    779.7
     1     1    18    10     6     6     0     0    54.0   37.444  114.262   1699.2    790.2
     1     1    18    10     6     7     0     1    55.0   37.370  114.459   1686.7    802.3
     1     1    18    10     6     8     0     2    56.0   37.286  114.627   1661.4    812.7
     1     1    18    10     6     9     0     3    57.0   37.196  114.766   1614.2    824.4
     1     1    18    10     6    10     0     2    58.0   37.115  114.876   1563.7    838.4
     1     1    18    10     6    11     0     1    59.0   37.054  114.983   1533.7    848.1
     1     1    18    10     6    12     0     0    60.0   37.014  115.115   1520.4    850.7
     1     1    18    10     6    13     0     1    61.0   36.985  115.263   1521.0    850.4
     1     1    18    10     6    14     0     2    62.0   36.954  115.407   1531.7    849.2
     1     1    18    10     6    15     0     3    63.0   36.914  115.547   1549.7    847.2
     1     1    18    10     6    16     0     2    64.0   36.858  115.685   1565.0    844.8
     1     1    18    10     6    17     0     1    65.0   36.790  115.821   1569.4    844.2
     1     1    18    10     6    18     0     0    66.0   36.717  115.957   1563.0    845.0
     1     1    18    10     6    19     0     1    67.0   36.646  116.092   1555.2    846.5
     1     1    18    10     6    20     0     2    68.0   36.582  116.225   1557.3    845.8
     1     1    18    10     6    21     0     3    69.0   36.529  116.362   1569.3    843.7
     1     1    18    10     6    22     0     2    70.0   36.483  116.507   1587.2    840.9
     1     1    18    10     6    23     0     1    71.0   36.441  116.658   1609.1    837.9
     1     1    18    10     7     0     0     0    72.0   36.403  116.822   1636.0    834.3
     1     1    18    10     7     1     0     1    73.0   36.375  117.006   1660.1    829.5
     1     1    18    10     7     2     0     2    74.0   36.359  117.213   1675.3    824.3
     1     1    18    10     7     3     0     3    75.0   36.349  117.444   1690.5    818.5
     1     1    18    10     7     4     0     2    76.0   36.336  117.711   1710.9    811.0
     1     1    18    10     7     5     0     1    77.0   36.316  118.029   1743.3    802.1
     1     1    18    10     7     6     0     0    78.0   36.290  118.390   1775.4    802.2
     1     1    18    10     7     7     0     1    79.0   36.257  118.754   1773.2    807.5
     1     1    18    10     7     8     0     2    80.0   36.213  119.085   1742.1    815.5
     1     1    18    10     7     9     0     3    81.0   36.156  119.374   1700.8    820.7
     1     1    18    10     7    10     0     2    82.0   36.088  119.629   1666.4    825.5
     1     1    18    10     7    11     0     1    83.0   36.017  119.858   1644.9    829.5
     1     1    18    10     7    12     0     0    84.0   35.950  120.067   1636.8    832.4
     1     1    18    10     7    13     0     1    85.0   35.889  120.270   1635.5    834.0
     1     1    18    10     7    14     0     2    86.0   35.828  120.472   1633.9    836.1
     1     1    18    10     7    15     0     3    87.0   35.771  120.673   1631.6    838.0
     1     1    18    10     7    16     0     2    88.0   35.712  120.871   1628.6    839.7
     1     1    18    10     7    17     0     1    89.0   35.643  121.065   1624.1    840.9
     1     1    18    10     7    18     0     0    90.0   35.560  121.262   1616.2    841.5
     1     1    18    10     7    19     0     1    91.0   35.465  121.457   1600.3    842.7
     1     1    18    10     7    20     0     2    92.0   35.357  121.638   1577.6    845.5
     1     1    18    10     7    21     0     3    93.0   35.235  121.800   1556.7    848.1
     1     1    18    10     7    22     0     2    94.0   35.105  121.938   1543.5    849.8
     1     1    18    10     7    23     0     1    95.0   34.973  122.051   1536.8    850.4
     1     1    18    10     8     0     0     0    96.0   34.838  122.144   1530.2    850.8
     1     1    18    10     8     1     0     1    97.0   34.700  122.226   1514.8    851.8
     1     1    18    10     8     2     0     2    98.0   34.565  122.294   1486.7    854.8
     1     1    18    10     8     3     0     3    99.0   34.437  122.339   1448.6    858.7
     1     1    18    10     8     4     0     2   100.0   34.323  122.363   1413.5    863.1
     1     1    18    10     8     5     0     1   101.0   34.222  122.383   1392.1    864.8
     1     1    18    10     8     6     0     0   102.0   34.135  122.405   1384.4    865.3
     1     1    18    10     8     7     0     1   103.0   34.056  122.426   1377.9    864.6
     1     1    18    10     8     8     0     2   104.0   33.984  122.431   1360.3    866.4
     1     1    18    10     8     9     0     3   105.0   33.920  122.418   1330.7    869.4
     1     1    18    10     8    10     0     2   106.0   33.875  122.384   1298.2    873.9
     1     1    18    10     8    11     0     1   107.0   33.856  122.333   1271.9    876.8
     1     1    18    10     8    12     0     0   108.0   33.863  122.267   1252.1    879.0
     1     1    18    10     8    13     0     1   109.0   33.887  122.201   1233.6    880.4
     1     1    18    10     8    14     0     2   110.0   33.921  122.142   1208.3    883.0
     1     1    18    10     8    15     0     3   111.0   33.962  122.091   1172.0    886.7
     1     1    18    10     8    16     0     2   112.0   34.014  122.049   1130.0    891.5
     1     1    18    10     8    17     0     1   113.0   34.080  122.021   1091.7    895.2
     1     1    18    10     8    18     0     0   114.0   34.160  122.005   1059.7    898.3
     1     1    18    10     8    19     0     1   115.0   34.252  121.999   1047.7    900.7
     1     1    18    10     8    20     0     2   116.0   34.354  122.007   1067.4    898.2
     1     1    18    10     8    21     0     3   117.0   34.460  122.039   1115.2    892.8
     1     1    18    10     8    22     0     2   118.0   34.570  122.110   1180.2    885.1
     1     1    18    10     8    23     0     1   119.0   34.682  122.223   1260.4    877.0
     1     1    18    10     9     0     0     0   120.0   34.790  122.379   1367.9    866.1
