# Supplementary material for: Migration of wheat stripe rust from the primary oversummering region to neighboring regions in China
Source: Commun Biol. 2025 Mar 3;8:350. doi: 10.1038/s42003-025-07789-3 (PMC11876435; doi:10.1038/s42003-025-07789-3)
Supplement: Supplementary file 4 — Supplementary Data 2 [file 42003_2025_7789_MOESM4_ESM.zip › Eastern_Liupan_Mountain/Autumn/PL18100406]

     5     1
    GDAS    18    10     1     0     0
    GDAS    18    10     8     0     0
    GDAS    18    10    15     0     0
    GDAS    18    10    22     0     0
    GDAS    18    10    29     0     0
     1 FORWARD  OMEGA   
    18    10     4     6   35.198  106.551   100.0
     1 PRESSURE
     1     1    18    10     4     6     0     0     0.0   35.198  106.551    100.0    842.8
     1     1    18    10     4     7     0     1     1.0   35.341  106.528    126.7    835.5
     1     1    18    10     4     8     0     2     2.0   35.494  106.485    169.9    824.6
     1     1    18    10     4     9     0     3     3.0   35.657  106.424    231.7    811.1
     1     1    18    10     4    10     0     2     4.0   35.831  106.355    302.6    795.4
     1     1    18    10     4    11     0     1     5.0   36.022  106.294    368.5    782.2
     1     1    18    10     4    12     0     0     6.0   36.238  106.242    422.6    781.3
     1     1    18    10     4    13     0     1     7.0   36.475  106.203    452.9    784.9
     1     1    18    10     4    14     0     2     8.0   36.725  106.185    454.9    793.8
     1     1    18    10     4    15     0     3     9.0   36.994  106.196    430.5    806.6
     1     1    18    10     4    16     0     2    10.0   37.254  106.220    403.8    819.8
     1     1    18    10     4    17     0     1    11.0   37.482  106.254    391.9    827.2
     1     1    18    10     4    18     0     0    12.0   37.684  106.322    386.5    832.2
     1     1    18    10     4    19     0     1    13.0   37.850  106.415    397.0    835.1
     1     1    18    10     4    20     0     2    14.0   37.961  106.519    444.9    831.3
     1     1    18    10     4    21     0     3    15.0   38.007  106.651    544.4    819.0
     1     1    18    10     4    22     0     2    16.0   37.996  106.777    664.0    799.5
     1     1    18    10     4    23     0     1    17.0   37.946  106.826    725.7    790.3
     1     1    18    10     5     0     0     0    18.0   37.865  106.793    713.2    791.0
     1     1    18    10     5     1     0     1    19.0   37.761  106.707    689.8    799.4
     1     1    18    10     5     2     0     2    20.0   37.667  106.630    713.7    796.7
     1     1    18    10     5     3     0     3    21.0   37.577  106.572    783.1    789.2
     1     1    18    10     5     4     0     2    22.0   37.492  106.528    882.0    777.0
     1     1    18    10     5     5     0     1    23.0   37.410  106.480    989.8    765.1
     1     1    18    10     5     6     0     0    24.0   37.328  106.415   1101.9    753.6
     1     1    18    10     5     7     0     1    25.0   37.254  106.337   1201.3    741.5
     1     1    18    10     5     8     0     2    26.0   37.192  106.248   1273.5    733.7
     1     1    18    10     5     9     0     3    27.0   37.131  106.142   1312.7    728.7
     1     1    18    10     5    10     0     2    28.0   37.074  106.039   1317.2    727.4
     1     1    18    10     5    11     0     1    29.0   37.033  105.970   1308.9    727.9
     1     1    18    10     5    12     0     0    30.0   37.011  105.935   1300.8    727.9
     1     1    18    10     5    13     0     1    31.0   37.004  105.922   1290.3    727.9
     1     1    18    10     5    14     0     2    32.0   37.000  105.915   1272.5    729.4
     1     1    18    10     5    15     0     3    33.0   36.997  105.917   1246.9    731.8
     1     1    18    10     5    16     0     2    34.0   36.995  105.926   1215.7    734.8
     1     1    18    10     5    17     0     1    35.0   36.993  105.939   1178.0    738.1
     1     1    18    10     5    18     0     0    36.0   36.991  105.954   1128.5    742.5
     1     1    18    10     5    19     0     1    37.0   36.982  105.968   1069.7    748.1
     1     1    18    10     5    20     0     2    38.0   36.969  105.986   1007.5    753.2
     1     1    18    10     5    21     0     3    39.0   36.954  106.004    941.1    758.5
     1     1    18    10     5    22     0     2    40.0   36.932  106.019    870.9    764.5
     1     1    18    10     5    23     0     1    41.0   36.902  106.023    798.8    770.3
     1     1    18    10     6     0     0     0    42.0   36.867  106.014    725.6    775.7
     1     1    18    10     6     1     0     1    43.0   36.829  105.985    657.0    780.9
     1     1    18    10     6     2     0     2    44.0   36.789  105.936    608.0    784.0
     1     1    18    10     6     3     0     3    45.0   36.749  105.876    585.3    783.8
     1     1    18    10     6     4     0     2    46.0   36.710  105.806    587.7    781.0
     1     1    18    10     6     5     0     1    47.0   36.670  105.725    616.5    776.1
     1     1    18    10     6     6     0     0    48.0   36.632  105.635    674.2    768.4
     1     1    18    10     6     7     0     1    49.0   36.606  105.532    754.6    758.8
     1     1    18    10     6     8     0     2    50.0   36.599  105.416    852.2    749.3
     1     1    18    10     6     9     0     3    51.0   36.614  105.295    967.3    738.3
     1     1    18    10     6    10     0     2    52.0   36.654  105.205   1099.9    727.3
     1     1    18    10     6    11     0     1    53.0   36.714  105.180   1244.0    715.0
     1     1    18    10     6    12     0     0    54.0   36.788  105.226   1394.3    703.7
     1     1    18    10     6    13     0     1    55.0   36.845  105.326   1531.3    692.0
     1     1    18    10     6    14     0     2    56.0   36.870  105.457   1634.7    684.9
     1     1    18    10     6    15     0     3    57.0   36.868  105.621   1697.7    681.3
     1     1    18    10     6    16     0     2    58.0   36.849  105.814   1724.3    681.2
     1     1    18    10     6    17     0     1    59.0   36.815  106.029   1721.8    682.2
     1     1    18    10     6    18     0     0    60.0   36.766  106.255   1708.5    684.6
     1     1    18    10     6    19     0     1    61.0   36.709  106.487   1695.8    686.0
     1     1    18    10     6    20     0     2    62.0   36.655  106.724   1680.5    689.9
     1     1    18    10     6    21     0     3    63.0   36.600  106.964   1666.6    695.0
     1     1    18    10     6    22     0     2    64.0   36.543  107.203   1650.8    699.6
     1     1    18    10     6    23     0     1    65.0   36.485  107.440   1631.1    704.8
     1     1    18    10     7     0     0     0    66.0   36.426  107.672   1608.3    710.7
     1     1    18    10     7     1     0     1    67.0   36.370  107.895   1585.4    716.7
     1     1    18    10     7     2     0     2    68.0   36.319  108.105   1564.6    722.0
     1     1    18    10     7     3     0     3    69.0   36.275  108.303   1548.1    726.5
     1     1    18    10     7     4     0     2    70.0   36.238  108.486   1535.3    729.7
     1     1    18    10     7     5     0     1    71.0   36.208  108.651   1522.9    732.6
     1     1    18    10     7     6     0     0    72.0   36.183  108.804   1509.3    735.4
     1     1    18    10     7     7     0     1    73.0   36.169  108.950   1498.6    738.2
     1     1    18    10     7     8     0     2    74.0   36.172  109.094   1494.8    738.8
     1     1    18    10     7     9     0     3    75.0   36.193  109.235   1495.0    738.4
     1     1    18    10     7    10     0     2    76.0   36.228  109.373   1498.9    738.6
     1     1    18    10     7    11     0     1    77.0   36.269  109.509   1501.2    738.6
     1     1    18    10     7    12     0     0    78.0   36.314  109.644   1492.1    740.2
     1     1    18    10     7    13     0     1    79.0   36.361  109.784   1466.5    743.9
     1     1    18    10     7    14     0     2    80.0   36.406  109.932   1428.8    750.2
     1     1    18    10     7    15     0     3    81.0   36.448  110.088   1395.1    754.0
     1     1    18    10     7    16     0     2    82.0   36.483  110.260   1386.0    752.6
     1     1    18    10     7    17     0     1    83.0   36.509  110.457   1408.9    746.5
     1     1    18    10     7    18     0     0    84.0   36.522  110.692   1458.8    736.7
     1     1    18    10     7    19     0     1    85.0   36.518  110.968   1524.5    723.9
     1     1    18    10     7    20     0     2    86.0   36.495  111.272   1589.7    720.8
     1     1    18    10     7    21     0     3    87.0   36.461  111.587   1623.0    722.9
     1     1    18    10     7    22     0     2    88.0   36.428  111.906   1625.3    729.7
     1     1    18    10     7    23     0     1    89.0   36.400  112.230   1611.3    734.8
     1     1    18    10     8     0     0     0    90.0   36.381  112.549   1599.2    738.5
     1     1    18    10     8     1     0     1    91.0   36.368  112.861   1598.7    740.4
     1     1    18    10     8     2     0     2    92.0   36.363  113.158   1614.5    749.0
     1     1    18    10     8     3     0     3    93.0   36.373  113.426   1638.0    762.0
     1     1    18    10     8     4     0     2    94.0   36.399  113.665   1685.9    773.2
     1     1    18    10     8     5     0     1    95.0   36.446  113.902   1795.3    776.2
     1     1    18    10     8     6     0     0    96.0   36.513  114.170   1957.5    769.3
     1     1    18    10     8     7     0     1    97.0   36.581  114.471   2099.1    761.9
     1     1    18    10     8     8     0     2    98.0   36.652  114.776   2202.5    767.6
     1     1    18    10     8     9     0     3    99.0   36.730  115.092   2307.7    769.4
     1     1    18    10     8    10     0     2   100.0   36.807  115.442   2396.1    759.0
     1     1    18    10     8    11     0     1   101.0   36.883  115.819   2494.3    754.4
     1     1    18    10     8    12     0     0   102.0   36.970  116.226   2679.2    739.7
     1     1    18    10     8    13     0     1   103.0   37.035  116.696   2863.2    712.7
     1     1    18    10     8    14     0     2   104.0   37.073  117.211   2949.1    706.9
     1     1    18    10     8    15     0     3   105.0   37.094  117.741   3009.1    706.1
     1     1    18    10     8    16     0     2   106.0   37.089  118.259   3128.5    698.4
