# Supplementary material for: Migration of wheat stripe rust from the primary oversummering region to neighboring regions in China
Source: Commun Biol. 2025 Mar 3;8:350. doi: 10.1038/s42003-025-07789-3 (PMC11876435; doi:10.1038/s42003-025-07789-3)
Supplement: Supplementary file 4 — Supplementary Data 2 [file 42003_2025_7789_MOESM4_ESM.zip › Eastern_Liupan_Mountain/Autumn/PL18100412]

     5     1
    GDAS    18    10     1     0     0
    GDAS    18    10     8     0     0
    GDAS    18    10    15     0     0
    GDAS    18    10    22     0     0
    GDAS    18    10    29     0     0
     1 FORWARD  OMEGA   
    18    10     4    12   35.198  106.551   100.0
     1 PRESSURE
     1     1    18    10     4    12     0     0     0.0   35.198  106.551    100.0    842.3
     1     1    18    10     4    13     0     1     1.0   35.348  106.488    145.6    831.5
     1     1    18    10     4    14     0     2     2.0   35.520  106.445    188.5    820.0
     1     1    18    10     4    15     0     3     3.0   35.709  106.427    219.9    811.1
     1     1    18    10     4    16     0     2     4.0   35.907  106.427    241.1    804.3
     1     1    18    10     4    17     0     1     5.0   36.108  106.433    254.9    803.2
     1     1    18    10     4    18     0     0     6.0   36.305  106.443    260.0    807.6
     1     1    18    10     4    19     0     1     7.0   36.493  106.459    257.0    812.8
     1     1    18    10     4    20     0     2     8.0   36.669  106.483    248.2    818.1
     1     1    18    10     4    21     0     3     9.0   36.829  106.514    234.5    822.9
     1     1    18    10     4    22     0     2    10.0   36.965  106.557    218.4    827.5
     1     1    18    10     4    23     0     1    11.0   37.059  106.605    204.2    831.2
     1     1    18    10     5     0     0     0    12.0   37.108  106.646    191.3    833.6
     1     1    18    10     5     1     0     1    13.0   37.120  106.676    186.8    835.0
     1     1    18    10     5     2     0     2    14.0   37.104  106.701    200.0    833.2
     1     1    18    10     5     3     0     3    15.0   37.066  106.729    236.0    829.2
     1     1    18    10     5     4     0     2    16.0   37.009  106.747    295.2    821.0
     1     1    18    10     5     5     0     1    17.0   36.933  106.733    370.7    812.7
     1     1    18    10     5     6     0     0    18.0   36.840  106.678    458.0    802.9
     1     1    18    10     5     7     0     1    19.0   36.741  106.596    550.2    791.8
     1     1    18    10     5     8     0     2    20.0   36.643  106.500    649.4    779.8
     1     1    18    10     5     9     0     3    21.0   36.548  106.392    769.7    764.9
     1     1    18    10     5    10     0     2    22.0   36.461  106.282    920.0    746.2
     1     1    18    10     5    11     0     1    23.0   36.390  106.175   1093.4    725.4
     1     1    18    10     5    12     0     0    24.0   36.351  106.081   1250.8    704.2
     1     1    18    10     5    13     0     1    25.0   36.353  106.006   1357.4    692.5
     1     1    18    10     5    14     0     2    26.0   36.392  105.953   1413.0    689.9
     1     1    18    10     5    15     0     3    27.0   36.452  105.917   1422.8    692.0
     1     1    18    10     5    16     0     2    28.0   36.518  105.901   1414.9    697.6
     1     1    18    10     5    17     0     1    29.0   36.588  105.916   1412.8    700.3
     1     1    18    10     5    18     0     0    30.0   36.661  105.959   1411.9    703.3
     1     1    18    10     5    19     0     1    31.0   36.733  106.026   1405.2    707.0
     1     1    18    10     5    20     0     2    32.0   36.798  106.111   1395.1    711.8
     1     1    18    10     5    21     0     3    33.0   36.857  106.216   1390.4    715.0
     1     1    18    10     5    22     0     2    34.0   36.906  106.340   1389.1    716.6
     1     1    18    10     5    23     0     1    35.0   36.936  106.486   1383.8    717.8
     1     1    18    10     6     0     0     0    36.0   36.946  106.657   1369.1    719.1
     1     1    18    10     6     1     0     1    37.0   36.940  106.845   1350.9    721.5
     1     1    18    10     6     2     0     2    38.0   36.922  107.042   1340.4    723.0
     1     1    18    10     6     3     0     3    39.0   36.893  107.247   1337.9    724.8
     1     1    18    10     6     4     0     2    40.0   36.847  107.438   1343.5    726.5
     1     1    18    10     6     5     0     1    41.0   36.780  107.599   1356.9    727.2
     1     1    18    10     6     6     0     0    42.0   36.694  107.731   1372.4    728.1
     1     1    18    10     6     7     0     1    43.0   36.610  107.834   1381.5    729.1
     1     1    18    10     6     8     0     2    44.0   36.548  107.914   1379.0    731.2
     1     1    18    10     6     9     0     3    45.0   36.508  107.973   1365.0    733.6
     1     1    18    10     6    10     0     2    46.0   36.492  108.031   1344.7    737.0
     1     1    18    10     6    11     0     1    47.0   36.494  108.110   1323.6    740.1
     1     1    18    10     6    12     0     0    48.0   36.515  108.211   1302.6    742.9
     1     1    18    10     6    13     0     1    49.0   36.536  108.334   1273.8    745.9
     1     1    18    10     6    14     0     2    50.0   36.541  108.472   1231.7    751.4
     1     1    18    10     6    15     0     3    51.0   36.532  108.619   1178.2    758.5
     1     1    18    10     6    16     0     2    52.0   36.505  108.768   1123.3    767.0
     1     1    18    10     6    17     0     1    53.0   36.455  108.912   1075.4    774.0
     1     1    18    10     6    18     0     0    54.0   36.386  109.047   1036.1    780.3
     1     1    18    10     6    19     0     1    55.0   36.305  109.169   1002.0    784.9
     1     1    18    10     6    20     0     2    56.0   36.215  109.271    967.7    789.3
     1     1    18    10     6    21     0     3    57.0   36.116  109.354    931.4    793.3
     1     1    18    10     6    22     0     2    58.0   36.019  109.418    892.0    797.7
     1     1    18    10     6    23     0     1    59.0   35.936  109.464    853.5    805.0
     1     1    18    10     7     0     0     0    60.0   35.871  109.491    817.8    812.0
     1     1    18    10     7     1     0     1    61.0   35.820  109.503    792.2    817.4
     1     1    18    10     7     2     0     2    62.0   35.779  109.506    780.8    820.2
     1     1    18    10     7     3     0     3    63.0   35.746  109.505    780.2    821.5
     1     1    18    10     7     4     0     2    64.0   35.716  109.501    790.7    821.7
     1     1    18    10     7     5     0     1    65.0   35.685  109.489    812.9    820.5
     1     1    18    10     7     6     0     0    66.0   35.654  109.472    844.5    818.3
     1     1    18    10     7     7     0     1    67.0   35.631  109.450    874.8    814.6
     1     1    18    10     7     8     0     2    68.0   35.622  109.423    895.6    812.1
     1     1    18    10     7     9     0     3    69.0   35.629  109.390    907.1    809.8
     1     1    18    10     7    10     0     2    70.0   35.655  109.355    916.3    808.1
     1     1    18    10     7    11     0     1    71.0   35.709  109.324    932.7    804.4
     1     1    18    10     7    12     0     0    72.0   35.791  109.296    964.2    798.4
     1     1    18    10     7    13     0     1    73.0   35.893  109.288    995.7    789.5
     1     1    18    10     7    14     0     2    74.0   36.004  109.317    998.9    784.5
     1     1    18    10     7    15     0     3    75.0   36.118  109.379    973.6    786.7
     1     1    18    10     7    16     0     2    76.0   36.224  109.458    948.0    791.7
     1     1    18    10     7    17     0     1    77.0   36.310  109.550    942.9    792.5
     1     1    18    10     7    18     0     0    78.0   36.379  109.658    954.4    792.5
     1     1    18    10     7    19     0     1    79.0   36.431  109.777    977.5    791.3
     1     1    18    10     7    20     0     2    80.0   36.471  109.904   1011.3    790.2
     1     1    18    10     7    21     0     3    81.0   36.503  110.043   1060.5    786.4
     1     1    18    10     7    22     0     2    82.0   36.522  110.219   1115.7    777.1
     1     1    18    10     7    23     0     1    83.0   36.523  110.448   1171.1    767.1
     1     1    18    10     8     0     0     0    84.0   36.509  110.729   1234.5    755.5
     1     1    18    10     8     1     0     1    85.0   36.485  111.050   1313.7    743.7
     1     1    18    10     8     2     0     2    86.0   36.465  111.386   1391.1    741.1
     1     1    18    10     8     3     0     3    87.0   36.461  111.724   1437.5    743.2
     1     1    18    10     8     4     0     2    88.0   36.475  112.053   1455.3    746.9
     1     1    18    10     8     5     0     1    89.0   36.497  112.359   1473.2    748.7
     1     1    18    10     8     6     0     0    90.0   36.526  112.645   1526.3    744.9
     1     1    18    10     8     7     0     1    91.0   36.558  112.924   1625.1    736.8
     1     1    18    10     8     8     0     2    92.0   36.596  113.206   1776.5    733.4
     1     1    18    10     8     9     0     3    93.0   36.651  113.502   1938.4    730.1
     1     1    18    10     8    10     0     2    94.0   36.701  113.834   2080.1    733.3
     1     1    18    10     8    11     0     1    95.0   36.719  114.212   2211.5    740.8
     1     1    18    10     8    12     0     0    96.0   36.727  114.616   2309.6    747.5
     1     1    18    10     8    13     0     1    97.0   36.760  115.014   2336.6    762.7
     1     1    18    10     8    14     0     2    98.0   36.806  115.400   2349.5    769.5
     1     1    18    10     8    15     0     3    99.0   36.841  115.811   2441.1    759.8
     1     1    18    10     8    16     0     2   100.0   36.866  116.242   2558.2    744.3
     1     1    18    10     8    17     0     1   101.0   36.873  116.663   2723.9    734.9
     1     1    18    10     8    18     0     0   102.0   36.866  117.087   3090.0    707.7
