# Supplementary material for: Migration of wheat stripe rust from the primary oversummering region to neighboring regions in China
Source: Commun Biol. 2025 Mar 3;8:350. doi: 10.1038/s42003-025-07789-3 (PMC11876435; doi:10.1038/s42003-025-07789-3)
Supplement: Supplementary file 4 — Supplementary Data 2 [file 42003_2025_7789_MOESM4_ESM.zip › Eastern_Liupan_Mountain/Autumn/PL18100418]

     5     1
    GDAS    18    10     1     0     0
    GDAS    18    10     8     0     0
    GDAS    18    10    15     0     0
    GDAS    18    10    22     0     0
    GDAS    18    10    29     0     0
     1 FORWARD  OMEGA   
    18    10     4    18   35.198  106.551   100.0
     1 PRESSURE
     1     1    18    10     4    18     0     0     0.0   35.198  106.551    100.0    843.8
     1     1    18    10     4    19     0     1     1.0   35.280  106.526     96.4    840.8
     1     1    18    10     4    20     0     2     2.0   35.365  106.508     95.0    837.5
     1     1    18    10     4    21     0     3     3.0   35.451  106.498     93.8    834.5
     1     1    18    10     4    22     0     2     4.0   35.537  106.494     94.1    832.3
     1     1    18    10     4    23     0     1     5.0   35.619  106.497     99.3    829.9
     1     1    18    10     5     0     0     0     6.0   35.698  106.509    111.5    827.5
     1     1    18    10     5     1     0     1     7.0   35.777  106.524    134.8    824.5
     1     1    18    10     5     2     0     2     8.0   35.859  106.538    172.3    819.2
     1     1    18    10     5     3     0     3     9.0   35.939  106.549    226.5    812.7
     1     1    18    10     5     4     0     2    10.0   36.010  106.556    297.2    804.6
     1     1    18    10     5     5     0     1    11.0   36.064  106.555    382.7    797.2
     1     1    18    10     5     6     0     0    12.0   36.097  106.542    485.9    787.2
     1     1    18    10     5     7     0     1    13.0   36.111  106.512    616.2    774.3
     1     1    18    10     5     8     0     2    14.0   36.111  106.468    782.4    756.8
     1     1    18    10     5     9     0     3    15.0   36.100  106.412   1000.2    735.1
     1     1    18    10     5    10     0     2    16.0   36.087  106.351   1256.1    707.1
     1     1    18    10     5    11     0     1    17.0   36.088  106.295   1484.8    682.6
     1     1    18    10     5    12     0     0    18.0   36.119  106.249   1644.9    667.1
     1     1    18    10     5    13     0     1    19.0   36.182  106.226   1741.9    661.4
     1     1    18    10     5    14     0     2    20.0   36.272  106.233   1797.7    660.5
     1     1    18    10     5    15     0     3    21.0   36.375  106.266   1827.3    662.9
     1     1    18    10     5    16     0     2    22.0   36.483  106.331   1850.7    666.5
     1     1    18    10     5    17     0     1    23.0   36.586  106.440   1878.2    668.5
     1     1    18    10     5    18     0     0    24.0   36.683  106.593   1898.9    670.0
     1     1    18    10     5    19     0     1    25.0   36.770  106.776   1913.5    672.0
     1     1    18    10     5    20     0     2    26.0   36.847  106.984   1937.5    671.6
     1     1    18    10     5    21     0     3    27.0   36.909  107.225   1975.0    668.9
     1     1    18    10     5    22     0     2    28.0   36.948  107.505   1995.9    666.3
     1     1    18    10     5    23     0     1    29.0   36.973  107.809   1979.6    669.3
     1     1    18    10     6     0     0     0    30.0   36.997  108.125   1933.9    675.9
     1     1    18    10     6     1     0     1    31.0   37.016  108.442   1883.4    686.4
     1     1    18    10     6     2     0     2    32.0   37.022  108.761   1845.6    694.3
     1     1    18    10     6     3     0     3    33.0   37.018  109.084   1826.5    701.9
     1     1    18    10     6     4     0     2    34.0   36.990  109.408   1815.7    710.2
     1     1    18    10     6     5     0     1    35.0   36.930  109.722   1797.3    720.3
     1     1    18    10     6     6     0     0    36.0   36.849  110.027   1774.5    727.7
     1     1    18    10     6     7     0     1    37.0   36.773  110.316   1747.2    721.7
     1     1    18    10     6     8     0     2    38.0   36.718  110.588   1731.2    715.5
     1     1    18    10     6     9     0     3    39.0   36.683  110.855   1721.6    709.4
     1     1    18    10     6    10     0     2    40.0   36.664  111.122   1730.2    708.6
     1     1    18    10     6    11     0     1    41.0   36.656  111.389   1771.9    710.3
     1     1    18    10     6    12     0     0    42.0   36.653  111.660   1841.4    709.1
     1     1    18    10     6    13     0     1    43.0   36.656  111.944   1940.4    705.9
     1     1    18    10     6    14     0     2    44.0   36.665  112.260   2036.5    696.4
     1     1    18    10     6    15     0     3    45.0   36.684  112.617   2073.5    692.2
     1     1    18    10     6    16     0     2    46.0   36.719  113.007   2045.1    696.5
     1     1    18    10     6    17     0     1    47.0   36.766  113.410   2041.2    721.2
     1     1    18    10     6    18     0     0    48.0   36.819  113.817   2095.2    734.5
     1     1    18    10     6    19     0     1    49.0   36.870  114.224   2180.2    743.9
     1     1    18    10     6    20     0     2    50.0   36.918  114.623   2272.0    755.2
     1     1    18    10     6    21     0     3    51.0   36.972  115.015   2361.3    766.4
     1     1    18    10     6    22     0     2    52.0   37.018  115.433   2415.4    760.8
     1     1    18    10     6    23     0     1    53.0   37.041  115.896   2455.2    757.9
     1     1    18    10     7     0     0     0    54.0   37.041  116.389   2491.3    754.8
     1     1    18    10     7     1     0     1    55.0   37.026  116.906   2524.2    751.3
     1     1    18    10     7     2     0     2    56.0   37.008  117.450   2548.4    748.6
     1     1    18    10     7     3     0     3    57.0   36.983  118.017   2560.9    746.8
     1     1    18    10     7     4     0     2    58.0   36.947  118.608   2555.6    745.5
     1     1    18    10     7     5     0     1    59.0   36.903  119.216   2523.2    745.6
     1     1    18    10     7     6     0     0    60.0   36.858  119.834   2496.0    743.2
     1     1    18    10     7     7     0     1    61.0   36.799  120.461   2494.1    741.4
     1     1    18    10     7     8     0     2    62.0   36.713  121.082   2480.3    745.9
     1     1    18    10     7     9     0     3    63.0   36.607  121.683   2445.7    754.6
     1     1    18    10     7    10     0     2    64.0   36.483  122.248   2393.2    763.3
     1     1    18    10     7    11     0     1    65.0   36.339  122.772   2330.8    769.9
     1     1    18    10     7    12     0     0    66.0   36.176  123.254   2265.7    777.1
     1     1    18    10     7    13     0     1    67.0   36.002  123.693   2196.0    783.1
     1     1    18    10     7    14     0     2    68.0   35.822  124.087   2120.5    791.0
     1     1    18    10     7    15     0     3    69.0   35.639  124.435   2052.0    798.4
     1     1    18    10     7    16     0     2    70.0   35.456  124.754   1987.9    803.7
     1     1    18    10     7    17     0     1    71.0   35.270  125.057   1913.7    810.5
     1     1    18    10     7    18     0     0    72.0   35.076  125.343   1815.2    819.3
     1     1    18    10     7    19     0     1    73.0   34.859  125.601   1696.5    832.1
     1     1    18    10     7    20     0     2    74.0   34.615  125.826   1580.1    844.7
     1     1    18    10     7    21     0     3    75.0   34.359  126.024   1479.9    855.6
     1     1    18    10     7    22     0     2    76.0   34.105  126.187   1421.9    863.8
     1     1    18    10     7    23     0     1    77.0   33.863  126.314   1417.4    863.5
     1     1    18    10     8     0     0     0    78.0   33.635  126.415   1443.3    860.0
     1     1    18    10     8     1     0     1    79.0   33.421  126.495   1480.0    855.4
     1     1    18    10     8     2     0     2    80.0   33.220  126.555   1516.2    851.5
     1     1    18    10     8     3     0     3    81.0   33.033  126.602   1551.3    847.8
     1     1    18    10     8     4     0     2    82.0   32.857  126.636   1575.9    843.9
     1     1    18    10     8     5     0     1    83.0   32.686  126.653   1581.5    843.1
     1     1    18    10     8     6     0     0    84.0   32.521  126.650   1569.8    844.1
     1     1    18    10     8     7     0     1    85.0   32.361  126.625   1546.6    847.0
     1     1    18    10     8     8     0     2    86.0   32.208  126.581   1515.6    850.3
     1     1    18    10     8     9     0     3    87.0   32.063  126.520   1475.6    854.4
     1     1    18    10     8    10     0     2    88.0   31.935  126.432   1435.6    859.5
     1     1    18    10     8    11     0     1    89.0   31.830  126.311   1404.7    862.8
     1     1    18    10     8    12     0     0    90.0   31.749  126.161   1381.5    865.1
     1     1    18    10     8    13     0     1    91.0   31.689  126.001   1364.6    866.8
     1     1    18    10     8    14     0     2    92.0   31.645  125.847   1356.2    867.8
     1     1    18    10     8    15     0     3    93.0   31.618  125.699   1356.7    867.6
     1     1    18    10     8    16     0     2    94.0   31.601  125.565   1364.8    866.4
     1     1    18    10     8    17     0     1    95.0   31.585  125.450   1380.2    864.6
     1     1    18    10     8    18     0     0    96.0   31.570  125.355   1402.7    862.0
     1     1    18    10     8    19     0     1    97.0   31.556  125.276   1431.1    859.0
     1     1    18    10     8    20     0     2    98.0   31.546  125.208   1464.7    855.6
     1     1    18    10     8    21     0     3    99.0   31.541  125.153   1503.7    851.6
     1     1    18    10     8    22     0     2   100.0   31.543  125.107   1549.0    847.0
     1     1    18    10     8    23     0     1   101.0   31.551  125.063   1601.5    841.6
     1     1    18    10     9     0     0     0   102.0   31.564  125.024   1661.8    835.6
     1     1    18    10     9     1     0     1   103.0   31.587  124.991   1722.7    828.7
     1     1    18    10     9     2     0     2   104.0   31.626  124.967   1776.3    823.3
     1     1    18    10     9     3     0     3   105.0   31.681  124.955   1822.1    818.8
     1     1    18    10     9     4     0     2   106.0   31.750  124.968   1855.7    814.9
     1     1    18    10     9     5     0     1   107.0   31.829  125.020   1871.9    812.9
     1     1    18    10     9     6     0     0   108.0   31.919  125.107   1870.7    812.8
     1     1    18    10     9     7     0     1   109.0   32.013  125.219   1861.1    814.7
     1     1    18    10     9     8     0     2   110.0   32.101  125.349   1854.6    815.7
     1     1    18    10     9     9     0     3   111.0   32.181  125.494   1856.3    815.8
     1     1    18    10     9    10     0     2   112.0   32.257  125.649   1865.7    814.6
     1     1    18    10     9    11     0     1   113.0   32.331  125.807   1876.2    813.3
     1     1    18    10     9    12     0     0   114.0   32.407  125.967   1881.0    812.6
     1     1    18    10     9    13     0     1   115.0   32.481  126.139   1885.1    813.0
     1     1    18    10     9    14     0     2   116.0   32.548  126.335   1897.7    812.0
     1     1    18    10     9    15     0     3   117.0   32.611  126.556   1922.0    809.8
     1     1    18    10     9    16     0     2   118.0   32.669  126.790   1950.8    805.7
     1     1    18    10     9    17     0     1   119.0   32.714  127.032   1971.3    803.1
     1     1    18    10     9    18     0     0   120.0   32.747  127.285   1979.6    801.9
