# Supplementary material for: Migration of wheat stripe rust from the primary oversummering region to neighboring regions in China
Source: Commun Biol. 2025 Mar 3;8:350. doi: 10.1038/s42003-025-07789-3 (PMC11876435; doi:10.1038/s42003-025-07789-3)
Supplement: Supplementary file 4 — Supplementary Data 2 [file 42003_2025_7789_MOESM4_ESM.zip › Eastern_Liupan_Mountain/Autumn/PL18100500]

     5     1
    GDAS    18    10     1     0     0
    GDAS    18    10     8     0     0
    GDAS    18    10    15     0     0
    GDAS    18    10    22     0     0
    GDAS    18    10    29     0     0
     1 FORWARD  OMEGA   
    18    10     5     0   35.198  106.551   100.0
     1 PRESSURE
     1     1    18    10     5     0     0     0     0.0   35.198  106.551    100.0    843.1
     1     1    18    10     5     1     0     1     1.0   35.268  106.543     98.7    841.4
     1     1    18    10     5     2     0     2     2.0   35.347  106.537    106.2    838.4
     1     1    18    10     5     3     0     3     3.0   35.434  106.532    124.5    834.4
     1     1    18    10     5     4     0     2     4.0   35.518  106.527    153.8    828.7
     1     1    18    10     5     5     0     1     5.0   35.592  106.521    193.1    822.4
     1     1    18    10     5     6     0     0     6.0   35.655  106.511    245.0    815.6
     1     1    18    10     5     7     0     1     7.0   35.704  106.492    313.4    806.4
     1     1    18    10     5     8     0     2     8.0   35.739  106.460    404.7    795.5
     1     1    18    10     5     9     0     3     9.0   35.756  106.412    529.1    780.8
     1     1    18    10     5    10     0     2    10.0   35.747  106.352    693.0    762.9
     1     1    18    10     5    11     0     1    11.0   35.711  106.280    876.4    742.6
     1     1    18    10     5    12     0     0    12.0   35.660  106.188   1050.9    722.9
     1     1    18    10     5    13     0     1    13.0   35.621  106.082   1184.2    705.4
     1     1    18    10     5    14     0     2    14.0   35.609  105.974   1272.3    695.3
     1     1    18    10     5    15     0     3    15.0   35.618  105.867   1331.0    691.5
     1     1    18    10     5    16     0     2    16.0   35.651  105.770   1381.9    688.4
     1     1    18    10     5    17     0     1    17.0   35.710  105.700   1434.3    682.5
     1     1    18    10     5    18     0     0    18.0   35.794  105.665   1479.5    677.3
     1     1    18    10     5    19     0     1    19.0   35.892  105.674   1512.1    672.5
     1     1    18    10     5    20     0     2    20.0   35.991  105.729   1529.9    668.5
     1     1    18    10     5    21     0     3    21.0   36.086  105.824   1540.5    669.0
     1     1    18    10     5    22     0     2    22.0   36.171  105.954   1547.3    670.3
     1     1    18    10     5    23     0     1    23.0   36.244  106.112   1557.1    676.2
     1     1    18    10     6     0     0     0    24.0   36.306  106.286   1566.0    683.6
     1     1    18    10     6     1     0     1    25.0   36.353  106.466   1571.4    690.0
     1     1    18    10     6     2     0     2    26.0   36.387  106.645   1576.2    695.8
     1     1    18    10     6     3     0     3    27.0   36.407  106.827   1585.7    700.5
     1     1    18    10     6     4     0     2    28.0   36.410  107.006   1606.3    703.8
     1     1    18    10     6     5     0     1    29.0   36.393  107.174   1632.8    703.1
     1     1    18    10     6     6     0     0    30.0   36.356  107.330   1659.5    703.0
     1     1    18    10     6     7     0     1    31.0   36.314  107.473   1681.9    703.0
     1     1    18    10     6     8     0     2    32.0   36.284  107.602   1696.5    703.8
     1     1    18    10     6     9     0     3    33.0   36.265  107.720   1702.7    704.9
     1     1    18    10     6    10     0     2    34.0   36.253  107.836   1699.8    707.1
     1     1    18    10     6    11     0     1    35.0   36.247  107.959   1687.6    710.3
     1     1    18    10     6    12     0     0    36.0   36.247  108.092   1668.8    713.7
     1     1    18    10     6    13     0     1    37.0   36.246  108.235   1636.3    717.2
     1     1    18    10     6    14     0     2    38.0   36.237  108.386   1583.6    723.7
     1     1    18    10     6    15     0     3    39.0   36.223  108.547   1512.2    732.1
     1     1    18    10     6    16     0     2    40.0   36.199  108.717   1436.9    742.6
     1     1    18    10     6    17     0     1    41.0   36.163  108.890   1375.8    750.6
     1     1    18    10     6    18     0     0    42.0   36.113  109.059   1333.5    756.5
     1     1    18    10     6    19     0     1    43.0   36.054  109.220   1304.7    758.9
     1     1    18    10     6    20     0     2    44.0   35.985  109.368   1280.6    761.5
     1     1    18    10     6    21     0     3    45.0   35.908  109.502   1261.0    766.4
     1     1    18    10     6    22     0     2    46.0   35.829  109.621   1246.3    772.3
     1     1    18    10     6    23     0     1    47.0   35.754  109.725   1237.5    778.1
     1     1    18    10     7     0     0     0    48.0   35.683  109.815   1233.8    783.7
     1     1    18    10     7     1     0     1    49.0   35.619  109.889   1237.3    788.4
     1     1    18    10     7     2     0     2    50.0   35.566  109.953   1247.7    791.4
     1     1    18    10     7     3     0     3    51.0   35.523  110.009   1260.2    793.5
     1     1    18    10     7     4     0     2    52.0   35.486  110.058   1268.6    794.2
     1     1    18    10     7     5     0     1    53.0   35.451  110.100   1269.3    796.0
     1     1    18    10     7     6     0     0    54.0   35.417  110.133   1262.0    798.6
     1     1    18    10     7     7     0     1    55.0   35.387  110.156   1245.3    801.8
     1     1    18    10     7     8     0     2    56.0   35.366  110.169   1219.7    805.5
     1     1    18    10     7     9     0     3    57.0   35.356  110.172   1187.9    809.1
     1     1    18    10     7    10     0     2    58.0   35.360  110.168   1165.0    812.7
     1     1    18    10     7    11     0     1    59.0   35.384  110.168   1160.7    811.4
     1     1    18    10     7    12     0     0    60.0   35.427  110.177   1170.1    807.2
     1     1    18    10     7    13     0     1    61.0   35.480  110.199   1181.3    801.3
     1     1    18    10     7    14     0     2    62.0   35.536  110.237   1188.5    796.6
     1     1    18    10     7    15     0     3    63.0   35.594  110.286   1195.3    791.7
     1     1    18    10     7    16     0     2    64.0   35.645  110.350   1206.6    786.9
     1     1    18    10     7    17     0     1    65.0   35.681  110.427   1224.4    782.0
     1     1    18    10     7    18     0     0    66.0   35.704  110.519   1245.0    777.5
     1     1    18    10     7    19     0     1    67.0   35.719  110.618   1266.1    773.6
     1     1    18    10     7    20     0     2    68.0   35.733  110.723   1288.8    769.6
     1     1    18    10     7    21     0     3    69.0   35.746  110.831   1313.2    765.4
     1     1    18    10     7    22     0     2    70.0   35.752  110.959   1333.9    761.8
     1     1    18    10     7    23     0     1    71.0   35.746  111.116   1345.1    762.5
     1     1    18    10     8     0     0     0    72.0   35.728  111.297   1349.8    766.0
     1     1    18    10     8     1     0     1    73.0   35.708  111.495   1358.4    769.7
     1     1    18    10     8     2     0     2    74.0   35.690  111.708   1375.6    771.4
     1     1    18    10     8     3     0     3    75.0   35.677  111.938   1396.1    772.5
     1     1    18    10     8     4     0     2    76.0   35.671  112.178   1414.1    774.9
     1     1    18    10     8     5     0     1    77.0   35.672  112.421   1426.1    778.4
     1     1    18    10     8     6     0     0    78.0   35.684  112.667   1435.4    781.5
     1     1    18    10     8     7     0     1    79.0   35.712  112.923   1451.8    783.0
     1     1    18    10     8     8     0     2    80.0   35.759  113.183   1494.1    786.0
     1     1    18    10     8     9     0     3    81.0   35.829  113.437   1568.1    787.1
     1     1    18    10     8    10     0     2    82.0   35.900  113.715   1656.4    789.6
     1     1    18    10     8    11     0     1    83.0   35.949  114.053   1696.2    798.9
     1     1    18    10     8    12     0     0    84.0   36.010  114.442   1685.7    812.8
     1     1    18    10     8    13     0     1    85.0   36.103  114.828   1709.1    823.4
     1     1    18    10     8    14     0     2    86.0   36.205  115.204   1784.5    821.5
     1     1    18    10     8    15     0     3    87.0   36.305  115.614   1911.7    809.9
     1     1    18    10     8    16     0     2    88.0   36.382  116.041   2059.0    792.2
     1     1    18    10     8    17     0     1    89.0   36.419  116.459   2227.0    777.1
     1     1    18    10     8    18     0     0    90.0   36.429  116.885   2532.1    753.2
     1     1    18    10     8    19     0     1    91.0   36.439  117.345   2917.5    699.5
