# Supplementary material for: Migration of wheat stripe rust from the primary oversummering region to neighboring regions in China
Source: Commun Biol. 2025 Mar 3;8:350. doi: 10.1038/s42003-025-07789-3 (PMC11876435; doi:10.1038/s42003-025-07789-3)
Supplement: Supplementary file 4 — Supplementary Data 2 [file 42003_2025_7789_MOESM4_ESM.zip › Eastern_Liupan_Mountain/Autumn/PL18100506]

     5     1
    GDAS    18    10     1     0     0
    GDAS    18    10     8     0     0
    GDAS    18    10    15     0     0
    GDAS    18    10    22     0     0
    GDAS    18    10    29     0     0
     1 FORWARD  OMEGA   
    18    10     5     6   35.198  106.551   100.0
     1 PRESSURE
     1     1    18    10     5     6     0     0     0.0   35.198  106.551    100.0    842.0
     1     1    18    10     5     7     0     1     1.0   35.273  106.541    117.9    838.3
     1     1    18    10     5     8     0     2     2.0   35.339  106.520    144.0    833.1
     1     1    18    10     5     9     0     3     3.0   35.394  106.488    180.4    826.1
     1     1    18    10     5    10     0     2     4.0   35.432  106.454    229.3    819.0
     1     1    18    10     5    11     0     1     5.0   35.450  106.427    290.5    811.4
     1     1    18    10     5    12     0     0     6.0   35.443  106.403    363.2    803.6
     1     1    18    10     5    13     0     1     7.0   35.410  106.365    441.9    794.9
     1     1    18    10     5    14     0     2     8.0   35.353  106.301    518.8    785.9
     1     1    18    10     5    15     0     3     9.0   35.283  106.220    590.7    777.7
     1     1    18    10     5    16     0     2    10.0   35.218  106.133    664.7    768.8
     1     1    18    10     5    17     0     1    11.0   35.173  106.042    760.7    758.2
     1     1    18    10     5    18     0     0    12.0   35.157  105.938    895.2    743.8
     1     1    18    10     5    19     0     1    13.0   35.171  105.834   1024.9    726.7
     1     1    18    10     5    20     0     2    14.0   35.207  105.748   1114.6    717.0
     1     1    18    10     5    21     0     3    15.0   35.261  105.685   1171.9    710.5
     1     1    18    10     5    22     0     2    16.0   35.323  105.648   1214.2    706.8
     1     1    18    10     5    23     0     1    17.0   35.390  105.640   1255.1    702.3
     1     1    18    10     6     0     0     0    18.0   35.460  105.664   1295.1    698.1
     1     1    18    10     6     1     0     1    19.0   35.530  105.716   1334.5    693.7
     1     1    18    10     6     2     0     2    20.0   35.599  105.785   1370.9    689.3
     1     1    18    10     6     3     0     3    21.0   35.663  105.873   1402.7    684.7
     1     1    18    10     6     4     0     2    22.0   35.716  105.968   1443.1    680.3
     1     1    18    10     6     5     0     1    23.0   35.759  106.058   1501.6    676.0
     1     1    18    10     6     6     0     0    24.0   35.793  106.150   1569.3    673.3
     1     1    18    10     6     7     0     1    25.0   35.823  106.251   1626.3    671.1
     1     1    18    10     6     8     0     2    26.0   35.853  106.354   1663.8    672.4
     1     1    18    10     6     9     0     3    27.0   35.884  106.452   1688.9    674.4
     1     1    18    10     6    10     0     2    28.0   35.905  106.549   1704.0    677.3
     1     1    18    10     6    11     0     1    29.0   35.909  106.645   1707.0    681.7
     1     1    18    10     6    12     0     0    30.0   35.898  106.733   1696.5    687.1
     1     1    18    10     6    13     0     1    31.0   35.880  106.809   1679.7    693.2
     1     1    18    10     6    14     0     2    32.0   35.859  106.877   1665.3    698.1
     1     1    18    10     6    15     0     3    33.0   35.838  106.940   1654.8    702.4
     1     1    18    10     6    16     0     2    34.0   35.816  107.001   1645.5    706.1
     1     1    18    10     6    17     0     1    35.0   35.794  107.061   1631.0    708.6
     1     1    18    10     6    18     0     0    36.0   35.771  107.124   1611.7    711.7
     1     1    18    10     6    19     0     1    37.0   35.749  107.187   1589.6    715.0
     1     1    18    10     6    20     0     2    38.0   35.726  107.249   1566.9    718.3
     1     1    18    10     6    21     0     3    39.0   35.703  107.311   1544.1    721.5
     1     1    18    10     6    22     0     2    40.0   35.682  107.369   1519.6    725.0
     1     1    18    10     6    23     0     1    41.0   35.661  107.422   1492.5    728.9
     1     1    18    10     7     0     0     0    42.0   35.641  107.470   1463.4    732.9
     1     1    18    10     7     1     0     1    43.0   35.625  107.511   1435.8    736.5
     1     1    18    10     7     2     0     2    44.0   35.619  107.544   1413.0    739.2
     1     1    18    10     7     3     0     3    45.0   35.623  107.571   1395.3    741.0
     1     1    18    10     7     4     0     2    46.0   35.633  107.589   1376.4    741.9
     1     1    18    10     7     5     0     1    47.0   35.649  107.594   1350.2    743.8
     1     1    18    10     7     6     0     0    48.0   35.669  107.586   1318.1    746.1
     1     1    18    10     7     7     0     1    49.0   35.697  107.565   1282.6    748.3
     1     1    18    10     7     8     0     2    50.0   35.737  107.531   1246.3    750.3
     1     1    18    10     7     9     0     3    51.0   35.791  107.487   1209.9    751.9
     1     1    18    10     7    10     0     2    52.0   35.859  107.436   1199.2    753.5
     1     1    18    10     7    11     0     1    53.0   35.935  107.390   1238.8    748.1
     1     1    18    10     7    12     0     0    54.0   36.008  107.354   1324.5    738.2
     1     1    18    10     7    13     0     1    55.0   36.062  107.345   1402.4    726.1
     1     1    18    10     7    14     0     2    56.0   36.097  107.366   1437.0    723.4
     1     1    18    10     7    15     0     3    57.0   36.118  107.412   1435.6    724.2
     1     1    18    10     7    16     0     2    58.0   36.134  107.473   1421.3    728.3
     1     1    18    10     7    17     0     1    59.0   36.146  107.547   1414.3    729.7
     1     1    18    10     7    18     0     0    60.0   36.153  107.633   1410.6    731.1
     1     1    18    10     7    19     0     1    61.0   36.152  107.734   1407.8    732.7
     1     1    18    10     7    20     0     2    62.0   36.144  107.850   1404.0    734.7
     1     1    18    10     7    21     0     3    63.0   36.128  107.980   1397.2    737.3
     1     1    18    10     7    22     0     2    64.0   36.100  108.137   1388.5    740.7
     1     1    18    10     7    23     0     1    65.0   36.054  108.331   1383.3    744.2
     1     1    18    10     8     0     0     0    66.0   35.992  108.553   1383.0    747.6
     1     1    18    10     8     1     0     1    67.0   35.915  108.782   1384.6    750.9
     1     1    18    10     8     2     0     2    68.0   35.824  109.007   1387.4    755.2
     1     1    18    10     8     3     0     3    69.0   35.722  109.227   1399.2    759.1
     1     1    18    10     8     4     0     2    70.0   35.617  109.427   1419.1    762.6
     1     1    18    10     8     5     0     1    71.0   35.513  109.602   1436.8    768.1
     1     1    18    10     8     6     0     0    72.0   35.409  109.765   1448.1    775.1
     1     1    18    10     8     7     0     1    73.0   35.304  109.930   1450.6    785.2
     1     1    18    10     8     8     0     2    74.0   35.192  110.110   1428.9    794.9
     1     1    18    10     8     9     0     3    75.0   35.084  110.314   1371.2    807.3
     1     1    18    10     8    10     0     2    76.0   34.983  110.544   1301.5    821.7
     1     1    18    10     8    11     0     1    77.0   34.874  110.790   1263.1    824.5
     1     1    18    10     8    12     0     0    78.0   34.737  111.034   1286.1    818.4
     1     1    18    10     8    13     0     1    79.0   34.575  111.243   1299.1    806.0
     1     1    18    10     8    14     0     2    80.0   34.398  111.413   1254.3    807.3
     1     1    18    10     8    15     0     3    81.0   34.200  111.554   1167.4    813.4
     1     1    18    10     8    16     0     2    82.0   33.995  111.671   1048.4    822.3
     1     1    18    10     8    17     0     1    83.0   33.802  111.782    925.0    847.7
     1     1    18    10     8    18     0     0    84.0   33.617  111.898    815.1    871.0
     1     1    18    10     8    19     0     1    85.0   33.441  112.017    728.1    892.5
     1     1    18    10     8    20     0     2    86.0   33.274  112.128    671.9    910.3
     1     1    18    10     8    21     0     3    87.0   33.114  112.211    649.7    921.2
     1     1    18    10     8    22     0     2    88.0   32.951  112.260    660.3    926.1
     1     1    18    10     8    23     0     1    89.0   32.768  112.300    696.5    922.4
     1     1    18    10     9     0     0     0    90.0   32.545  112.357    743.8    918.1
     1     1    18    10     9     1     0     1    91.0   32.288  112.433    785.7    913.6
     1     1    18    10     9     2     0     2    92.0   32.022  112.506    808.1    911.5
     1     1    18    10     9     3     0     3    93.0   31.759  112.549    833.1    911.6
     1     1    18    10     9     4     0     2    94.0   31.499  112.556    890.0    905.8
     1     1    18    10     9     5     0     1    95.0   31.232  112.534    972.9    895.7
     1     1    18    10     9     6     0     0    96.0   30.956  112.472   1056.3    885.9
     1     1    18    10     9     7     0     1    97.0   30.663  112.381   1096.9    883.0
     1     1    18    10     9     8     0     2    98.0   30.356  112.281   1104.2    889.0
     1     1    18    10     9     9     0     3    99.0   30.058  112.166   1147.7    891.9
     1     1    18    10     9    10     0     2   100.0   29.767  112.019   1214.7    880.7
     1     1    18    10     9    11     0     1   101.0   29.480  111.838   1255.1    868.4
     1     1    18    10     9    12     0     0   102.0   29.195  111.635   1285.1    860.6
     1     1    18    10     9    13     0     1   103.0   28.907  111.405   1331.0    850.0
     1     1    18    10     9    14     0     2   104.0   28.633  111.133   1388.7    830.7
     1     1    18    10     9    15     0     3   105.0   28.395  110.825   1441.9    818.8
     1     1    18    10     9    16     0     2   106.0   28.181  110.491   1476.5    817.7
     1     1    18    10     9    17     0     1   107.0   27.972  110.142   1493.6    824.3
     1     1    18    10     9    18     0     0   108.0   27.776  109.804   1503.3    815.7
     1     1    18    10     9    19     0     1   109.0   27.602  109.500   1531.1    799.8
     1     1    18    10     9    20     0     2   110.0   27.445  109.229   1580.5    784.8
     1     1    18    10     9    21     0     3   111.0   27.292  108.987   1644.2    772.0
     1     1    18    10     9    22     0     2   112.0   27.141  108.762   1697.6    762.7
     1     1    18    10     9    23     0     1   113.0   26.998  108.536   1720.4    759.3
     1     1    18    10    10     0     0     0   114.0   26.875  108.305   1725.4    757.4
     1     1    18    10    10     1     0     1   115.0   26.775  108.079   1723.0    756.1
     1     1    18    10    10     2     0     2   116.0   26.691  107.871   1720.7    752.6
     1     1    18    10    10     3     0     3   117.0   26.621  107.694   1727.2    747.1
     1     1    18    10    10     4     0     2   118.0   26.562  107.551   1744.3    740.9
     1     1    18    10    10     5     0     1   119.0   26.509  107.438   1769.1    735.0
     1     1    18    10    10     6     0     0   120.0   26.463  107.349   1798.4    729.3
