# Supplementary material for: Migration of wheat stripe rust from the primary oversummering region to neighboring regions in China
Source: Commun Biol. 2025 Mar 3;8:350. doi: 10.1038/s42003-025-07789-3 (PMC11876435; doi:10.1038/s42003-025-07789-3)
Supplement: Supplementary file 4 — Supplementary Data 2 [file 42003_2025_7789_MOESM4_ESM.zip › Eastern_Liupan_Mountain/Autumn/PL18100512]

     5     1
    GDAS    18    10     1     0     0
    GDAS    18    10     8     0     0
    GDAS    18    10    15     0     0
    GDAS    18    10    22     0     0
    GDAS    18    10    29     0     0
     1 FORWARD  OMEGA   
    18    10     5    12   35.198  106.551   100.0
     1 PRESSURE
     1     1    18    10     5    12     0     0     0.0   35.198  106.551    100.0    842.2
     1     1    18    10     5    13     0     1     1.0   35.213  106.557    115.2    841.2
     1     1    18    10     5    14     0     2     2.0   35.207  106.547    133.8    839.4
     1     1    18    10     5    15     0     3     3.0   35.183  106.524    154.1    836.7
     1     1    18    10     5    16     0     2     4.0   35.136  106.492    167.5    834.0
     1     1    18    10     5    17     0     1     5.0   35.061  106.450    165.1    834.3
     1     1    18    10     5    18     0     0     6.0   34.963  106.400    151.0    835.4
     1     1    18    10     5    19     0     1     7.0   34.866  106.342    127.3    835.8
     1     1    18    10     5    20     0     2     8.0   34.786  106.277     97.5    837.0
     1     1    18    10     5    21     0     3     9.0   34.722  106.207     68.9    839.0
     1     1    18    10     5    22     0     2    10.0   34.671  106.131     47.7    840.8
     1     1    18    10     5    23     0     1    11.0   34.633  106.047     34.2    841.0
     1     1    18    10     6     0     0     0    12.0   34.604  105.954     25.3    840.7
     1     1    18    10     6     1     0     1    13.0   34.581  105.865     20.5    839.3
     1     1    18    10     6     2     0     2    14.0   34.565  105.784     19.7    837.2
     1     1    18    10     6     3     0     3    15.0   34.557  105.707     22.5    834.8
     1     1    18    10     6     4     0     2    16.0   34.560  105.627     29.7    831.5
     1     1    18    10     6     5     0     1    17.0   34.576  105.536     43.4    827.1
     1     1    18    10     6     6     0     0    18.0   34.605  105.434     66.9    821.1
     1     1    18    10     6     7     0     1    19.0   34.651  105.321    103.5    812.4
     1     1    18    10     6     8     0     2    20.0   34.716  105.198    151.3    802.8
     1     1    18    10     6     9     0     3    21.0   34.806  105.063    202.8    792.5
     1     1    18    10     6    10     0     2    22.0   34.915  104.917    252.5    779.6
     1     1    18    10     6    11     0     1    23.0   35.026  104.764    294.2    764.5
     1     1    18    10     6    12     0     0    24.0   35.123  104.607    325.4    754.6
     1     1    18    10     6    13     0     1    25.0   35.195  104.454    352.3    747.1
     1     1    18    10     6    14     0     2    26.0   35.242  104.309    379.6    739.4
     1     1    18    10     6    15     0     3    27.0   35.273  104.173    405.8    731.8
     1     1    18    10     6    16     0     2    28.0   35.293  104.051    434.8    724.8
     1     1    18    10     6    17     0     1    29.0   35.305  103.952    471.3    718.2
     1     1    18    10     6    18     0     0    30.0   35.317  103.875    512.6    712.5
     1     1    18    10     6    19     0     1    31.0   35.330  103.810    553.4    707.5
     1     1    18    10     6    20     0     2    32.0   35.347  103.752    591.4    703.3
     1     1    18    10     6    21     0     3    33.0   35.368  103.702    626.7    699.8
     1     1    18    10     6    22     0     2    34.0   35.396  103.659    651.6    697.9
     1     1    18    10     6    23     0     1    35.0   35.431  103.622    660.7    699.1
     1     1    18    10     7     0     0     0    36.0   35.472  103.591    656.0    702.1
     1     1    18    10     7     1     0     1    37.0   35.513  103.560    655.3    706.1
     1     1    18    10     7     2     0     2    38.0   35.553  103.527    674.0    706.4
     1     1    18    10     7     3     0     3    39.0   35.591  103.493    709.9    705.1
     1     1    18    10     7     4     0     2    40.0   35.625  103.453    763.5    701.8
     1     1    18    10     7     5     0     1    41.0   35.651  103.400    835.2    695.5
     1     1    18    10     7     6     0     0    42.0   35.667  103.336    921.1    686.7
     1     1    18    10     7     7     0     1    43.0   35.683  103.260   1025.4    677.1
     1     1    18    10     7     8     0     2    44.0   35.706  103.172   1156.8    664.8
     1     1    18    10     7     9     0     3    45.0   35.733  103.074   1321.2    650.7
     1     1    18    10     7    10     0     2    46.0   35.766  102.986   1510.5    634.3
     1     1    18    10     7    11     0     1    47.0   35.807  102.930   1706.9    620.3
     1     1    18    10     7    12     0     0    48.0   35.860  102.901   1904.7    608.2
     1     1    18    10     7    13     0     1    49.0   35.915  102.902   2081.5    597.4
     1     1    18    10     7    14     0     2    50.0   35.959  102.926   2221.4    591.0
     1     1    18    10     7    15     0     3    51.0   35.992  102.964   2330.1    586.4
     1     1    18    10     7    16     0     2    52.0   36.009  103.016   2420.4    582.0
     1     1    18    10     7    17     0     1    53.0   36.001  103.089   2503.7    578.1
     1     1    18    10     7    18     0     0    54.0   35.968  103.180   2576.2    572.9
     1     1    18    10     7    19     0     1    55.0   35.916  103.278   2644.0    566.6
     1     1    18    10     7    20     0     2    56.0   35.858  103.372   2708.0    560.2
     1     1    18    10     7    21     0     3    57.0   35.797  103.460   2769.0    553.8
     1     1    18    10     7    22     0     2    58.0   35.744  103.546   2827.5    548.3
     1     1    18    10     7    23     0     1    59.0   35.710  103.637   2883.7    544.6
