# Supplementary material for: Migration of wheat stripe rust from the primary oversummering region to neighboring regions in China
Source: Commun Biol. 2025 Mar 3;8:350. doi: 10.1038/s42003-025-07789-3 (PMC11876435; doi:10.1038/s42003-025-07789-3)
Supplement: Supplementary file 4 — Supplementary Data 2 [file 42003_2025_7789_MOESM4_ESM.zip › Eastern_Liupan_Mountain/Autumn/PL18100518]

     5     1
    GDAS    18    10     1     0     0
    GDAS    18    10     8     0     0
    GDAS    18    10    15     0     0
    GDAS    18    10    22     0     0
    GDAS    18    10    29     0     0
     1 FORWARD  OMEGA   
    18    10     5    18   35.198  106.551   100.0
     1 PRESSURE
     1     1    18    10     5    18     0     0     0.0   35.198  106.551    100.0    843.2
     1     1    18    10     5    19     0     1     1.0   35.074  106.494     82.5    844.4
     1     1    18    10     5    20     0     2     2.0   34.970  106.442     58.2    847.0
     1     1    18    10     5    21     0     3     3.0   34.883  106.389     36.0    847.2
     1     1    18    10     5    22     0     2     4.0   34.810  106.331     21.3    847.5
     1     1    18    10     5    23     0     1     5.0   34.748  106.264     13.2    847.2
     1     1    18    10     6     0     0     0     6.0   34.697  106.185      8.1    846.1
     1     1    18    10     6     1     0     1     7.0   34.660  106.099      5.3    844.7
     1     1    18    10     6     2     0     2     8.0   34.641  106.012      4.1    843.2
     1     1    18    10     6     3     0     3     9.0   34.636  105.928      4.4    841.1
     1     1    18    10     6     4     0     2    10.0   34.641  105.842      6.0    838.7
     1     1    18    10     6     5     0     1    11.0   34.658  105.749      8.7    835.6
     1     1    18    10     6     6     0     0    12.0   34.688  105.645     13.2    831.4
     1     1    18    10     6     7     0     1    13.0   34.733  105.532     22.0    825.3
     1     1    18    10     6     8     0     2    14.0   34.796  105.408     37.2    818.9
     1     1    18    10     6     9     0     3    15.0   34.881  105.272     64.1    811.7
     1     1    18    10     6    10     0     2    16.0   34.987  105.123    111.4    802.6
     1     1    18    10     6    11     0     1    17.0   35.105  104.964    174.2    791.8
     1     1    18    10     6    12     0     0    18.0   35.208  104.797    230.8    778.3
     1     1    18    10     6    13     0     1    19.0   35.281  104.632    281.8    767.3
     1     1    18    10     6    14     0     2    20.0   35.329  104.475    333.1    757.0
     1     1    18    10     6    15     0     3    21.0   35.362  104.325    384.7    747.2
     1     1    18    10     6    16     0     2    22.0   35.383  104.189    437.4    737.7
     1     1    18    10     6    17     0     1    23.0   35.398  104.078    491.1    729.0
     1     1    18    10     6    18     0     0    24.0   35.412  103.991    543.4    721.8
     1     1    18    10     6    19     0     1    25.0   35.428  103.919    591.4    716.0
     1     1    18    10     6    20     0     2    26.0   35.449  103.857    634.0    711.5
     1     1    18    10     6    21     0     3    27.0   35.475  103.804    672.5    708.2
     1     1    18    10     6    22     0     2    28.0   35.508  103.762    699.5    706.6
     1     1    18    10     6    23     0     1    29.0   35.547  103.728    709.2    708.3
     1     1    18    10     7     0     0     0    30.0   35.592  103.703    703.2    711.9
     1     1    18    10     7     1     0     1    31.0   35.636  103.680    700.3    716.6
     1     1    18    10     7     2     0     2    32.0   35.678  103.653    717.1    717.4
     1     1    18    10     7     3     0     3    33.0   35.718  103.624    751.6    716.6
     1     1    18    10     7     4     0     2    34.0   35.753  103.587    803.2    713.6
     1     1    18    10     7     5     0     1    35.0   35.781  103.537    869.5    707.6
     1     1    18    10     7     6     0     0    36.0   35.802  103.478    945.7    700.2
     1     1    18    10     7     7     0     1    37.0   35.823  103.404   1038.2    692.0
     1     1    18    10     7     8     0     2    38.0   35.852  103.315   1157.9    681.3
     1     1    18    10     7     9     0     3    39.0   35.889  103.213   1311.8    668.3
     1     1    18    10     7    10     0     2    40.0   35.936  103.118   1498.1    653.4
     1     1    18    10     7    11     0     1    41.0   36.000  103.049   1707.7    639.8
     1     1    18    10     7    12     0     0    42.0   36.082  103.021   1914.1    616.8
     1     1    18    10     7    13     0     1    43.0   36.154  103.042   2091.0    598.7
     1     1    18    10     7    14     0     2    44.0   36.201  103.100   2231.2    588.1
     1     1    18    10     7    15     0     3    45.0   36.227  103.180   2345.6    581.5
     1     1    18    10     7    16     0     2    46.0   36.235  103.277   2451.4    577.9
     1     1    18    10     7    17     0     1    47.0   36.222  103.395   2563.1    574.3
     1     1    18    10     7    18     0     0    48.0   36.188  103.534   2685.9    571.2
     1     1    18    10     7    19     0     1    49.0   36.137  103.695   2806.0    567.5
     1     1    18    10     7    20     0     2    50.0   36.077  103.873   2906.0    566.6
