# Supplementary material for: Migration of wheat stripe rust from the primary oversummering region to neighboring regions in China
Source: Commun Biol. 2025 Mar 3;8:350. doi: 10.1038/s42003-025-07789-3 (PMC11876435; doi:10.1038/s42003-025-07789-3)
Supplement: Supplementary file 4 — Supplementary Data 2 [file 42003_2025_7789_MOESM4_ESM.zip › Eastern_Liupan_Mountain/Autumn/PL18100600]

     5     1
    GDAS    18    10     1     0     0
    GDAS    18    10     8     0     0
    GDAS    18    10    15     0     0
    GDAS    18    10    22     0     0
    GDAS    18    10    29     0     0
     1 FORWARD  OMEGA   
    18    10     6     0   35.198  106.551   100.0
     1 PRESSURE
     1     1    18    10     6     0     0     0     0.0   35.198  106.551    100.0    844.4
     1     1    18    10     6     1     0     1     1.0   35.094  106.463     67.3    847.9
     1     1    18    10     6     2     0     2     2.0   35.018  106.374     48.7    846.7
     1     1    18    10     6     3     0     3     3.0   34.969  106.283     40.1    843.6
     1     1    18    10     6     4     0     2     4.0   34.944  106.184     37.3    839.8
     1     1    18    10     6     5     0     1     5.0   34.945  106.070     38.8    834.9
     1     1    18    10     6     6     0     0     6.0   34.970  105.938     44.6    829.4
     1     1    18    10     6     7     0     1     7.0   35.013  105.792     53.5    823.2
     1     1    18    10     6     8     0     2     8.0   35.073  105.636     69.4    816.6
     1     1    18    10     6     9     0     3     9.0   35.150  105.469     97.7    809.6
     1     1    18    10     6    10     0     2    10.0   35.234  105.300    138.8    803.3
     1     1    18    10     6    11     0     1    11.0   35.321  105.129    185.1    796.9
     1     1    18    10     6    12     0     0    12.0   35.406  104.946    239.6    790.5
     1     1    18    10     6    13     0     1    13.0   35.471  104.759    307.2    777.7
     1     1    18    10     6    14     0     2    14.0   35.516  104.581    386.8    765.8
     1     1    18    10     6    15     0     3    15.0   35.551  104.411    479.3    753.1
     1     1    18    10     6    16     0     2    16.0   35.582  104.259    576.6    741.0
     1     1    18    10     6    17     0     1    17.0   35.612  104.133    665.1    730.8
     1     1    18    10     6    18     0     0    18.0   35.647  104.033    737.1    724.2
     1     1    18    10     6    19     0     1    19.0   35.689  103.952    796.2    720.5
     1     1    18    10     6    20     0     2    20.0   35.737  103.887    847.1    717.3
     1     1    18    10     6    21     0     3    21.0   35.788  103.839    890.9    715.8
     1     1    18    10     6    22     0     2    22.0   35.841  103.810    925.1    716.0
     1     1    18    10     6    23     0     1    23.0   35.895  103.796    947.8    718.2
     1     1    18    10     7     0     0     0    24.0   35.948  103.798    961.1    721.7
     1     1    18    10     7     1     0     1    25.0   36.000  103.805    976.4    725.6
     1     1    18    10     7     2     0     2    26.0   36.052  103.809    999.1    722.1
     1     1    18    10     7     3     0     3    27.0   36.106  103.813   1027.2    718.3
     1     1    18    10     7     4     0     2    28.0   36.158  103.810   1061.9    713.9
     1     1    18    10     7     5     0     1    29.0   36.200  103.796   1105.6    708.2
     1     1    18    10     7     6     0     0    30.0   36.232  103.772   1157.9    701.5
     1     1    18    10     7     7     0     1    31.0   36.260  103.735   1223.2    693.7
     1     1    18    10     7     8     0     2    32.0   36.293  103.682   1311.2    683.1
     1     1    18    10     7     9     0     3    33.0   36.330  103.619   1430.6    669.4
     1     1    18    10     7    10     0     2    34.0   36.372  103.573   1568.4    653.3
     1     1    18    10     7    11     0     1    35.0   36.419  103.556   1703.9    640.3
     1     1    18    10     7    12     0     0    36.0   36.468  103.565   1835.2    628.5
     1     1    18    10     7    13     0     1    37.0   36.509  103.597   1959.6    618.7
     1     1    18    10     7    14     0     2    38.0   36.540  103.650   2077.2    611.7
     1     1    18    10     7    15     0     3    39.0   36.565  103.719   2195.8    605.4
     1     1    18    10     7    16     0     2    40.0   36.580  103.808   2330.3    599.9
     1     1    18    10     7    17     0     1    41.0   36.578  103.922   2496.8    593.4
     1     1    18    10     7    18     0     0    42.0   36.566  104.073   2718.3    582.5
