# Supplementary material for: Migration of wheat stripe rust from the primary oversummering region to neighboring regions in China
Source: Commun Biol. 2025 Mar 3;8:350. doi: 10.1038/s42003-025-07789-3 (PMC11876435; doi:10.1038/s42003-025-07789-3)
Supplement: Supplementary file 4 — Supplementary Data 2 [file 42003_2025_7789_MOESM4_ESM.zip › Eastern_Liupan_Mountain/Autumn/PL18100606]

     5     1
    GDAS    18    10     1     0     0
    GDAS    18    10     8     0     0
    GDAS    18    10    15     0     0
    GDAS    18    10    22     0     0
    GDAS    18    10    29     0     0
     1 FORWARD  OMEGA   
    18    10     6     6   35.198  106.551   100.0
     1 PRESSURE
     1     1    18    10     6     6     0     0     0.0   35.198  106.551    100.0    844.4
     1     1    18    10     6     7     0     1     1.0   35.179  106.416    101.4    837.7
     1     1    18    10     6     8     0     2     2.0   35.188  106.262    108.6    828.4
     1     1    18    10     6     9     0     3     3.0   35.223  106.079    118.9    816.7
     1     1    18    10     6    10     0     2     4.0   35.273  105.886    129.7    809.4
     1     1    18    10     6    11     0     1     5.0   35.327  105.706    140.4    805.9
     1     1    18    10     6    12     0     0     6.0   35.384  105.535    153.0    802.9
     1     1    18    10     6    13     0     1     7.0   35.442  105.365    175.3    800.6
     1     1    18    10     6    14     0     2     8.0   35.495  105.189    213.4    796.8
     1     1    18    10     6    15     0     3     9.0   35.549  105.002    267.6    792.5
     1     1    18    10     6    16     0     2    10.0   35.598  104.823    335.2    781.0
     1     1    18    10     6    17     0     1    11.0   35.636  104.676    406.8    771.4
     1     1    18    10     6    18     0     0    12.0   35.670  104.561    474.3    762.9
     1     1    18    10     6    19     0     1    13.0   35.704  104.467    538.5    756.8
     1     1    18    10     6    20     0     2    14.0   35.741  104.385    602.8    750.9
     1     1    18    10     6    21     0     3    15.0   35.785  104.314    662.4    746.1
     1     1    18    10     6    22     0     2    16.0   35.837  104.259    705.3    744.0
     1     1    18    10     6    23     0     1    17.0   35.895  104.219    724.4    746.1
     1     1    18    10     7     0     0     0    18.0   35.957  104.195    722.7    750.7
     1     1    18    10     7     1     0     1    19.0   36.016  104.178    720.9    755.3
     1     1    18    10     7     2     0     2    20.0   36.068  104.157    737.7    752.9
     1     1    18    10     7     3     0     3    21.0   36.116  104.134    771.8    749.0
     1     1    18    10     7     4     0     2    22.0   36.156  104.104    820.8    743.7
     1     1    18    10     7     5     0     1    23.0   36.186  104.061    880.2    736.9
     1     1    18    10     7     6     0     0    24.0   36.206  104.005    946.0    729.8
     1     1    18    10     7     7     0     1    25.0   36.226  103.931   1015.2    720.2
     1     1    18    10     7     8     0     2    26.0   36.255  103.837   1097.7    709.0
     1     1    18    10     7     9     0     3    27.0   36.290  103.730   1208.5    694.0
     1     1    18    10     7    10     0     2    28.0   36.335  103.631   1345.4    676.4
     1     1    18    10     7    11     0     1    29.0   36.390  103.563   1490.4    659.0
     1     1    18    10     7    12     0     0    30.0   36.452  103.529   1633.4    643.7
     1     1    18    10     7    13     0     1    31.0   36.507  103.531   1767.3    630.7
     1     1    18    10     7    14     0     2    32.0   36.548  103.562   1890.7    621.3
     1     1    18    10     7    15     0     3    33.0   36.579  103.613   2010.6    614.0
     1     1    18    10     7    16     0     2    34.0   36.594  103.685   2139.8    607.8
     1     1    18    10     7    17     0     1    35.0   36.588  103.779   2288.4    601.3
     1     1    18    10     7    18     0     0    36.0   36.566  103.901   2466.6    594.6
     1     1    18    10     7    19     0     1    37.0   36.536  104.062   2656.2    584.0
     1     1    18    10     7    20     0     2    38.0   36.499  104.261   2816.5    573.7
     1     1    18    10     7    21     0     3    39.0   36.458  104.490   2947.5    566.5
