# Supplementary material for: Migration of wheat stripe rust from the primary oversummering region to neighboring regions in China
Source: Commun Biol. 2025 Mar 3;8:350. doi: 10.1038/s42003-025-07789-3 (PMC11876435; doi:10.1038/s42003-025-07789-3)
Supplement: Supplementary file 4 — Supplementary Data 2 [file 42003_2025_7789_MOESM4_ESM.zip › Eastern_Liupan_Mountain/Autumn/PL18100612]

     5     1
    GDAS    18    10     1     0     0
    GDAS    18    10     8     0     0
    GDAS    18    10    15     0     0
    GDAS    18    10    22     0     0
    GDAS    18    10    29     0     0
     1 FORWARD  OMEGA   
    18    10     6    12   35.198  106.551   100.0
     1 PRESSURE
     1     1    18    10     6    12     0     0     0.0   35.198  106.551    100.0    842.6
     1     1    18    10     6    13     0     1     1.0   35.231  106.487    101.7    839.1
     1     1    18    10     6    14     0     2     2.0   35.259  106.418    107.1    835.1
     1     1    18    10     6    15     0     3     3.0   35.282  106.346    117.4    830.6
     1     1    18    10     6    16     0     2     4.0   35.296  106.274    129.6    825.5
     1     1    18    10     6    17     0     1     5.0   35.301  106.206    140.0    821.0
     1     1    18    10     6    18     0     0     6.0   35.297  106.144    150.3    817.1
     1     1    18    10     6    19     0     1     7.0   35.286  106.082    160.5    812.8
     1     1    18    10     6    20     0     2     8.0   35.270  106.016    169.9    808.5
     1     1    18    10     6    21     0     3     9.0   35.248  105.945    176.8    806.4
     1     1    18    10     6    22     0     2    10.0   35.227  105.870    181.8    806.0
     1     1    18    10     6    23     0     1    11.0   35.213  105.791    186.6    805.2
     1     1    18    10     7     0     0     0    12.0   35.205  105.711    191.1    804.2
     1     1    18    10     7     1     0     1    13.0   35.207  105.633    198.7    802.7
     1     1    18    10     7     2     0     2    14.0   35.224  105.562    213.2    800.2
     1     1    18    10     7     3     0     3    15.0   35.254  105.495    235.5    797.1
     1     1    18    10     7     4     0     2    16.0   35.298  105.423    262.3    792.6
     1     1    18    10     7     5     0     1    17.0   35.353  105.343    288.7    788.4
     1     1    18    10     7     6     0     0    18.0   35.419  105.254    311.1    785.0
     1     1    18    10     7     7     0     1    19.0   35.490  105.157    327.4    783.0
     1     1    18    10     7     8     0     2    20.0   35.562  105.051    339.3    782.2
     1     1    18    10     7     9     0     3    21.0   35.631  104.938    354.0    780.2
     1     1    18    10     7    10     0     2    22.0   35.692  104.815    391.7    776.6
     1     1    18    10     7    11     0     1    23.0   35.748  104.681    472.4    768.7
     1     1    18    10     7    12     0     0    24.0   35.800  104.538    610.3    757.0
     1     1    18    10     7    13     0     1    25.0   35.856  104.394    789.4    739.4
     1     1    18    10     7    14     0     2    26.0   35.920  104.251    957.2    724.4
     1     1    18    10     7    15     0     3    27.0   35.985  104.102   1086.6    716.6
     1     1    18    10     7    16     0     2    28.0   36.040  103.958   1183.8    708.2
     1     1    18    10     7    17     0     1    29.0   36.077  103.845   1267.1    697.4
     1     1    18    10     7    18     0     0    30.0   36.095  103.767   1344.2    687.8
     1     1    18    10     7    19     0     1    31.0   36.098  103.715   1436.4    679.8
     1     1    18    10     7    20     0     2    32.0   36.089  103.685   1559.2    667.9
     1     1    18    10     7    21     0     3    33.0   36.074  103.677   1700.5    655.9
     1     1    18    10     7    22     0     2    34.0   36.039  103.685   1850.7    644.4
     1     1    18    10     7    23     0     1    35.0   35.983  103.697   2015.3    632.0
     1     1    18    10     8     0     0     0    36.0   35.920  103.721   2185.9    614.2
     1     1    18    10     8     1     0     1    37.0   35.855  103.772   2348.9    597.3
     1     1    18    10     8     2     0     2    38.0   35.781  103.851   2497.3    583.6
     1     1    18    10     8     3     0     3    39.0   35.700  103.958   2631.8    570.6
     1     1    18    10     8     4     0     2    40.0   35.599  104.093   2747.8    558.5
     1     1    18    10     8     5     0     1    41.0   35.472  104.246   2852.6    548.2
