# Supplementary material for: Migration of wheat stripe rust from the primary oversummering region to neighboring regions in China
Source: Commun Biol. 2025 Mar 3;8:350. doi: 10.1038/s42003-025-07789-3 (PMC11876435; doi:10.1038/s42003-025-07789-3)
Supplement: Supplementary file 4 — Supplementary Data 2 [file 42003_2025_7789_MOESM4_ESM.zip › Eastern_Liupan_Mountain/Autumn/PL18100618]

     5     1
    GDAS    18    10     1     0     0
    GDAS    18    10     8     0     0
    GDAS    18    10    15     0     0
    GDAS    18    10    22     0     0
    GDAS    18    10    29     0     0
     1 FORWARD  OMEGA   
    18    10     6    18   35.198  106.551   100.0
     1 PRESSURE
     1     1    18    10     6    18     0     0     0.0   35.198  106.551    100.0    844.2
     1     1    18    10     6    19     0     1     1.0   35.183  106.516     93.9    843.2
     1     1    18    10     6    20     0     2     2.0   35.162  106.474     88.1    841.9
     1     1    18    10     6    21     0     3     3.0   35.137  106.426     82.4    840.3
     1     1    18    10     6    22     0     2     4.0   35.110  106.371     77.0    839.2
     1     1    18    10     6    23     0     1     5.0   35.084  106.310     72.7    837.7
     1     1    18    10     7     0     0     0     6.0   35.059  106.242     69.6    835.7
     1     1    18    10     7     1     0     1     7.0   35.046  106.170     68.4    832.9
     1     1    18    10     7     2     0     2     8.0   35.055  106.104     70.0    829.5
     1     1    18    10     7     3     0     3     9.0   35.083  106.047     75.5    825.5
     1     1    18    10     7     4     0     2    10.0   35.125  105.992     85.7    820.0
     1     1    18    10     7     5     0     1    11.0   35.177  105.931    101.5    815.5
     1     1    18    10     7     6     0     0    12.0   35.237  105.862    124.2    810.6
     1     1    18    10     7     7     0     1    13.0   35.303  105.779    150.8    804.9
     1     1    18    10     7     8     0     2    14.0   35.374  105.675    176.7    799.6
     1     1    18    10     7     9     0     3    15.0   35.451  105.553    200.4    795.2
     1     1    18    10     7    10     0     2    16.0   35.529  105.422    223.5    792.8
     1     1    18    10     7    11     0     1    17.0   35.610  105.289    253.3    791.0
     1     1    18    10     7    12     0     0    18.0   35.695  105.150    306.2    787.9
     1     1    18    10     7    13     0     1    19.0   35.788  105.017    392.8    781.9
     1     1    18    10     7    14     0     2    20.0   35.888  104.899    513.1    771.3
     1     1    18    10     7    15     0     3    21.0   35.998  104.797    671.7    758.8
     1     1    18    10     7    16     0     2    22.0   36.092  104.717    839.5    741.5
     1     1    18    10     7    17     0     1    23.0   36.148  104.657    977.7    727.7
     1     1    18    10     7    18     0     0    24.0   36.170  104.615   1082.7    719.0
     1     1    18    10     7    19     0     1    25.0   36.168  104.585   1190.1    711.8
     1     1    18    10     7    20     0     2    26.0   36.151  104.568   1334.2    699.6
     1     1    18    10     7    21     0     3    27.0   36.133  104.568   1525.6    683.3
     1     1    18    10     7    22     0     2    28.0   36.093  104.599   1721.6    663.4
     1     1    18    10     7    23     0     1    29.0   36.024  104.653   1892.1    649.9
     1     1    18    10     8     0     0     0    30.0   35.949  104.732   2036.8    637.2
     1     1    18    10     8     1     0     1    31.0   35.849  104.838   2162.5    626.0
     1     1    18    10     8     2     0     2    32.0   35.706  104.969   2276.1    616.2
     1     1    18    10     8     3     0     3    33.0   35.540  105.110   2377.6    607.6
     1     1    18    10     8     4     0     2    34.0   35.373  105.237   2463.3    599.5
     1     1    18    10     8     5     0     1    35.0   35.197  105.322   2525.1    595.5
     1     1    18    10     8     6     0     0    36.0   35.002  105.343   2572.5    592.7
     1     1    18    10     8     7     0     1    37.0   34.783  105.332   2592.9    591.7
     1     1    18    10     8     8     0     2    38.0   34.542  105.324   2580.8    596.0
     1     1    18    10     8     9     0     3    39.0   34.298  105.307   2568.7    600.5
     1     1    18    10     8    10     0     2    40.0   34.069  105.270   2570.7    601.7
     1     1    18    10     8    11     0     1    41.0   33.843  105.205   2550.4    602.6
     1     1    18    10     8    12     0     0    42.0   33.585  105.110   2445.5    610.8
     1     1    18    10     8    13     0     1    43.0   33.273  104.977   2215.7    626.8
     1     1    18    10     8    14     0     2    44.0   32.947  104.814   1949.8    640.3
     1     1    18    10     8    15     0     3    45.0   32.657  104.625   1789.4    651.0
     1     1    18    10     8    16     0     2    46.0   32.433  104.424   1715.2    645.9
     1     1    18    10     8    17     0     1    47.0   32.274  104.239   1668.9    638.1
     1     1    18    10     8    18     0     0    48.0   32.163  104.077   1618.4    631.1
     1     1    18    10     8    19     0     1    49.0   32.087  103.937   1567.9    628.3
     1     1    18    10     8    20     0     2    50.0   32.038  103.815   1539.3    623.4
     1     1    18    10     8    21     0     3    51.0   32.011  103.709   1538.0    615.1
     1     1    18    10     8    22     0     2    52.0   31.995  103.620   1573.0    605.5
     1     1    18    10     8    23     0     1    53.0   31.978  103.546   1648.6    593.8
     1     1    18    10     9     0     0     0    54.0   31.958  103.491   1756.8    580.9
     1     1    18    10     9     1     0     1    55.0   31.943  103.460   1875.5    568.7
     1     1    18    10     9     2     0     2    56.0   31.943  103.453   1993.4    559.7
     1     1    18    10     9     3     0     3    57.0   31.955  103.467   2109.6    551.7
     1     1    18    10     9     4     0     2    58.0   31.963  103.506   2220.5    546.7
     1     1    18    10     9     5     0     1    59.0   31.949  103.565   2321.5    546.0
     1     1    18    10     9     6     0     0    60.0   31.913  103.634   2409.1    549.5
     1     1    18    10     9     7     0     1    61.0   31.853  103.699   2472.0    556.4
     1     1    18    10     9     8     0     2    62.0   31.771  103.746   2499.7    567.3
     1     1    18    10     9     9     0     3    63.0   31.673  103.765   2492.2    580.0
     1     1    18    10     9    10     0     2    64.0   31.567  103.765   2457.9    593.8
     1     1    18    10     9    11     0     1    65.0   31.462  103.765   2397.6    608.7
     1     1    18    10     9    12     0     0    66.0   31.367  103.778   2298.2    628.3
     1     1    18    10     9    13     0     1    67.0   31.301  103.791   2171.0    650.5
     1     1    18    10     9    14     0     2    68.0   31.272  103.796   2047.9    665.1
     1     1    18    10     9    15     0     3    69.0   31.277  103.798   1940.7    674.6
     1     1    18    10     9    16     0     2    70.0   31.303  103.807   1845.2    680.4
     1     1    18    10     9    17     0     1    71.0   31.345  103.828   1747.8    688.5
     1     1    18    10     9    18     0     0    72.0   31.402  103.863   1655.7    696.5
     1     1    18    10     9    19     0     1    73.0   31.471  103.912   1576.0    703.9
     1     1    18    10     9    20     0     2    74.0   31.544  103.973   1512.2    710.1
     1     1    18    10     9    21     0     3    75.0   31.620  104.043   1469.0    711.2
     1     1    18    10     9    22     0     2    76.0   31.696  104.124   1477.6    709.2
     1     1    18    10     9    23     0     1    77.0   31.772  104.218   1554.3    700.8
     1     1    18    10    10     0     0     0    78.0   31.848  104.326   1682.6    691.2
     1     1    18    10    10     1     0     1    79.0   31.930  104.458   1828.3    682.1
     1     1    18    10    10     2     0     2    80.0   32.028  104.617   1966.9    679.9
     1     1    18    10    10     3     0     3    81.0   32.154  104.798   2083.0    681.5
     1     1    18    10    10     4     0     2    82.0   32.292  104.989   2159.6    687.6
     1     1    18    10    10     5     0     1    83.0   32.415  105.180   2176.3    684.5
     1     1    18    10    10     6     0     0    84.0   32.522  105.372   2167.5    686.2
     1     1    18    10    10     7     0     1    85.0   32.637  105.552   2170.1    689.7
     1     1    18    10    10     8     0     2    86.0   32.770  105.705   2211.6    687.5
     1     1    18    10    10     9     0     3    87.0   32.914  105.830   2298.5    681.4
     1     1    18    10    10    10     0     2    88.0   33.049  105.925   2415.5    671.2
     1     1    18    10    10    11     0     1    89.0   33.161  105.982   2539.4    660.0
     1     1    18    10    10    12     0     0    90.0   33.242  105.994   2663.8    647.2
     1     1    18    10    10    13     0     1    91.0   33.304  105.982   2788.0    634.5
     1     1    18    10    10    14     0     2    92.0   33.358  105.969   2913.7    622.4
