# Supplementary material for: Migration of wheat stripe rust from the primary oversummering region to neighboring regions in China
Source: Commun Biol. 2025 Mar 3;8:350. doi: 10.1038/s42003-025-07789-3 (PMC11876435; doi:10.1038/s42003-025-07789-3)
Supplement: Supplementary file 4 — Supplementary Data 2 [file 42003_2025_7789_MOESM4_ESM.zip › Eastern_Liupan_Mountain/Autumn/PL18100700]

     5     1
    GDAS    18    10     1     0     0
    GDAS    18    10     8     0     0
    GDAS    18    10    15     0     0
    GDAS    18    10    22     0     0
    GDAS    18    10    29     0     0
     1 FORWARD  OMEGA   
    18    10     7     0   35.198  106.551   100.0
     1 PRESSURE
     1     1    18    10     7     0     0     0     0.0   35.198  106.551    100.0    843.9
     1     1    18    10     7     1     0     1     1.0   35.173  106.496     96.3    842.4
     1     1    18    10     7     2     0     2     2.0   35.167  106.439     96.0    839.9
     1     1    18    10     7     3     0     3     3.0   35.181  106.382    100.0    836.4
     1     1    18    10     7     4     0     2     4.0   35.212  106.324    109.0    831.2
     1     1    18    10     7     5     0     1     5.0   35.255  106.262    123.4    825.1
     1     1    18    10     7     6     0     0     6.0   35.308  106.195    144.1    817.8
     1     1    18    10     7     7     0     1     7.0   35.368  106.117    168.8    809.0
     1     1    18    10     7     8     0     2     8.0   35.433  106.018    192.7    799.2
     1     1    18    10     7     9     0     3     9.0   35.503  105.897    213.5    793.6
     1     1    18    10     7    10     0     2    10.0   35.577  105.764    229.0    790.8
     1     1    18    10     7    11     0     1    11.0   35.653  105.633    241.4    789.6
     1     1    18    10     7    12     0     0    12.0   35.732  105.501    261.5    788.5
     1     1    18    10     7    13     0     1    13.0   35.817  105.377    300.6    785.8
     1     1    18    10     7    14     0     2    14.0   35.912  105.272    362.9    781.5
     1     1    18    10     7    15     0     3    15.0   36.027  105.185    451.2    775.8
     1     1    18    10     7    16     0     2    16.0   36.132  105.116    565.7    767.7
     1     1    18    10     7    17     0     1    17.0   36.206  105.066    692.2    756.7
     1     1    18    10     7    18     0     0    18.0   36.249  105.043    813.5    746.1
     1     1    18    10     7    19     0     1    19.0   36.257  105.043    938.2    735.8
     1     1    18    10     7    20     0     2    20.0   36.235  105.059   1085.8    722.6
     1     1    18    10     7    21     0     3    21.0   36.200  105.087   1270.7    705.9
     1     1    18    10     7    22     0     2    22.0   36.132  105.133   1444.6    684.6
     1     1    18    10     7    23     0     1    23.0   36.009  105.189   1550.9    673.7
     1     1    18    10     8     0     0     0    24.0   35.843  105.247   1600.1    669.0
     1     1    18    10     8     1     0     1    25.0   35.655  105.305   1646.0    668.3
     1     1    18    10     8     2     0     2    26.0   35.471  105.362   1733.4    661.0
     1     1    18    10     8     3     0     3    27.0   35.298  105.415   1846.3    651.8
     1     1    18    10     8     4     0     2    28.0   35.133  105.449   1950.4    642.2
     1     1    18    10     8     5     0     1    29.0   34.955  105.443   2011.7    637.7
     1     1    18    10     8     6     0     0    30.0   34.740  105.398   2022.1    638.5
     1     1    18    10     8     7     0     1    31.0   34.503  105.334   2010.6    642.9
     1     1    18    10     8     8     0     2    32.0   34.263  105.259   2006.4    643.7
     1     1    18    10     8     9     0     3    33.0   34.024  105.170   2013.4    642.4
     1     1    18    10     8    10     0     2    34.0   33.765  105.059   1978.3    641.4
     1     1    18    10     8    11     0     1    35.0   33.466  104.927   1819.8    650.0
     1     1    18    10     8    12     0     0    36.0   33.167  104.801   1617.5    659.9
     1     1    18    10     8    13     0     1    37.0   32.894  104.680   1475.1    664.9
     1     1    18    10     8    14     0     2    38.0   32.650  104.540   1404.1    668.5
     1     1    18    10     8    15     0     3    39.0   32.441  104.377   1356.3    666.8
     1     1    18    10     8    16     0     2    40.0   32.280  104.212   1305.7    663.0
     1     1    18    10     8    17     0     1    41.0   32.166  104.062   1238.2    659.6
     1     1    18    10     8    18     0     0    42.0   32.078  103.930   1144.6    661.4
     1     1    18    10     8    19     0     1    43.0   32.011  103.815   1044.6    666.6
     1     1    18    10     8    20     0     2    44.0   31.968  103.711    977.6    665.9
     1     1    18    10     8    21     0     3    45.0   31.946  103.617    950.2    659.4
     1     1    18    10     8    22     0     2    46.0   31.936  103.530    969.9    649.3
     1     1    18    10     8    23     0     1    47.0   31.927  103.447   1045.9    634.6
     1     1    18    10     9     0     0     0    48.0   31.913  103.370   1177.7    615.7
     1     1    18    10     9     1     0     1    49.0   31.905  103.308   1338.5    594.6
     1     1    18    10     9     2     0     2    50.0   31.911  103.275   1500.1    577.9
     1     1    18    10     9     3     0     3    51.0   31.931  103.271   1657.9    565.3
     1     1    18    10     9     4     0     2    52.0   31.950  103.300   1811.1    556.2
     1     1    18    10     9     5     0     1    53.0   31.950  103.357   1959.1    551.6
     1     1    18    10     9     6     0     0    54.0   31.928  103.436   2091.5    550.2
     1     1    18    10     9     7     0     1    55.0   31.884  103.513   2188.0    553.3
     1     1    18    10     9     8     0     2    56.0   31.821  103.577   2243.8    561.1
     1     1    18    10     9     9     0     3    57.0   31.740  103.622   2265.1    571.6
     1     1    18    10     9    10     0     2    58.0   31.648  103.658   2257.2    585.1
     1     1    18    10     9    11     0     1    59.0   31.554  103.696   2216.0    602.4
     1     1    18    10     9    12     0     0    60.0   31.467  103.742   2131.1    625.0
     1     1    18    10     9    13     0     1    61.0   31.408  103.781   2023.5    649.7
     1     1    18    10     9    14     0     2    62.0   31.387  103.806   1930.8    664.6
     1     1    18    10     9    15     0     3    63.0   31.398  103.822   1860.6    672.8
     1     1    18    10     9    16     0     2    64.0   31.429  103.840   1806.3    675.9
     1     1    18    10     9    17     0     1    65.0   31.474  103.868   1753.5    680.3
     1     1    18    10     9    18     0     0    66.0   31.531  103.906   1709.9    683.6
     1     1    18    10     9    19     0     1    67.0   31.598  103.956   1680.7    685.0
     1     1    18    10     9    20     0     2    68.0   31.671  104.017   1666.1    684.4
     1     1    18    10     9    21     0     3    69.0   31.745  104.094   1669.0    680.4
     1     1    18    10     9    22     0     2    70.0   31.818  104.185   1715.3    677.8
     1     1    18    10     9    23     0     1    71.0   31.889  104.293   1816.6    671.5
     1     1    18    10    10     0     0     0    72.0   31.959  104.427   1955.5    666.5
     1     1    18    10    10     1     0     1    73.0   32.040  104.591   2097.2    664.7
     1     1    18    10    10     2     0     2    74.0   32.144  104.777   2210.2    668.7
     1     1    18    10    10     3     0     3    75.0   32.274  104.970   2292.6    676.0
     1     1    18    10    10     4     0     2    76.0   32.400  105.162   2320.1    672.7
     1     1    18    10    10     5     0     1    77.0   32.504  105.355   2319.9    673.7
     1     1    18    10    10     6     0     0    78.0   32.604  105.552   2310.9    677.3
     1     1    18    10    10     7     0     1    79.0   32.721  105.740   2325.0    681.4
     1     1    18    10    10     8     0     2    80.0   32.856  105.901   2389.1    679.3
     1     1    18    10    10     9     0     3    81.0   32.988  106.033   2498.1    672.3
     1     1    18    10    10    10     0     2    82.0   33.086  106.128   2615.9    659.6
     1     1    18    10    10    11     0     1    83.0   33.152  106.184   2725.8    649.7
     1     1    18    10    10    12     0     0    84.0   33.199  106.199   2838.3    639.3
     1     1    18    10    10    13     0     1    85.0   33.239  106.192   2958.5    628.0
