# Supplementary material for: Migration of wheat stripe rust from the primary oversummering region to neighboring regions in China
Source: Commun Biol. 2025 Mar 3;8:350. doi: 10.1038/s42003-025-07789-3 (PMC11876435; doi:10.1038/s42003-025-07789-3)
Supplement: Supplementary file 4 — Supplementary Data 2 [file 42003_2025_7789_MOESM4_ESM.zip › Eastern_Liupan_Mountain/Autumn/PL18100706]

     5     1
    GDAS    18    10     1     0     0
    GDAS    18    10     8     0     0
    GDAS    18    10    15     0     0
    GDAS    18    10    22     0     0
    GDAS    18    10    29     0     0
     1 FORWARD  OMEGA   
    18    10     7     6   35.198  106.551   100.0
     1 PRESSURE
     1     1    18    10     7     6     0     0     0.0   35.198  106.551    100.0    841.9
     1     1    18    10     7     7     0     1     1.0   35.265  106.477    114.8    835.3
     1     1    18    10     7     8     0     2     2.0   35.340  106.394    134.5    827.1
     1     1    18    10     7     9     0     3     3.0   35.422  106.294    156.7    816.8
     1     1    18    10     7    10     0     2     4.0   35.502  106.180    172.2    806.7
     1     1    18    10     7    11     0     1     5.0   35.575  106.060    171.9    798.5
     1     1    18    10     7    12     0     0     6.0   35.642  105.938    158.7    795.6
     1     1    18    10     7    13     0     1     7.0   35.704  105.828    151.2    797.2
     1     1    18    10     7    14     0     2     8.0   35.766  105.738    157.9    795.7
     1     1    18    10     7    15     0     3     9.0   35.832  105.666    174.7    793.6
     1     1    18    10     7    16     0     2    10.0   35.892  105.606    202.4    791.2
     1     1    18    10     7    17     0     1    11.0   35.937  105.549    244.8    788.2
     1     1    18    10     7    18     0     0    12.0   35.965  105.493    305.0    783.0
     1     1    18    10     7    19     0     1    13.0   35.966  105.447    379.1    776.4
     1     1    18    10     7    20     0     2    14.0   35.931  105.414    460.3    769.3
     1     1    18    10     7    21     0     3    15.0   35.865  105.391    549.7    761.6
     1     1    18    10     7    22     0     2    16.0   35.764  105.381    623.3    753.3
     1     1    18    10     7    23     0     1    17.0   35.617  105.384    659.1    751.2
     1     1    18    10     8     0     0     0    18.0   35.421  105.396    682.2    751.8
     1     1    18    10     8     1     0     1    19.0   35.210  105.402    729.6    750.2
     1     1    18    10     8     2     0     2    20.0   35.004  105.383    803.8    743.5
     1     1    18    10     8     3     0     3    21.0   34.790  105.335    883.3    736.8
     1     1    18    10     8     4     0     2    22.0   34.564  105.267    957.1    730.9
     1     1    18    10     8     5     0     1    23.0   34.320  105.181   1033.2    724.2
     1     1    18    10     8     6     0     0    24.0   34.034  105.064   1127.3    714.5
     1     1    18    10     8     7     0     1    25.0   33.733  104.936   1167.7    700.3
     1     1    18    10     8     8     0     2    26.0   33.461  104.832   1092.9    701.5
     1     1    18    10     8     9     0     3    27.0   33.235  104.755    974.5    705.9
     1     1    18    10     8    10     0     2    28.0   33.044  104.692    877.7    707.4
     1     1    18    10     8    11     0     1    29.0   32.866  104.623    832.8    711.6
     1     1    18    10     8    12     0     0    30.0   32.690  104.540    830.1    714.5
     1     1    18    10     8    13     0     1    31.0   32.524  104.445    845.3    712.5
     1     1    18    10     8    14     0     2    32.0   32.377  104.343    848.7    710.2
     1     1    18    10     8    15     0     3    33.0   32.258  104.238    826.1    709.0
     1     1    18    10     8    16     0     2    34.0   32.163  104.139    772.4    709.9
     1     1    18    10     8    17     0     1    35.0   32.079  104.052    679.2    714.6
     1     1    18    10     8    18     0     0    36.0   31.994  103.986    530.2    728.5
     1     1    18    10     8    19     0     1    37.0   31.916  103.953    368.3    756.6
     1     1    18    10     8    20     0     2    38.0   31.858  103.952    251.1    777.3
     1     1    18    10     8    21     0     3    39.0   31.818  103.975    173.1    793.2
     1     1    18    10     8    22     0     2    40.0   31.791  104.017    116.9    808.8
     1     1    18    10     8    23     0     1    41.0   31.772  104.073     74.3    823.2
     1     1    18    10     9     0     0     0    42.0   31.758  104.136     42.7    836.7
     1     1    18    10     9     1     0     1    43.0   31.749  104.190     23.3    846.2
     1     1    18    10     9     2     0     2    44.0   31.743  104.221     12.7    851.2
     1     1    18    10     9     3     0     3    45.0   31.743  104.232      6.7    852.3
     1     1    18    10     9     4     0     2    46.0   31.748  104.221      4.0    849.5
     1     1    18    10     9     5     0     1    47.0   31.758  104.187      5.0    843.3
     1     1    18    10     9     6     0     0    48.0   31.778  104.133      9.8    833.4
     1     1    18    10     9     7     0     1    49.0   31.805  104.069     21.4    820.2
     1     1    18    10     9     8     0     2    50.0   31.837  104.003     48.3    804.7
     1     1    18    10     9     9     0     3    51.0   31.872  103.934    109.4    784.4
     1     1    18    10     9    10     0     2    52.0   31.906  103.882    231.8    761.0
     1     1    18    10     9    11     0     1    53.0   31.938  103.873    381.9    739.5
     1     1    18    10     9    12     0     0    54.0   31.960  103.906    487.5    727.9
     1     1    18    10     9    13     0     1    55.0   31.979  103.963    553.6    729.1
     1     1    18    10     9    14     0     2    56.0   32.003  104.018    621.5    726.8
     1     1    18    10     9    15     0     3    57.0   32.033  104.068    702.4    723.2
     1     1    18    10     9    16     0     2    58.0   32.076  104.115    805.5    716.6
     1     1    18    10     9    17     0     1    59.0   32.134  104.166    932.0    705.5
     1     1    18    10     9    18     0     0    60.0   32.206  104.222   1073.2    693.4
     1     1    18    10     9    19     0     1    61.0   32.282  104.284   1205.0    680.6
     1     1    18    10     9    20     0     2    62.0   32.355  104.355   1306.5    674.5
     1     1    18    10     9    21     0     3    63.0   32.427  104.436   1375.2    672.9
     1     1    18    10     9    22     0     2    64.0   32.501  104.525   1423.7    675.7
     1     1    18    10     9    23     0     1    65.0   32.576  104.618   1461.8    678.8
     1     1    18    10    10     0     0     0    66.0   32.655  104.715   1483.3    683.8
     1     1    18    10    10     1     0     1    67.0   32.741  104.810   1484.2    690.6
     1     1    18    10    10     2     0     2    68.0   32.833  104.898   1464.3    698.1
     1     1    18    10    10     3     0     3    69.0   32.930  104.973   1426.0    705.4
     1     1    18    10    10     4     0     2    70.0   33.025  105.029   1363.5    710.3
     1     1    18    10    10     5     0     1    71.0   33.115  105.061   1283.6    717.9
     1     1    18    10    10     6     0     0    72.0   33.205  105.066   1198.6    723.6
     1     1    18    10    10     7     0     1    73.0   33.300  105.044   1122.5    728.3
     1     1    18    10    10     8     0     2    74.0   33.401  104.998   1062.6    728.2
     1     1    18    10    10     9     0     3    75.0   33.508  104.928   1020.4    722.3
     1     1    18    10    10    10     0     2    76.0   33.605  104.848    985.0    714.0
     1     1    18    10    10    11     0     1    77.0   33.673  104.769    932.9    710.5
     1     1    18    10    10    12     0     0    78.0   33.711  104.699    860.0    710.6
     1     1    18    10    10    13     0     1    79.0   33.731  104.638    781.7    713.9
     1     1    18    10    10    14     0     2    80.0   33.745  104.582    710.7    715.1
     1     1    18    10    10    15     0     3    81.0   33.753  104.531    646.6    716.6
     1     1    18    10    10    16     0     2    82.0   33.761  104.484    589.1    717.7
     1     1    18    10    10    17     0     1    83.0   33.777  104.443    536.6    718.8
     1     1    18    10    10    18     0     0    84.0   33.799  104.406    489.5    720.3
     1     1    18    10    10    19     0     1    85.0   33.825  104.377    438.1    722.1
     1     1    18    10    10    20     0     2    86.0   33.851  104.357    375.1    726.9
     1     1    18    10    10    21     0     3    87.0   33.876  104.345    304.2    732.5
     1     1    18    10    10    22     0     2    88.0   33.894  104.339    235.9    739.9
     1     1    18    10    10    23     0     1    89.0   33.901  104.337    177.9    745.3
     1     1    18    10    11     0     0     0    90.0   33.900  104.339    131.4    750.4
     1     1    18    10    11     1     0     1    91.0   33.906  104.333     97.6    752.9
     1     1    18    10    11     2     0     2    92.0   33.929  104.308     73.4    753.6
     1     1    18    10    11     3     0     3    93.0   33.970  104.262     55.0    753.3
     1     1    18    10    11     4     0     2    94.0   34.021  104.202     40.1    751.2
     1     1    18    10    11     5     0     1    95.0   34.070  104.135     29.6    746.7
     1     1    18    10    11     6     0     0    96.0   34.112  104.057     22.8    741.4
     1     1    18    10    11     7     0     1    97.0   34.145  103.974     18.1    734.2
     1     1    18    10    11     8     0     2    98.0   34.168  103.892     15.0    728.3
     1     1    18    10    11     9     0     3    99.0   34.180  103.814     13.3    722.7
     1     1    18    10    11    10     0     2   100.0   34.189  103.746     12.7    719.7
     1     1    18    10    11    11     0     1   101.0   34.200  103.693     12.8    717.5
     1     1    18    10    11    12     0     0   102.0   34.218  103.650     13.6    715.7
     1     1    18    10    11    13     0     1   103.0   34.241  103.614     14.2    713.5
     1     1    18    10    11    14     0     2   104.0   34.268  103.586     13.7    712.1
     1     1    18    10    11    15     0     3   105.0   34.302  103.566     12.0    711.4
     1     1    18    10    11    16     0     2   106.0   34.337  103.554     10.0    710.9
     1     1    18    10    11    17     0     1   107.0   34.371  103.551      8.1    710.8
     1     1    18    10    11    18     0     0   108.0   34.405  103.557      6.2    711.2
     1     1    18    10    11    19     0     1   109.0   34.441  103.570      4.1    711.5
     1     1    18    10    11    20     0     2   110.0   34.482  103.585      1.9    711.8
     1     1    18    10    11    21     0     3   111.0   34.528  103.604      0.0    712.2
     1     1    18    10    11    22     0     2   112.0   34.574  103.619      0.0    713.2
     1     1    18    10    11    23     0     1   113.0   34.618  103.625      0.0    713.6
     1     1    18    10    12     0     0     0   114.0   34.659  103.622      0.0    713.6
     1     1    18    10    12     1     0     1   115.0   34.699  103.612      0.0    713.0
     1     1    18    10    12     2     0     2   116.0   34.742  103.598      0.0    712.2
     1     1    18    10    12     3     0     3   117.0   34.788  103.583      0.0    711.5
     1     1    18    10    12     4     0     2   118.0   34.823  103.554      0.0    710.2
     1     1    18    10    12     5     0     1   119.0   34.833  103.500      0.9    707.7
     1     1    18    10    12     6     0     0   120.0   34.818  103.423      2.9    704.0
