# Supplementary material for: Migration of wheat stripe rust from the primary oversummering region to neighboring regions in China
Source: Commun Biol. 2025 Mar 3;8:350. doi: 10.1038/s42003-025-07789-3 (PMC11876435; doi:10.1038/s42003-025-07789-3)
Supplement: Supplementary file 4 — Supplementary Data 2 [file 42003_2025_7789_MOESM4_ESM.zip › Eastern_Liupan_Mountain/Autumn/PL18100712]

     5     1
    GDAS    18    10     1     0     0
    GDAS    18    10     8     0     0
    GDAS    18    10    15     0     0
    GDAS    18    10    22     0     0
    GDAS    18    10    29     0     0
     1 FORWARD  OMEGA   
    18    10     7    12   35.198  106.551   100.0
     1 PRESSURE
     1     1    18    10     7    12     0     0     0.0   35.198  106.551    100.0    842.3
     1     1    18    10     7    13     0     1     1.0   35.267  106.496     95.4    838.6
     1     1    18    10     7    14     0     2     2.0   35.331  106.449     94.5    834.7
     1     1    18    10     7    15     0     3     3.0   35.393  106.414     96.7    831.2
     1     1    18    10     7    16     0     2     4.0   35.445  106.391    101.5    827.8
     1     1    18    10     7    17     0     1     5.0   35.481  106.378    108.1    825.4
     1     1    18    10     7    18     0     0     6.0   35.500  106.375    116.6    823.8
     1     1    18    10     7    19     0     1     7.0   35.501  106.377    124.9    822.9
     1     1    18    10     7    20     0     2     8.0   35.486  106.378    131.0    822.7
     1     1    18    10     7    21     0     3     9.0   35.453  106.379    134.1    823.1
     1     1    18    10     7    22     0     2    10.0   35.401  106.378    133.8    824.6
     1     1    18    10     7    23     0     1    11.0   35.330  106.378    130.0    827.1
     1     1    18    10     8     0     0     0    12.0   35.241  106.374    124.5    830.0
     1     1    18    10     8     1     0     1    13.0   35.135  106.364    117.7    833.3
     1     1    18    10     8     2     0     2    14.0   35.013  106.344    107.3    837.0
     1     1    18    10     8     3     0     3    15.0   34.878  106.316     90.7    838.8
     1     1    18    10     8     4     0     2    16.0   34.749  106.291     68.7    841.3
     1     1    18    10     8     5     0     1    17.0   34.639  106.275     45.4    844.6
     1     1    18    10     8     6     0     0    18.0   34.540  106.264     24.5    847.4
     1     1    18    10     8     7     0     1    19.0   34.450  106.255     11.0    849.9
     1     1    18    10     8     8     0     2    20.0   34.371  106.249      3.1    850.5
     1     1    18    10     8     9     0     3    21.0   34.301  106.245      0.0    851.1
     1     1    18    10     8    10     0     2    22.0   34.239  106.244      0.0    852.2
     1     1    18    10     8    11     0     1    23.0   34.181  106.245      0.0    853.3
     1     1    18    10     8    12     0     0    24.0   34.128  106.254      0.0    854.2
     1     1    18    10     8    13     0     1    25.0   34.074  106.265      0.0    854.3
     1     1    18    10     8    14     0     2    26.0   34.015  106.276      0.0    854.5
     1     1    18    10     8    15     0     3    27.0   33.955  106.287      0.0    857.1
     1     1    18    10     8    16     0     2    28.0   33.894  106.297      0.0    861.0
     1     1    18    10     8    17     0     1    29.0   33.829  106.307      0.0    865.3
     1     1    18    10     8    18     0     0    30.0   33.762  106.317      0.0    869.8
     1     1    18    10     8    19     0     1    31.0   33.696  106.328      0.0    874.7
     1     1    18    10     8    20     0     2    32.0   33.633  106.340      0.0    879.3
     1     1    18    10     8    21     0     3    33.0   33.575  106.353      0.0    883.6
     1     1    18    10     8    22     0     2    34.0   33.516  106.368      0.0    888.3
     1     1    18    10     8    23     0     1    35.0   33.453  106.387      0.0    893.6
     1     1    18    10     9     0     0     0    36.0   33.387  106.411      0.0    899.4
     1     1    18    10     9     1     0     1    37.0   33.317  106.434      0.0    905.1
     1     1    18    10     9     2     0     2    38.0   33.240  106.451      0.0    911.3
     1     1    18    10     9     3     0     3    39.0   33.158  106.463      0.0    917.8
     1     1    18    10     9     4     0     2    40.0   33.078  106.468      0.0    923.6
     1     1    18    10     9     5     0     1    41.0   33.005  106.460      0.7    928.5
     1     1    18    10     9     6     0     0    42.0   32.933  106.436      4.2    927.6
     1     1    18    10     9     7     0     1    43.0   32.871  106.404      8.5    926.5
     1     1    18    10     9     8     0     2    44.0   32.831  106.373     12.9    924.9
     1     1    18    10     9     9     0     3    45.0   32.814  106.344     19.6    923.0
     1     1    18    10     9    10     0     2    46.0   32.813  106.316     32.6    921.2
     1     1    18    10     9    11     0     1    47.0   32.825  106.284     59.8    918.3
     1     1    18    10     9    12     0     0    48.0   32.854  106.246    114.4    911.5
     1     1    18    10     9    13     0     1    49.0   32.890  106.203    201.4    899.8
     1     1    18    10     9    14     0     2    50.0   32.921  106.157    312.4    886.4
     1     1    18    10     9    15     0     3    51.0   32.957  106.106    454.5    870.0
     1     1    18    10     9    16     0     2    52.0   33.011  106.047    639.0    847.8
     1     1    18    10     9    17     0     1    53.0   33.087  106.013    839.4    820.5
     1     1    18    10     9    18     0     0    54.0   33.185  106.027   1027.2    797.2
     1     1    18    10     9    19     0     1    55.0   33.291  106.083   1175.5    777.5
     1     1    18    10     9    20     0     2    56.0   33.387  106.167   1276.5    764.3
     1     1    18    10     9    21     0     3    57.0   33.471  106.274   1339.5    755.5
     1     1    18    10     9    22     0     2    58.0   33.542  106.396   1388.3    749.1
     1     1    18    10     9    23     0     1    59.0   33.597  106.527   1437.4    741.1
     1     1    18    10    10     0     0     0    60.0   33.633  106.663   1483.3    733.9
     1     1    18    10    10     1     0     1    61.0   33.655  106.804   1532.7    728.1
     1     1    18    10    10     2     0     2    62.0   33.668  106.952   1599.2    721.0
     1     1    18    10    10     3     0     3    63.0   33.676  107.108   1688.6    712.7
     1     1    18    10    10     4     0     2    64.0   33.683  107.267   1787.1    702.4
     1     1    18    10    10     5     0     1    65.0   33.694  107.421   1876.8    693.6
     1     1    18    10    10     6     0     0    66.0   33.707  107.580   1950.7    686.4
     1     1    18    10    10     7     0     1    67.0   33.710  107.738   2011.6    682.1
     1     1    18    10    10     8     0     2    68.0   33.688  107.883   2066.6    679.8
     1     1    18    10    10     9     0     3    69.0   33.640  108.016   2121.5    679.1
     1     1    18    10    10    10     0     2    70.0   33.568  108.144   2175.3    680.7
     1     1    18    10    10    11     0     1    71.0   33.478  108.265   2215.1    683.4
     1     1    18    10    10    12     0     0    72.0   33.380  108.367   2238.1    686.9
     1     1    18    10    10    13     0     1    73.0   33.287  108.450   2243.4    690.8
     1     1    18    10    10    14     0     2    74.0   33.207  108.520   2236.2    695.1
     1     1    18    10    10    15     0     3    75.0   33.137  108.581   2227.0    698.7
     1     1    18    10    10    16     0     2    76.0   33.076  108.637   2216.5    700.8
     1     1    18    10    10    17     0     1    77.0   33.019  108.694   2200.5    703.2
     1     1    18    10    10    18     0     0    78.0   32.964  108.755   2175.5    703.1
     1     1    18    10    10    19     0     1    79.0   32.911  108.813   2138.0    701.6
     1     1    18    10    10    20     0     2    80.0   32.863  108.862   2083.8    702.0
     1     1    18    10    10    21     0     3    81.0   32.821  108.899   2012.5    704.4
     1     1    18    10    10    22     0     2    82.0   32.788  108.921   1942.0    709.6
     1     1    18    10    10    23     0     1    83.0   32.767  108.927   1888.8    713.1
     1     1    18    10    11     0     0     0    84.0   32.756  108.918   1853.1    716.2
     1     1    18    10    11     1     0     1    85.0   32.763  108.898   1834.0    718.9
     1     1    18    10    11     2     0     2    86.0   32.792  108.872   1829.0    722.1
     1     1    18    10    11     3     0     3    87.0   32.844  108.839   1834.7    725.7
     1     1    18    10    11     4     0     2    88.0   32.915  108.806   1849.4    729.4
     1     1    18    10    11     5     0     1    89.0   32.999  108.784   1868.3    732.6
     1     1    18    10    11     6     0     0    90.0   33.098  108.776   1862.2    729.3
     1     1    18    10    11     7     0     1    91.0   33.207  108.780   1806.1    730.5
     1     1    18    10    11     8     0     2    92.0   33.319  108.785   1688.9    738.0
     1     1    18    10    11     9     0     3    93.0   33.433  108.775   1511.4    751.1
     1     1    18    10    11    10     0     2    94.0   33.550  108.755   1278.7    770.0
     1     1    18    10    11    11     0     1    95.0   33.670  108.739    984.4    793.5
     1     1    18    10    11    12     0     0    96.0   33.798  108.735    576.6    826.5
     1     1    18    10    11    13     0     1    97.0   33.915  108.734    240.0    879.4
     1     1    18    10    11    14     0     2    98.0   34.024  108.736     52.5    887.7
     1     1    18    10    11    15     0     3    99.0   34.126  108.733      0.0    890.0
     1     1    18    10    11    16     0     2   100.0   34.215  108.723      0.0    890.9
     1     1    18    10    11    17     0     1   101.0   34.295  108.709      0.0    891.6
     1     1    18    10    11    18     0     0   102.0   34.367  108.693      0.0    892.1
     1     1    18    10    11    19     0     1   103.0   34.431  108.676      0.0    893.0
     1     1    18    10    11    20     0     2   104.0   34.489  108.656      0.0    893.6
     1     1    18    10    11    21     0     3   105.0   34.540  108.635      0.0    894.1
     1     1    18    10    11    22     0     2   106.0   34.588  108.607      0.0    894.5
     1     1    18    10    11    23     0     1   107.0   34.633  108.570      0.0    894.5
     1     1    18    10    12     0     0     0   108.0   34.675  108.522      0.0    894.4
     1     1    18    10    12     1     0     1   109.0   34.725  108.468      0.0    894.1
     1     1    18    10    12     2     0     2   110.0   34.793  108.407      2.6    894.4
     1     1    18    10    12     3     0     3   111.0   34.889  108.340     11.9    895.6
     1     1    18    10    12     4     0     2   112.0   35.010  108.264     17.4    894.9
     1     1    18    10    12     5     0     1   113.0   35.145  108.188     17.7    890.6
     1     1    18    10    12     6     0     0   114.0   35.292  108.125     17.9    886.2
     1     1    18    10    12     7     0     1   115.0   35.446  108.076     17.9    882.9
     1     1    18    10    12     8     0     2   116.0   35.601  108.038     18.1    880.1
     1     1    18    10    12     9     0     3   117.0   35.753  108.010     19.5    877.4
     1     1    18    10    12    10     0     2   118.0   35.899  107.990     23.4    875.0
     1     1    18    10    12    11     0     1   119.0   36.036  107.969     30.8    871.5
     1     1    18    10    12    12     0     0   120.0   36.167  107.939     42.0    866.9
