# Supplementary material for: Migration of wheat stripe rust from the primary oversummering region to neighboring regions in China
Source: Commun Biol. 2025 Mar 3;8:350. doi: 10.1038/s42003-025-07789-3 (PMC11876435; doi:10.1038/s42003-025-07789-3)
Supplement: Supplementary file 4 — Supplementary Data 2 [file 42003_2025_7789_MOESM4_ESM.zip › Eastern_Liupan_Mountain/Autumn/PL18100718]

     5     1
    GDAS    18    10     1     0     0
    GDAS    18    10     8     0     0
    GDAS    18    10    15     0     0
    GDAS    18    10    22     0     0
    GDAS    18    10    29     0     0
     1 FORWARD  OMEGA   
    18    10     7    18   35.198  106.551   100.0
     1 PRESSURE
     1     1    18    10     7    18     0     0     0.0   35.198  106.551    100.0    841.3
     1     1    18    10     7    19     0     1     1.0   35.209  106.550     96.3    841.3
     1     1    18    10     7    20     0     2     2.0   35.205  106.547     92.0    841.6
     1     1    18    10     7    21     0     3     3.0   35.187  106.542     86.9    842.3
     1     1    18    10     7    22     0     2     4.0   35.153  106.535     80.4    843.6
     1     1    18    10     7    23     0     1     5.0   35.100  106.524     72.5    845.5
     1     1    18    10     8     0     0     0     6.0   35.030  106.508     64.8    847.6
     1     1    18    10     8     1     0     1     7.0   34.942  106.488     55.9    848.5
     1     1    18    10     8     2     0     2     8.0   34.836  106.467     44.5    848.8
     1     1    18    10     8     3     0     3     9.0   34.717  106.444     31.6    849.3
     1     1    18    10     8     4     0     2    10.0   34.601  106.424     19.4    849.9
     1     1    18    10     8     5     0     1    11.0   34.497  106.407     10.4    850.9
     1     1    18    10     8     6     0     0    12.0   34.398  106.388      2.5    850.7
     1     1    18    10     8     7     0     1    13.0   34.304  106.367      0.0    850.7
     1     1    18    10     8     8     0     2    14.0   34.219  106.348      0.0    850.9
     1     1    18    10     8     9     0     3    15.0   34.143  106.331      0.0    851.2
     1     1    18    10     8    10     0     2    16.0   34.074  106.318      0.0    852.4
     1     1    18    10     8    11     0     1    17.0   34.007  106.310      0.0    853.5
     1     1    18    10     8    12     0     0    18.0   33.945  106.312      0.0    857.8
     1     1    18    10     8    13     0     1    19.0   33.886  106.321      0.0    861.5
     1     1    18    10     8    14     0     2    20.0   33.828  106.330      0.0    865.2
     1     1    18    10     8    15     0     3    21.0   33.774  106.342      0.0    868.7
     1     1    18    10     8    16     0     2    22.0   33.720  106.354      0.0    872.4
     1     1    18    10     8    17     0     1    23.0   33.663  106.367      0.0    876.5
     1     1    18    10     8    18     0     0    24.0   33.603  106.381      0.0    880.9
     1     1    18    10     8    19     0     1    25.0   33.545  106.396      0.0    885.5
     1     1    18    10     8    20     0     2    26.0   33.491  106.412      0.0    889.8
     1     1    18    10     8    21     0     3    27.0   33.442  106.428      0.0    893.7
     1     1    18    10     8    22     0     2    28.0   33.393  106.447      0.0    898.2
     1     1    18    10     8    23     0     1    29.0   33.341  106.470      0.0    903.3
     1     1    18    10     9     0     0     0    30.0   33.286  106.498      0.0    908.9
     1     1    18    10     9     1     0     1    31.0   33.228  106.526      0.0    914.2
     1     1    18    10     9     2     0     2    32.0   33.165  106.549      0.0    919.9
     1     1    18    10     9     3     0     3    33.0   33.099  106.569      0.0    926.0
     1     1    18    10     9     4     0     2    34.0   33.036  106.582      0.0    931.4
     1     1    18    10     9     5     0     1    35.0   32.978  106.579      2.3    933.9
     1     1    18    10     9     6     0     0    36.0   32.921  106.560      7.9    932.6
     1     1    18    10     9     7     0     1    37.0   32.871  106.531     14.3    930.3
     1     1    18    10     9     8     0     2    38.0   32.841  106.502     20.7    928.3
     1     1    18    10     9     9     0     3    39.0   32.833  106.473     29.2    926.1
     1     1    18    10     9    10     0     2    40.0   32.839  106.445     43.9    924.3
     1     1    18    10     9    11     0     1    41.0   32.853  106.414     72.3    920.9
     1     1    18    10     9    12     0     0    42.0   32.879  106.376    125.9    914.7
     1     1    18    10     9    13     0     1    43.0   32.907  106.333    208.9    903.5
     1     1    18    10     9    14     0     2    44.0   32.930  106.287    314.2    890.9
     1     1    18    10     9    15     0     3    45.0   32.957  106.233    445.4    875.6
     1     1    18    10     9    16     0     2    46.0   33.001  106.173    607.4    855.8
     1     1    18    10     9    17     0     1    47.0   33.067  106.128    784.7    830.7
     1     1    18    10     9    18     0     0    48.0   33.154  106.124    950.5    809.2
     1     1    18    10     9    19     0     1    49.0   33.255  106.163   1091.0    790.3
     1     1    18    10     9    20     0     2    50.0   33.351  106.232   1193.0    775.5
     1     1    18    10     9    21     0     3    51.0   33.436  106.326   1260.3    765.5
     1     1    18    10     9    22     0     2    52.0   33.509  106.436   1313.7    758.3
     1     1    18    10     9    23     0     1    53.0   33.567  106.555   1367.0    749.9
     1     1    18    10    10     0     0     0    54.0   33.607  106.683   1418.3    742.3
     1     1    18    10    10     1     0     1    55.0   33.634  106.818   1473.0    735.4
     1     1    18    10    10     2     0     2    56.0   33.652  106.961   1542.8    727.5
     1     1    18    10    10     3     0     3    57.0   33.666  107.113   1633.9    718.3
     1     1    18    10    10     4     0     2    58.0   33.680  107.267   1734.7    707.4
     1     1    18    10    10     5     0     1    59.0   33.697  107.416   1828.8    697.6
     1     1    18    10    10     6     0     0    60.0   33.717  107.569   1908.7    689.3
     1     1    18    10    10     7     0     1    61.0   33.725  107.719   1976.5    683.9
     1     1    18    10    10     8     0     2    62.0   33.709  107.858   2037.6    680.6
     1     1    18    10    10     9     0     3    63.0   33.668  107.984   2099.2    678.9
     1     1    18    10    10    10     0     2    64.0   33.599  108.106   2162.4    679.7
     1     1    18    10    10    11     0     1    65.0   33.509  108.225   2213.9    681.5
     1     1    18    10    10    12     0     0    66.0   33.409  108.326   2247.4    684.5
     1     1    18    10    10    13     0     1    67.0   33.314  108.410   2261.1    687.9
     1     1    18    10    10    14     0     2    68.0   33.232  108.481   2259.3    692.1
     1     1    18    10    10    15     0     3    69.0   33.162  108.542   2252.8    695.7
     1     1    18    10    10    16     0     2    70.0   33.099  108.598   2243.3    698.0
     1     1    18    10    10    17     0     1    71.0   33.041  108.655   2227.1    700.6
     1     1    18    10    10    18     0     0    72.0   32.987  108.714   2202.9    702.5
     1     1    18    10    10    19     0     1    73.0   32.937  108.771   2164.6    701.6
     1     1    18    10    10    20     0     2    74.0   32.890  108.818   2111.1    702.3
     1     1    18    10    10    21     0     3    75.0   32.850  108.853   2041.4    704.9
     1     1    18    10    10    22     0     2    76.0   32.820  108.873   1972.7    710.2
     1     1    18    10    10    23     0     1    77.0   32.800  108.878   1920.6    713.7
     1     1    18    10    11     0     0     0    78.0   32.791  108.868   1885.3    716.9
     1     1    18    10    11     1     0     1    79.0   32.799  108.848   1865.4    719.7
     1     1    18    10    11     2     0     2    80.0   32.830  108.822   1858.6    723.0
     1     1    18    10    11     3     0     3    81.0   32.883  108.788   1861.2    726.8
     1     1    18    10    11     4     0     2    82.0   32.956  108.756   1869.8    730.8
     1     1    18    10    11     5     0     1    83.0   33.043  108.737   1871.7    731.4
     1     1    18    10    11     6     0     0    84.0   33.145  108.734   1841.7    730.1
     1     1    18    10    11     7     0     1    85.0   33.257  108.741   1758.8    733.6
     1     1    18    10    11     8     0     2    86.0   33.372  108.742   1616.1    743.1
     1     1    18    10    11     9     0     3    87.0   33.490  108.725   1417.7    758.2
     1     1    18    10    11    10     0     2    88.0   33.609  108.696   1178.6    777.7
     1     1    18    10    11    11     0     1    89.0   33.729  108.677    884.2    799.6
     1     1    18    10    11    12     0     0    90.0   33.853  108.673    479.2    832.9
     1     1    18    10    11    13     0     1    91.0   33.967  108.675    203.9    883.4
     1     1    18    10    11    14     0     2    92.0   34.073  108.679     25.5    886.2
     1     1    18    10    11    15     0     3    93.0   34.169  108.675      0.0    888.4
     1     1    18    10    11    16     0     2    94.0   34.254  108.665      0.0    889.4
     1     1    18    10    11    17     0     1    95.0   34.331  108.651      0.0    890.2
     1     1    18    10    11    18     0     0    96.0   34.400  108.636      0.0    890.8
     1     1    18    10    11    19     0     1    97.0   34.463  108.619      0.0    891.8
     1     1    18    10    11    20     0     2    98.0   34.519  108.600      0.0    892.5
     1     1    18    10    11    21     0     3    99.0   34.571  108.578      0.0    893.1
     1     1    18    10    11    22     0     2   100.0   34.619  108.551      0.0    893.6
     1     1    18    10    11    23     0     1   101.0   34.665  108.513      0.0    893.8
     1     1    18    10    12     0     0     0   102.0   34.708  108.465      0.0    893.7
     1     1    18    10    12     1     0     1   103.0   34.760  108.410      0.0    893.6
     1     1    18    10    12     2     0     2   104.0   34.833  108.348      2.3    894.2
     1     1    18    10    12     3     0     3   105.0   34.936  108.281      9.3    896.0
     1     1    18    10    12     4     0     2   106.0   35.064  108.209     12.2    893.6
     1     1    18    10    12     5     0     1   107.0   35.205  108.141     11.9    889.6
     1     1    18    10    12     6     0     0   108.0   35.357  108.089     11.7    885.6
     1     1    18    10    12     7     0     1   109.0   35.515  108.051     11.7    882.6
     1     1    18    10    12     8     0     2   110.0   35.672  108.025     12.1    879.9
     1     1    18    10    12     9     0     3   111.0   35.825  108.008     13.6    877.4
     1     1    18    10    12    10     0     2   112.0   35.971  107.998     17.0    875.0
     1     1    18    10    12    11     0     1   113.0   36.105  107.983     22.4    871.0
     1     1    18    10    12    12     0     0   114.0   36.225  107.958     29.5    866.9
     1     1    18    10    12    13     0     1   115.0   36.337  107.924     39.7    863.6
     1     1    18    10    12    14     0     2   116.0   36.449  107.886     54.9    860.0
     1     1    18    10    12    15     0     3   117.0   36.571  107.846     76.1    854.5
     1     1    18    10    12    16     0     2   118.0   36.707  107.811     99.5    848.0
     1     1    18    10    12    17     0     1   119.0   36.847  107.790    119.2    842.6
     1     1    18    10    12    18     0     0   120.0   36.986  107.786    131.9    838.1
