# Supplementary material for: Migration of wheat stripe rust from the primary oversummering region to neighboring regions in China
Source: Commun Biol. 2025 Mar 3;8:350. doi: 10.1038/s42003-025-07789-3 (PMC11876435; doi:10.1038/s42003-025-07789-3)
Supplement: Supplementary file 4 — Supplementary Data 2 [file 42003_2025_7789_MOESM4_ESM.zip › Eastern_Liupan_Mountain/Autumn/PL18100800]

     5     1
    GDAS    18    10     1     0     0
    GDAS    18    10     8     0     0
    GDAS    18    10    15     0     0
    GDAS    18    10    22     0     0
    GDAS    18    10    29     0     0
     1 FORWARD  OMEGA   
    18    10     8     0   35.198  106.551   100.0
     1 PRESSURE
     1     1    18    10     8     0     0     0     0.0   35.198  106.551    100.0    841.9
     1     1    18    10     8     1     0     1     1.0   35.099  106.540     84.7    845.6
     1     1    18    10     8     2     0     2     2.0   34.983  106.523     68.0    849.5
     1     1    18    10     8     3     0     3     3.0   34.851  106.502     50.5    850.3
     1     1    18    10     8     4     0     2     4.0   34.725  106.484     33.3    850.2
     1     1    18    10     8     5     0     1     5.0   34.617  106.472     19.0    851.0
     1     1    18    10     8     6     0     0     6.0   34.519  106.462      8.6    851.4
     1     1    18    10     8     7     0     1     7.0   34.429  106.451      1.4    850.7
     1     1    18    10     8     8     0     2     8.0   34.352  106.444      0.0    850.2
     1     1    18    10     8     9     0     3     9.0   34.285  106.440      0.0    849.8
     1     1    18    10     8    10     0     2    10.0   34.225  106.438      0.0    850.4
     1     1    18    10     8    11     0     1    11.0   34.166  106.439      0.0    850.9
     1     1    18    10     8    12     0     0    12.0   34.109  106.443      0.0    851.3
     1     1    18    10     8    13     0     1    13.0   34.050  106.448      0.0    850.8
     1     1    18    10     8    14     0     2    14.0   33.987  106.451      0.0    851.4
     1     1    18    10     8    15     0     3    15.0   33.925  106.453      0.0    855.9
     1     1    18    10     8    16     0     2    16.0   33.864  106.456      0.0    860.6
     1     1    18    10     8    17     0     1    17.0   33.801  106.460      0.0    865.5
     1     1    18    10     8    18     0     0    18.0   33.735  106.466      0.0    870.7
     1     1    18    10     8    19     0     1    19.0   33.671  106.473      0.0    875.9
     1     1    18    10     8    20     0     2    20.0   33.613  106.482      0.0    880.7
     1     1    18    10     8    21     0     3    21.0   33.561  106.491      0.0    885.0
     1     1    18    10     8    22     0     2    22.0   33.509  106.503      0.0    889.7
     1     1    18    10     8    23     0     1    23.0   33.452  106.520      0.0    895.0
     1     1    18    10     9     0     0     0    24.0   33.392  106.542      0.0    900.8
     1     1    18    10     9     1     0     1    25.0   33.328  106.564      0.0    906.6
     1     1    18    10     9     2     0     2    26.0   33.260  106.584      0.0    912.8
     1     1    18    10     9     3     0     3    27.0   33.188  106.600      0.0    919.3
     1     1    18    10     9     4     0     2    28.0   33.120  106.610      0.0    925.1
     1     1    18    10     9     5     0     1    29.0   33.059  106.606      1.7    929.9
     1     1    18    10     9     6     0     0    30.0   33.003  106.587      7.3    933.6
     1     1    18    10     9     7     0     1    31.0   32.956  106.559     13.5    931.4
     1     1    18    10     9     8     0     2    32.0   32.929  106.529     18.3    929.3
     1     1    18    10     9     9     0     3    33.0   32.923  106.499     22.8    927.3
     1     1    18    10     9    10     0     2    34.0   32.930  106.468     30.0    925.9
     1     1    18    10     9    11     0     1    35.0   32.941  106.434     45.4    923.5
     1     1    18    10     9    12     0     0    36.0   32.960  106.395     76.3    919.3
     1     1    18    10     9    13     0     1    37.0   32.980  106.351    126.8    912.1
     1     1    18    10     9    14     0     2    38.0   32.995  106.306    196.7    903.2
     1     1    18    10     9    15     0     3    39.0   33.007  106.257    295.4    891.1
     1     1    18    10     9    16     0     2    40.0   33.030  106.202    421.1    874.1
     1     1    18    10     9    17     0     1    41.0   33.075  106.148    570.1    854.2
     1     1    18    10     9    18     0     0    42.0   33.147  106.112    734.9    831.2
     1     1    18    10     9    19     0     1    43.0   33.236  106.112    889.3    810.1
     1     1    18    10     9    20     0     2    44.0   33.334  106.148   1017.6    792.4
     1     1    18    10     9    21     0     3    45.0   33.436  106.220   1114.8    778.5
     1     1    18    10     9    22     0     2    46.0   33.533  106.315   1196.2    766.9
     1     1    18    10     9    23     0     1    47.0   33.616  106.420   1275.3    754.4
     1     1    18    10    10     0     0     0    48.0   33.681  106.537   1351.7    742.7
     1     1    18    10    10     1     0     1    49.0   33.729  106.666   1432.2    731.7
     1     1    18    10    10     2     0     2    50.0   33.765  106.807   1528.8    719.2
     1     1    18    10    10     3     0     3    51.0   33.787  106.958   1653.8    705.4
     1     1    18    10    10     4     0     2    52.0   33.795  107.110   1799.0    690.8
     1     1    18    10    10     5     0     1    53.0   33.799  107.254   1938.7    678.3
     1     1    18    10    10     6     0     0    54.0   33.801  107.405   2059.5    668.6
     1     1    18    10    10     7     0     1    55.0   33.789  107.560   2158.6    662.3
     1     1    18    10    10     8     0     2    56.0   33.749  107.709   2240.3    659.6
     1     1    18    10    10     9     0     3    57.0   33.682  107.850   2316.4    658.9
     1     1    18    10    10    10     0     2    58.0   33.588  107.987   2392.6    659.2
     1     1    18    10    10    11     0     1    59.0   33.478  108.118   2458.1    660.9
     1     1    18    10    10    12     0     0    60.0   33.365  108.227   2498.7    664.5
     1     1    18    10    10    13     0     1    61.0   33.261  108.314   2517.3    668.4
     1     1    18    10    10    14     0     2    62.0   33.171  108.385   2520.6    672.5
     1     1    18    10    10    15     0     3    63.0   33.094  108.443   2517.9    676.0
     1     1    18    10    10    16     0     2    64.0   33.026  108.493   2508.3    678.5
     1     1    18    10    10    17     0     1    65.0   32.963  108.546   2484.7    679.2
     1     1    18    10    10    18     0     0    66.0   32.904  108.606   2450.0    678.5
     1     1    18    10    10    19     0     1    67.0   32.849  108.666   2404.0    678.0
     1     1    18    10    10    20     0     2    68.0   32.800  108.720   2343.0    679.1
     1     1    18    10    10    21     0     3    69.0   32.759  108.765   2265.3    682.0
     1     1    18    10    10    22     0     2    70.0   32.726  108.798   2186.5    687.8
     1     1    18    10    10    23     0     1    71.0   32.703  108.815   2122.4    691.7
     1     1    18    10    11     0     0     0    72.0   32.692  108.817   2074.1    695.4
     1     1    18    10    11     1     0     1    73.0   32.697  108.810   2043.7    698.9
     1     1    18    10    11     2     0     2    74.0   32.725  108.799   2031.6    701.9
     1     1    18    10    11     3     0     3    75.0   32.774  108.784   2035.0    705.0
     1     1    18    10    11     4     0     2    76.0   32.842  108.770   2052.0    707.8
     1     1    18    10    11     5     0     1    77.0   32.925  108.765   2079.0    709.9
     1     1    18    10    11     6     0     0    78.0   33.024  108.769   2104.0    710.8
     1     1    18    10    11     7     0     1    79.0   33.131  108.790   2088.5    707.0
     1     1    18    10    11     8     0     2    80.0   33.238  108.823   2014.8    710.4
     1     1    18    10    11     9     0     3    81.0   33.345  108.857   1876.9    720.0
     1     1    18    10    11    10     0     2    82.0   33.455  108.887   1664.3    736.9
     1     1    18    10    11    11     0     1    83.0   33.568  108.910   1364.9    762.5
     1     1    18    10    11    12     0     0    84.0   33.695  108.929    951.0    797.9
     1     1    18    10    11    13     0     1    85.0   33.825  108.939    423.6    852.2
     1     1    18    10    11    14     0     2    86.0   33.937  108.933    144.6    897.6
     1     1    18    10    11    15     0     3    87.0   34.046  108.926     16.1    897.2
     1     1    18    10    11    16     0     2    88.0   34.145  108.911      0.0    897.6
     1     1    18    10    11    17     0     1    89.0   34.231  108.892      0.0    897.7
     1     1    18    10    11    18     0     0    90.0   34.307  108.871      0.0    897.6
     1     1    18    10    11    19     0     1    91.0   34.374  108.849      0.0    898.0
     1     1    18    10    11    20     0     2    92.0   34.432  108.826      0.0    898.2
     1     1    18    10    11    21     0     3    93.0   34.483  108.801      0.0    898.2
     1     1    18    10    11    22     0     2    94.0   34.529  108.771      0.0    898.3
     1     1    18    10    11    23     0     1    95.0   34.571  108.732      0.0    898.0
     1     1    18    10    12     0     0     0    96.0   34.610  108.685      0.0    897.5
     1     1    18    10    12     1     0     1    97.0   34.654  108.631      0.0    896.8
     1     1    18    10    12     2     0     2    98.0   34.713  108.571      2.0    896.4
     1     1    18    10    12     3     0     3    99.0   34.792  108.504     13.0    896.7
     1     1    18    10    12     4     0     2   100.0   34.892  108.430     25.7    894.8
     1     1    18    10    12     5     0     1   101.0   35.007  108.346     33.9    894.6
     1     1    18    10    12     6     0     0   102.0   35.138  108.261     39.7    889.2
     1     1    18    10    12     7     0     1   103.0   35.279  108.185     42.8    884.7
     1     1    18    10    12     8     0     2   104.0   35.425  108.117     42.9    881.1
     1     1    18    10    12     9     0     3   105.0   35.572  108.058     42.5    878.0
     1     1    18    10    12    10     0     2   106.0   35.714  108.010     44.2    875.8
     1     1    18    10    12    11     0     1   107.0   35.849  107.970     50.5    873.0
     1     1    18    10    12    12     0     0   108.0   35.991  107.927     65.8    868.6
     1     1    18    10    12    13     0     1   109.0   36.146  107.881     91.4    861.8
     1     1    18    10    12    14     0     2   110.0   36.305  107.838    121.9    855.0
     1     1    18    10    12    15     0     3   111.0   36.475  107.798    155.2    847.5
     1     1    18    10    12    16     0     2   112.0   36.659  107.772    186.9    839.2
     1     1    18    10    12    17     0     1   113.0   36.850  107.769    209.6    832.6
     1     1    18    10    12    18     0     0   114.0   37.039  107.794    219.0    829.0
     1     1    18    10    12    19     0     1   115.0   37.228  107.841    221.4    831.9
     1     1    18    10    12    20     0     2   116.0   37.423  107.909    224.3    834.4
     1     1    18    10    12    21     0     3   117.0   37.625  108.006    228.8    837.1
     1     1    18    10    12    22     0     2   118.0   37.830  108.128    237.6    841.6
     1     1    18    10    12    23     0     1   119.0   38.030  108.259    253.0    845.1
     1     1    18    10    13     0     0     0   120.0   38.215  108.380    275.4    843.5
