# Supplementary material for: Migration of wheat stripe rust from the primary oversummering region to neighboring regions in China
Source: Commun Biol. 2025 Mar 3;8:350. doi: 10.1038/s42003-025-07789-3 (PMC11876435; doi:10.1038/s42003-025-07789-3)
Supplement: Supplementary file 4 — Supplementary Data 2 [file 42003_2025_7789_MOESM4_ESM.zip › Eastern_Liupan_Mountain/Autumn/PL18100806]

     5     1
    GDAS    18    10     1     0     0
    GDAS    18    10     8     0     0
    GDAS    18    10    15     0     0
    GDAS    18    10    22     0     0
    GDAS    18    10    29     0     0
     1 FORWARD  OMEGA   
    18    10     8     6   35.198  106.551   100.0
     1 PRESSURE
     1     1    18    10     8     6     0     0     0.0   35.198  106.551    100.0    842.9
     1     1    18    10     8     7     0     1     1.0   35.125  106.589     80.8    849.0
     1     1    18    10     8     8     0     2     2.0   35.081  106.634     72.8    852.7
     1     1    18    10     8     9     0     3     3.0   35.072  106.688     75.5    854.8
     1     1    18    10     8    10     0     2     4.0   35.081  106.746     83.5    856.6
     1     1    18    10     8    11     0     1     5.0   35.092  106.804     89.7    859.1
     1     1    18    10     8    12     0     0     6.0   35.103  106.863     91.9    862.2
     1     1    18    10     8    13     0     1     7.0   35.096  106.925     86.3    865.5
     1     1    18    10     8    14     0     2     8.0   35.060  106.984     74.9    870.7
     1     1    18    10     8    15     0     3     9.0   35.000  107.042     63.3    875.1
     1     1    18    10     8    16     0     2    10.0   34.926  107.096     52.6    873.9
     1     1    18    10     8    17     0     1    11.0   34.848  107.147     42.8    872.1
     1     1    18    10     8    18     0     0    12.0   34.762  107.193     36.0    869.7
     1     1    18    10     8    19     0     1    13.0   34.674  107.228     34.7    866.6
     1     1    18    10     8    20     0     2    14.0   34.583  107.245     40.2    862.4
     1     1    18    10     8    21     0     3    15.0   34.489  107.246     53.1    857.3
     1     1    18    10     8    22     0     2    16.0   34.378  107.233     72.6    850.5
     1     1    18    10     8    23     0     1    17.0   34.240  107.208     94.8    841.8
     1     1    18    10     9     0     0     0    18.0   34.069  107.170    112.8    831.8
     1     1    18    10     9     1     0     1    19.0   33.892  107.130    112.7    839.3
     1     1    18    10     9     2     0     2    20.0   33.745  107.104    100.3    857.5
     1     1    18    10     9     3     0     3    21.0   33.629  107.090     88.1    872.7
     1     1    18    10     9     4     0     2    22.0   33.534  107.082     79.4    883.5
     1     1    18    10     9     5     0     1    23.0   33.456  107.071     73.3    892.4
     1     1    18    10     9     6     0     0    24.0   33.389  107.053     69.4    899.9
     1     1    18    10     9     7     0     1    25.0   33.337  107.027     60.8    905.8
     1     1    18    10     9     8     0     2    26.0   33.307  106.996     47.1    910.9
     1     1    18    10     9     9     0     3    27.0   33.296  106.959     31.0    912.7
     1     1    18    10     9    10     0     2    28.0   33.292  106.920     21.1    914.5
     1     1    18    10     9    11     0     1    29.0   33.288  106.883     17.5    914.5
     1     1    18    10     9    12     0     0    30.0   33.283  106.846     17.7    914.3
     1     1    18    10     9    13     0     1    31.0   33.283  106.812     18.1    913.4
     1     1    18    10     9    14     0     2    32.0   33.290  106.784     15.2    912.8
     1     1    18    10     9    15     0     3    33.0   33.304  106.763      9.8    912.2
     1     1    18    10     9    16     0     2    34.0   33.320  106.746      3.4    910.9
     1     1    18    10     9    17     0     1    35.0   33.336  106.733      0.0    909.6
     1     1    18    10     9    18     0     0    36.0   33.351  106.722      0.0    908.3
     1     1    18    10     9    19     0     1    37.0   33.365  106.712      0.0    906.4
     1     1    18    10     9    20     0     2    38.0   33.375  106.699      0.0    904.9
     1     1    18    10     9    21     0     3    39.0   33.381  106.685      0.0    903.8
     1     1    18    10     9    22     0     2    40.0   33.383  106.667      0.0    903.2
     1     1    18    10     9    23     0     1    41.0   33.381  106.644      1.5    903.0
     1     1    18    10    10     0     0     0    42.0   33.374  106.615      4.7    903.1
     1     1    18    10    10     1     0     1    43.0   33.368  106.583     10.6    902.9
     1     1    18    10    10     2     0     2    44.0   33.371  106.552     27.5    900.4
     1     1    18    10    10     3     0     3    45.0   33.386  106.524     76.9    894.5
     1     1    18    10    10     4     0     2    46.0   33.421  106.501    167.8    880.5
     1     1    18    10    10     5     0     1    47.0   33.482  106.481    287.9    861.9
     1     1    18    10    10     6     0     0    48.0   33.572  106.466    437.9    839.5
     1     1    18    10    10     7     0     1    49.0   33.690  106.451    620.9    812.2
     1     1    18    10    10     8     0     2    50.0   33.827  106.427    836.2    781.8
     1     1    18    10    10     9     0     3    51.0   33.972  106.386   1071.8    749.1
     1     1    18    10    10    10     0     2    52.0   34.106  106.321   1299.9    726.2
     1     1    18    10    10    11     0     1    53.0   34.217  106.240   1496.7    708.5
     1     1    18    10    10    12     0     0    54.0   34.309  106.151   1657.3    694.1
     1     1    18    10    10    13     0     1    55.0   34.386  106.068   1769.9    682.3
     1     1    18    10    10    14     0     2    56.0   34.451  105.995   1831.9    676.1
     1     1    18    10    10    15     0     3    57.0   34.506  105.936   1851.3    671.8
     1     1    18    10    10    16     0     2    58.0   34.559  105.892   1848.5    671.1
     1     1    18    10    10    17     0     1    59.0   34.618  105.864   1839.3    669.8
     1     1    18    10    10    18     0     0    60.0   34.682  105.854   1822.1    669.5
     1     1    18    10    10    19     0     1    61.0   34.752  105.853   1800.3    670.0
     1     1    18    10    10    20     0     2    62.0   34.826  105.853   1777.9    670.0
     1     1    18    10    10    21     0     3    63.0   34.906  105.851   1753.3    670.0
     1     1    18    10    10    22     0     2    64.0   34.991  105.848   1714.5    670.7
     1     1    18    10    10    23     0     1    65.0   35.086  105.852   1655.9    674.2
     1     1    18    10    11     0     0     0    66.0   35.193  105.868   1587.8    678.3
     1     1    18    10    11     1     0     1    67.0   35.317  105.895   1517.4    682.1
     1     1    18    10    11     2     0     2    68.0   35.460  105.931   1453.1    684.8
     1     1    18    10    11     3     0     3    69.0   35.621  105.974   1404.1    685.4
     1     1    18    10    11     4     0     2    70.0   35.791  106.029   1394.7    684.1
     1     1    18    10    11     5     0     1    71.0   35.958  106.096   1439.6    678.6
     1     1    18    10    11     6     0     0    72.0   36.118  106.173   1523.9    676.6
     1     1    18    10    11     7     0     1    73.0   36.271  106.260   1611.2    675.9
     1     1    18    10    11     8     0     2    74.0   36.416  106.360   1687.1    676.7
     1     1    18    10    11     9     0     3    75.0   36.551  106.476   1754.9    676.4
     1     1    18    10    11    10     0     2    76.0   36.671  106.614   1804.9    675.6
     1     1    18    10    11    11     0     1    77.0   36.776  106.773   1838.2    676.2
     1     1    18    10    11    12     0     0    78.0   36.873  106.949   1875.5    675.0
     1     1    18    10    11    13     0     1    79.0   36.965  107.139   1916.4    670.8
     1     1    18    10    11    14     0     2    80.0   37.061  107.337   1945.4    669.3
     1     1    18    10    11    15     0     3    81.0   37.164  107.539   1954.0    670.5
     1     1    18    10    11    16     0     2    82.0   37.278  107.746   1947.4    674.0
     1     1    18    10    11    17     0     1    83.0   37.403  107.969   1946.1    677.5
     1     1    18    10    11    18     0     0    84.0   37.539  108.210   1986.1    680.5
     1     1    18    10    11    19     0     1    85.0   37.678  108.470   2072.3    677.3
     1     1    18    10    11    20     0     2    86.0   37.814  108.749   2180.6    673.4
     1     1    18    10    11    21     0     3    87.0   37.943  109.061   2297.4    669.0
     1     1    18    10    11    22     0     2    88.0   38.071  109.405   2432.7    662.2
     1     1    18    10    11    23     0     1    89.0   38.170  109.766   2600.5    649.7
     1     1    18    10    12     0     0     0    90.0   38.223  110.148   2829.0    633.8
