# Supplementary material for: Migration of wheat stripe rust from the primary oversummering region to neighboring regions in China
Source: Commun Biol. 2025 Mar 3;8:350. doi: 10.1038/s42003-025-07789-3 (PMC11876435; doi:10.1038/s42003-025-07789-3)
Supplement: Supplementary file 4 — Supplementary Data 2 [file 42003_2025_7789_MOESM4_ESM.zip › Eastern_Liupan_Mountain/Autumn/PL18100812]

     5     1
    GDAS    18    10     1     0     0
    GDAS    18    10     8     0     0
    GDAS    18    10    15     0     0
    GDAS    18    10    22     0     0
    GDAS    18    10    29     0     0
     1 FORWARD  OMEGA   
    18    10     8    12   35.198  106.551   100.0
     1 PRESSURE
     1     1    18    10     8    12     0     0     0.0   35.198  106.551    100.0    844.3
     1     1    18    10     8    13     0     1     1.0   35.151  106.613    114.3    846.5
     1     1    18    10     8    14     0     2     2.0   35.082  106.671    117.5    850.7
     1     1    18    10     8    15     0     3     3.0   34.988  106.718    112.7    855.2
     1     1    18    10     8    16     0     2     4.0   34.878  106.759     98.0    855.5
     1     1    18    10     8    17     0     1     5.0   34.770  106.796     75.0    856.5
     1     1    18    10     8    18     0     0     6.0   34.670  106.826     51.3    857.7
     1     1    18    10     8    19     0     1     7.0   34.579  106.842     32.3    856.9
     1     1    18    10     8    20     0     2     8.0   34.495  106.840     19.4    855.6
     1     1    18    10     8    21     0     3     9.0   34.418  106.826     11.3    854.0
     1     1    18    10     8    22     0     2    10.0   34.337  106.806      5.2    852.1
     1     1    18    10     8    23     0     1    11.0   34.242  106.784      0.0    849.8
     1     1    18    10     9     0     0     0    12.0   34.132  106.761      0.0    847.1
     1     1    18    10     9     1     0     1    13.0   34.008  106.737      0.0    844.7
     1     1    18    10     9     2     0     2    14.0   33.880  106.712      0.0    857.1
     1     1    18    10     9     3     0     3    15.0   33.756  106.692      0.0    869.4
     1     1    18    10     9     4     0     2    16.0   33.641  106.674      0.0    879.5
     1     1    18    10     9     5     0     1    17.0   33.541  106.656      0.0    888.1
     1     1    18    10     9     6     0     0    18.0   33.451  106.632      0.0    895.5
     1     1    18    10     9     7     0     1    19.0   33.378  106.602      0.1    901.1
     1     1    18    10     9     8     0     2    20.0   33.327  106.570      0.3    904.4
     1     1    18    10     9     9     0     3    21.0   33.298  106.535      0.4    905.5
     1     1    18    10     9    10     0     2    22.0   33.282  106.499      0.9    906.5
     1     1    18    10     9    11     0     1    23.0   33.272  106.462      2.6    906.8
     1     1    18    10     9    12     0     0    24.0   33.268  106.423      5.6    906.7
     1     1    18    10     9    13     0     1    25.0   33.267  106.387      8.4    906.3
     1     1    18    10     9    14     0     2    26.0   33.267  106.358     10.0    905.9
     1     1    18    10     9    15     0     3    27.0   33.268  106.337     10.1    905.7
     1     1    18    10     9    16     0     2    28.0   33.269  106.320      9.2    905.7
     1     1    18    10     9    17     0     1    29.0   33.270  106.309      7.7    905.5
     1     1    18    10     9    18     0     0    30.0   33.271  106.301      5.6    905.4
     1     1    18    10     9    19     0     1    31.0   33.269  106.295      3.9    905.0
     1     1    18    10     9    20     0     2    32.0   33.261  106.288      3.3    905.1
     1     1    18    10     9    21     0     3    33.0   33.247  106.280      3.9    905.5
     1     1    18    10     9    22     0     2    34.0   33.227  106.270      5.4    906.7
     1     1    18    10     9    23     0     1    35.0   33.203  106.254      7.7    908.0
     1     1    18    10    10     0     0     0    36.0   33.175  106.233     11.0    909.3
     1     1    18    10    10     1     0     1    37.0   33.152  106.206     19.1    908.8
     1     1    18    10    10     2     0     2    38.0   33.148  106.175     43.9    905.5
     1     1    18    10    10     3     0     3    39.0   33.167  106.143    105.2    897.6
     1     1    18    10    10     4     0     2    40.0   33.221  106.119    211.8    881.2
     1     1    18    10    10     5     0     1    41.0   33.320  106.104    344.3    860.9
     1     1    18    10    10     6     0     0    42.0   33.462  106.097    503.9    836.9
     1     1    18    10    10     7     0     1    43.0   33.636  106.087    680.6    809.1
     1     1    18    10    10     8     0     2    44.0   33.822  106.060    852.9    782.8
     1     1    18    10    10     9     0     3    45.0   34.013  106.000   1000.0    760.1
     1     1    18    10    10    10     0     2    46.0   34.195  105.912   1129.2    742.9
     1     1    18    10    10    11     0     1    47.0   34.346  105.815   1259.0    723.9
     1     1    18    10    10    12     0     0    48.0   34.468  105.726   1381.7    707.9
     1     1    18    10    10    13     0     1    49.0   34.565  105.648   1471.9    693.9
     1     1    18    10    10    14     0     2    50.0   34.649  105.583   1515.8    687.7
     1     1    18    10    10    15     0     3    51.0   34.732  105.532   1525.2    685.0
     1     1    18    10    10    16     0     2    52.0   34.817  105.500   1512.3    684.6
     1     1    18    10    10    17     0     1    53.0   34.904  105.486   1482.6    685.5
     1     1    18    10    10    18     0     0    54.0   34.992  105.491   1432.1    688.4
     1     1    18    10    10    19     0     1    55.0   35.082  105.505   1372.3    694.1
     1     1    18    10    10    20     0     2    56.0   35.178  105.522   1319.5    697.8
     1     1    18    10    10    21     0     3    57.0   35.279  105.546   1272.1    700.6
     1     1    18    10    10    22     0     2    58.0   35.386  105.578   1224.1    703.8
     1     1    18    10    10    23     0     1    59.0   35.500  105.618   1173.7    707.2
     1     1    18    10    11     0     0     0    60.0   35.616  105.666   1122.8    710.2
     1     1    18    10    11     1     0     1    61.0   35.744  105.721   1075.3    712.5
     1     1    18    10    11     2     0     2    62.0   35.893  105.781   1037.7    712.4
     1     1    18    10    11     3     0     3    63.0   36.064  105.846   1017.8    713.6
     1     1    18    10    11     4     0     2    64.0   36.248  105.914   1029.6    719.9
     1     1    18    10    11     5     0     1    65.0   36.432  105.984   1076.6    723.0
     1     1    18    10    11     6     0     0    66.0   36.611  106.051   1148.8    724.5
     1     1    18    10    11     7     0     1    67.0   36.782  106.121   1241.6    724.1
     1     1    18    10    11     8     0     2    68.0   36.947  106.203   1363.4    719.7
     1     1    18    10    11     9     0     3    69.0   37.102  106.298   1501.1    710.1
     1     1    18    10    11    10     0     2    70.0   37.252  106.407   1617.2    701.1
     1     1    18    10    11    11     0     1    71.0   37.398  106.524   1703.5    697.3
     1     1    18    10    11    12     0     0    72.0   37.545  106.643   1785.3    692.7
     1     1    18    10    11    13     0     1    73.0   37.688  106.780   1868.1    685.2
     1     1    18    10    11    14     0     2    74.0   37.828  106.953   1955.6    676.9
     1     1    18    10    11    15     0     3    75.0   37.967  107.165   2051.2    669.5
     1     1    18    10    11    16     0     2    76.0   38.097  107.410   2138.5    664.4
     1     1    18    10    11    17     0     1    77.0   38.217  107.682   2232.2    659.3
     1     1    18    10    11    18     0     0    78.0   38.332  107.976   2365.6    648.8
     1     1    18    10    11    19     0     1    79.0   38.441  108.285   2507.3    635.8
     1     1    18    10    11    20     0     2    80.0   38.543  108.609   2609.5    630.2
     1     1    18    10    11    21     0     3    81.0   38.638  108.951   2672.4    627.0
     1     1    18    10    11    22     0     2    82.0   38.725  109.299   2706.4    626.3
     1     1    18    10    11    23     0     1    83.0   38.793  109.643   2723.2    625.7
     1     1    18    10    12     0     0     0    84.0   38.837  109.975   2722.0    626.9
     1     1    18    10    12     1     0     1    85.0   38.857  110.297   2728.8    632.8
     1     1    18    10    12     2     0     2    86.0   38.859  110.617   2768.9    635.6
     1     1    18    10    12     3     0     3    87.0   38.855  110.942   2861.5    634.5
     1     1    18    10    12     4     0     2    88.0   38.833  111.303   2977.3    610.1
