# Supplementary material for: Migration of wheat stripe rust from the primary oversummering region to neighboring regions in China
Source: Commun Biol. 2025 Mar 3;8:350. doi: 10.1038/s42003-025-07789-3 (PMC11876435; doi:10.1038/s42003-025-07789-3)
Supplement: Supplementary file 4 — Supplementary Data 2 [file 42003_2025_7789_MOESM4_ESM.zip › Eastern_Liupan_Mountain/Autumn/PL18100818]

     5     1
    GDAS    18    10     1     0     0
    GDAS    18    10     8     0     0
    GDAS    18    10    15     0     0
    GDAS    18    10    22     0     0
    GDAS    18    10    29     0     0
     1 FORWARD  OMEGA   
    18    10     8    18   35.198  106.551   100.0
     1 PRESSURE
     1     1    18    10     8    18     0     0     0.0   35.198  106.551    100.0    844.3
     1     1    18    10     8    19     0     1     1.0   35.075  106.593     87.9    851.0
     1     1    18    10     8    20     0     2     2.0   34.963  106.613     77.3    854.5
     1     1    18    10     8    21     0     3     3.0   34.860  106.612     66.0    854.2
     1     1    18    10     8    22     0     2     4.0   34.759  106.600     52.4    854.6
     1     1    18    10     8    23     0     1     5.0   34.656  106.587     36.9    854.8
     1     1    18    10     9     0     0     0     6.0   34.548  106.575     22.2    855.2
     1     1    18    10     9     1     0     1     7.0   34.431  106.564     12.0    855.1
     1     1    18    10     9     2     0     2     8.0   34.299  106.551      3.8    853.5
     1     1    18    10     9     3     0     3     9.0   34.152  106.532      0.0    852.2
     1     1    18    10     9     4     0     2    10.0   34.003  106.507      0.0    850.9
     1     1    18    10     9     5     0     1    11.0   33.867  106.482      0.0    861.5
     1     1    18    10     9     6     0     0    12.0   33.746  106.459      0.0    870.9
     1     1    18    10     9     7     0     1    13.0   33.643  106.432      0.0    878.1
     1     1    18    10     9     8     0     2    14.0   33.564  106.400      0.0    883.3
     1     1    18    10     9     9     0     3    15.0   33.509  106.365      0.0    886.3
     1     1    18    10     9    10     0     2    16.0   33.472  106.327      0.0    889.3
     1     1    18    10     9    11     0     1    17.0   33.445  106.286      1.5    891.2
     1     1    18    10     9    12     0     0    18.0   33.428  106.243      4.9    892.4
     1     1    18    10     9    13     0     1    19.0   33.417  106.202      8.6    892.9
     1     1    18    10     9    14     0     2    20.0   33.405  106.169     12.1    893.1
     1     1    18    10     9    15     0     3    21.0   33.392  106.143     15.6    893.3
     1     1    18    10     9    16     0     2    22.0   33.378  106.123     19.4    893.3
     1     1    18    10     9    17     0     1    23.0   33.366  106.106     24.0    893.2
     1     1    18    10     9    18     0     0    24.0   33.356  106.093     29.4    892.9
     1     1    18    10     9    19     0     1    25.0   33.344  106.081     36.2    892.4
     1     1    18    10     9    20     0     2    26.0   33.325  106.067     46.0    891.9
     1     1    18    10     9    21     0     3    27.0   33.300  106.049     59.8    891.2
     1     1    18    10     9    22     0     2    28.0   33.271  106.027     79.6    890.1
     1     1    18    10     9    23     0     1    29.0   33.238  105.999    106.4    888.2
     1     1    18    10    10     0     0     0    30.0   33.204  105.966    139.6    884.6
     1     1    18    10    10     1     0     1    31.0   33.185  105.931    189.6    878.5
     1     1    18    10    10     2     0     2    32.0   33.202  105.897    265.2    867.4
     1     1    18    10    10     3     0     3    33.0   33.254  105.865    355.5    852.7
     1     1    18    10    10     4     0     2    34.0   33.342  105.839    456.9    836.9
     1     1    18    10    10     5     0     1    35.0   33.468  105.817    572.7    818.4
     1     1    18    10    10     6     0     0    36.0   33.624  105.791    697.3    797.5
     1     1    18    10    10     7     0     1    37.0   33.791  105.751    813.4    777.0
     1     1    18    10    10     8     0     2    38.0   33.957  105.687    906.4    758.4
     1     1    18    10    10     9     0     3    39.0   34.119  105.595    977.7    744.5
     1     1    18    10    10    10     0     2    40.0   34.263  105.486   1034.8    733.8
     1     1    18    10    10    11     0     1    41.0   34.381  105.374   1079.7    724.5
     1     1    18    10    10    12     0     0    42.0   34.471  105.264   1107.3    717.5
     1     1    18    10    10    13     0     1    43.0   34.545  105.163   1113.4    713.2
     1     1    18    10    10    14     0     2    44.0   34.624  105.080   1105.2    711.9
     1     1    18    10    10    15     0     3    45.0   34.719  105.018   1098.5    711.2
     1     1    18    10    10    16     0     2    46.0   34.828  104.975   1093.4    708.2
     1     1    18    10    10    17     0     1    47.0   34.944  104.951   1084.3    706.8
     1     1    18    10    10    18     0     0    48.0   35.066  104.947   1072.8    708.2
     1     1    18    10    10    19     0     1    49.0   35.187  104.953   1058.2    711.4
     1     1    18    10    10    20     0     2    50.0   35.303  104.960   1038.6    714.7
     1     1    18    10    10    21     0     3    51.0   35.416  104.970   1013.6    718.6
     1     1    18    10    10    22     0     2    52.0   35.530  104.981    983.3    723.3
     1     1    18    10    10    23     0     1    53.0   35.649  104.990    948.0    728.3
     1     1    18    10    11     0     0     0    54.0   35.771  104.999    907.0    733.8
     1     1    18    10    11     1     0     1    55.0   35.905  105.008    859.2    739.7
     1     1    18    10    11     2     0     2    56.0   36.059  105.022    806.9    746.3
     1     1    18    10    11     3     0     3    57.0   36.225  105.040    762.8    752.3
     1     1    18    10    11     4     0     2    58.0   36.391  105.066    747.1    756.1
     1     1    18    10    11     5     0     1    59.0   36.544  105.104    771.7    755.4
     1     1    18    10    11     6     0     0    60.0   36.683  105.153    839.0    751.4
     1     1    18    10    11     7     0     1    61.0   36.808  105.206    946.5    743.0
     1     1    18    10    11     8     0     2    62.0   36.919  105.254   1093.6    732.3
     1     1    18    10    11     9     0     3    63.0   37.021  105.296   1274.1    717.7
     1     1    18    10    11    10     0     2    64.0   37.124  105.340   1444.8    703.6
     1     1    18    10    11    11     0     1    65.0   37.231  105.398   1571.3    697.0
     1     1    18    10    11    12     0     0    66.0   37.335  105.469   1658.7    694.3
     1     1    18    10    11    13     0     1    67.0   37.433  105.562   1709.4    694.8
     1     1    18    10    11    14     0     2    68.0   37.524  105.683   1723.9    698.9
     1     1    18    10    11    15     0     3    69.0   37.614  105.824   1700.8    706.4
     1     1    18    10    11    16     0     2    70.0   37.701  105.974   1657.7    717.5
     1     1    18    10    11    17     0     1    71.0   37.781  106.138   1624.1    722.0
     1     1    18    10    11    18     0     0    72.0   37.856  106.346   1615.7    720.0
     1     1    18    10    11    19     0     1    73.0   37.934  106.601   1616.5    714.2
     1     1    18    10    11    20     0     2    74.0   38.016  106.892   1605.9    708.6
     1     1    18    10    11    21     0     3    75.0   38.094  107.206   1594.8    710.1
     1     1    18    10    11    22     0     2    76.0   38.164  107.514   1606.7    712.1
     1     1    18    10    11    23     0     1    77.0   38.236  107.804   1642.1    708.3
     1     1    18    10    12     0     0     0    78.0   38.319  108.067   1679.2    704.6
     1     1    18    10    12     1     0     1    79.0   38.403  108.303   1719.5    704.7
     1     1    18    10    12     2     0     2    80.0   38.486  108.522   1768.6    702.2
     1     1    18    10    12     3     0     3    81.0   38.578  108.727   1822.5    698.6
     1     1    18    10    12     4     0     2    82.0   38.676  108.921   1880.8    694.1
     1     1    18    10    12     5     0     1    83.0   38.769  109.113   1939.9    688.7
     1     1    18    10    12     6     0     0    84.0   38.845  109.308   1990.9    683.8
     1     1    18    10    12     7     0     1    85.0   38.915  109.508   2030.8    680.7
     1     1    18    10    12     8     0     2    86.0   38.986  109.716   2062.9    678.1
     1     1    18    10    12     9     0     3    87.0   39.054  109.932   2092.5    676.6
     1     1    18    10    12    10     0     2    88.0   39.116  110.146   2125.8    677.1
     1     1    18    10    12    11     0     1    89.0   39.176  110.351   2161.2    677.7
     1     1    18    10    12    12     0     0    90.0   39.238  110.549   2196.3    677.8
     1     1    18    10    12    13     0     1    91.0   39.305  110.749   2236.3    677.7
     1     1    18    10    12    14     0     2    92.0   39.375  110.960   2287.0    675.9
     1     1    18    10    12    15     0     3    93.0   39.438  111.191   2316.3    662.9
     1     1    18    10    12    16     0     2    94.0   39.480  111.436   2304.9    652.0
     1     1    18    10    12    17     0     1    95.0   39.498  111.687   2251.6    646.1
     1     1    18    10    12    18     0     0    96.0   39.490  111.951   2159.0    642.6
     1     1    18    10    12    19     0     1    97.0   39.467  112.224   2064.0    656.2
     1     1    18    10    12    20     0     2    98.0   39.436  112.496   1981.8    671.4
     1     1    18    10    12    21     0     3    99.0   39.387  112.762   1915.4    685.3
     1     1    18    10    12    22     0     2   100.0   39.321  113.008   1859.1    698.3
     1     1    18    10    12    23     0     1   101.0   39.251  113.220   1805.2    709.9
     1     1    18    10    13     0     0     0   102.0   39.181  113.389   1753.5    720.3
     1     1    18    10    13     1     0     1   103.0   39.122  113.524   1708.4    729.1
     1     1    18    10    13     2     0     2   104.0   39.082  113.636   1678.7    736.0
     1     1    18    10    13     3     0     3   105.0   39.065  113.731   1675.5    739.7
     1     1    18    10    13     4     0     2   106.0   39.064  113.826   1694.2    739.8
     1     1    18    10    13     5     0     1   107.0   39.077  113.935   1728.9    739.6
     1     1    18    10    13     6     0     0   108.0   39.107  114.066   1772.5    739.4
     1     1    18    10    13     7     0     1   109.0   39.147  114.216   1801.7    741.2
     1     1    18    10    13     8     0     2   110.0   39.191  114.375   1807.4    745.4
     1     1    18    10    13     9     0     3   111.0   39.239  114.545   1786.8    750.8
     1     1    18    10    13    10     0     2   112.0   39.299  114.730   1738.7    757.3
     1     1    18    10    13    11     0     1   113.0   39.378  114.932   1655.9    763.2
     1     1    18    10    13    12     0     0   114.0   39.478  115.147   1539.0    775.1
     1     1    18    10    13    13     0     1   115.0   39.592  115.359   1414.6    793.2
     1     1    18    10    13    14     0     2   116.0   39.703  115.558   1311.5    809.5
     1     1    18    10    13    15     0     3   117.0   39.808  115.745   1238.2    824.9
     1     1    18    10    13    16     0     2   118.0   39.900  115.914   1189.4    838.0
     1     1    18    10    13    17     0     1   119.0   39.971  116.066   1154.2    848.5
     1     1    18    10    13    18     0     0   120.0   40.025  116.227   1129.5    854.6
