# Supplementary material for: Migration of wheat stripe rust from the primary oversummering region to neighboring regions in China
Source: Commun Biol. 2025 Mar 3;8:350. doi: 10.1038/s42003-025-07789-3 (PMC11876435; doi:10.1038/s42003-025-07789-3)
Supplement: Supplementary file 4 — Supplementary Data 2 [file 42003_2025_7789_MOESM4_ESM.zip › Eastern_Liupan_Mountain/Autumn/PL18100900]

     5     1
    GDAS    18    10     1     0     0
    GDAS    18    10     8     0     0
    GDAS    18    10    15     0     0
    GDAS    18    10    22     0     0
    GDAS    18    10    29     0     0
     1 FORWARD  OMEGA   
    18    10     9     0   35.198  106.551   100.0
     1 PRESSURE
     1     1    18    10     9     0     0     0     0.0   35.198  106.551    100.0    847.0
     1     1    18    10     9     1     0     1     1.0   35.053  106.540     94.2    850.7
     1     1    18    10     9     2     0     2     2.0   34.894  106.535     82.1    851.4
     1     1    18    10     9     3     0     3     3.0   34.720  106.536     60.9    852.0
     1     1    18    10     9     4     0     2     4.0   34.548  106.531     36.8    852.3
     1     1    18    10     9     5     0     1     5.0   34.389  106.519     18.9    852.7
     1     1    18    10     9     6     0     0     6.0   34.243  106.502      5.3    851.6
     1     1    18    10     9     7     0     1     7.0   34.114  106.479      0.0    850.5
     1     1    18    10     9     8     0     2     8.0   34.004  106.446      0.0    849.8
     1     1    18    10     9     9     0     3     9.0   33.915  106.407      0.0    856.2
     1     1    18    10     9    10     0     2    10.0   33.846  106.364      0.0    862.8
     1     1    18    10     9    11     0     1    11.0   33.793  106.317      0.0    868.1
     1     1    18    10     9    12     0     0    12.0   33.754  106.268      1.6    872.1
     1     1    18    10     9    13     0     1    13.0   33.722  106.221      4.1    874.7
     1     1    18    10     9    14     0     2    14.0   33.693  106.183      5.9    876.8
     1     1    18    10     9    15     0     3    15.0   33.664  106.155      7.0    878.8
     1     1    18    10     9    16     0     2    16.0   33.638  106.134      7.6    880.3
     1     1    18    10     9    17     0     1    17.0   33.615  106.117      8.2    881.6
     1     1    18    10     9    18     0     0    18.0   33.594  106.105      8.9    882.7
     1     1    18    10     9    19     0     1    19.0   33.573  106.094      9.7    883.5
     1     1    18    10     9    20     0     2    20.0   33.547  106.083     11.0    884.2
     1     1    18    10     9    21     0     3    21.0   33.517  106.072     13.2    885.0
     1     1    18    10     9    22     0     2    22.0   33.484  106.059     16.8    886.4
     1     1    18    10     9    23     0     1    23.0   33.449  106.043     22.3    887.6
     1     1    18    10    10     0     0     0    24.0   33.412  106.023     30.3    888.5
     1     1    18    10    10     1     0     1    25.0   33.387  106.001     46.8    888.1
     1     1    18    10    10     2     0     2    26.0   33.393  105.977     87.9    882.5
     1     1    18    10    10     3     0     3    27.0   33.436  105.953    177.6    870.6
     1     1    18    10    10     4     0     2    28.0   33.521  105.931    300.9    850.5
     1     1    18    10    10     5     0     1    29.0   33.646  105.911    444.3    829.1
     1     1    18    10    10     6     0     0    30.0   33.805  105.881    604.9    804.5
     1     1    18    10    10     7     0     1    31.0   33.978  105.833    754.9    778.1
     1     1    18    10    10     8     0     2    32.0   34.144  105.762    871.5    759.6
     1     1    18    10    10     9     0     3    33.0   34.298  105.665    965.0    745.2
     1     1    18    10    10    10     0     2    34.0   34.436  105.552   1044.8    732.2
     1     1    18    10    10    11     0     1    35.0   34.551  105.437   1109.8    721.3
     1     1    18    10    10    12     0     0    36.0   34.643  105.326   1157.2    712.8
     1     1    18    10    10    13     0     1    37.0   34.724  105.225   1183.4    707.0
     1     1    18    10    10    14     0     2    38.0   34.814  105.142   1195.4    704.0
     1     1    18    10    10    15     0     3    39.0   34.925  105.082   1209.5    701.4
     1     1    18    10    10    16     0     2    40.0   35.051  105.049   1225.5    698.5
     1     1    18    10    10    17     0     1    41.0   35.178  105.039   1230.4    698.8
     1     1    18    10    10    18     0     0    42.0   35.303  105.051   1220.2    701.0
     1     1    18    10    10    19     0     1    43.0   35.427  105.076   1200.0    704.1
     1     1    18    10    10    20     0     2    44.0   35.547  105.105   1174.2    707.1
     1     1    18    10    10    21     0     3    45.0   35.666  105.143   1142.5    710.2
     1     1    18    10    10    22     0     2    46.0   35.787  105.188   1106.4    714.0
     1     1    18    10    10    23     0     1    47.0   35.912  105.239   1068.2    717.3
     1     1    18    10    11     0     0     0    48.0   36.036  105.295   1029.7    720.6
     1     1    18    10    11     1     0     1    49.0   36.169  105.353    996.4    725.7
     1     1    18    10    11     2     0     2    50.0   36.319  105.413    974.0    730.7
     1     1    18    10    11     3     0     3    51.0   36.485  105.477    965.5    735.5
     1     1    18    10    11     4     0     2    52.0   36.655  105.545    981.4    739.6
     1     1    18    10    11     5     0     1    53.0   36.815  105.615   1028.6    740.3
     1     1    18    10    11     6     0     0    54.0   36.965  105.682   1102.7    739.2
     1     1    18    10    11     7     0     1    55.0   37.106  105.743   1202.1    735.5
     1     1    18    10    11     8     0     2    56.0   37.245  105.797   1323.0    729.5
     1     1    18    10    11     9     0     3    57.0   37.385  105.847   1456.5    722.7
     1     1    18    10    11    10     0     2    58.0   37.527  105.899   1576.9    715.7
     1     1    18    10    11    11     0     1    59.0   37.667  105.949   1669.6    714.0
     1     1    18    10    11    12     0     0    60.0   37.806  105.986   1750.4    713.3
     1     1    18    10    11    13     0     1    61.0   37.937  106.034   1815.4    710.3
     1     1    18    10    11    14     0     2    62.0   38.055  106.121   1850.2    703.1
     1     1    18    10    11    15     0     3    63.0   38.162  106.249   1863.1    693.4
     1     1    18    10    11    16     0     2    64.0   38.260  106.413   1872.8    687.7
     1     1    18    10    11    17     0     1    65.0   38.351  106.609   1882.3    685.0
     1     1    18    10    11    18     0     0    66.0   38.444  106.822   1877.9    687.4
     1     1    18    10    11    19     0     1    67.0   38.539  107.032   1858.9    695.7
     1     1    18    10    11    20     0     2    68.0   38.623  107.236   1836.4    698.3
     1     1    18    10    11    21     0     3    69.0   38.692  107.437   1821.8    697.5
     1     1    18    10    11    22     0     2    70.0   38.752  107.631   1813.9    696.6
     1     1    18    10    11    23     0     1    71.0   38.811  107.815   1814.4    693.7
     1     1    18    10    12     0     0     0    72.0   38.872  107.989   1818.2    690.2
     1     1    18    10    12     1     0     1    73.0   38.929  108.153   1827.9    690.2
     1     1    18    10    12     2     0     2    74.0   38.983  108.306   1843.9    689.6
     1     1    18    10    12     3     0     3    75.0   39.040  108.456   1871.4    688.3
     1     1    18    10    12     4     0     2    76.0   39.102  108.610   1909.1    685.0
     1     1    18    10    12     5     0     1    77.0   39.164  108.769   1954.1    681.2
     1     1    18    10    12     6     0     0    78.0   39.221  108.937   2011.5    676.0
     1     1    18    10    12     7     0     1    79.0   39.281  109.112   2076.2    669.9
     1     1    18    10    12     8     0     2    80.0   39.351  109.289   2135.3    665.2
     1     1    18    10    12     9     0     3    81.0   39.422  109.467   2184.0    661.8
     1     1    18    10    12    10     0     2    82.0   39.489  109.648   2221.8    659.7
     1     1    18    10    12    11     0     1    83.0   39.548  109.834   2247.4    659.0
     1     1    18    10    12    12     0     0    84.0   39.601  110.019   2261.2    659.5
     1     1    18    10    12    13     0     1    85.0   39.659  110.203   2279.1    661.5
     1     1    18    10    12    14     0     2    86.0   39.728  110.397   2314.5    660.3
     1     1    18    10    12    15     0     3    87.0   39.805  110.606   2364.6    657.4
     1     1    18    10    12    16     0     2    88.0   39.879  110.829   2433.9    653.2
     1     1    18    10    12    17     0     1    89.0   39.939  111.073   2524.8    644.1
     1     1    18    10    12    18     0     0    90.0   39.975  111.339   2603.9    628.3
     1     1    18    10    12    19     0     1    91.0   39.984  111.612   2631.9    617.3
     1     1    18    10    12    20     0     2    92.0   39.970  111.883   2592.7    614.0
     1     1    18    10    12    21     0     3    93.0   39.938  112.161   2516.8    621.1
     1     1    18    10    12    22     0     2    94.0   39.903  112.438   2447.4    633.2
     1     1    18    10    12    23     0     1    95.0   39.874  112.708   2397.1    641.9
     1     1    18    10    13     0     0     0    96.0   39.846  112.969   2357.4    650.1
     1     1    18    10    13     1     0     1    97.0   39.820  113.222   2316.4    659.6
     1     1    18    10    13     2     0     2    98.0   39.802  113.466   2263.0    671.1
     1     1    18    10    13     3     0     3    99.0   39.790  113.700   2200.3    683.5
     1     1    18    10    13     4     0     2   100.0   39.787  113.927   2106.2    695.8
     1     1    18    10    13     5     0     1   101.0   39.800  114.148   1951.8    709.6
     1     1    18    10    13     6     0     0   102.0   39.842  114.353   1756.2    724.0
     1     1    18    10    13     7     0     1   103.0   39.897  114.535   1559.0    737.6
     1     1    18    10    13     8     0     2   104.0   39.950  114.695   1382.4    745.9
     1     1    18    10    13     9     0     3   105.0   40.001  114.834   1214.4    752.5
     1     1    18    10    13    10     0     2   106.0   40.054  114.961   1037.2    764.1
     1     1    18    10    13    11     0     1   107.0   40.116  115.089    852.0    789.7
     1     1    18    10    13    12     0     0   108.0   40.188  115.218    675.4    818.4
     1     1    18    10    13    13     0     1   109.0   40.268  115.331    533.6    842.7
     1     1    18    10    13    14     0     2   110.0   40.346  115.422    433.9    857.6
     1     1    18    10    13    15     0     3   111.0   40.412  115.499    358.5    867.9
     1     1    18    10    13    16     0     2   112.0   40.461  115.564    296.9    876.5
     1     1    18    10    13    17     0     1   113.0   40.494  115.620    244.4    884.2
     1     1    18    10    13    18     0     0   114.0   40.511  115.669    199.2    890.7
     1     1    18    10    13    19     0     1   115.0   40.512  115.711    159.5    897.4
     1     1    18    10    13    20     0     2   116.0   40.497  115.742    124.7    903.7
     1     1    18    10    13    21     0     3   117.0   40.470  115.765     95.8    909.3
     1     1    18    10    13    22     0     2   118.0   40.439  115.785     72.6    914.9
     1     1    18    10    13    23     0     1   119.0   40.409  115.807     54.3    920.5
     1     1    18    10    14     0     0     0   120.0   40.378  115.831     39.5    925.1
