# Supplementary material for: Migration of wheat stripe rust from the primary oversummering region to neighboring regions in China
Source: Commun Biol. 2025 Mar 3;8:350. doi: 10.1038/s42003-025-07789-3 (PMC11876435; doi:10.1038/s42003-025-07789-3)
Supplement: Supplementary file 4 — Supplementary Data 2 [file 42003_2025_7789_MOESM4_ESM.zip › Eastern_Liupan_Mountain/Autumn/PL18100906]

     5     1
    GDAS    18    10     1     0     0
    GDAS    18    10     8     0     0
    GDAS    18    10    15     0     0
    GDAS    18    10    22     0     0
    GDAS    18    10    29     0     0
     1 FORWARD  OMEGA   
    18    10     9     6   35.198  106.551   100.0
     1 PRESSURE
     1     1    18    10     9     6     0     0     0.0   35.198  106.551    100.0    844.3
     1     1    18    10     9     7     0     1     1.0   35.031  106.535     90.4    848.2
     1     1    18    10     9     8     0     2     2.0   34.882  106.502     79.1    847.4
     1     1    18    10     9     9     0     3     3.0   34.755  106.453     68.6    846.0
     1     1    18    10     9    10     0     2     4.0   34.656  106.395     61.3    845.6
     1     1    18    10     9    11     0     1     5.0   34.588  106.332     58.7    845.4
     1     1    18    10     9    12     0     0     6.0   34.550  106.258     62.6    844.6
     1     1    18    10     9    13     0     1     7.0   34.527  106.174     68.7    843.0
     1     1    18    10     9    14     0     2     8.0   34.506  106.094     70.2    842.6
     1     1    18    10     9    15     0     3     9.0   34.485  106.019     65.5    843.2
     1     1    18    10     9    16     0     2    10.0   34.466  105.956     58.6    843.2
     1     1    18    10     9    17     0     1    11.0   34.450  105.906     53.0    842.6
     1     1    18    10     9    18     0     0    12.0   34.437  105.868     48.0    841.9
     1     1    18    10     9    19     0     1    13.0   34.426  105.837     43.1    841.0
     1     1    18    10     9    20     0     2    14.0   34.413  105.809     37.9    840.4
     1     1    18    10     9    21     0     3    15.0   34.398  105.784     32.4    840.0
     1     1    18    10     9    22     0     2    16.0   34.384  105.761     27.8    840.3
     1     1    18    10     9    23     0     1    17.0   34.375  105.740     24.6    840.3
     1     1    18    10    10     0     0     0    18.0   34.372  105.720     22.5    840.2
     1     1    18    10    10     1     0     1    19.0   34.383  105.701     23.0    839.0
     1     1    18    10    10     2     0     2    20.0   34.417  105.685     28.2    836.7
     1     1    18    10    10     3     0     3    21.0   34.475  105.670     39.3    833.7
     1     1    18    10    10     4     0     2    22.0   34.547  105.647     60.2    829.0
     1     1    18    10    10     5     0     1    23.0   34.627  105.602     98.3    821.1
     1     1    18    10    10     6     0     0    24.0   34.710  105.526    153.8    810.9
     1     1    18    10    10     7     0     1    25.0   34.797  105.415    209.2    799.7
     1     1    18    10    10     8     0     2    26.0   34.886  105.264    258.1    790.3
     1     1    18    10    10     9     0     3    27.0   34.983  105.068    305.4    780.1
     1     1    18    10    10    10     0     2    28.0   35.070  104.871    350.0    766.9
     1     1    18    10    10    11     0     1    29.0   35.126  104.719    388.6    755.8
     1     1    18    10    10    12     0     0    30.0   35.158  104.609    415.1    747.5
     1     1    18    10    10    13     0     1    31.0   35.183  104.527    423.7    743.0
     1     1    18    10    10    14     0     2    32.0   35.213  104.456    412.2    741.4
     1     1    18    10    10    15     0     3    33.0   35.252  104.396    374.4    743.7
     1     1    18    10    10    16     0     2    34.0   35.289  104.340    334.2    748.4
     1     1    18    10    10    17     0     1    35.0   35.320  104.292    307.4    750.0
     1     1    18    10    10    18     0     0    36.0   35.350  104.251    290.3    751.3
     1     1    18    10    10    19     0     1    37.0   35.379  104.217    274.7    752.3
     1     1    18    10    10    20     0     2    38.0   35.407  104.191    255.9    754.8
     1     1    18    10    10    21     0     3    39.0   35.435  104.173    235.3    757.9
     1     1    18    10    10    22     0     2    40.0   35.465  104.158    211.5    761.6
     1     1    18    10    10    23     0     1    41.0   35.495  104.144    184.0    766.1
     1     1    18    10    11     0     0     0    42.0   35.526  104.129    155.8    770.9
     1     1    18    10    11     1     0     1    43.0   35.558  104.114    131.6    775.8
     1     1    18    10    11     2     0     2    44.0   35.590  104.101    112.5    779.2
     1     1    18    10    11     3     0     3    45.0   35.621  104.089     96.5    782.5
     1     1    18    10    11     4     0     2    46.0   35.645  104.075     85.1    785.1
     1     1    18    10    11     5     0     1    47.0   35.656  104.051     80.0    785.7
     1     1    18    10    11     6     0     0    48.0   35.654  104.019     80.5    784.5
     1     1    18    10    11     7     0     1    49.0   35.638  103.976     87.2    780.4
     1     1    18    10    11     8     0     2    50.0   35.616  103.921    102.0    774.5
     1     1    18    10    11     9     0     3    51.0   35.589  103.853    127.8    767.1
     1     1    18    10    11    10     0     2    52.0   35.565  103.776    163.2    758.7
     1     1    18    10    11    11     0     1    53.0   35.552  103.693    204.2    751.1
     1     1    18    10    11    12     0     0    54.0   35.550  103.603    253.0    743.9
     1     1    18    10    11    13     0     1    55.0   35.566  103.515    301.1    736.7
     1     1    18    10    11    14     0     2    56.0   35.603  103.443    340.9    734.5
     1     1    18    10    11    15     0     3    57.0   35.661  103.387    380.6    734.7
     1     1    18    10    11    16     0     2    58.0   35.722  103.346    435.4    734.5
     1     1    18    10    11    17     0     1    59.0   35.775  103.321    505.8    731.1
     1     1    18    10    11    18     0     0    60.0   35.820  103.315    580.9    727.8
     1     1    18    10    11    19     0     1    61.0   35.859  103.324    659.5    724.2
     1     1    18    10    11    20     0     2    62.0   35.896  103.344    745.5    719.9
     1     1    18    10    11    21     0     3    63.0   35.931  103.372    837.3    715.3
     1     1    18    10    11    22     0     2    64.0   35.969  103.403    930.1    710.6
     1     1    18    10    11    23     0     1    65.0   36.013  103.434   1021.3    705.7
     1     1    18    10    12     0     0     0    66.0   36.060  103.465   1106.7    697.2
     1     1    18    10    12     1     0     1    67.0   36.109  103.506   1179.8    689.9
     1     1    18    10    12     2     0     2    68.0   36.157  103.559   1234.3    685.4
     1     1    18    10    12     3     0     3    69.0   36.206  103.619   1269.7    683.2
     1     1    18    10    12     4     0     2    70.0   36.252  103.676   1293.1    682.6
     1     1    18    10    12     5     0     1    71.0   36.291  103.718   1314.2    681.6
     1     1    18    10    12     6     0     0    72.0   36.322  103.747   1335.4    680.3
     1     1    18    10    12     7     0     1    73.0   36.347  103.758   1362.5    678.2
     1     1    18    10    12     8     0     2    74.0   36.367  103.748   1401.7    673.9
     1     1    18    10    12     9     0     3    75.0   36.381  103.725   1453.6    667.8
     1     1    18    10    12    10     0     2    76.0   36.393  103.690   1508.5    660.7
     1     1    18    10    12    11     0     1    77.0   36.408  103.640   1562.7    654.1
     1     1    18    10    12    12     0     0    78.0   36.428  103.568   1626.2    645.6
     1     1    18    10    12    13     0     1    79.0   36.455  103.481   1700.4    634.6
     1     1    18    10    12    14     0     2    80.0   36.492  103.392   1774.0    622.7
     1     1    18    10    12    15     0     3    81.0   36.537  103.301   1837.8    611.1
     1     1    18    10    12    16     0     2    82.0   36.590  103.211   1894.7    600.2
     1     1    18    10    12    17     0     1    83.0   36.653  103.130   1951.0    588.4
     1     1    18    10    12    18     0     0    84.0   36.725  103.055   2005.9    576.6
     1     1    18    10    12    19     0     1    85.0   36.805  102.981   2061.0    564.6
     1     1    18    10    12    20     0     2    86.0   36.892  102.905   2115.9    554.0
     1     1    18    10    12    21     0     3    87.0   36.982  102.824   2160.3    543.9
     1     1    18    10    12    22     0     2    88.0   37.068  102.724   2196.1    543.6
     1     1    18    10    12    23     0     1    89.0   37.147  102.596   2203.2    545.5
     1     1    18    10    13     0     0     0    90.0   37.221  102.438   2175.7    547.3
     1     1    18    10    13     1     0     1    91.0   37.299  102.269   2130.2    550.0
     1     1    18    10    13     2     0     2    92.0   37.390  102.108   2091.6    550.5
     1     1    18    10    13     3     0     3    93.0   37.494  101.961   2059.9    549.5
     1     1    18    10    13     4     0     2    94.0   37.602  101.855   2022.4    550.0
     1     1    18    10    13     5     0     1    95.0   37.707  101.810   1971.4    553.6
     1     1    18    10    13     6     0     0    96.0   37.811  101.820   1906.0    560.8
     1     1    18    10    13     7     0     1    97.0   37.905  101.875   1846.7    572.5
     1     1    18    10    13     8     0     2    98.0   37.979  101.961   1803.6    583.2
     1     1    18    10    13     9     0     3    99.0   38.034  102.060   1767.9    598.5
     1     1    18    10    13    10     0     2   100.0   38.092  102.144   1773.0    613.6
     1     1    18    10    13    11     0     1   101.0   38.169  102.199   1841.8    618.8
     1     1    18    10    13    12     0     0   102.0   38.252  102.235   1956.7    618.7
     1     1    18    10    13    13     0     1   103.0   38.335  102.280   2059.7    616.1
     1     1    18    10    13    14     0     2   104.0   38.415  102.351   2105.9    622.6
     1     1    18    10    13    15     0     3   105.0   38.505  102.435   2103.2    633.1
     1     1    18    10    13    16     0     2   106.0   38.596  102.523   2090.6    645.8
     1     1    18    10    13    17     0     1   107.0   38.682  102.626   2110.6    652.1
     1     1    18    10    13    18     0     0   108.0   38.777  102.751   2182.5    653.5
     1     1    18    10    13    19     0     1   109.0   38.870  102.901   2291.1    646.9
     1     1    18    10    13    20     0     2   110.0   38.939  103.070   2395.0    639.7
     1     1    18    10    13    21     0     3   111.0   38.983  103.260   2472.1    634.4
     1     1    18    10    13    22     0     2   112.0   39.020  103.456   2522.6    632.9
     1     1    18    10    13    23     0     1   113.0   39.051  103.640   2551.5    631.7
     1     1    18    10    14     0     0     0   114.0   39.071  103.815   2554.8    632.8
     1     1    18    10    14     1     0     1   115.0   39.085  103.980   2544.6    636.1
     1     1    18    10    14     2     0     2   116.0   39.099  104.136   2535.3    636.8
     1     1    18    10    14     3     0     3   117.0   39.107  104.287   2533.5    636.6
     1     1    18    10    14     4     0     2   118.0   39.113  104.443   2537.6    635.3
     1     1    18    10    14     5     0     1   119.0   39.120  104.605   2542.4    634.0
     1     1    18    10    14     6     0     0   120.0   39.124  104.766   2543.5    633.0
