# Supplementary material for: Migration of wheat stripe rust from the primary oversummering region to neighboring regions in China
Source: Commun Biol. 2025 Mar 3;8:350. doi: 10.1038/s42003-025-07789-3 (PMC11876435; doi:10.1038/s42003-025-07789-3)
Supplement: Supplementary file 4 — Supplementary Data 2 [file 42003_2025_7789_MOESM4_ESM.zip › Eastern_Liupan_Mountain/Autumn/PL18100912]

     5     1
    GDAS    18    10     1     0     0
    GDAS    18    10     8     0     0
    GDAS    18    10    15     0     0
    GDAS    18    10    22     0     0
    GDAS    18    10    29     0     0
     1 FORWARD  OMEGA   
    18    10     9    12   35.198  106.551   100.0
     1 PRESSURE
     1     1    18    10     9    12     0     0     0.0   35.198  106.551    100.0    844.1
     1     1    18    10     9    13     0     1     1.0   35.211  106.492    115.0    839.9
     1     1    18    10     9    14     0     2     2.0   35.235  106.439    125.4    836.2
     1     1    18    10     9    15     0     3     3.0   35.269  106.394    130.0    833.0
     1     1    18    10     9    16     0     2     4.0   35.309  106.360    129.7    830.1
     1     1    18    10     9    17     0     1     5.0   35.351  106.343    126.4    828.2
     1     1    18    10     9    18     0     0     6.0   35.397  106.343    120.8    827.2
     1     1    18    10     9    19     0     1     7.0   35.443  106.353    113.6    826.8
     1     1    18    10     9    20     0     2     8.0   35.486  106.365    104.8    826.7
     1     1    18    10     9    21     0     3     9.0   35.526  106.379     94.9    827.0
     1     1    18    10     9    22     0     2    10.0   35.564  106.391     84.9    827.7
     1     1    18    10     9    23     0     1    11.0   35.605  106.396     75.4    828.0
     1     1    18    10    10     0     0     0    12.0   35.647  106.396     65.9    827.9
     1     1    18    10    10     1     0     1    13.0   35.693  106.395     58.9    827.5
     1     1    18    10    10     2     0     2    14.0   35.744  106.397     57.9    826.2
     1     1    18    10    10     3     0     3    15.0   35.799  106.402     64.5    824.0
     1     1    18    10    10     4     0     2    16.0   35.847  106.397     78.9    820.5
     1     1    18    10    10     5     0     1    17.0   35.880  106.371    100.6    815.9
     1     1    18    10    10     6     0     0    18.0   35.896  106.322    131.3    810.1
     1     1    18    10    10     7     0     1    19.0   35.899  106.242    174.9    801.1
     1     1    18    10    10     8     0     2    20.0   35.890  106.119    238.2    788.8
     1     1    18    10    10     9     0     3    21.0   35.867  105.948    335.6    774.8
     1     1    18    10    10    10     0     2    22.0   35.853  105.762    439.6    764.4
     1     1    18    10    10    11     0     1    23.0   35.857  105.583    500.0    761.5
     1     1    18    10    10    12     0     0    24.0   35.871  105.394    525.3    763.1
     1     1    18    10    10    13     0     1    25.0   35.899  105.192    552.8    766.4
     1     1    18    10    10    14     0     2    26.0   35.960  104.989    606.0    765.3
     1     1    18    10    10    15     0     3    27.0   36.056  104.808    665.9    759.1
     1     1    18    10    10    16     0     2    28.0   36.167  104.681    713.0    754.4
     1     1    18    10    10    17     0     1    29.0   36.281  104.606    744.1    751.1
     1     1    18    10    10    18     0     0    30.0   36.401  104.572    761.0    749.4
     1     1    18    10    10    19     0     1    31.0   36.525  104.566    774.2    748.5
     1     1    18    10    10    20     0     2    32.0   36.651  104.581    791.7    746.8
     1     1    18    10    10    21     0     3    33.0   36.784  104.616    815.8    745.0
     1     1    18    10    10    22     0     2    34.0   36.920  104.669    847.9    743.1
     1     1    18    10    10    23     0     1    35.0   37.050  104.730    885.7    742.5
     1     1    18    10    11     0     0     0    36.0   37.171  104.788    922.7    743.9
     1     1    18    10    11     1     0     1    37.0   37.291  104.837    954.4    746.1
     1     1    18    10    11     2     0     2    38.0   37.416  104.876    983.0    748.3
     1     1    18    10    11     3     0     3    39.0   37.547  104.902   1010.3    750.5
     1     1    18    10    11     4     0     2    40.0   37.671  104.916   1037.6    751.8
     1     1    18    10    11     5     0     1    41.0   37.776  104.927   1063.9    752.3
     1     1    18    10    11     6     0     0    42.0   37.866  104.944   1085.2    752.9
     1     1    18    10    11     7     0     1    43.0   37.941  104.965   1093.3    753.8
     1     1    18    10    11     8     0     2    44.0   38.004  104.983   1082.0    756.5
     1     1    18    10    11     9     0     3    45.0   38.054  104.988   1054.8    759.4
     1     1    18    10    11    10     0     2    46.0   38.092  104.973   1023.2    763.0
     1     1    18    10    11    11     0     1    47.0   38.117  104.936    994.9    765.8
     1     1    18    10    11    12     0     0    48.0   38.130  104.885    973.3    767.9
     1     1    18    10    11    13     0     1    49.0   38.140  104.830    963.1    768.8
     1     1    18    10    11    14     0     2    50.0   38.157  104.780    965.0    768.3
     1     1    18    10    11    15     0     3    51.0   38.181  104.740    975.6    767.2
     1     1    18    10    11    16     0     2    52.0   38.208  104.712    984.4    765.4
     1     1    18    10    11    17     0     1    53.0   38.231  104.691    984.1    765.3
     1     1    18    10    11    18     0     0    54.0   38.251  104.672    975.9    766.0
     1     1    18    10    11    19     0     1    55.0   38.269  104.648    960.6    767.3
     1     1    18    10    11    20     0     2    56.0   38.289  104.610    939.0    769.1
     1     1    18    10    11    21     0     3    57.0   38.310  104.557    912.9    771.4
     1     1    18    10    11    22     0     2    58.0   38.334  104.478    891.0    774.0
     1     1    18    10    11    23     0     1    59.0   38.359  104.366    880.7    774.6
     1     1    18    10    12     0     0     0    60.0   38.389  104.225    881.4    774.1
     1     1    18    10    12     1     0     1    61.0   38.425  104.070    889.7    773.1
     1     1    18    10    12     2     0     2    62.0   38.468  103.919    902.4    772.0
     1     1    18    10    12     3     0     3    63.0   38.515  103.777    918.5    770.4
     1     1    18    10    12     4     0     2    64.0   38.559  103.637    932.0    768.3
     1     1    18    10    12     5     0     1    65.0   38.597  103.488    939.4    767.1
     1     1    18    10    12     6     0     0    66.0   38.629  103.328    942.1    766.2
     1     1    18    10    12     7     0     1    67.0   38.661  103.159    955.9    765.4
     1     1    18    10    12     8     0     2    68.0   38.699  102.988   1001.0    760.5
     1     1    18    10    12     9     0     3    69.0   38.746  102.829   1073.0    749.6
     1     1    18    10    12    10     0     2    70.0   38.807  102.705   1149.2    740.5
     1     1    18    10    12    11     0     1    71.0   38.885  102.623   1217.2    737.0
     1     1    18    10    12    12     0     0    72.0   38.973  102.575   1284.3    735.6
     1     1    18    10    12    13     0     1    73.0   39.060  102.560   1347.8    731.1
     1     1    18    10    12    14     0     2    74.0   39.138  102.572   1404.3    725.8
     1     1    18    10    12    15     0     3    75.0   39.211  102.608   1452.1    721.1
     1     1    18    10    12    16     0     2    76.0   39.277  102.658   1493.5    716.8
     1     1    18    10    12    17     0     1    77.0   39.335  102.716   1533.2    712.4
     1     1    18    10    12    18     0     0    78.0   39.384  102.785   1574.2    707.6
     1     1    18    10    12    19     0     1    79.0   39.424  102.860   1610.2    702.4
     1     1    18    10    12    20     0     2    80.0   39.457  102.935   1632.1    699.0
     1     1    18    10    12    21     0     3    81.0   39.483  103.007   1638.0    697.1
     1     1    18    10    12    22     0     2    82.0   39.500  103.075   1637.6    698.7
     1     1    18    10    12    23     0     1    83.0   39.504  103.134   1639.5    699.3
     1     1    18    10    13     0     0     0    84.0   39.498  103.182   1644.5    699.7
     1     1    18    10    13     1     0     1    85.0   39.497  103.228   1646.8    699.7
     1     1    18    10    13     2     0     2    86.0   39.515  103.279   1638.3    701.0
     1     1    18    10    13     3     0     3    87.0   39.549  103.336   1619.5    703.2
     1     1    18    10    13     4     0     2    88.0   39.595  103.392   1598.3    705.7
     1     1    18    10    13     5     0     1    89.0   39.644  103.443   1581.4    707.1
     1     1    18    10    13     6     0     0    90.0   39.695  103.492   1567.5    708.2
     1     1    18    10    13     7     0     1    91.0   39.741  103.541   1558.1    709.4
     1     1    18    10    13     8     0     2    92.0   39.775  103.592   1555.1    710.1
     1     1    18    10    13     9     0     3    93.0   39.798  103.644   1558.1    710.3
     1     1    18    10    13    10     0     2    94.0   39.813  103.700   1567.1    710.5
     1     1    18    10    13    11     0     1    95.0   39.822  103.766   1582.3    710.4
     1     1    18    10    13    12     0     0    96.0   39.827  103.844   1603.6    709.9
     1     1    18    10    13    13     0     1    97.0   39.826  103.935   1623.4    709.0
     1     1    18    10    13    14     0     2    98.0   39.817  104.040   1634.2    708.8
     1     1    18    10    13    15     0     3    99.0   39.801  104.159   1637.4    707.4
     1     1    18    10    13    16     0     2   100.0   39.777  104.273   1645.8    706.2
     1     1    18    10    13    17     0     1   101.0   39.743  104.368   1667.4    703.2
     1     1    18    10    13    18     0     0   102.0   39.700  104.443   1700.4    699.7
     1     1    18    10    13    19     0     1   103.0   39.654  104.502   1740.4    695.8
     1     1    18    10    13    20     0     2   104.0   39.615  104.550   1784.7    691.9
     1     1    18    10    13    21     0     3   105.0   39.583  104.588   1833.2    687.5
     1     1    18    10    13    22     0     2   106.0   39.560  104.617   1870.3    683.2
     1     1    18    10    13    23     0     1   107.0   39.544  104.634   1883.3    682.3
     1     1    18    10    14     0     0     0   108.0   39.536  104.636   1873.8    683.5
     1     1    18    10    14     1     0     1   109.0   39.536  104.631   1860.1    686.4
     1     1    18    10    14     2     0     2   110.0   39.544  104.633   1855.8    686.6
     1     1    18    10    14     3     0     3   111.0   39.560  104.643   1860.0    686.1
     1     1    18    10    14     4     0     2   112.0   39.574  104.657   1875.0    684.6
     1     1    18    10    14     5     0     1   113.0   39.582  104.671   1902.2    681.9
     1     1    18    10    14     6     0     0   114.0   39.583  104.688   1941.2    678.3
     1     1    18    10    14     7     0     1   115.0   39.575  104.711   1972.4    673.8
     1     1    18    10    14     8     0     2   116.0   39.555  104.740   1977.5    673.4
     1     1    18    10    14     9     0     3   117.0   39.525  104.772   1957.0    675.3
     1     1    18    10    14    10     0     2   118.0   39.479  104.795   1923.2    679.9
     1     1    18    10    14    11     0     1   119.0   39.415  104.805   1885.6    684.3
     1     1    18    10    14    12     0     0   120.0   39.333  104.807   1844.2    689.4
