# Supplementary material for: Migration of wheat stripe rust from the primary oversummering region to neighboring regions in China
Source: Commun Biol. 2025 Mar 3;8:350. doi: 10.1038/s42003-025-07789-3 (PMC11876435; doi:10.1038/s42003-025-07789-3)
Supplement: Supplementary file 4 — Supplementary Data 2 [file 42003_2025_7789_MOESM4_ESM.zip › Eastern_Liupan_Mountain/Autumn/PL18100918]

     5     1
    GDAS    18    10     1     0     0
    GDAS    18    10     8     0     0
    GDAS    18    10    15     0     0
    GDAS    18    10    22     0     0
    GDAS    18    10    29     0     0
     1 FORWARD  OMEGA   
    18    10     9    18   35.198  106.551   100.0
     1 PRESSURE
     1     1    18    10     9    18     0     0     0.0   35.198  106.551    100.0    845.3
     1     1    18    10     9    19     0     1     1.0   35.243  106.556    103.3    843.5
     1     1    18    10     9    20     0     2     2.0   35.284  106.561    104.1    842.3
     1     1    18    10     9    21     0     3     3.0   35.320  106.567    102.6    841.5
     1     1    18    10     9    22     0     2     4.0   35.355  106.570    100.7    841.3
     1     1    18    10     9    23     0     1     5.0   35.395  106.569    100.2    840.4
     1     1    18    10    10     0     0     0     6.0   35.438  106.563    101.1    838.9
     1     1    18    10    10     1     0     1     7.0   35.487  106.556    105.2    836.8
     1     1    18    10    10     2     0     2     8.0   35.543  106.553    114.9    834.1
     1     1    18    10    10     3     0     3     9.0   35.603  106.551    131.9    830.9
     1     1    18    10    10     4     0     2    10.0   35.658  106.541    156.6    825.6
     1     1    18    10    10     5     0     1    11.0   35.698  106.513    187.9    819.5
     1     1    18    10    10     6     0     0    12.0   35.723  106.465    227.0    812.3
     1     1    18    10    10     7     0     1    13.0   35.738  106.389    280.9    803.1
     1     1    18    10    10     8     0     2    14.0   35.744  106.278    360.9    789.5
     1     1    18    10    10     9     0     3    15.0   35.740  106.124    483.0    770.6
     1     1    18    10    10    10     0     2    16.0   35.746  105.953    616.3    748.2
     1     1    18    10    10    11     0     1    17.0   35.770  105.797    697.7    741.0
     1     1    18    10    10    12     0     0    18.0   35.806  105.651    719.3    741.2
     1     1    18    10    10    13     0     1    19.0   35.858  105.509    726.4    745.3
     1     1    18    10    10    14     0     2    20.0   35.940  105.381    756.1    744.2
     1     1    18    10    10    15     0     3    21.0   36.063  105.269    803.4    743.2
     1     1    18    10    10    16     0     2    22.0   36.211  105.190    855.8    741.4
     1     1    18    10    10    17     0     1    23.0   36.361  105.151    902.1    739.5
     1     1    18    10    10    18     0     0    24.0   36.509  105.151    939.9    738.0
     1     1    18    10    10    19     0     1    25.0   36.650  105.179    972.1    737.3
     1     1    18    10    10    20     0     2    26.0   36.782  105.227   1003.7    736.9
     1     1    18    10    10    21     0     3    27.0   36.912  105.298   1038.4    736.9
     1     1    18    10    10    22     0     2    28.0   37.039  105.384   1073.1    738.0
     1     1    18    10    10    23     0     1    29.0   37.164  105.469   1098.5    740.9
     1     1    18    10    11     0     0     0    30.0   37.291  105.542   1110.9    745.4
     1     1    18    10    11     1     0     1    31.0   37.424  105.596   1117.2    750.9
     1     1    18    10    11     2     0     2    32.0   37.567  105.627   1123.0    755.9
     1     1    18    10    11     3     0     3    33.0   37.718  105.634   1130.1    760.6
     1     1    18    10    11     4     0     2    34.0   37.861  105.619   1134.8    763.8
     1     1    18    10    11     5     0     1    35.0   37.981  105.590   1130.0    766.9
     1     1    18    10    11     6     0     0    36.0   38.074  105.562   1114.3    764.9
     1     1    18    10    11     7     0     1    37.0   38.146  105.536   1094.1    762.6
     1     1    18    10    11     8     0     2    38.0   38.205  105.505   1069.2    761.5
     1     1    18    10    11     9     0     3    39.0   38.251  105.463   1037.5    762.0
     1     1    18    10    11    10     0     2    40.0   38.283  105.406   1006.8    764.6
     1     1    18    10    11    11     0     1    41.0   38.304  105.333    984.3    766.4
     1     1    18    10    11    12     0     0    42.0   38.315  105.251    966.8    768.4
     1     1    18    10    11    13     0     1    43.0   38.323  105.174    953.4    770.2
     1     1    18    10    11    14     0     2    44.0   38.334  105.112    946.9    771.6
     1     1    18    10    11    15     0     3    45.0   38.348  105.064    951.3    771.8
     1     1    18    10    11    16     0     2    46.0   38.361  105.030    957.9    770.4
     1     1    18    10    11    17     0     1    47.0   38.367  105.006    957.8    770.6
     1     1    18    10    11    18     0     0    48.0   38.368  104.989    950.7    771.0
     1     1    18    10    11    19     0     1    49.0   38.366  104.971    934.8    772.1
     1     1    18    10    11    20     0     2    50.0   38.366  104.942    909.2    774.2
     1     1    18    10    11    21     0     3    51.0   38.367  104.898    875.2    777.2
     1     1    18    10    11    22     0     2    52.0   38.369  104.828    843.9    780.8
     1     1    18    10    11    23     0     1    53.0   38.374  104.723    824.9    782.0
     1     1    18    10    12     0     0     0    54.0   38.384  104.587    817.5    781.9
     1     1    18    10    12     1     0     1    55.0   38.403  104.434    816.8    781.3
     1     1    18    10    12     2     0     2    56.0   38.434  104.281    818.5    781.1
     1     1    18    10    12     3     0     3    57.0   38.472  104.131    824.1    780.8
     1     1    18    10    12     4     0     2    58.0   38.508  103.979    829.6    779.8
     1     1    18    10    12     5     0     1    59.0   38.531  103.819    830.8    778.9
     1     1    18    10    12     6     0     0    60.0   38.544  103.649    828.5    778.2
     1     1    18    10    12     7     0     1    61.0   38.553  103.470    831.8    777.4
     1     1    18    10    12     8     0     2    62.0   38.566  103.285    854.1    774.6
     1     1    18    10    12     9     0     3    63.0   38.587  103.101    907.2    768.9
     1     1    18    10    12    10     0     2    64.0   38.628  102.935    979.2    758.0
     1     1    18    10    12    11     0     1    65.0   38.695  102.806   1047.5    748.8
     1     1    18    10    12    12     0     0    66.0   38.784  102.717   1110.1    744.4
     1     1    18    10    12    13     0     1    67.0   38.883  102.668   1174.1    742.4
     1     1    18    10    12    14     0     2    68.0   38.979  102.657   1245.3    740.1
     1     1    18    10    12    15     0     3    69.0   39.069  102.680   1315.4    734.0
     1     1    18    10    12    16     0     2    70.0   39.151  102.722   1380.2    727.4
     1     1    18    10    12    17     0     1    71.0   39.223  102.773   1440.6    721.1
     1     1    18    10    12    18     0     0    72.0   39.284  102.837   1499.8    714.6
     1     1    18    10    12    19     0     1    73.0   39.336  102.908   1551.8    708.0
     1     1    18    10    12    20     0     2    74.0   39.378  102.977   1588.7    703.3
     1     1    18    10    12    21     0     3    75.0   39.409  103.043   1608.2    701.0
     1     1    18    10    12    22     0     2    76.0   39.429  103.104   1618.4    701.6
     1     1    18    10    12    23     0     1    77.0   39.436  103.156   1629.3    701.3
     1     1    18    10    13     0     0     0    78.0   39.433  103.199   1642.1    700.9
     1     1    18    10    13     1     0     1    79.0   39.434  103.241   1650.6    700.3
     1     1    18    10    13     2     0     2    80.0   39.455  103.289   1646.3    701.1
     1     1    18    10    13     3     0     3    81.0   39.492  103.343   1630.0    702.9
     1     1    18    10    13     4     0     2    82.0   39.540  103.397   1610.7    705.3
     1     1    18    10    13     5     0     1    83.0   39.593  103.445   1595.8    706.4
     1     1    18    10    13     6     0     0    84.0   39.648  103.491   1583.6    707.3
     1     1    18    10    13     7     0     1    85.0   39.698  103.538   1575.7    708.2
     1     1    18    10    13     8     0     2    86.0   39.736  103.587   1573.9    708.7
     1     1    18    10    13     9     0     3    87.0   39.763  103.639   1578.0    708.7
     1     1    18    10    13    10     0     2    88.0   39.782  103.697   1588.4    708.8
     1     1    18    10    13    11     0     1    89.0   39.794  103.765   1605.4    708.5
     1     1    18    10    13    12     0     0    90.0   39.802  103.846   1628.8    707.9
     1     1    18    10    13    13     0     1    91.0   39.803  103.942   1650.1    706.9
     1     1    18    10    13    14     0     2    92.0   39.795  104.053   1661.1    706.4
     1     1    18    10    13    15     0     3    93.0   39.781  104.177   1663.9    705.1
     1     1    18    10    13    16     0     2    94.0   39.758  104.296   1671.9    703.8
     1     1    18    10    13    17     0     1    95.0   39.725  104.394   1693.2    700.9
     1     1    18    10    13    18     0     0    96.0   39.683  104.473   1725.8    697.3
     1     1    18    10    13    19     0     1    97.0   39.638  104.536   1765.4    693.5
     1     1    18    10    13    20     0     2    98.0   39.601  104.587   1809.5    689.5
     1     1    18    10    13    21     0     3    99.0   39.570  104.628   1857.7    685.2
     1     1    18    10    13    22     0     2   100.0   39.547  104.662   1894.1    680.8
     1     1    18    10    13    23     0     1   101.0   39.533  104.682   1905.0    680.1
     1     1    18    10    14     0     0     0   102.0   39.525  104.688   1892.1    681.5
     1     1    18    10    14     1     0     1   103.0   39.525  104.685   1875.5    684.8
     1     1    18    10    14     2     0     2   104.0   39.534  104.690   1869.9    685.1
     1     1    18    10    14     3     0     3   105.0   39.549  104.703   1874.3    684.5
     1     1    18    10    14     4     0     2   106.0   39.565  104.721   1890.7    682.8
     1     1    18    10    14     5     0     1   107.0   39.573  104.740   1920.3    679.9
     1     1    18    10    14     6     0     0   108.0   39.576  104.761   1962.6    675.9
     1     1    18    10    14     7     0     1   109.0   39.570  104.790   1996.4    671.1
     1     1    18    10    14     8     0     2   110.0   39.552  104.826   2002.2    670.5
     1     1    18    10    14     9     0     3   111.0   39.523  104.866   1980.8    672.4
     1     1    18    10    14    10     0     2   112.0   39.478  104.897   1946.5    677.2
     1     1    18    10    14    11     0     1   113.0   39.413  104.914   1910.3    681.4
     1     1    18    10    14    12     0     0   114.0   39.329  104.922   1871.5    686.3
     1     1    18    10    14    13     0     1   115.0   39.243  104.925   1834.1    691.4
     1     1    18    10    14    14     0     2   116.0   39.172  104.922   1800.9    695.5
     1     1    18    10    14    15     0     3   117.0   39.118  104.909   1769.8    699.2
     1     1    18    10    14    16     0     2   118.0   39.079  104.893   1743.3    702.4
     1     1    18    10    14    17     0     1   119.0   39.055  104.886   1725.3    704.4
     1     1    18    10    14    18     0     0   120.0   39.046  104.887   1717.2    705.2
