# Supplementary material for: Migration of wheat stripe rust from the primary oversummering region to neighboring regions in China
Source: Commun Biol. 2025 Mar 3;8:350. doi: 10.1038/s42003-025-07789-3 (PMC11876435; doi:10.1038/s42003-025-07789-3)
Supplement: Supplementary file 4 — Supplementary Data 2 [file 42003_2025_7789_MOESM4_ESM.zip › Eastern_Liupan_Mountain/Autumn/PL18101000]

     5     1
    GDAS    18    10     1     0     0
    GDAS    18    10     8     0     0
    GDAS    18    10    15     0     0
    GDAS    18    10    22     0     0
    GDAS    18    10    29     0     0
     1 FORWARD  OMEGA   
    18    10    10     0   35.198  106.551   100.0
     1 PRESSURE
     1     1    18    10    10     0     0     0     0.0   35.198  106.551    100.0    844.9
     1     1    18    10    10     1     0     1     1.0   35.247  106.535    103.4    842.4
     1     1    18    10    10     2     0     2     2.0   35.306  106.526    110.8    839.4
     1     1    18    10    10     3     0     3     3.0   35.374  106.521    123.8    836.0
     1     1    18    10    10     4     0     2     4.0   35.439  106.510    143.0    831.1
     1     1    18    10    10     5     0     1     5.0   35.490  106.481    167.6    825.0
     1     1    18    10    10     6     0     0     6.0   35.529  106.433    198.7    818.0
     1     1    18    10    10     7     0     1     7.0   35.558  106.360    243.0    809.9
     1     1    18    10    10     8     0     2     8.0   35.581  106.256    310.6    797.3
     1     1    18    10    10     9     0     3     9.0   35.595  106.113    412.6    780.7
     1     1    18    10    10    10     0     2    10.0   35.614  105.947    525.0    760.8
     1     1    18    10    10    11     0     1    11.0   35.648  105.785    595.0    753.7
     1     1    18    10    10    12     0     0    12.0   35.692  105.623    614.0    753.0
     1     1    18    10    10    13     0     1    13.0   35.748  105.463    619.5    756.7
     1     1    18    10    10    14     0     2    14.0   35.825  105.313    645.9    755.7
     1     1    18    10    10    15     0     3    15.0   35.938  105.172    690.1    753.8
     1     1    18    10    10    16     0     2    16.0   36.085  105.050    745.1    752.1
     1     1    18    10    10    17     0     1    17.0   36.247  104.972    798.4    749.0
     1     1    18    10    10    18     0     0    18.0   36.411  104.943    843.3    745.5
     1     1    18    10    10    19     0     1    19.0   36.565  104.949    882.4    743.2
     1     1    18    10    10    20     0     2    20.0   36.706  104.979    922.6    741.1
     1     1    18    10    10    21     0     3    21.0   36.839  105.033    968.9    738.6
     1     1    18    10    10    22     0     2    22.0   36.963  105.106   1018.5    736.4
     1     1    18    10    10    23     0     1    23.0   37.078  105.187   1061.7    736.3
     1     1    18    10    11     0     0     0    24.0   37.190  105.266   1090.7    738.6
     1     1    18    10    11     1     0     1    25.0   37.309  105.335   1110.6    742.4
     1     1    18    10    11     2     0     2    26.0   37.440  105.388   1127.6    746.2
     1     1    18    10    11     3     0     3    27.0   37.580  105.424   1144.1    750.0
     1     1    18    10    11     4     0     2    28.0   37.717  105.441   1159.7    752.8
     1     1    18    10    11     5     0     1    29.0   37.838  105.449   1170.4    755.3
     1     1    18    10    11     6     0     0    30.0   37.942  105.452   1170.3    758.1
     1     1    18    10    11     7     0     1    31.0   38.028  105.449   1157.2    759.9
     1     1    18    10    11     8     0     2    32.0   38.099  105.437   1133.8    759.2
     1     1    18    10    11     9     0     3    33.0   38.156  105.418   1104.4    759.3
     1     1    18    10    11    10     0     2    34.0   38.199  105.382   1076.4    761.1
     1     1    18    10    11    11     0     1    35.0   38.229  105.328   1057.1    761.8
     1     1    18    10    11    12     0     0    36.0   38.248  105.264   1043.4    762.6
     1     1    18    10    11    13     0     1    37.0   38.264  105.205   1032.2    763.4
     1     1    18    10    11    14     0     2    38.0   38.283  105.163   1024.7    764.2
     1     1    18    10    11    15     0     3    39.0   38.305  105.137   1024.0    764.4
     1     1    18    10    11    16     0     2    40.0   38.325  105.125   1023.2    763.5
     1     1    18    10    11    17     0     1    41.0   38.337  105.124   1015.4    763.9
     1     1    18    10    11    18     0     0    42.0   38.340  105.132   1001.1    764.9
     1     1    18    10    11    19     0     1    43.0   38.338  105.140    978.9    766.6
     1     1    18    10    11    20     0     2    44.0   38.334  105.138    948.1    769.3
     1     1    18    10    11    21     0     3    45.0   38.329  105.121    909.6    773.0
     1     1    18    10    11    22     0     2    46.0   38.323  105.076    874.3    777.8
     1     1    18    10    11    23     0     1    47.0   38.318  104.993    851.7    780.4
     1     1    18    10    12     0     0     0    48.0   38.317  104.875    841.6    780.6
     1     1    18    10    12     1     0     1    49.0   38.326  104.739    838.3    779.8
     1     1    18    10    12     2     0     2    50.0   38.350  104.600    835.4    779.7
     1     1    18    10    12     3     0     3    51.0   38.384  104.460    833.9    779.8
     1     1    18    10    12     4     0     2    52.0   38.417  104.317    833.1    779.4
     1     1    18    10    12     5     0     1    53.0   38.438  104.163    830.2    779.0
     1     1    18    10    12     6     0     0    54.0   38.448  103.996    821.7    779.0
     1     1    18    10    12     7     0     1    55.0   38.452  103.816    811.0    779.3
     1     1    18    10    12     8     0     2    56.0   38.458  103.628    808.3    778.8
     1     1    18    10    12     9     0     3    57.0   38.467  103.435    824.5    776.6
     1     1    18    10    12    10     0     2    58.0   38.490  103.249    861.6    772.2
     1     1    18    10    12    11     0     1    59.0   38.537  103.083    910.7    766.7
     1     1    18    10    12    12     0     0    60.0   38.609  102.946    962.0    759.9
     1     1    18    10    12    13     0     1    61.0   38.697  102.844   1016.5    753.9
     1     1    18    10    12    14     0     2    62.0   38.792  102.788   1079.6    749.8
     1     1    18    10    12    15     0     3    63.0   38.892  102.779   1153.0    746.5
     1     1    18    10    12    16     0     2    64.0   38.987  102.801   1239.2    741.5
     1     1    18    10    12    17     0     1    65.0   39.073  102.840   1327.7    732.2
     1     1    18    10    12    18     0     0    66.0   39.150  102.896   1413.3    723.5
     1     1    18    10    12    19     0     1    67.0   39.216  102.960   1489.0    714.6
     1     1    18    10    12    20     0     2    68.0   39.268  103.022   1545.5    708.4
     1     1    18    10    12    21     0     3    69.0   39.306  103.081   1581.0    705.1
     1     1    18    10    12    22     0     2    70.0   39.331  103.134   1604.4    704.4
     1     1    18    10    12    23     0     1    71.0   39.342  103.179   1626.7    703.0
     1     1    18    10    13     0     0     0    72.0   39.342  103.217   1649.6    701.6
     1     1    18    10    13     1     0     1    73.0   39.348  103.254   1666.4    700.0
     1     1    18    10    13     2     0     2    74.0   39.372  103.299   1667.7    700.3
     1     1    18    10    13     3     0     3    75.0   39.414  103.352   1654.9    701.7
     1     1    18    10    13     4     0     2    76.0   39.466  103.404   1638.2    703.8
     1     1    18    10    13     5     0     1    77.0   39.524  103.451   1625.9    704.5
     1     1    18    10    13     6     0     0    78.0   39.585  103.494   1616.3    705.1
     1     1    18    10    13     7     0     1    79.0   39.640  103.538   1610.5    705.7
     1     1    18    10    13     8     0     2    80.0   39.684  103.588   1610.6    705.9
     1     1    18    10    13     9     0     3    81.0   39.717  103.641   1616.4    705.8
     1     1    18    10    13    10     0     2    82.0   39.740  103.703   1628.7    705.8
     1     1    18    10    13    11     0     1    83.0   39.757  103.776   1648.3    705.3
     1     1    18    10    13    12     0     0    84.0   39.768  103.864   1674.4    704.5
     1     1    18    10    13    13     0     1    85.0   39.772  103.969   1697.5    703.3
     1     1    18    10    13    14     0     2    86.0   39.768  104.089   1707.9    702.1
     1     1    18    10    13    15     0     3    87.0   39.755  104.223   1710.2    700.7
     1     1    18    10    13    16     0     2    88.0   39.734  104.351   1717.7    699.5
     1     1    18    10    13    17     0     1    89.0   39.702  104.458   1738.8    696.5
     1     1    18    10    13    18     0     0    90.0   39.661  104.545   1770.8    692.9
     1     1    18    10    13    19     0     1    91.0   39.619  104.615   1809.6    689.0
     1     1    18    10    13    20     0     2    92.0   39.584  104.674   1853.3    685.1
     1     1    18    10    13    21     0     3    93.0   39.555  104.724   1901.8    680.8
     1     1    18    10    13    22     0     2    94.0   39.532  104.764   1937.1    676.3
     1     1    18    10    13    23     0     1    95.0   39.517  104.791   1943.8    675.9
     1     1    18    10    14     0     0     0    96.0   39.510  104.802   1923.9    677.9
     1     1    18    10    14     1     0     1    97.0   39.510  104.803   1901.3    681.9
     1     1    18    10    14     2     0     2    98.0   39.519  104.812   1893.1    682.4
     1     1    18    10    14     3     0     3    99.0   39.536  104.830   1897.7    681.7
     1     1    18    10    14     4     0     2   100.0   39.553  104.854   1917.0    679.6
     1     1    18    10    14     5     0     1   101.0   39.564  104.881   1951.5    676.1
     1     1    18    10    14     6     0     0   102.0   39.570  104.911   2000.1    671.5
     1     1    18    10    14     7     0     1   103.0   39.567  104.949   2038.9    666.0
     1     1    18    10    14     8     0     2   104.0   39.553  104.998   2045.9    665.2
     1     1    18    10    14     9     0     3   105.0   39.526  105.051   2024.0    667.1
     1     1    18    10    14    10     0     2   106.0   39.483  105.097   1991.1    671.3
     1     1    18    10    14    11     0     1   107.0   39.418  105.129   1957.8    673.9
     1     1    18    10    14    12     0     0   108.0   39.333  105.155   1921.4    676.5
     1     1    18    10    14    13     0     1   109.0   39.245  105.183   1886.2    678.8
     1     1    18    10    14    14     0     2   110.0   39.170  105.213   1856.7    679.6
     1     1    18    10    14    15     0     3   111.0   39.107  105.248   1832.6    679.2
     1     1    18    10    14    16     0     2   112.0   39.055  105.292   1815.2    677.4
     1     1    18    10    14    17     0     1   113.0   39.012  105.350   1806.8    673.3
     1     1    18    10    14    18     0     0   114.0   38.975  105.422   1808.3    668.5
     1     1    18    10    14    19     0     1   115.0   38.932  105.508   1807.4    663.5
     1     1    18    10    14    20     0     2   116.0   38.877  105.607   1794.5    661.1
     1     1    18    10    14    21     0     3   117.0   38.811  105.718   1772.0    660.4
     1     1    18    10    14    22     0     2   118.0   38.739  105.829   1745.9    662.4
     1     1    18    10    14    23     0     1   119.0   38.664  105.928   1719.3    666.1
     1     1    18    10    15     0     0     0   120.0   38.585  106.013   1689.7    673.2
