# Supplementary material for: Migration of wheat stripe rust from the primary oversummering region to neighboring regions in China
Source: Commun Biol. 2025 Mar 3;8:350. doi: 10.1038/s42003-025-07789-3 (PMC11876435; doi:10.1038/s42003-025-07789-3)
Supplement: Supplementary file 4 — Supplementary Data 2 [file 42003_2025_7789_MOESM4_ESM.zip › Eastern_Liupan_Mountain/Autumn/PL18101006]

     5     1
    GDAS    18    10     1     0     0
    GDAS    18    10     8     0     0
    GDAS    18    10    15     0     0
    GDAS    18    10    22     0     0
    GDAS    18    10    29     0     0
     1 FORWARD  OMEGA   
    18    10    10     6   35.198  106.551   100.0
     1 PRESSURE
     1     1    18    10    10     6     0     0     0.0   35.198  106.551    100.0    841.4
     1     1    18    10    10     7     0     1     1.0   35.247  106.482    123.3    835.2
     1     1    18    10    10     8     0     2     2.0   35.294  106.395    162.6    825.9
     1     1    18    10    10     9     0     3     3.0   35.336  106.281    224.2    813.3
     1     1    18    10    10    10     0     2     4.0   35.377  106.143    289.8    797.3
     1     1    18    10    10    11     0     1     5.0   35.423  105.986    321.0    785.1
     1     1    18    10    10    12     0     0     6.0   35.471  105.818    313.0    785.0
     1     1    18    10    10    13     0     1     7.0   35.518  105.652    297.5    788.2
     1     1    18    10    10    14     0     2     8.0   35.567  105.491    297.9    788.0
     1     1    18    10    10    15     0     3     9.0   35.621  105.331    312.8    787.0
     1     1    18    10    10    16     0     2    10.0   35.685  105.170    340.3    785.4
     1     1    18    10    10    17     0     1    11.0   35.762  105.018    379.5    783.9
     1     1    18    10    10    18     0     0    12.0   35.854  104.896    421.8    779.3
     1     1    18    10    10    19     0     1    13.0   35.957  104.809    454.0    776.9
     1     1    18    10    10    20     0     2    14.0   36.062  104.749    471.9    776.5
     1     1    18    10    10    21     0     3    15.0   36.166  104.711    482.1    775.8
     1     1    18    10    10    22     0     2    16.0   36.271  104.685    488.8    775.4
     1     1    18    10    10    23     0     1    17.0   36.379  104.662    493.4    775.1
     1     1    18    10    11     0     0     0    18.0   36.488  104.648    496.8    774.8
     1     1    18    10    11     1     0     1    19.0   36.605  104.646    500.9    774.6
     1     1    18    10    11     2     0     2    20.0   36.735  104.661    510.5    774.3
     1     1    18    10    11     3     0     3    21.0   36.877  104.695    532.3    773.5
     1     1    18    10    11     4     0     2    22.0   37.019  104.746    579.7    771.8
     1     1    18    10    11     5     0     1    23.0   37.147  104.795    651.7    769.0
     1     1    18    10    11     6     0     0    24.0   37.256  104.828    734.8    765.2
     1     1    18    10    11     7     0     1    25.0   37.347  104.843    824.7    759.7
     1     1    18    10    11     8     0     2    26.0   37.422  104.844    911.6    752.9
     1     1    18    10    11     9     0     3    27.0   37.483  104.845    989.7    747.3
     1     1    18    10    11    10     0     2    28.0   37.535  104.844   1058.5    743.0
     1     1    18    10    11    11     0     1    29.0   37.580  104.841   1118.0    739.2
     1     1    18    10    11    12     0     0    30.0   37.618  104.835   1168.6    735.8
     1     1    18    10    11    13     0     1    31.0   37.660  104.840   1215.1    733.3
     1     1    18    10    11    14     0     2    32.0   37.710  104.870   1259.2    731.2
     1     1    18    10    11    15     0     3    33.0   37.764  104.928   1301.8    729.8
     1     1    18    10    11    16     0     2    34.0   37.811  105.011   1333.0    728.3
     1     1    18    10    11    17     0     1    35.0   37.846  105.110   1344.2    730.5
     1     1    18    10    11    18     0     0    36.0   37.872  105.223   1341.0    734.3
     1     1    18    10    11    19     0     1    37.0   37.895  105.341   1325.1    738.6
     1     1    18    10    11    20     0     2    38.0   37.920  105.451   1294.0    744.5
     1     1    18    10    11    21     0     3    39.0   37.940  105.551   1248.1    751.5
     1     1    18    10    11    22     0     2    40.0   37.949  105.626   1205.7    759.0
     1     1    18    10    11    23     0     1    41.0   37.951  105.672   1181.4    762.2
     1     1    18    10    12     0     0     0    42.0   37.945  105.692   1173.1    763.1
     1     1    18    10    12     1     0     1    43.0   37.942  105.694   1171.5    762.4
     1     1    18    10    12     2     0     2    44.0   37.947  105.685   1168.6    762.7
     1     1    18    10    12     3     0     3    45.0   37.960  105.664   1164.3    763.1
     1     1    18    10    12     4     0     2    46.0   37.980  105.630   1156.4    763.4
     1     1    18    10    12     5     0     1    47.0   38.004  105.582   1142.8    763.8
     1     1    18    10    12     6     0     0    48.0   38.031  105.521   1124.8    762.9
     1     1    18    10    12     7     0     1    49.0   38.054  105.445   1109.4    762.2
     1     1    18    10    12     8     0     2    50.0   38.066  105.348   1102.2    760.6
     1     1    18    10    12     9     0     3    51.0   38.069  105.231   1106.1    758.2
     1     1    18    10    12    10     0     2    52.0   38.080  105.107   1117.3    754.6
     1     1    18    10    12    11     0     1    53.0   38.118  104.994   1124.4    752.1
     1     1    18    10    12    12     0     0    54.0   38.183  104.894   1123.5    752.0
     1     1    18    10    12    13     0     1    55.0   38.268  104.812   1126.1    753.2
     1     1    18    10    12    14     0     2    56.0   38.362  104.754   1141.7    752.1
     1     1    18    10    12    15     0     3    57.0   38.461  104.724   1165.7    750.6
     1     1    18    10    12    16     0     2    58.0   38.555  104.726   1189.0    748.4
     1     1    18    10    12    17     0     1    59.0   38.637  104.756   1208.6    747.5
     1     1    18    10    12    18     0     0    60.0   38.710  104.815   1230.0    746.2
     1     1    18    10    12    19     0     1    61.0   38.773  104.892   1251.7    744.1
     1     1    18    10    12    20     0     2    62.0   38.821  104.975   1268.3    742.6
     1     1    18    10    12    21     0     3    63.0   38.852  105.065   1274.3    738.0
     1     1    18    10    12    22     0     2    64.0   38.872  105.154   1271.9    733.1
     1     1    18    10    12    23     0     1    65.0   38.884  105.232   1264.6    728.9
     1     1    18    10    13     0     0     0    66.0   38.891  105.297   1252.4    725.9
     1     1    18    10    13     1     0     1    67.0   38.899  105.353   1239.7    723.8
     1     1    18    10    13     2     0     2    68.0   38.914  105.413   1230.7    720.5
     1     1    18    10    13     3     0     3    69.0   38.935  105.477   1227.1    715.9
     1     1    18    10    13     4     0     2    70.0   38.961  105.542   1237.9    710.0
     1     1    18    10    13     5     0     1    71.0   38.991  105.601   1273.7    701.3
     1     1    18    10    13     6     0     0    72.0   39.024  105.654   1338.2    692.7
     1     1    18    10    13     7     0     1    73.0   39.057  105.704   1407.1    683.6
     1     1    18    10    13     8     0     2    74.0   39.086  105.751   1459.9    677.8
     1     1    18    10    13     9     0     3    75.0   39.109  105.795   1497.4    673.6
     1     1    18    10    13    10     0     2    76.0   39.133  105.844   1522.7    671.0
     1     1    18    10    13    11     0     1    77.0   39.166  105.906   1537.3    669.2
     1     1    18    10    13    12     0     0    78.0   39.206  105.979   1538.4    669.3
     1     1    18    10    13    13     0     1    79.0   39.248  106.061   1543.1    676.8
     1     1    18    10    13    14     0     2    80.0   39.284  106.160   1562.6    683.6
     1     1    18    10    13    15     0     3    81.0   39.318  106.281   1590.1    689.6
     1     1    18    10    13    16     0     2    82.0   39.344  106.414   1610.0    694.3
     1     1    18    10    13    17     0     1    83.0   39.356  106.543   1613.7    700.0
     1     1    18    10    13    18     0     0    84.0   39.350  106.666   1605.7    705.8
     1     1    18    10    13    19     0     1    85.0   39.332  106.777   1597.4    712.0
     1     1    18    10    13    20     0     2    86.0   39.308  106.869   1599.5    716.1
     1     1    18    10    13    21     0     3    87.0   39.278  106.939   1614.3    718.7
     1     1    18    10    13    22     0     2    88.0   39.244  106.990   1620.0    719.6
     1     1    18    10    13    23     0     1    89.0   39.207  107.024   1591.1    723.4
     1     1    18    10    14     0     0     0    90.0   39.165  107.038   1528.7    729.9
     1     1    18    10    14     1     0     1    91.0   39.120  107.031   1458.8    740.0
     1     1    18    10    14     2     0     2    92.0   39.085  107.012   1407.8    745.9
     1     1    18    10    14     3     0     3    93.0   39.060  106.982   1375.0    748.3
     1     1    18    10    14     4     0     2    94.0   39.047  106.961   1365.8    747.8
     1     1    18    10    14     5     0     1    95.0   39.045  106.964   1382.8    746.3
     1     1    18    10    14     6     0     0    96.0   39.056  106.993   1424.8    744.5
     1     1    18    10    14     7     0     1    97.0   39.065  107.026   1469.6    738.5
     1     1    18    10    14     8     0     2    98.0   39.050  107.041   1501.5    735.4
     1     1    18    10    14     9     0     3    99.0   39.010  107.037   1520.2    734.3
     1     1    18    10    14    10     0     2   100.0   38.952  107.030   1519.1    733.5
     1     1    18    10    14    11     0     1   101.0   38.882  107.038   1492.6    734.5
     1     1    18    10    14    12     0     0   102.0   38.802  107.064   1441.6    737.5
     1     1    18    10    14    13     0     1   103.0   38.720  107.105   1383.8    742.1
     1     1    18    10    14    14     0     2   104.0   38.644  107.164   1334.4    744.2
     1     1    18    10    14    15     0     3   105.0   38.572  107.239   1287.0    746.2
     1     1    18    10    14    16     0     2   106.0   38.507  107.324   1241.8    748.9
     1     1    18    10    14    17     0     1   107.0   38.451  107.413   1203.2    751.0
     1     1    18    10    14    18     0     0   108.0   38.402  107.504   1171.8    752.9
     1     1    18    10    14    19     0     1   109.0   38.354  107.594   1149.1    754.3
     1     1    18    10    14    20     0     2   110.0   38.299  107.683   1135.3    754.8
     1     1    18    10    14    21     0     3   111.0   38.236  107.771   1129.3    754.8
     1     1    18    10    14    22     0     2   112.0   38.167  107.851   1124.5    754.7
     1     1    18    10    14    23     0     1   113.0   38.093  107.911   1113.8    755.9
     1     1    18    10    15     0     0     0   114.0   38.014  107.948   1095.4    758.1
     1     1    18    10    15     1     0     1   115.0   37.934  107.967   1076.7    759.9
     1     1    18    10    15     2     0     2   116.0   37.858  107.975   1065.7    760.1
     1     1    18    10    15     3     0     3   117.0   37.789  107.975   1062.3    759.6
     1     1    18    10    15     4     0     2   118.0   37.726  107.968   1064.7    758.4
     1     1    18    10    15     5     0     1   119.0   37.670  107.952   1071.8    756.9
     1     1    18    10    15     6     0     0   120.0   37.619  107.929   1084.6    755.0
