# Supplementary material for: Migration of wheat stripe rust from the primary oversummering region to neighboring regions in China
Source: Commun Biol. 2025 Mar 3;8:350. doi: 10.1038/s42003-025-07789-3 (PMC11876435; doi:10.1038/s42003-025-07789-3)
Supplement: Supplementary file 4 — Supplementary Data 2 [file 42003_2025_7789_MOESM4_ESM.zip › Eastern_Liupan_Mountain/Autumn/PL18101012]

     5     1
    GDAS    18    10     1     0     0
    GDAS    18    10     8     0     0
    GDAS    18    10    15     0     0
    GDAS    18    10    22     0     0
    GDAS    18    10    29     0     0
     1 FORWARD  OMEGA   
    18    10    10    12   35.198  106.551   100.0
     1 PRESSURE
     1     1    18    10    10    12     0     0     0.0   35.198  106.551    100.0    842.8
     1     1    18    10    10    13     0     1     1.0   35.230  106.466    123.9    835.9
     1     1    18    10    10    14     0     2     2.0   35.268  106.380    140.8    829.1
     1     1    18    10    10    15     0     3     3.0   35.311  106.295    151.5    822.9
     1     1    18    10    10    16     0     2     4.0   35.358  106.210    158.2    816.7
     1     1    18    10    10    17     0     1     5.0   35.406  106.123    161.2    810.6
     1     1    18    10    10    18     0     0     6.0   35.458  106.038    159.4    804.8
     1     1    18    10    10    19     0     1     7.0   35.516  105.957    156.7    801.6
     1     1    18    10    10    20     0     2     8.0   35.582  105.879    158.3    799.6
     1     1    18    10    10    21     0     3     9.0   35.657  105.805    164.5    797.1
     1     1    18    10    10    22     0     2    10.0   35.743  105.735    169.4    795.0
     1     1    18    10    10    23     0     1    11.0   35.837  105.669    166.8    794.5
     1     1    18    10    11     0     0     0    12.0   35.939  105.607    155.5    795.1
     1     1    18    10    11     1     0     1    13.0   36.052  105.553    140.2    799.1
     1     1    18    10    11     2     0     2    14.0   36.182  105.514    125.9    805.2
     1     1    18    10    11     3     0     3    15.0   36.328  105.491    113.2    810.8
     1     1    18    10    11     4     0     2    16.0   36.477  105.482    104.6    815.5
     1     1    18    10    11     5     0     1    17.0   36.614  105.491    101.7    819.3
     1     1    18    10    11     6     0     0    18.0   36.737  105.520    105.4    822.4
     1     1    18    10    11     7     0     1    19.0   36.845  105.557    117.5    825.2
     1     1    18    10    11     8     0     2    20.0   36.937  105.587    143.2    826.5
     1     1    18    10    11     9     0     3    21.0   37.016  105.609    191.7    824.7
     1     1    18    10    11    10     0     2    22.0   37.077  105.603    271.8    819.5
     1     1    18    10    11    11     0     1    23.0   37.123  105.553    391.2    809.0
     1     1    18    10    11    12     0     0    24.0   37.164  105.465    550.6    792.6
     1     1    18    10    11    13     0     1    25.0   37.227  105.384    708.8    775.4
     1     1    18    10    11    14     0     2    26.0   37.322  105.348    836.8    766.1
     1     1    18    10    11    15     0     3    27.0   37.435  105.351    932.5    760.4
     1     1    18    10    11    16     0     2    28.0   37.538  105.384    990.5    758.6
     1     1    18    10    11    17     0     1    29.0   37.620  105.439   1017.1    760.4
     1     1    18    10    11    18     0     0    30.0   37.681  105.513   1023.2    763.7
     1     1    18    10    11    19     0     1    31.0   37.725  105.591   1017.4    767.6
     1     1    18    10    11    20     0     2    32.0   37.755  105.659   1004.4    771.2
     1     1    18    10    11    21     0     3    33.0   37.770  105.716    985.5    774.7
     1     1    18    10    11    22     0     2    34.0   37.773  105.752    970.6    777.7
     1     1    18    10    11    23     0     1    35.0   37.770  105.760    966.8    777.9
     1     1    18    10    12     0     0     0    36.0   37.762  105.741    973.2    776.5
     1     1    18    10    12     1     0     1    37.0   37.761  105.708    982.3    774.1
     1     1    18    10    12     2     0     2    38.0   37.772  105.666    987.7    773.2
     1     1    18    10    12     3     0     3    39.0   37.794  105.615    990.0    772.6
     1     1    18    10    12     4     0     2    40.0   37.822  105.553    991.5    772.0
     1     1    18    10    12     5     0     1    41.0   37.850  105.481    995.4    770.7
     1     1    18    10    12     6     0     0    42.0   37.877  105.399   1002.6    768.9
     1     1    18    10    12     7     0     1    43.0   37.899  105.302   1017.4    766.1
     1     1    18    10    12     8     0     2    44.0   37.913  105.188   1046.2    761.3
     1     1    18    10    12     9     0     3    45.0   37.919  105.058   1092.0    754.3
     1     1    18    10    12    10     0     2    46.0   37.939  104.930   1140.4    746.9
     1     1    18    10    12    11     0     1    47.0   37.993  104.820   1163.9    745.1
     1     1    18    10    12    12     0     0    48.0   38.078  104.729   1166.1    745.9
     1     1    18    10    12    13     0     1    49.0   38.179  104.657   1171.8    747.1
     1     1    18    10    12    14     0     2    50.0   38.283  104.606   1190.1    746.0
     1     1    18    10    12    15     0     3    51.0   38.389  104.581   1216.6    744.5
     1     1    18    10    12    16     0     2    52.0   38.486  104.585   1240.9    742.4
     1     1    18    10    12    17     0     1    53.0   38.568  104.617   1257.8    741.9
     1     1    18    10    12    18     0     0    54.0   38.639  104.674   1272.9    741.3
     1     1    18    10    12    19     0     1    55.0   38.699  104.747   1287.8    740.4
     1     1    18    10    12    20     0     2    56.0   38.745  104.821   1300.4    739.3
     1     1    18    10    12    21     0     3    57.0   38.776  104.897   1308.5    738.5
     1     1    18    10    12    22     0     2    58.0   38.797  104.969   1313.6    738.5
     1     1    18    10    12    23     0     1    59.0   38.810  105.029   1316.1    736.8
     1     1    18    10    13     0     0     0    60.0   38.816  105.076   1314.9    734.4
     1     1    18    10    13     1     0     1    61.0   38.823  105.115   1312.4    732.7
     1     1    18    10    13     2     0     2    62.0   38.837  105.154   1310.3    730.7
     1     1    18    10    13     3     0     3    63.0   38.859  105.196   1309.5    728.2
     1     1    18    10    13     4     0     2    64.0   38.887  105.237   1313.8    725.0
     1     1    18    10    13     5     0     1    65.0   38.921  105.271   1327.7    721.0
     1     1    18    10    13     6     0     0    66.0   38.962  105.299   1354.6    715.9
     1     1    18    10    13     7     0     1    67.0   39.003  105.323   1386.7    709.7
     1     1    18    10    13     8     0     2    68.0   39.040  105.344   1414.3    706.2
     1     1    18    10    13     9     0     3    69.0   39.071  105.360   1434.3    704.0
     1     1    18    10    13    10     0     2    70.0   39.101  105.379   1452.9    702.7
     1     1    18    10    13    11     0     1    71.0   39.136  105.409   1475.1    700.2
     1     1    18    10    13    12     0     0    72.0   39.176  105.451   1499.1    697.3
     1     1    18    10    13    13     0     1    73.0   39.214  105.509   1523.7    693.9
     1     1    18    10    13    14     0     2    74.0   39.239  105.589   1551.3    689.4
     1     1    18    10    13    15     0     3    75.0   39.253  105.691   1585.6    683.3
     1     1    18    10    13    16     0     2    76.0   39.256  105.804   1620.6    675.0
     1     1    18    10    13    17     0     1    77.0   39.246  105.912   1646.8    667.2
     1     1    18    10    13    18     0     0    78.0   39.223  106.015   1663.1    660.4
     1     1    18    10    13    19     0     1    79.0   39.194  106.114   1686.5    662.6
     1     1    18    10    13    20     0     2    80.0   39.170  106.205   1721.0    663.6
     1     1    18    10    13    21     0     3    81.0   39.151  106.288   1769.7    663.5
     1     1    18    10    13    22     0     2    82.0   39.143  106.368   1817.7    662.9
     1     1    18    10    13    23     0     1    83.0   39.148  106.447   1841.8    666.2
     1     1    18    10    14     0     0     0    84.0   39.162  106.521   1835.5    672.1
     1     1    18    10    14     1     0     1    85.0   39.179  106.585   1818.4    680.3
     1     1    18    10    14     2     0     2    86.0   39.203  106.646   1812.2    685.3
     1     1    18    10    14     3     0     3    87.0   39.235  106.705   1815.8    689.1
     1     1    18    10    14     4     0     2    88.0   39.274  106.772   1833.3    691.9
     1     1    18    10    14     5     0     1    89.0   39.318  106.855   1866.3    692.8
     1     1    18    10    14     6     0     0    90.0   39.372  106.960   1906.2    692.9
     1     1    18    10    14     7     0     1    91.0   39.417  107.079   1935.2    689.6
     1     1    18    10    14     8     0     2    92.0   39.439  107.197   1952.7    687.2
     1     1    18    10    14     9     0     3    93.0   39.439  107.313   1960.2    685.6
     1     1    18    10    14    10     0     2    94.0   39.419  107.415   1959.9    685.8
     1     1    18    10    14    11     0     1    95.0   39.385  107.501   1961.0    685.8
     1     1    18    10    14    12     0     0    96.0   39.342  107.579   1970.2    685.0
     1     1    18    10    14    13     0     1    97.0   39.296  107.659   1984.9    682.5
     1     1    18    10    14    14     0     2    98.0   39.251  107.746   1994.2    680.4
     1     1    18    10    14    15     0     3    99.0   39.201  107.845   1990.7    678.9
     1     1    18    10    14    16     0     2   100.0   39.149  107.958   1979.0    678.5
     1     1    18    10    14    17     0     1   101.0   39.098  108.088   1968.0    678.2
     1     1    18    10    14    18     0     0   102.0   39.049  108.233   1955.5    679.3
     1     1    18    10    14    19     0     1   103.0   38.995  108.390   1942.9    681.1
     1     1    18    10    14    20     0     2   104.0   38.932  108.554   1933.2    683.4
     1     1    18    10    14    21     0     3   105.0   38.862  108.718   1925.2    685.7
     1     1    18    10    14    22     0     2   106.0   38.786  108.865   1916.0    688.4
     1     1    18    10    14    23     0     1   107.0   38.700  108.977   1903.0    691.7
     1     1    18    10    15     0     0     0   108.0   38.606  109.060   1885.4    695.3
     1     1    18    10    15     1     0     1   109.0   38.510  109.133   1865.6    699.4
     1     1    18    10    15     2     0     2   110.0   38.421  109.212   1845.6    703.2
     1     1    18    10    15     3     0     3   111.0   38.337  109.298   1824.2    707.3
     1     1    18    10    15     4     0     2   112.0   38.259  109.396   1797.5    711.6
     1     1    18    10    15     5     0     1   113.0   38.187  109.508   1761.6    717.1
     1     1    18    10    15     6     0     0   114.0   38.116  109.625   1714.7    723.5
     1     1    18    10    15     7     0     1   115.0   38.041  109.737   1657.9    731.3
     1     1    18    10    15     8     0     2   116.0   37.957  109.836   1591.6    739.2
     1     1    18    10    15     9     0     3   117.0   37.867  109.912   1519.8    747.3
     1     1    18    10    15    10     0     2   118.0   37.764  109.955   1441.5    755.3
     1     1    18    10    15    11     0     1   119.0   37.642  109.963   1365.1    764.0
     1     1    18    10    15    12     0     0   120.0   37.510  109.948   1308.2    770.2
