# Supplementary material for: Migration of wheat stripe rust from the primary oversummering region to neighboring regions in China
Source: Commun Biol. 2025 Mar 3;8:350. doi: 10.1038/s42003-025-07789-3 (PMC11876435; doi:10.1038/s42003-025-07789-3)
Supplement: Supplementary file 4 — Supplementary Data 2 [file 42003_2025_7789_MOESM4_ESM.zip › Eastern_Liupan_Mountain/Autumn/PL18101018]

     5     1
    GDAS    18    10     1     0     0
    GDAS    18    10     8     0     0
    GDAS    18    10    15     0     0
    GDAS    18    10    22     0     0
    GDAS    18    10    29     0     0
     1 FORWARD  OMEGA   
    18    10    10    18   35.198  106.551   100.0
     1 PRESSURE
     1     1    18    10    10    18     0     0     0.0   35.198  106.551    100.0    844.1
     1     1    18    10    10    19     0     1     1.0   35.222  106.496    111.2    839.6
     1     1    18    10    10    20     0     2     2.0   35.253  106.438    120.9    834.9
     1     1    18    10    10    21     0     3     3.0   35.293  106.379    129.4    829.9
     1     1    18    10    10    22     0     2     4.0   35.341  106.317    136.1    825.0
     1     1    18    10    10    23     0     1     5.0   35.397  106.253    139.6    820.0
     1     1    18    10    11     0     0     0     6.0   35.462  106.190    138.5    815.1
     1     1    18    10    11     1     0     1     7.0   35.547  106.135    136.0    810.4
     1     1    18    10    11     2     0     2     8.0   35.666  106.098    136.8    804.6
     1     1    18    10    11     3     0     3     9.0   35.818  106.083    141.2    798.5
     1     1    18    10    11     4     0     2    10.0   35.992  106.088    150.5    792.0
     1     1    18    10    11     5     0     1    11.0   36.170  106.104    164.5    798.1
     1     1    18    10    11     6     0     0    12.0   36.342  106.124    181.2    804.5
     1     1    18    10    11     7     0     1    13.0   36.508  106.142    204.2    809.8
     1     1    18    10    11     8     0     2    14.0   36.669  106.150    239.2    813.5
     1     1    18    10    11     9     0     3    15.0   36.827  106.151    298.3    814.4
     1     1    18    10    11    10     0     2    16.0   36.992  106.139    401.6    811.8
     1     1    18    10    11    11     0     1    17.0   37.153  106.097    558.0    801.6
     1     1    18    10    11    12     0     0    18.0   37.293  106.025    748.8    787.9
     1     1    18    10    11    13     0     1    19.0   37.422  105.972    906.0    772.5
     1     1    18    10    11    14     0     2    20.0   37.548  105.959    986.2    769.9
     1     1    18    10    11    15     0     3    21.0   37.664  105.977   1004.2    773.7
     1     1    18    10    11    16     0     2    22.0   37.755  106.010    996.6    780.5
     1     1    18    10    11    17     0     1    23.0   37.818  106.064    991.8    782.1
     1     1    18    10    11    18     0     0    24.0   37.866  106.164    994.6    780.9
     1     1    18    10    11    19     0     1    25.0   37.911  106.313   1003.8    777.3
     1     1    18    10    11    20     0     2    26.0   37.956  106.501   1012.0    772.5
     1     1    18    10    11    21     0     3    27.0   37.999  106.739   1011.0    766.5
     1     1    18    10    11    22     0     2    28.0   38.040  107.017    999.2    761.7
     1     1    18    10    11    23     0     1    29.0   38.073  107.285    998.0    764.9
     1     1    18    10    12     0     0     0    30.0   38.095  107.519   1007.3    764.4
     1     1    18    10    12     1     0     1    31.0   38.124  107.731   1029.2    764.0
     1     1    18    10    12     2     0     2    32.0   38.173  107.922   1066.1    760.8
     1     1    18    10    12     3     0     3    33.0   38.240  108.083   1111.0    757.6
     1     1    18    10    12     4     0     2    34.0   38.320  108.214   1159.6    754.2
     1     1    18    10    12     5     0     1    35.0   38.408  108.319   1210.8    750.2
     1     1    18    10    12     6     0     0    36.0   38.501  108.402   1264.6    745.5
     1     1    18    10    12     7     0     1    37.0   38.598  108.470   1327.1    740.3
     1     1    18    10    12     8     0     2    38.0   38.701  108.530   1402.7    733.0
     1     1    18    10    12     9     0     3    39.0   38.811  108.593   1484.4    724.5
     1     1    18    10    12    10     0     2    40.0   38.931  108.674   1559.8    716.5
     1     1    18    10    12    11     0     1    41.0   39.065  108.780   1623.4    710.4
     1     1    18    10    12    12     0     0    42.0   39.212  108.907   1677.3    704.7
     1     1    18    10    12    13     0     1    43.0   39.361  109.044   1728.4    699.3
     1     1    18    10    12    14     0     2    44.0   39.502  109.187   1785.8    694.0
     1     1    18    10    12    15     0     3    45.0   39.632  109.337   1852.2    688.3
     1     1    18    10    12    16     0     2    46.0   39.752  109.494   1933.3    682.0
     1     1    18    10    12    17     0     1    47.0   39.862  109.654   2044.6    674.0
     1     1    18    10    12    18     0     0    48.0   39.967  109.814   2201.9    662.3
     1     1    18    10    12    19     0     1    49.0   40.060  109.983   2359.6    646.3
     1     1    18    10    12    20     0     2    50.0   40.138  110.173   2478.9    636.5
     1     1    18    10    12    21     0     3    51.0   40.198  110.384   2568.9    628.9
     1     1    18    10    12    22     0     2    52.0   40.242  110.610   2637.9    622.1
     1     1    18    10    12    23     0     1    53.0   40.276  110.844   2685.4    616.5
     1     1    18    10    13     0     0     0    54.0   40.301  111.080   2709.1    612.3
     1     1    18    10    13     1     0     1    55.0   40.321  111.326   2720.7    609.3
     1     1    18    10    13     2     0     2    56.0   40.339  111.591   2730.0    605.7
     1     1    18    10    13     3     0     3    57.0   40.363  111.866   2731.9    602.9
     1     1    18    10    13     4     0     2    58.0   40.384  112.154   2726.3    604.0
     1     1    18    10    13     5     0     1    59.0   40.391  112.466   2708.7    609.1
     1     1    18    10    13     6     0     0    60.0   40.392  112.800   2675.7    615.8
     1     1    18    10    13     7     0     1    61.0   40.384  113.141   2631.4    624.7
     1     1    18    10    13     8     0     2    62.0   40.362  113.478   2572.2    635.9
     1     1    18    10    13     9     0     3    63.0   40.327  113.808   2486.8    650.1
     1     1    18    10    13    10     0     2    64.0   40.282  114.121   2363.1    663.0
     1     1    18    10    13    11     0     1    65.0   40.225  114.402   2195.1    673.1
     1     1    18    10    13    12     0     0    66.0   40.165  114.642   1983.9    685.7
     1     1    18    10    13    13     0     1    67.0   40.123  114.844   1732.7    704.2
     1     1    18    10    13    14     0     2    68.0   40.109  115.019   1487.1    725.7
     1     1    18    10    13    15     0     3    69.0   40.115  115.179   1292.1    758.2
     1     1    18    10    13    16     0     2    70.0   40.135  115.332   1130.8    783.9
     1     1    18    10    13    17     0     1    71.0   40.157  115.470    986.7    808.8
     1     1    18    10    13    18     0     0    72.0   40.173  115.592    862.3    830.7
     1     1    18    10    13    19     0     1    73.0   40.184  115.691    760.2    848.6
     1     1    18    10    13    20     0     2    74.0   40.191  115.766    678.4    862.4
     1     1    18    10    13    21     0     3    75.0   40.192  115.821    609.3    873.9
     1     1    18    10    13    22     0     2    76.0   40.188  115.866    548.3    884.0
     1     1    18    10    13    23     0     1    77.0   40.177  115.911    493.3    894.3
     1     1    18    10    14     0     0     0    78.0   40.159  115.956    442.5    905.0
     1     1    18    10    14     1     0     1    79.0   40.139  115.986    407.8    914.3
     1     1    18    10    14     2     0     2    80.0   40.125  115.992    400.2    916.6
     1     1    18    10    14     3     0     3    81.0   40.117  115.977    417.4    914.2
     1     1    18    10    14     4     0     2    82.0   40.123  115.945    453.1    906.1
     1     1    18    10    14     5     0     1    83.0   40.154  115.902    500.2    894.8
     1     1    18    10    14     6     0     0    84.0   40.207  115.851    559.7    881.0
     1     1    18    10    14     7     0     1    85.0   40.271  115.807    614.5    866.6
     1     1    18    10    14     8     0     2    86.0   40.336  115.778    651.1    857.5
     1     1    18    10    14     9     0     3    87.0   40.402  115.759    675.0    850.8
     1     1    18    10    14    10     0     2    88.0   40.460  115.747    685.0    846.0
     1     1    18    10    14    11     0     1    89.0   40.501  115.741    674.6    844.9
     1     1    18    10    14    12     0     0    90.0   40.524  115.741    641.4    847.3
     1     1    18    10    14    13     0     1    91.0   40.542  115.742    600.0    852.8
     1     1    18    10    14    14     0     2    92.0   40.565  115.738    565.1    855.1
     1     1    18    10    14    15     0     3    93.0   40.591  115.730    536.2    856.5
     1     1    18    10    14    16     0     2    94.0   40.618  115.719    511.7    856.9
     1     1    18    10    14    17     0     1    95.0   40.644  115.703    490.9    857.1
     1     1    18    10    14    18     0     0    96.0   40.671  115.683    474.6    856.7
     1     1    18    10    14    19     0     1    97.0   40.697  115.657    460.7    855.5
     1     1    18    10    14    20     0     2    98.0   40.720  115.625    447.2    854.6
     1     1    18    10    14    21     0     3    99.0   40.741  115.585    434.8    853.5
     1     1    18    10    14    22     0     2   100.0   40.765  115.536    428.2    851.7
     1     1    18    10    14    23     0     1   101.0   40.798  115.476    433.2    847.8
     1     1    18    10    15     0     0     0   102.0   40.838  115.401    453.4    842.0
     1     1    18    10    15     1     0     1   103.0   40.878  115.313    490.1    834.4
     1     1    18    10    15     2     0     2   104.0   40.907  115.217    539.7    826.2
     1     1    18    10    15     3     0     3   105.0   40.924  115.110    601.6    817.2
     1     1    18    10    15     4     0     2   106.0   40.924  114.989    688.8    806.4
     1     1    18    10    15     5     0     1   107.0   40.887  114.857    790.8    792.8
     1     1    18    10    15     6     0     0   108.0   40.805  114.733    862.3    784.0
     1     1    18    10    15     7     0     1   109.0   40.689  114.643    888.6    781.4
     1     1    18    10    15     8     0     2   110.0   40.556  114.594    879.9    785.1
     1     1    18    10    15     9     0     3   111.0   40.415  114.581    859.6    789.7
     1     1    18    10    15    10     0     2   112.0   40.266  114.595    846.5    793.2
     1     1    18    10    15    11     0     1   113.0   40.106  114.627    847.3    793.4
     1     1    18    10    15    12     0     0   114.0   39.938  114.658    854.9    796.1
     1     1    18    10    15    13     0     1   115.0   39.768  114.684    857.8    807.2
     1     1    18    10    15    14     0     2   116.0   39.603  114.710    848.7    820.7
     1     1    18    10    15    15     0     3   117.0   39.442  114.739    828.7    835.8
     1     1    18    10    15    16     0     2   118.0   39.294  114.767    801.0    851.3
     1     1    18    10    15    17     0     1   119.0   39.164  114.782    768.9    866.1
     1     1    18    10    15    18     0     0   120.0   39.044  114.772    730.5    879.6
