# Supplementary material for: Migration of wheat stripe rust from the primary oversummering region to neighboring regions in China
Source: Commun Biol. 2025 Mar 3;8:350. doi: 10.1038/s42003-025-07789-3 (PMC11876435; doi:10.1038/s42003-025-07789-3)
Supplement: Supplementary file 4 — Supplementary Data 2 [file 42003_2025_7789_MOESM4_ESM.zip › Eastern_Liupan_Mountain/Autumn/PL18101100]

     5     1
    GDAS    18    10     1     0     0
    GDAS    18    10     8     0     0
    GDAS    18    10    15     0     0
    GDAS    18    10    22     0     0
    GDAS    18    10    29     0     0
     1 FORWARD  OMEGA   
    18    10    11     0   35.198  106.551   100.0
     1 PRESSURE
     1     1    18    10    11     0     0     0     0.0   35.198  106.551    100.0    844.8
     1     1    18    10    11     1     0     1     1.0   35.254  106.498    110.3    839.9
     1     1    18    10    11     2     0     2     2.0   35.348  106.448    125.3    833.5
     1     1    18    10    11     3     0     3     3.0   35.482  106.407    147.9    825.4
     1     1    18    10    11     4     0     2     4.0   35.648  106.379    178.9    815.5
     1     1    18    10    11     5     0     1     5.0   35.834  106.367    217.4    805.5
     1     1    18    10    11     6     0     0     6.0   36.036  106.369    260.4    797.4
     1     1    18    10    11     7     0     1     7.0   36.243  106.372    307.5    798.2
     1     1    18    10    11     8     0     2     8.0   36.449  106.366    362.5    798.5
     1     1    18    10    11     9     0     3     9.0   36.657  106.355    437.2    797.2
     1     1    18    10    11    10     0     2    10.0   36.876  106.337    544.8    793.1
     1     1    18    10    11    11     0     1    11.0   37.101  106.307    693.1    785.6
     1     1    18    10    11    12     0     0    12.0   37.302  106.260    865.0    774.5
     1     1    18    10    11    13     0     1    13.0   37.474  106.227   1007.9    763.3
     1     1    18    10    11    14     0     2    14.0   37.632  106.236   1091.2    760.8
     1     1    18    10    11    15     0     3    15.0   37.782  106.281   1132.7    761.4
     1     1    18    10    11    16     0     2    16.0   37.917  106.365   1166.7    762.0
     1     1    18    10    11    17     0     1    17.0   38.033  106.514   1210.0    754.6
     1     1    18    10    11    18     0     0    18.0   38.142  106.748   1256.3    743.5
     1     1    18    10    11    19     0     1    19.0   38.251  107.030   1297.7    739.1
     1     1    18    10    11    20     0     2    20.0   38.352  107.298   1333.7    738.0
     1     1    18    10    11    21     0     3    21.0   38.434  107.550   1368.5    734.4
     1     1    18    10    11    22     0     2    22.0   38.504  107.786   1407.4    730.1
     1     1    18    10    11    23     0     1    23.0   38.570  107.990   1446.2    724.0
     1     1    18    10    12     0     0     0    24.0   38.630  108.155   1472.3    721.9
     1     1    18    10    12     1     0     1    25.0   38.687  108.293   1491.7    722.7
     1     1    18    10    12     2     0     2    26.0   38.751  108.417   1519.9    720.8
     1     1    18    10    12     3     0     3    27.0   38.825  108.531   1556.3    717.8
     1     1    18    10    12     4     0     2    28.0   38.905  108.639   1597.6    713.8
     1     1    18    10    12     5     0     1    29.0   38.986  108.750   1640.6    709.7
     1     1    18    10    12     6     0     0    30.0   39.064  108.874   1690.2    705.6
     1     1    18    10    12     7     0     1    31.0   39.153  109.007   1754.9    699.7
     1     1    18    10    12     8     0     2    32.0   39.259  109.137   1830.4    691.7
     1     1    18    10    12     9     0     3    33.0   39.371  109.262   1904.5    684.6
     1     1    18    10    12    10     0     2    34.0   39.476  109.396   1967.0    678.7
     1     1    18    10    12    11     0     1    35.0   39.571  109.541   2010.3    675.7
     1     1    18    10    12    12     0     0    36.0   39.656  109.690   2034.6    674.5
     1     1    18    10    12    13     0     1    37.0   39.739  109.840   2055.4    675.3
     1     1    18    10    12    14     0     2    38.0   39.825  110.001   2088.5    674.1
     1     1    18    10    12    15     0     3    39.0   39.919  110.182   2140.2    671.5
     1     1    18    10    12    16     0     2    40.0   40.017  110.376   2224.4    665.4
     1     1    18    10    12    17     0     1    41.0   40.103  110.583   2336.0    653.5
     1     1    18    10    12    18     0     0    42.0   40.168  110.814   2463.4    640.9
     1     1    18    10    12    19     0     1    43.0   40.209  111.063   2578.0    626.7
     1     1    18    10    12    20     0     2    44.0   40.231  111.314   2643.8    616.0
     1     1    18    10    12    21     0     3    45.0   40.234  111.563   2663.6    611.7
     1     1    18    10    12    22     0     2    46.0   40.223  111.814   2652.1    610.2
     1     1    18    10    12    23     0     1    47.0   40.207  112.063   2626.5    611.4
     1     1    18    10    13     0     0     0    48.0   40.191  112.307   2605.6    617.1
     1     1    18    10    13     1     0     1    49.0   40.180  112.553   2583.6    622.0
     1     1    18    10    13     2     0     2    50.0   40.177  112.813   2559.1    628.2
     1     1    18    10    13     3     0     3    51.0   40.182  113.083   2538.8    634.5
     1     1    18    10    13     4     0     2    52.0   40.188  113.362   2503.2    641.9
     1     1    18    10    13     5     0     1    53.0   40.191  113.647   2419.4    654.5
     1     1    18    10    13     6     0     0    54.0   40.205  113.937   2260.4    673.0
     1     1    18    10    13     7     0     1    55.0   40.225  114.212   2051.6    692.1
     1     1    18    10    13     8     0     2    56.0   40.239  114.458   1865.5    703.2
     1     1    18    10    13     9     0     3    57.0   40.248  114.682   1698.5    712.2
     1     1    18    10    13    10     0     2    58.0   40.257  114.887   1533.5    721.9
     1     1    18    10    13    11     0     1    59.0   40.273  115.073   1365.8    739.9
     1     1    18    10    13    12     0     0    60.0   40.307  115.243   1198.6    767.4
     1     1    18    10    13    13     0     1    61.0   40.356  115.403   1053.0    793.7
     1     1    18    10    13    14     0     2    62.0   40.407  115.560    943.1    812.9
     1     1    18    10    13    15     0     3    63.0   40.450  115.714    856.9    829.0
     1     1    18    10    13    16     0     2    64.0   40.484  115.858    781.7    842.4
     1     1    18    10    13    17     0     1    65.0   40.509  115.989    710.6    855.4
     1     1    18    10    13    18     0     0    66.0   40.532  116.113    646.9    867.1
     1     1    18    10    13    19     0     1    67.0   40.552  116.228    597.5    876.8
     1     1    18    10    13    20     0     2    68.0   40.563  116.325    561.5    884.1
     1     1    18    10    13    21     0     3    69.0   40.560  116.404    534.4    890.6
     1     1    18    10    13    22     0     2    70.0   40.551  116.471    514.5    896.8
     1     1    18    10    13    23     0     1    71.0   40.541  116.533    501.2    902.0
     1     1    18    10    14     0     0     0    72.0   40.530  116.590    492.6    906.5
     1     1    18    10    14     1     0     1    73.0   40.518  116.638    485.9    910.4
     1     1    18    10    14     2     0     2    74.0   40.507  116.674    477.6    913.8
     1     1    18    10    14     3     0     3    75.0   40.498  116.698    465.9    917.0
     1     1    18    10    14     4     0     2    76.0   40.501  116.707    460.0    918.9
     1     1    18    10    14     5     0     1    77.0   40.525  116.699    469.3    915.5
     1     1    18    10    14     6     0     0    78.0   40.571  116.674    495.2    908.2
     1     1    18    10    14     7     0     1    79.0   40.632  116.644    534.5    898.0
     1     1    18    10    14     8     0     2    80.0   40.703  116.620    581.8    887.3
     1     1    18    10    14     9     0     3    81.0   40.786  116.599    635.7    875.4
     1     1    18    10    14    10     0     2    82.0   40.864  116.583    684.1    863.2
     1     1    18    10    14    11     0     1    83.0   40.925  116.570    715.0    855.4
     1     1    18    10    14    12     0     0    84.0   40.970  116.560    726.3    851.0
     1     1    18    10    14    13     0     1    85.0   41.007  116.552    724.2    849.4
     1     1    18    10    14    14     0     2    86.0   41.042  116.543    715.4    848.2
     1     1    18    10    14    15     0     3    87.0   41.076  116.535    701.5    847.5
     1     1    18    10    14    16     0     2    88.0   41.109  116.528    687.6    847.2
     1     1    18    10    14    17     0     1    89.0   41.140  116.519    678.7    845.9
     1     1    18    10    14    18     0     0    90.0   41.169  116.510    674.7    844.2
     1     1    18    10    14    19     0     1    91.0   41.194  116.499    672.2    842.1
     1     1    18    10    14    20     0     2    92.0   41.214  116.484    667.2    840.8
     1     1    18    10    14    21     0     3    93.0   41.227  116.463    659.2    840.0
     1     1    18    10    14    22     0     2    94.0   41.242  116.431    654.1    838.9
     1     1    18    10    14    23     0     1    95.0   41.264  116.383    657.5    835.2
     1     1    18    10    15     0     0     0    96.0   41.293  116.320    668.0    830.0
     1     1    18    10    15     1     0     1    97.0   41.322  116.248    683.6    824.0
     1     1    18    10    15     2     0     2    98.0   41.346  116.173    705.3    818.0
     1     1    18    10    15     3     0     3    99.0   41.365  116.091    736.3    811.3
     1     1    18    10    15     4     0     2   100.0   41.379  116.007    773.8    803.4
     1     1    18    10    15     5     0     1   101.0   41.386  115.926    817.6    798.0
     1     1    18    10    15     6     0     0   102.0   41.384  115.851    870.9    791.6
     1     1    18    10    15     7     0     1   103.0   41.358  115.780    924.5    785.3
     1     1    18    10    15     8     0     2   104.0   41.298  115.703    967.8    781.6
     1     1    18    10    15     9     0     3   105.0   41.197  115.608    995.4    780.0
     1     1    18    10    15    10     0     2   106.0   41.043  115.484    997.3    781.1
     1     1    18    10    15    11     0     1   107.0   40.846  115.359    969.7    785.6
     1     1    18    10    15    12     0     0   108.0   40.639  115.284    924.8    791.0
     1     1    18    10    15    13     0     1   109.0   40.446  115.251    881.1    797.0
     1     1    18    10    15    14     0     2   110.0   40.267  115.230    848.4    800.7
     1     1    18    10    15    15     0     3   111.0   40.088  115.205    829.9    802.0
     1     1    18    10    15    16     0     2   112.0   39.913  115.178    829.3    808.0
     1     1    18    10    15    17     0     1   113.0   39.751  115.155    835.9    820.0
     1     1    18    10    15    18     0     0   114.0   39.600  115.123    840.6    831.6
     1     1    18    10    15    19     0     1   115.0   39.465  115.088    849.3    842.3
     1     1    18    10    15    20     0     2   116.0   39.345  115.054    867.8    850.5
     1     1    18    10    15    21     0     3   117.0   39.241  115.022    896.5    856.4
     1     1    18    10    15    22     0     2   118.0   39.147  114.987    934.7    860.4
     1     1    18    10    15    23     0     1   119.0   39.055  114.949    981.6    862.9
     1     1    18    10    16     0     0     0   120.0   38.956  114.912   1035.7    861.8
