# Supplementary material for: Migration of wheat stripe rust from the primary oversummering region to neighboring regions in China
Source: Commun Biol. 2025 Mar 3;8:350. doi: 10.1038/s42003-025-07789-3 (PMC11876435; doi:10.1038/s42003-025-07789-3)
Supplement: Supplementary file 4 — Supplementary Data 2 [file 42003_2025_7789_MOESM4_ESM.zip › Eastern_Liupan_Mountain/Autumn/PL18101106]

     5     1
    GDAS    18    10     1     0     0
    GDAS    18    10     8     0     0
    GDAS    18    10    15     0     0
    GDAS    18    10    22     0     0
    GDAS    18    10    29     0     0
     1 FORWARD  OMEGA   
    18    10    11     6   35.198  106.551   100.0
     1 PRESSURE
     1     1    18    10    11     6     0     0     0.0   35.198  106.551    100.0    842.8
     1     1    18    10    11     7     0     1     1.0   35.387  106.520    139.9    833.2
     1     1    18    10    11     8     0     2     2.0   35.593  106.485    196.2    819.5
     1     1    18    10    11     9     0     3     3.0   35.815  106.450    262.9    804.8
     1     1    18    10    11    10     0     2     4.0   36.051  106.422    323.9    792.5
     1     1    18    10    11    11     0     1     5.0   36.298  106.398    379.7    793.5
     1     1    18    10    11    12     0     0     6.0   36.560  106.364    452.5    793.7
     1     1    18    10    11    13     0     1     7.0   36.842  106.349    555.5    791.0
     1     1    18    10    11    14     0     2     8.0   37.127  106.383    664.1    786.6
     1     1    18    10    11    15     0     3     9.0   37.394  106.457    743.9    784.1
     1     1    18    10    11    16     0     2    10.0   37.624  106.556    804.5    784.3
     1     1    18    10    11    17     0     1    11.0   37.814  106.713    868.7    779.0
     1     1    18    10    11    18     0     0    12.0   37.980  107.000    944.0    767.1
     1     1    18    10    11    19     0     1    13.0   38.142  107.353   1045.7    762.4
     1     1    18    10    11    20     0     2    14.0   38.281  107.659   1154.5    753.1
     1     1    18    10    11    21     0     3    15.0   38.393  107.952   1263.9    741.7
     1     1    18    10    11    22     0     2    16.0   38.487  108.216   1357.8    733.6
     1     1    18    10    11    23     0     1    17.0   38.570  108.425   1421.2    730.0
     1     1    18    10    12     0     0     0    18.0   38.639  108.589   1462.9    727.5
     1     1    18    10    12     1     0     1    19.0   38.707  108.722   1499.1    725.8
     1     1    18    10    12     2     0     2    20.0   38.789  108.839   1540.1    722.1
     1     1    18    10    12     3     0     3    21.0   38.888  108.943   1587.9    717.4
     1     1    18    10    12     4     0     2    22.0   38.996  109.044   1640.0    711.3
     1     1    18    10    12     5     0     1    23.0   39.097  109.152   1692.4    706.1
     1     1    18    10    12     6     0     0    24.0   39.184  109.274   1746.8    701.2
     1     1    18    10    12     7     0     1    25.0   39.270  109.403   1802.6    696.1
     1     1    18    10    12     8     0     2    26.0   39.363  109.533   1858.4    691.2
     1     1    18    10    12     9     0     3    27.0   39.459  109.666   1910.7    686.8
     1     1    18    10    12    10     0     2    28.0   39.550  109.802   1953.4    683.5
     1     1    18    10    12    11     0     1    29.0   39.631  109.939   1981.6    682.0
     1     1    18    10    12    12     0     0    30.0   39.705  110.068   1995.2    682.1
     1     1    18    10    12    13     0     1    31.0   39.784  110.198   2010.2    683.2
     1     1    18    10    12    14     0     2    32.0   39.877  110.346   2041.4    681.5
     1     1    18    10    12    15     0     3    33.0   39.980  110.516   2090.1    677.9
     1     1    18    10    12    16     0     2    34.0   40.081  110.708   2165.4    670.5
     1     1    18    10    12    17     0     1    35.0   40.164  110.926   2268.8    657.9
     1     1    18    10    12    18     0     0    36.0   40.220  111.173   2374.8    642.5
     1     1    18    10    12    19     0     1    37.0   40.250  111.431   2446.3    630.2
     1     1    18    10    12    20     0     2    38.0   40.260  111.690   2470.6    625.3
     1     1    18    10    12    21     0     3    39.0   40.248  111.954   2453.6    623.5
     1     1    18    10    12    22     0     2    40.0   40.227  112.221   2422.6    630.3
     1     1    18    10    12    23     0     1    41.0   40.210  112.479   2396.7    636.2
     1     1    18    10    13     0     0     0    42.0   40.194  112.729   2373.8    641.6
     1     1    18    10    13     1     0     1    43.0   40.178  112.983   2352.4    647.4
     1     1    18    10    13     2     0     2    44.0   40.169  113.243   2325.9    654.9
     1     1    18    10    13     3     0     3    45.0   40.167  113.498   2281.3    665.0
     1     1    18    10    13     4     0     2    46.0   40.169  113.756   2195.1    676.6
     1     1    18    10    13     5     0     1    47.0   40.181  114.016   2027.5    695.2
     1     1    18    10    13     6     0     0    48.0   40.214  114.253   1798.1    712.9
     1     1    18    10    13     7     0     1    49.0   40.257  114.458   1600.0    728.6
     1     1    18    10    13     8     0     2    50.0   40.295  114.639   1452.5    736.9
     1     1    18    10    13     9     0     3    51.0   40.328  114.809   1333.0    743.1
     1     1    18    10    13    10     0     2    52.0   40.359  114.974   1218.9    749.6
     1     1    18    10    13    11     0     1    53.0   40.399  115.135   1102.7    768.9
     1     1    18    10    13    12     0     0    54.0   40.452  115.292    987.7    789.6
     1     1    18    10    13    13     0     1    55.0   40.510  115.447    890.0    808.2
     1     1    18    10    13    14     0     2    56.0   40.565  115.599    810.4    822.1
     1     1    18    10    13    15     0     3    57.0   40.608  115.745    737.9    834.4
     1     1    18    10    13    16     0     2    58.0   40.641  115.881    667.6    846.2
     1     1    18    10    13    17     0     1    59.0   40.668  116.007    598.2    857.6
     1     1    18    10    13    18     0     0    60.0   40.692  116.128    538.1    868.6
     1     1    18    10    13    19     0     1    61.0   40.710  116.238    494.8    877.4
     1     1    18    10    13    20     0     2    62.0   40.714  116.325    463.7    884.4
     1     1    18    10    13    21     0     3    63.0   40.703  116.391    439.9    890.8
     1     1    18    10    13    22     0     2    64.0   40.686  116.442    422.3    896.9
     1     1    18    10    13    23     0     1    65.0   40.670  116.486    410.4    901.3
     1     1    18    10    14     0     0     0    66.0   40.653  116.525    402.1    905.2
     1     1    18    10    14     1     0     1    67.0   40.638  116.556    394.5    908.6
     1     1    18    10    14     2     0     2    68.0   40.625  116.577    385.6    911.5
     1     1    18    10    14     3     0     3    69.0   40.616  116.589    374.8    914.1
     1     1    18    10    14     4     0     2    70.0   40.619  116.588    372.8    914.8
     1     1    18    10    14     5     0     1    71.0   40.644  116.570    389.9    910.2
     1     1    18    10    14     6     0     0    72.0   40.690  116.534    428.7    901.4
     1     1    18    10    14     7     0     1    73.0   40.752  116.493    482.7    888.2
     1     1    18    10    14     8     0     2    74.0   40.825  116.459    542.2    875.4
     1     1    18    10    14     9     0     3    75.0   40.909  116.427    606.5    861.9
     1     1    18    10    14    10     0     2    76.0   40.988  116.401    656.1    848.3
     1     1    18    10    14    11     0     1    77.0   41.048  116.385    674.5    842.5
     1     1    18    10    14    12     0     0    78.0   41.090  116.376    664.7    841.5
     1     1    18    10    14    13     0     1    79.0   41.125  116.370    642.3    843.5
     1     1    18    10    14    14     0     2    80.0   41.161  116.365    618.3    844.2
     1     1    18    10    14    15     0     3    81.0   41.196  116.362    592.1    845.1
     1     1    18    10    14    16     0     2    82.0   41.230  116.360    569.1    846.0
     1     1    18    10    14    17     0     1    83.0   41.261  116.357    554.4    845.7
     1     1    18    10    14    18     0     0    84.0   41.288  116.355    547.5    844.8
     1     1    18    10    14    19     0     1    85.0   41.309  116.350    542.7    843.4
     1     1    18    10    14    20     0     2    86.0   41.324  116.339    534.2    842.9
     1     1    18    10    14    21     0     3    87.0   41.331  116.319    521.2    843.0
     1     1    18    10    14    22     0     2    88.0   41.337  116.286    509.9    843.1
     1     1    18    10    14    23     0     1    89.0   41.349  116.235    506.1    840.9
     1     1    18    10    15     0     0     0    90.0   41.367  116.167    508.9    837.1
     1     1    18    10    15     1     0     1    91.0   41.383  116.088    516.4    832.6
     1     1    18    10    15     2     0     2    92.0   41.392  116.007    528.5    828.2
     1     1    18    10    15     3     0     3    93.0   41.391  115.921    549.9    825.1
     1     1    18    10    15     4     0     2    94.0   41.386  115.831    583.5    820.6
     1     1    18    10    15     5     0     1    95.0   41.375  115.742    629.4    815.1
     1     1    18    10    15     6     0     0    96.0   41.356  115.652    689.9    808.1
     1     1    18    10    15     7     0     1    97.0   41.314  115.561    755.9    800.5
     1     1    18    10    15     8     0     2    98.0   41.234  115.463    812.6    795.4
     1     1    18    10    15     9     0     3    99.0   41.108  115.349    850.9    792.3
     1     1    18    10    15    10     0     2   100.0   40.932  115.223    861.3    791.4
     1     1    18    10    15    11     0     1   101.0   40.731  115.136    845.9    791.7
     1     1    18    10    15    12     0     0   102.0   40.530  115.104    816.8    793.6
     1     1    18    10    15    13     0     1   103.0   40.344  115.102    787.3    796.7
     1     1    18    10    15    14     0     2   104.0   40.172  115.101    765.6    798.8
     1     1    18    10    15    15     0     3   105.0   39.998  115.090    759.3    798.8
     1     1    18    10    15    16     0     2   106.0   39.829  115.075    767.9    812.3
     1     1    18    10    15    17     0     1   107.0   39.677  115.058    773.9    825.7
     1     1    18    10    15    18     0     0   108.0   39.540  115.030    778.0    837.4
     1     1    18    10    15    19     0     1   109.0   39.418  114.998    786.4    847.9
     1     1    18    10    15    20     0     2   110.0   39.311  114.969    803.7    856.5
     1     1    18    10    15    21     0     3   111.0   39.214  114.942    829.3    862.9
     1     1    18    10    15    22     0     2   112.0   39.121  114.910    865.0    867.2
     1     1    18    10    15    23     0     1   113.0   39.027  114.873    912.7    869.0
     1     1    18    10    16     0     0     0   114.0   38.926  114.835    969.5    865.4
     1     1    18    10    16     1     0     1   115.0   38.811  114.796   1024.9    860.4
     1     1    18    10    16     2     0     2   116.0   38.683  114.755   1073.1    857.9
     1     1    18    10    16     3     0     3   117.0   38.548  114.712   1115.6    856.2
     1     1    18    10    16     4     0     2   118.0   38.408  114.665   1152.6    854.7
     1     1    18    10    16     5     0     1   119.0   38.264  114.611   1181.9    853.5
     1     1    18    10    16     6     0     0   120.0   38.119  114.555   1198.6    853.9
