# Supplementary material for: Migration of wheat stripe rust from the primary oversummering region to neighboring regions in China
Source: Commun Biol. 2025 Mar 3;8:350. doi: 10.1038/s42003-025-07789-3 (PMC11876435; doi:10.1038/s42003-025-07789-3)
Supplement: Supplementary file 4 — Supplementary Data 2 [file 42003_2025_7789_MOESM4_ESM.zip › Eastern_Liupan_Mountain/Autumn/PL18101112]

     5     1
    GDAS    18    10     1     0     0
    GDAS    18    10     8     0     0
    GDAS    18    10    15     0     0
    GDAS    18    10    22     0     0
    GDAS    18    10    29     0     0
     1 FORWARD  OMEGA   
    18    10    11    12   35.198  106.551   100.0
     1 PRESSURE
     1     1    18    10    11    12     0     0     0.0   35.198  106.551    100.0    842.6
     1     1    18    10    11    13     0     1     1.0   35.365  106.501    137.1    832.2
     1     1    18    10    11    14     0     2     2.0   35.555  106.474    165.0    822.1
     1     1    18    10    11    15     0     3     3.0   35.764  106.481    174.1    815.7
     1     1    18    10    11    16     0     2     4.0   35.977  106.513    173.7    813.2
     1     1    18    10    11    17     0     1     5.0   36.176  106.552    178.9    817.8
     1     1    18    10    11    18     0     0     6.0   36.356  106.596    191.8    820.6
     1     1    18    10    11    19     0     1     7.0   36.524  106.642    210.3    821.8
     1     1    18    10    11    20     0     2     8.0   36.686  106.691    232.5    821.9
     1     1    18    10    11    21     0     3     9.0   36.844  106.743    256.6    820.8
     1     1    18    10    11    22     0     2    10.0   37.002  106.800    279.6    818.7
     1     1    18    10    11    23     0     1    11.0   37.153  106.862    298.4    818.8
     1     1    18    10    12     0     0     0    12.0   37.281  106.928    310.9    818.7
     1     1    18    10    12     1     0     1    13.0   37.389  106.998    320.2    818.8
     1     1    18    10    12     2     0     2    14.0   37.486  107.075    330.9    819.5
     1     1    18    10    12     3     0     3    15.0   37.573  107.154    344.3    819.9
     1     1    18    10    12     4     0     2    16.0   37.653  107.232    358.0    819.6
     1     1    18    10    12     5     0     1    17.0   37.724  107.309    367.8    819.7
     1     1    18    10    12     6     0     0    18.0   37.788  107.382    371.2    820.3
     1     1    18    10    12     7     0     1    19.0   37.841  107.443    374.7    821.5
     1     1    18    10    12     8     0     2    20.0   37.882  107.480    387.4    821.0
     1     1    18    10    12     9     0     3    21.0   37.910  107.490    412.2    819.2
     1     1    18    10    12    10     0     2    22.0   37.943  107.475    463.4    815.7
     1     1    18    10    12    11     0     1    23.0   37.998  107.437    568.9    807.2
     1     1    18    10    12    12     0     0    24.0   38.084  107.375    735.0    791.2
     1     1    18    10    12    13     0     1    25.0   38.193  107.328    891.8    773.6
     1     1    18    10    12    14     0     2    26.0   38.308  107.325   1001.9    765.3
     1     1    18    10    12    15     0     3    27.0   38.423  107.356   1073.3    761.1
     1     1    18    10    12    16     0     2    28.0   38.541  107.419   1114.2    758.5
     1     1    18    10    12    17     0     1    29.0   38.669  107.515   1135.6    757.5
     1     1    18    10    12    18     0     0    30.0   38.814  107.650   1153.5    755.7
     1     1    18    10    12    19     0     1    31.0   38.971  107.820   1174.6    750.9
     1     1    18    10    12    20     0     2    32.0   39.124  108.005   1193.8    746.4
     1     1    18    10    12    21     0     3    33.0   39.262  108.184   1208.6    746.2
     1     1    18    10    12    22     0     2    34.0   39.383  108.352   1223.8    745.8
     1     1    18    10    12    23     0     1    35.0   39.491  108.509   1245.1    742.8
     1     1    18    10    13     0     0     0    36.0   39.588  108.658   1267.2    739.0
     1     1    18    10    13     1     0     1    37.0   39.685  108.811   1296.9    734.9
     1     1    18    10    13     2     0     2    38.0   39.794  108.984   1348.3    727.0
     1     1    18    10    13     3     0     3    39.0   39.921  109.186   1429.8    720.4
     1     1    18    10    13     4     0     2    40.0   40.051  109.397   1545.0    713.3
     1     1    18    10    13     5     0     1    41.0   40.171  109.609   1685.8    703.5
     1     1    18    10    13     6     0     0    42.0   40.280  109.832   1834.4    691.4
     1     1    18    10    13     7     0     1    43.0   40.373  110.066   1993.2    676.7
     1     1    18    10    13     8     0     2    44.0   40.442  110.308   2161.6    658.9
     1     1    18    10    13     9     0     3    45.0   40.482  110.560   2335.8    640.6
     1     1    18    10    13    10     0     2    46.0   40.506  110.833   2521.1    622.4
     1     1    18    10    13    11     0     1    47.0   40.518  111.139   2713.9    603.8
     1     1    18    10    13    12     0     0    48.0   40.503  111.482   2888.0    588.8
