# Supplementary material for: Migration of wheat stripe rust from the primary oversummering region to neighboring regions in China
Source: Commun Biol. 2025 Mar 3;8:350. doi: 10.1038/s42003-025-07789-3 (PMC11876435; doi:10.1038/s42003-025-07789-3)
Supplement: Supplementary file 4 — Supplementary Data 2 [file 42003_2025_7789_MOESM4_ESM.zip › Eastern_Liupan_Mountain/Autumn/PL18101118]

     5     1
    GDAS    18    10     1     0     0
    GDAS    18    10     8     0     0
    GDAS    18    10    15     0     0
    GDAS    18    10    22     0     0
    GDAS    18    10    29     0     0
     1 FORWARD  OMEGA   
    18    10    11    18   35.198  106.551   100.0
     1 PRESSURE
     1     1    18    10    11    18     0     0     0.0   35.198  106.551    100.0    841.8
     1     1    18    10    11    19     0     1     1.0   35.315  106.533    111.8    836.9
     1     1    18    10    11    20     0     2     2.0   35.442  106.523    125.9    832.0
     1     1    18    10    11    21     0     3     3.0   35.578  106.524    142.4    826.7
     1     1    18    10    11    22     0     2     4.0   35.722  106.533    160.3    821.5
     1     1    18    10    11    23     0     1     5.0   35.873  106.549    178.4    816.6
     1     1    18    10    12     0     0     0     6.0   36.026  106.570    196.1    813.2
     1     1    18    10    12     1     0     1     7.0   36.183  106.595    214.1    814.9
     1     1    18    10    12     2     0     2     8.0   36.343  106.622    232.7    816.1
     1     1    18    10    12     3     0     3     9.0   36.506  106.651    252.4    816.9
     1     1    18    10    12     4     0     2    10.0   36.668  106.679    275.0    816.5
     1     1    18    10    12     5     0     1    11.0   36.828  106.705    304.5    815.0
     1     1    18    10    12     6     0     0    12.0   36.985  106.728    346.1    812.1
     1     1    18    10    12     7     0     1    13.0   37.130  106.740    396.9    809.1
     1     1    18    10    12     8     0     2    14.0   37.252  106.729    447.5    806.0
     1     1    18    10    12     9     0     3    15.0   37.349  106.692    498.1    803.3
     1     1    18    10    12    10     0     2    16.0   37.436  106.636    554.2    801.1
     1     1    18    10    12    11     0     1    17.0   37.526  106.567    621.4    798.3
     1     1    18    10    12    12     0     0    18.0   37.617  106.480    700.5    794.2
     1     1    18    10    12    13     0     1    19.0   37.707  106.383    776.6    790.1
     1     1    18    10    12    14     0     2    20.0   37.798  106.279    837.1    789.4
     1     1    18    10    12    15     0     3    21.0   37.885  106.153    882.7    790.8
     1     1    18    10    12    16     0     2    22.0   37.963  106.027    911.4    793.3
     1     1    18    10    12    17     0     1    23.0   38.048  105.947    923.1    789.0
     1     1    18    10    12    18     0     0    24.0   38.145  105.937    920.4    780.2
     1     1    18    10    12    19     0     1    25.0   38.242  105.974    909.2    773.0
     1     1    18    10    12    20     0     2    26.0   38.327  106.027    897.9    766.5
     1     1    18    10    12    21     0     3    27.0   38.399  106.096    890.8    761.9
     1     1    18    10    12    22     0     2    28.0   38.459  106.164    882.8    759.1
     1     1    18    10    12    23     0     1    29.0   38.507  106.215    868.0    758.7
     1     1    18    10    13     0     0     0    30.0   38.543  106.249    846.3    759.7
     1     1    18    10    13     1     0     1    31.0   38.575  106.273    824.7    761.5
     1     1    18    10    13     2     0     2    32.0   38.608  106.300    809.9    762.1
     1     1    18    10    13     3     0     3    33.0   38.642  106.328    803.1    762.2
     1     1    18    10    13     4     0     2    34.0   38.673  106.356    810.2    761.6
     1     1    18    10    13     5     0     1    35.0   38.698  106.379    835.7    759.1
     1     1    18    10    13     6     0     0    36.0   38.719  106.400    880.2    754.8
     1     1    18    10    13     7     0     1    37.0   38.738  106.410    929.2    748.4
     1     1    18    10    13     8     0     2    38.0   38.755  106.402    969.3    743.3
     1     1    18    10    13     9     0     3    39.0   38.772  106.375   1000.3    737.8
     1     1    18    10    13    10     0     2    40.0   38.794  106.346   1023.4    733.1
     1     1    18    10    13    11     0     1    41.0   38.827  106.333   1036.2    729.3
     1     1    18    10    13    12     0     0    42.0   38.868  106.334   1034.5    727.3
     1     1    18    10    13    13     0     1    43.0   38.907  106.350   1029.5    728.2
     1     1    18    10    13    14     0     2    44.0   38.938  106.387   1037.9    729.2
     1     1    18    10    13    15     0     3    45.0   38.964  106.447   1062.2    731.3
     1     1    18    10    13    16     0     2    46.0   38.986  106.523   1092.8    733.3
     1     1    18    10    13    17     0     1    47.0   38.997  106.603   1117.1    737.3
     1     1    18    10    13    18     0     0    48.0   38.996  106.688   1130.5    743.3
     1     1    18    10    13    19     0     1    49.0   38.981  106.770   1138.6    750.6
     1     1    18    10    13    20     0     2    50.0   38.957  106.836   1152.2    755.1
     1     1    18    10    13    21     0     3    51.0   38.922  106.883   1176.0    756.7
     1     1    18    10    13    22     0     2    52.0   38.881  106.910   1190.3    755.1
     1     1    18    10    13    23     0     1    53.0   38.836  106.913   1173.7    756.6
     1     1    18    10    14     0     0     0    54.0   38.787  106.890   1129.7    759.2
     1     1    18    10    14     1     0     1    55.0   38.742  106.849   1085.5    762.7
     1     1    18    10    14     2     0     2    56.0   38.709  106.801   1062.7    761.9
     1     1    18    10    14     3     0     3    57.0   38.687  106.748   1060.6    759.4
     1     1    18    10    14     4     0     2    58.0   38.675  106.708   1081.1    755.5
     1     1    18    10    14     5     0     1    59.0   38.674  106.692   1125.4    750.5
     1     1    18    10    14     6     0     0    60.0   38.684  106.705   1194.6    744.5
     1     1    18    10    14     7     0     1    61.0   38.692  106.734   1277.2    737.1
     1     1    18    10    14     8     0     2    62.0   38.682  106.763   1358.3    731.2
     1     1    18    10    14     9     0     3    63.0   38.657  106.795   1435.5    725.8
     1     1    18    10    14    10     0     2    64.0   38.623  106.847   1496.4    721.7
     1     1    18    10    14    11     0     1    65.0   38.581  106.926   1527.3    722.0
     1     1    18    10    14    12     0     0    66.0   38.527  107.030   1529.1    723.7
     1     1    18    10    14    13     0     1    67.0   38.471  107.156   1517.5    724.0
     1     1    18    10    14    14     0     2    68.0   38.420  107.297   1500.9    723.3
     1     1    18    10    14    15     0     3    69.0   38.369  107.450   1466.6    724.5
     1     1    18    10    14    16     0     2    70.0   38.323  107.608   1425.1    728.9
     1     1    18    10    14    17     0     1    71.0   38.288  107.766   1395.2    731.1
     1     1    18    10    14    18     0     0    72.0   38.260  107.924   1379.8    732.2
     1     1    18    10    14    19     0     1    73.0   38.233  108.081   1379.4    733.2
     1     1    18    10    14    20     0     2    74.0   38.202  108.239   1388.6    734.5
     1     1    18    10    14    21     0     3    75.0   38.166  108.399   1399.5    735.8
     1     1    18    10    14    22     0     2    76.0   38.124  108.552   1403.3    737.9
     1     1    18    10    14    23     0     1    77.0   38.075  108.687   1395.7    741.5
     1     1    18    10    15     0     0     0    78.0   38.018  108.803   1377.7    745.9
     1     1    18    10    15     1     0     1    79.0   37.957  108.907   1359.3    750.0
     1     1    18    10    15     2     0     2    80.0   37.897  109.003   1350.8    751.6
     1     1    18    10    15     3     0     3    81.0   37.839  109.092   1351.3    751.9
     1     1    18    10    15     4     0     2    82.0   37.786  109.180   1359.5    751.7
     1     1    18    10    15     5     0     1    83.0   37.739  109.264   1373.9    751.2
     1     1    18    10    15     6     0     0    84.0   37.697  109.346   1393.3    750.3
     1     1    18    10    15     7     0     1    85.0   37.655  109.423   1412.9    749.2
     1     1    18    10    15     8     0     2    86.0   37.611  109.493   1430.5    748.6
     1     1    18    10    15     9     0     3    87.0   37.562  109.560   1448.8    748.0
     1     1    18    10    15    10     0     2    88.0   37.504  109.623   1458.4    747.2
     1     1    18    10    15    11     0     1    89.0   37.434  109.674   1456.2    749.1
     1     1    18    10    15    12     0     0    90.0   37.354  109.716   1454.6    750.7
     1     1    18    10    15    13     0     1    91.0   37.271  109.765   1460.5    751.3
     1     1    18    10    15    14     0     2    92.0   37.183  109.840   1469.6    751.8
     1     1    18    10    15    15     0     3    93.0   37.084  109.944   1464.6    754.2
     1     1    18    10    15    16     0     2    94.0   36.971  110.062   1446.4    756.8
     1     1    18    10    15    17     0     1    95.0   36.849  110.176   1432.5    752.6
     1     1    18    10    15    18     0     0    96.0   36.724  110.284   1418.6    748.8
     1     1    18    10    15    19     0     1    97.0   36.597  110.387   1400.5    746.6
     1     1    18    10    15    20     0     2    98.0   36.467  110.491   1380.9    745.3
     1     1    18    10    15    21     0     3    99.0   36.329  110.604   1366.1    744.2
     1     1    18    10    15    22     0     2   100.0   36.183  110.732   1359.7    742.6
     1     1    18    10    15    23     0     1   101.0   36.031  110.878   1359.9    741.1
     1     1    18    10    16     0     0     0   102.0   35.877  111.023   1347.4    748.9
     1     1    18    10    16     1     0     1   103.0   35.743  111.134   1299.4    765.4
     1     1    18    10    16     2     0     2   104.0   35.638  111.202   1229.1    781.4
     1     1    18    10    16     3     0     3   105.0   35.559  111.236   1148.6    796.0
     1     1    18    10    16     4     0     2   106.0   35.503  111.245   1067.3    808.3
     1     1    18    10    16     5     0     1   107.0   35.465  111.245    991.6    818.3
     1     1    18    10    16     6     0     0   108.0   35.443  111.239    925.5    826.4
     1     1    18    10    16     7     0     1   109.0   35.435  111.228    873.3    832.6
     1     1    18    10    16     8     0     2   110.0   35.437  111.213    837.6    836.0
     1     1    18    10    16     9     0     3   111.0   35.448  111.193    820.9    836.7
     1     1    18    10    16    10     0     2   112.0   35.468  111.166    809.3    834.8
     1     1    18    10    16    11     0     1   113.0   35.498  111.132    786.4    834.4
     1     1    18    10    16    12     0     0   114.0   35.538  111.093    746.6    834.6
     1     1    18    10    16    13     0     1   115.0   35.598  111.048    693.8    835.8
     1     1    18    10    16    14     0     2   116.0   35.685  110.998    650.1    834.0
     1     1    18    10    16    15     0     3   117.0   35.794  110.952    651.1    827.8
     1     1    18    10    16    16     0     2   118.0   35.913  110.931    708.3    811.0
     1     1    18    10    16    17     0     1   119.0   36.033  110.941    791.1    794.4
     1     1    18    10    16    18     0     0   120.0   36.149  110.980    862.5    783.7
