# Supplementary material for: Migration of wheat stripe rust from the primary oversummering region to neighboring regions in China
Source: Commun Biol. 2025 Mar 3;8:350. doi: 10.1038/s42003-025-07789-3 (PMC11876435; doi:10.1038/s42003-025-07789-3)
Supplement: Supplementary file 4 — Supplementary Data 2 [file 42003_2025_7789_MOESM4_ESM.zip › Eastern_Liupan_Mountain/Autumn/PL18101200]

     5     1
    GDAS    18    10     1     0     0
    GDAS    18    10     8     0     0
    GDAS    18    10    15     0     0
    GDAS    18    10    22     0     0
    GDAS    18    10    29     0     0
     1 FORWARD  OMEGA   
    18    10    12     0   35.198  106.551   100.0
     1 PRESSURE
     1     1    18    10    12     0     0     0     0.0   35.198  106.551    100.0    841.2
     1     1    18    10    12     1     0     1     1.0   35.321  106.532    116.0    835.8
     1     1    18    10    12     2     0     2     2.0   35.475  106.533    135.9    830.2
     1     1    18    10    12     3     0     3     3.0   35.653  106.553    160.3    823.9
     1     1    18    10    12     4     0     2     4.0   35.846  106.581    188.2    817.2
     1     1    18    10    12     5     0     1     5.0   36.047  106.609    216.8    812.2
     1     1    18    10    12     6     0     0     6.0   36.247  106.633    246.3    812.9
     1     1    18    10    12     7     0     1     7.0   36.438  106.646    281.7    812.1
     1     1    18    10    12     8     0     2     8.0   36.619  106.645    327.2    809.3
     1     1    18    10    12     9     0     3     9.0   36.790  106.628    385.1    805.6
     1     1    18    10    12    10     0     2    10.0   36.963  106.611    453.9    800.8
     1     1    18    10    12    11     0     1    11.0   37.140  106.597    526.6    797.4
     1     1    18    10    12    12     0     0    12.0   37.308  106.569    605.9    794.9
     1     1    18    10    12    13     0     1    13.0   37.463  106.527    687.3    790.2
     1     1    18    10    12    14     0     2    14.0   37.607  106.476    760.9    787.6
     1     1    18    10    12    15     0     3    15.0   37.746  106.414    825.5    786.6
     1     1    18    10    12    16     0     2    16.0   37.876  106.357    875.0    785.7
     1     1    18    10    12    17     0     1    17.0   38.000  106.340    907.5    786.5
     1     1    18    10    12    18     0     0    18.0   38.126  106.386    917.0    777.6
     1     1    18    10    12    19     0     1    19.0   38.250  106.473    912.4    773.0
     1     1    18    10    12    20     0     2    20.0   38.358  106.567    904.2    770.9
     1     1    18    10    12    21     0     3    21.0   38.450  106.663    891.2    771.9
     1     1    18    10    12    22     0     2    22.0   38.527  106.749    870.2    775.8
     1     1    18    10    12    23     0     1    23.0   38.586  106.814    840.2    781.4
     1     1    18    10    13     0     0     0    24.0   38.628  106.857    802.9    787.4
     1     1    18    10    13     1     0     1    25.0   38.659  106.888    768.9    793.2
     1     1    18    10    13     2     0     2    26.0   38.690  106.914    746.0    797.2
     1     1    18    10    13     3     0     3    27.0   38.718  106.938    733.6    800.2
     1     1    18    10    13     4     0     2    28.0   38.739  106.959    724.6    801.9
     1     1    18    10    13     5     0     1    29.0   38.748  106.980    712.1    804.4
     1     1    18    10    13     6     0     0    30.0   38.746  107.004    695.1    806.9
     1     1    18    10    13     7     0     1    31.0   38.739  107.025    677.7    808.4
     1     1    18    10    13     8     0     2    32.0   38.729  107.035    663.6    809.2
     1     1    18    10    13     9     0     3    33.0   38.715  107.031    652.6    809.8
     1     1    18    10    13    10     0     2    34.0   38.708  107.030    653.2    810.7
     1     1    18    10    13    11     0     1    35.0   38.715  107.046    675.6    808.6
     1     1    18    10    13    12     0     0    36.0   38.735  107.075    722.3    804.4
     1     1    18    10    13    13     0     1    37.0   38.756  107.110    778.1    797.7
     1     1    18    10    13    14     0     2    38.0   38.771  107.152    824.2    793.3
     1     1    18    10    13    15     0     3    39.0   38.786  107.212    857.4    789.3
     1     1    18    10    13    16     0     2    40.0   38.800  107.288    876.5    786.3
     1     1    18    10    13    17     0     1    41.0   38.809  107.375    881.1    784.3
     1     1    18    10    13    18     0     0    42.0   38.812  107.469    869.4    783.7
     1     1    18    10    13    19     0     1    43.0   38.810  107.561    858.9    785.0
     1     1    18    10    13    20     0     2    44.0   38.802  107.643    866.1    782.8
     1     1    18    10    13    21     0     3    45.0   38.788  107.711    891.3    779.1
     1     1    18    10    13    22     0     2    46.0   38.768  107.761    917.7    774.3
     1     1    18    10    13    23     0     1    47.0   38.739  107.789    929.1    773.0
     1     1    18    10    14     0     0     0    48.0   38.704  107.797    926.7    773.4
     1     1    18    10    14     1     0     1    49.0   38.669  107.787    917.7    775.1
     1     1    18    10    14     2     0     2    50.0   38.645  107.763    909.1    776.3
     1     1    18    10    14     3     0     3    51.0   38.631  107.724    901.2    777.6
     1     1    18    10    14     4     0     2    52.0   38.623  107.684    906.2    778.5
     1     1    18    10    14     5     0     1    53.0   38.623  107.662    937.7    775.6
     1     1    18    10    14     6     0     0    54.0   38.631  107.661    999.9    769.8
     1     1    18    10    14     7     0     1    55.0   38.637  107.672   1080.0    760.8
     1     1    18    10    14     8     0     2    56.0   38.633  107.683   1155.9    753.3
     1     1    18    10    14     9     0     3    57.0   38.619  107.696   1227.7    746.3
     1     1    18    10    14    10     0     2    58.0   38.600  107.732   1297.7    739.7
     1     1    18    10    14    11     0     1    59.0   38.580  107.809   1368.3    733.1
     1     1    18    10    14    12     0     0    60.0   38.562  107.930   1447.5    725.5
     1     1    18    10    14    13     0     1    61.0   38.549  108.089   1528.5    717.2
     1     1    18    10    14    14     0     2    62.0   38.539  108.272   1588.4    713.6
     1     1    18    10    14    15     0     3    63.0   38.525  108.479   1625.3    713.0
     1     1    18    10    14    16     0     2    64.0   38.512  108.701   1659.8    714.0
     1     1    18    10    14    17     0     1    65.0   38.503  108.928   1703.9    712.3
     1     1    18    10    14    18     0     0    66.0   38.495  109.161   1748.1    710.2
     1     1    18    10    14    19     0     1    67.0   38.489  109.405   1790.8    708.7
     1     1    18    10    14    20     0     2    68.0   38.482  109.663   1832.3    706.9
     1     1    18    10    14    21     0     3    69.0   38.470  109.937   1863.8    706.0
     1     1    18    10    14    22     0     2    70.0   38.457  110.214   1890.7    706.7
     1     1    18    10    14    23     0     1    71.0   38.439  110.481   1914.3    705.3
     1     1    18    10    15     0     0     0    72.0   38.401  110.741   1913.2    705.5
     1     1    18    10    15     1     0     1    73.0   38.352  111.007   1900.0    709.1
     1     1    18    10    15     2     0     2    74.0   38.312  111.286   1893.7    701.0
     1     1    18    10    15     3     0     3    75.0   38.280  111.576   1894.8    691.4
     1     1    18    10    15     4     0     2    76.0   38.257  111.880   1919.1    683.3
     1     1    18    10    15     5     0     1    77.0   38.254  112.200   2004.3    675.9
     1     1    18    10    15     6     0     0    78.0   38.256  112.544   2123.1    668.2
     1     1    18    10    15     7     0     1    79.0   38.242  112.916   2238.7    663.1
     1     1    18    10    15     8     0     2    80.0   38.226  113.307   2356.5    672.1
     1     1    18    10    15     9     0     3    81.0   38.213  113.705   2476.4    687.3
     1     1    18    10    15    10     0     2    82.0   38.197  114.101   2612.5    697.9
     1     1    18    10    15    11     0     1    83.0   38.195  114.477   2739.8    700.2
     1     1    18    10    15    12     0     0    84.0   38.215  114.837   2829.6    704.0
     1     1    18    10    15    13     0     1    85.0   38.250  115.188   2880.1    708.6
     1     1    18    10    15    14     0     2    86.0   38.292  115.540   2929.1    708.3
     1     1    18    10    15    15     0     3    87.0   38.350  115.904   2998.5    705.6
     1     1    18    10    15    16     0     2    88.0   38.427  116.276   3074.9    699.1
     1     1    18    10    15    17     0     1    89.0   38.515  116.643   3152.1    692.6
