# Supplementary material for: Migration of wheat stripe rust from the primary oversummering region to neighboring regions in China
Source: Commun Biol. 2025 Mar 3;8:350. doi: 10.1038/s42003-025-07789-3 (PMC11876435; doi:10.1038/s42003-025-07789-3)
Supplement: Supplementary file 4 — Supplementary Data 2 [file 42003_2025_7789_MOESM4_ESM.zip › Eastern_Liupan_Mountain/Autumn/PL18101206]

     5     1
    GDAS    18    10     1     0     0
    GDAS    18    10     8     0     0
    GDAS    18    10    15     0     0
    GDAS    18    10    22     0     0
    GDAS    18    10    29     0     0
     1 FORWARD  OMEGA   
    18    10    12     6   35.198  106.551   100.0
     1 PRESSURE
     1     1    18    10    12     6     0     0     0.0   35.198  106.551    100.0    839.9
     1     1    18    10    12     7     0     1     1.0   35.411  106.557    132.2    832.0
     1     1    18    10    12     8     0     2     2.0   35.627  106.556    174.9    821.5
     1     1    18    10    12     9     0     3     3.0   35.842  106.546    226.7    810.2
     1     1    18    10    12    10     0     2     4.0   36.058  106.535    279.9    801.3
     1     1    18    10    12    11     0     1     5.0   36.280  106.531    331.3    800.6
     1     1    18    10    12    12     0     0     6.0   36.515  106.536    386.1    800.4
     1     1    18    10    12    13     0     1     7.0   36.764  106.554    445.1    799.0
     1     1    18    10    12    14     0     2     8.0   37.026  106.585    506.0    797.6
     1     1    18    10    12    15     0     3     9.0   37.286  106.613    575.8    797.4
     1     1    18    10    12    16     0     2    10.0   37.519  106.636    645.9    793.8
     1     1    18    10    12    17     0     1    11.0   37.726  106.684    698.4    791.2
     1     1    18    10    12    18     0     0    12.0   37.923  106.797    723.8    789.2
     1     1    18    10    12    19     0     1    13.0   38.112  106.968    728.6    788.7
     1     1    18    10    12    20     0     2    14.0   38.273  107.135    729.8    792.0
     1     1    18    10    12    21     0     3    15.0   38.406  107.283    729.5    794.1
     1     1    18    10    12    22     0     2    16.0   38.521  107.417    732.8    795.1
     1     1    18    10    12    23     0     1    17.0   38.624  107.538    744.1    794.3
     1     1    18    10    13     0     0     0    18.0   38.719  107.651    766.8    791.9
     1     1    18    10    13     1     0     1    19.0   38.816  107.763    804.0    787.4
     1     1    18    10    13     2     0     2    20.0   38.925  107.883    858.4    780.4
     1     1    18    10    13     3     0     3    21.0   39.049  108.012    930.9    771.5
     1     1    18    10    13     4     0     2    22.0   39.176  108.137   1013.6    764.5
     1     1    18    10    13     5     0     1    23.0   39.294  108.245   1098.9    757.6
     1     1    18    10    13     6     0     0    24.0   39.402  108.339   1189.3    749.1
     1     1    18    10    13     7     0     1    25.0   39.500  108.430   1288.3    739.5
     1     1    18    10    13     8     0     2    26.0   39.593  108.527   1398.5    728.8
     1     1    18    10    13     9     0     3    27.0   39.685  108.634   1519.3    716.0
     1     1    18    10    13    10     0     2    28.0   39.776  108.772   1652.1    702.2
     1     1    18    10    13    11     0     1    29.0   39.859  108.950   1799.5    685.9
     1     1    18    10    13    12     0     0    30.0   39.927  109.156   1979.6    672.0
     1     1    18    10    13    13     0     1    31.0   39.978  109.388   2210.1    655.4
     1     1    18    10    13    14     0     2    32.0   40.023  109.642   2488.2    635.7
     1     1    18    10    13    15     0     3    33.0   40.080  109.921   2780.3    613.2
