# Supplementary material for: Migration of wheat stripe rust from the primary oversummering region to neighboring regions in China
Source: Commun Biol. 2025 Mar 3;8:350. doi: 10.1038/s42003-025-07789-3 (PMC11876435; doi:10.1038/s42003-025-07789-3)
Supplement: Supplementary file 4 — Supplementary Data 2 [file 42003_2025_7789_MOESM4_ESM.zip › Eastern_Liupan_Mountain/Autumn/PL18101212]

     5     1
    GDAS    18    10     1     0     0
    GDAS    18    10     8     0     0
    GDAS    18    10    15     0     0
    GDAS    18    10    22     0     0
    GDAS    18    10    29     0     0
     1 FORWARD  OMEGA   
    18    10    12    12   35.198  106.551   100.0
     1 PRESSURE
     1     1    18    10    12    12     0     0     0.0   35.198  106.551    100.0    839.7
     1     1    18    10    12    13     0     1     1.0   35.372  106.504    129.7    830.9
     1     1    18    10    12    14     0     2     2.0   35.549  106.461    153.5    821.5
     1     1    18    10    12    15     0     3     3.0   35.732  106.427    167.6    813.4
     1     1    18    10    12    16     0     2     4.0   35.918  106.403    177.9    806.6
     1     1    18    10    12    17     0     1     5.0   36.106  106.388    191.2    804.9
     1     1    18    10    12    18     0     0     6.0   36.293  106.373    205.6    807.6
     1     1    18    10    12    19     0     1     7.0   36.478  106.356    216.6    811.0
     1     1    18    10    12    20     0     2     8.0   36.659  106.342    221.1    815.2
     1     1    18    10    12    21     0     3     9.0   36.834  106.327    216.1    820.5
     1     1    18    10    12    22     0     2    10.0   36.995  106.309    201.9    827.1
     1     1    18    10    12    23     0     1    11.0   37.133  106.286    185.0    833.5
     1     1    18    10    13     0     0     0    12.0   37.244  106.259    170.0    838.7
     1     1    18    10    13     1     0     1    13.0   37.342  106.231    156.7    843.5
     1     1    18    10    13     2     0     2    14.0   37.434  106.207    144.3    848.4
     1     1    18    10    13     3     0     3    15.0   37.521  106.185    132.3    853.3
     1     1    18    10    13     4     0     2    16.0   37.596  106.166    121.8    856.7
     1     1    18    10    13     5     0     1    17.0   37.656  106.149    113.6    859.1
     1     1    18    10    13     6     0     0    18.0   37.702  106.136    106.8    860.8
     1     1    18    10    13     7     0     1    19.0   37.738  106.113    101.1    862.8
     1     1    18    10    13     8     0     2    20.0   37.761  106.066     96.1    864.9
     1     1    18    10    13     9     0     3    21.0   37.767  105.993     91.8    866.7
     1     1    18    10    13    10     0     2    22.0   37.769  105.913     92.9    865.9
     1     1    18    10    13    11     0     1    23.0   37.774  105.847    103.7    864.0
     1     1    18    10    13    12     0     0    24.0   37.783  105.795    125.7    861.8
     1     1    18    10    13    13     0     1    25.0   37.792  105.755    156.8    857.6
     1     1    18    10    13    14     0     2    26.0   37.798  105.726    191.7    853.4
     1     1    18    10    13    15     0     3    27.0   37.801  105.711    228.7    849.6
     1     1    18    10    13    16     0     2    28.0   37.805  105.707    263.2    845.8
     1     1    18    10    13    17     0     1    29.0   37.810  105.710    290.1    842.9
     1     1    18    10    13    18     0     0    30.0   37.816  105.719    307.7    841.3
     1     1    18    10    13    19     0     1    31.0   37.818  105.738    320.4    841.0
     1     1    18    10    13    20     0     2    32.0   37.815  105.770    332.6    840.4
     1     1    18    10    13    21     0     3    33.0   37.808  105.814    343.6    840.1
     1     1    18    10    13    22     0     2    34.0   37.795  105.852    355.4    839.9
     1     1    18    10    13    23     0     1    35.0   37.773  105.867    371.8    838.2
     1     1    18    10    14     0     0     0    36.0   37.737  105.858    394.4    834.9
     1     1    18    10    14     1     0     1    37.0   37.697  105.835    417.7    830.1
     1     1    18    10    14     2     0     2    38.0   37.667  105.808    434.7    826.8
     1     1    18    10    14     3     0     3    39.0   37.649  105.780    445.4    824.6
     1     1    18    10    14     4     0     2    40.0   37.641  105.763    449.5    823.1
     1     1    18    10    14     5     0     1    41.0   37.638  105.765    445.4    823.2
     1     1    18    10    14     6     0     0    42.0   37.639  105.787    432.3    824.8
     1     1    18    10    14     7     0     1    43.0   37.636  105.817    420.1    827.6
     1     1    18    10    14     8     0     2    44.0   37.621  105.843    420.1    827.6
     1     1    18    10    14     9     0     3    45.0   37.597  105.867    434.0    825.6
     1     1    18    10    14    10     0     2    46.0   37.561  105.870    462.3    822.0
     1     1    18    10    14    11     0     1    47.0   37.513  105.838    505.1    815.7
     1     1    18    10    14    12     0     0    48.0   37.451  105.779    560.4    807.2
     1     1    18    10    14    13     0     1    49.0   37.392  105.717    608.2    797.5
     1     1    18    10    14    14     0     2    50.0   37.353  105.665    631.0    793.0
     1     1    18    10    14    15     0     3    51.0   37.335  105.617    631.5    791.6
     1     1    18    10    14    16     0     2    52.0   37.331  105.574    624.4    792.5
     1     1    18    10    14    17     0     1    53.0   37.335  105.545    619.7    792.3
     1     1    18    10    14    18     0     0    54.0   37.346  105.529    614.6    792.7
     1     1    18    10    14    19     0     1    55.0   37.358  105.520    608.3    793.5
     1     1    18    10    14    20     0     2    56.0   37.364  105.514    601.6    794.2
     1     1    18    10    14    21     0     3    57.0   37.364  105.512    594.4    794.7
     1     1    18    10    14    22     0     2    58.0   37.361  105.497    588.2    795.1
     1     1    18    10    14    23     0     1    59.0   37.363  105.454    587.1    794.6
     1     1    18    10    15     0     0     0    60.0   37.374  105.382    594.6    793.1
     1     1    18    10    15     1     0     1    61.0   37.397  105.294    615.5    790.2
     1     1    18    10    15     2     0     2    62.0   37.433  105.198    652.1    785.6
     1     1    18    10    15     3     0     3    63.0   37.482  105.093    704.5    779.8
     1     1    18    10    15     4     0     2    64.0   37.538  104.982    774.9    772.7
     1     1    18    10    15     5     0     1    65.0   37.589  104.868    860.8    763.9
     1     1    18    10    15     6     0     0    66.0   37.630  104.751    954.9    754.3
     1     1    18    10    15     7     0     1    67.0   37.664  104.629   1039.1    744.6
     1     1    18    10    15     8     0     2    68.0   37.691  104.501   1094.0    738.6
     1     1    18    10    15     9     0     3    69.0   37.715  104.365   1116.2    735.5
     1     1    18    10    15    10     0     2    70.0   37.744  104.232   1112.3    736.2
     1     1    18    10    15    11     0     1    71.0   37.790  104.117   1090.5    739.1
     1     1    18    10    15    12     0     0    72.0   37.852  104.021   1057.7    744.1
     1     1    18    10    15    13     0     1    73.0   37.929  103.932   1027.4    750.1
     1     1    18    10    15    14     0     2    74.0   38.022  103.842   1005.1    755.3
     1     1    18    10    15    15     0     3    75.0   38.129  103.752    987.3    758.5
     1     1    18    10    15    16     0     2    76.0   38.246  103.661    972.1    760.7
     1     1    18    10    15    17     0     1    77.0   38.367  103.559    960.3    763.4
     1     1    18    10    15    18     0     0    78.0   38.494  103.447    963.8    764.6
     1     1    18    10    15    19     0     1    79.0   38.623  103.319    996.5    763.1
     1     1    18    10    15    20     0     2    80.0   38.743  103.175   1063.4    757.1
     1     1    18    10    15    21     0     3    81.0   38.846  103.017   1154.8    748.0
     1     1    18    10    15    22     0     2    82.0   38.953  102.846   1255.1    737.7
     1     1    18    10    15    23     0     1    83.0   39.083  102.664   1342.2    729.5
     1     1    18    10    16     0     0     0    84.0   39.229  102.484   1404.1    724.2
     1     1    18    10    16     1     0     1    85.0   39.375  102.317   1447.8    722.0
     1     1    18    10    16     2     0     2    86.0   39.513  102.163   1481.6    721.9
     1     1    18    10    16     3     0     3    87.0   39.642  102.010   1511.7    722.9
     1     1    18    10    16     4     0     2    88.0   39.755  101.854   1535.2    718.9
     1     1    18    10    16     5     0     1    89.0   39.848  101.696   1555.8    716.7
     1     1    18    10    16     6     0     0    90.0   39.934  101.530   1572.8    716.5
     1     1    18    10    16     7     0     1    91.0   40.021  101.343   1586.9    718.3
     1     1    18    10    16     8     0     2    92.0   40.112  101.133   1600.6    718.9
     1     1    18    10    16     9     0     3    93.0   40.202  100.915   1617.7    718.4
     1     1    18    10    16    10     0     2    94.0   40.290  100.706   1629.5    716.1
     1     1    18    10    16    11     0     1    95.0   40.384  100.512   1632.5    715.8
     1     1    18    10    16    12     0     0    96.0   40.491  100.327   1631.6    716.3
     1     1    18    10    16    13     0     1    97.0   40.612  100.153   1635.9    717.1
     1     1    18    10    16    14     0     2    98.0   40.743   99.996   1651.6    716.8
     1     1    18    10    16    15     0     3    99.0   40.883   99.855   1675.1    714.7
     1     1    18    10    16    16     0     2   100.0   41.010   99.721   1694.1    710.5
     1     1    18    10    16    17     0     1   101.0   41.103   99.582   1699.7    707.4
     1     1    18    10    16    18     0     0   102.0   41.165   99.441   1691.6    704.7
     1     1    18    10    16    19     0     1   103.0   41.209   99.284   1675.3    702.4
     1     1    18    10    16    20     0     2   104.0   41.247   99.100   1657.2    698.7
     1     1    18    10    16    21     0     3   105.0   41.284   98.889   1641.3    697.2
     1     1    18    10    16    22     0     2   106.0   41.322   98.642   1628.8    697.8
     1     1    18    10    16    23     0     1   107.0   41.366   98.355   1615.6    698.1
     1     1    18    10    17     0     0     0   108.0   41.426   98.022   1599.3    698.0
     1     1    18    10    17     1     0     1   109.0   41.507   97.667   1563.8    691.1
     1     1    18    10    17     2     0     2   110.0   41.606   97.295   1515.8    686.3
     1     1    18    10    17     3     0     3   111.0   41.724   96.881   1461.3    680.9
     1     1    18    10    17     4     0     2   112.0   41.854   96.443   1343.7    674.3
     1     1    18    10    17     5     0     1   113.0   42.015   95.954   1068.8    678.5
     1     1    18    10    17     6     0     0   114.0   42.190   95.331    790.0    763.0
     1     1    18    10    17     7     0     1   115.0   42.282   94.744    696.8    786.9
     1     1    18    10    17     8     0     2   116.0   42.300   94.238    711.0    793.5
     1     1    18    10    17     9     0     3   117.0   42.278   93.758    801.7    803.0
     1     1    18    10    17    10     0     2   118.0   42.275   93.242    947.4    806.1
     1     1    18    10    17    11     0     1   119.0   42.326   92.703   1150.7    801.2
     1     1    18    10    17    12     0     0   120.0   42.454   92.164   1589.2    780.2
