# Supplementary material for: Migration of wheat stripe rust from the primary oversummering region to neighboring regions in China
Source: Commun Biol. 2025 Mar 3;8:350. doi: 10.1038/s42003-025-07789-3 (PMC11876435; doi:10.1038/s42003-025-07789-3)
Supplement: Supplementary file 4 — Supplementary Data 2 [file 42003_2025_7789_MOESM4_ESM.zip › Eastern_Liupan_Mountain/Autumn/PL18101218]

     5     1
    GDAS    18    10     1     0     0
    GDAS    18    10     8     0     0
    GDAS    18    10    15     0     0
    GDAS    18    10    22     0     0
    GDAS    18    10    29     0     0
     1 FORWARD  OMEGA   
    18    10    12    18   35.198  106.551   100.0
     1 PRESSURE
     1     1    18    10    12    18     0     0     0.0   35.198  106.551    100.0    840.9
     1     1    18    10    12    19     0     1     1.0   35.287  106.487    104.6    834.7
     1     1    18    10    12    20     0     2     2.0   35.389  106.429    110.3    828.4
     1     1    18    10    12    21     0     3     3.0   35.501  106.377    117.9    821.8
     1     1    18    10    12    22     0     2     4.0   35.620  106.330    127.9    815.2
     1     1    18    10    12    23     0     1     5.0   35.743  106.286    139.3    808.1
     1     1    18    10    13     0     0     0     6.0   35.868  106.246    151.7    800.9
     1     1    18    10    13     1     0     1     7.0   36.003  106.211    168.8    793.9
     1     1    18    10    13     2     0     2     8.0   36.148  106.180    190.2    795.2
     1     1    18    10    13     3     0     3     9.0   36.298  106.149    208.6    798.1
     1     1    18    10    13     4     0     2    10.0   36.445  106.120    224.7    801.8
     1     1    18    10    13     5     0     1    11.0   36.581  106.093    241.1    805.4
     1     1    18    10    13     6     0     0    12.0   36.706  106.070    259.4    808.6
     1     1    18    10    13     7     0     1    13.0   36.832  106.041    276.3    811.8
     1     1    18    10    13     8     0     2    14.0   36.981  105.998    291.5    817.7
     1     1    18    10    13     9     0     3    15.0   37.135  105.933    314.8    820.1
     1     1    18    10    13    10     0     2    16.0   37.264  105.864    344.5    820.1
     1     1    18    10    13    11     0     1    17.0   37.375  105.812    373.2    820.9
     1     1    18    10    13    12     0     0    18.0   37.474  105.772    407.0    821.1
     1     1    18    10    13    13     0     1    19.0   37.553  105.745    445.5    819.2
     1     1    18    10    13    14     0     2    20.0   37.607  105.736    481.6    817.2
     1     1    18    10    13    15     0     3    21.0   37.643  105.747    511.7    815.8
     1     1    18    10    13    16     0     2    22.0   37.667  105.768    534.6    814.9
     1     1    18    10    13    17     0     1    23.0   37.679  105.791    549.7    814.1
     1     1    18    10    13    18     0     0    24.0   37.679  105.815    555.9    813.9
     1     1    18    10    13    19     0     1    25.0   37.670  105.845    557.4    814.5
     1     1    18    10    13    20     0     2    26.0   37.656  105.886    558.0    814.9
     1     1    18    10    13    21     0     3    27.0   37.637  105.936    557.5    815.3
     1     1    18    10    13    22     0     2    28.0   37.612  105.976    557.6    815.8
     1     1    18    10    13    23     0     1    29.0   37.575  105.987    561.4    814.6
     1     1    18    10    14     0     0     0    30.0   37.524  105.969    569.8    811.8
     1     1    18    10    14     1     0     1    31.0   37.471  105.937    579.1    808.0
     1     1    18    10    14     2     0     2    32.0   37.434  105.905    584.1    805.7
     1     1    18    10    14     3     0     3    33.0   37.413  105.874    585.2    804.4
     1     1    18    10    14     4     0     2    34.0   37.406  105.854    580.1    803.7
     1     1    18    10    14     5     0     1    35.0   37.406  105.852    565.3    804.8
     1     1    18    10    14     6     0     0    36.0   37.413  105.867    539.7    807.5
     1     1    18    10    14     7     0     1    37.0   37.418  105.892    519.1    811.6
     1     1    18    10    14     8     0     2    38.0   37.412  105.920    519.5    811.8
     1     1    18    10    14     9     0     3    39.0   37.400  105.952    542.2    809.8
     1     1    18    10    14    10     0     2    40.0   37.375  105.968    581.2    805.3
     1     1    18    10    14    11     0     1    41.0   37.334  105.953    628.0    799.4
     1     1    18    10    14    12     0     0    42.0   37.278  105.917    677.9    791.7
     1     1    18    10    14    13     0     1    43.0   37.227  105.881    709.5    784.5
     1     1    18    10    14    14     0     2    44.0   37.195  105.857    706.8    783.3
     1     1    18    10    14    15     0     3    45.0   37.178  105.836    671.6    785.9
     1     1    18    10    14    16     0     2    46.0   37.170  105.814    624.8    791.8
     1     1    18    10    14    17     0     1    47.0   37.165  105.796    586.2    794.9
     1     1    18    10    14    18     0     0    48.0   37.164  105.786    554.7    797.5
     1     1    18    10    14    19     0     1    49.0   37.162  105.783    526.8    799.6
     1     1    18    10    14    20     0     2    50.0   37.153  105.781    499.8    801.7
     1     1    18    10    14    21     0     3    51.0   37.137  105.781    473.5    803.6
     1     1    18    10    14    22     0     2    52.0   37.119  105.769    444.8    805.4
     1     1    18    10    14    23     0     1    53.0   37.105  105.729    413.7    807.7
     1     1    18    10    15     0     0     0    54.0   37.099  105.660    384.5    809.2
     1     1    18    10    15     1     0     1    55.0   37.105  105.574    368.7    809.9
     1     1    18    10    15     2     0     2    56.0   37.121  105.482    374.2    808.2
     1     1    18    10    15     3     0     3    57.0   37.150  105.380    403.1    804.7
     1     1    18    10    15     4     0     2    58.0   37.188  105.273    457.0    798.2
     1     1    18    10    15     5     0     1    59.0   37.228  105.164    538.4    789.5
     1     1    18    10    15     6     0     0    60.0   37.272  105.050    656.1    777.9
     1     1    18    10    15     7     0     1    61.0   37.314  104.927    805.7    761.6
     1     1    18    10    15     8     0     2    62.0   37.349  104.798    951.6    744.5
     1     1    18    10    15     9     0     3    63.0   37.378  104.669   1066.8    732.4
     1     1    18    10    15    10     0     2    64.0   37.406  104.559   1144.4    724.3
     1     1    18    10    15    11     0     1    65.0   37.440  104.480   1186.3    720.9
     1     1    18    10    15    12     0     0    66.0   37.479  104.424   1199.3    720.7
     1     1    18    10    15    13     0     1    67.0   37.529  104.381   1201.3    723.2
     1     1    18    10    15    14     0     2    68.0   37.592  104.352   1207.7    724.6
     1     1    18    10    15    15     0     3    69.0   37.668  104.336   1217.8    726.3
     1     1    18    10    15    16     0     2    70.0   37.754  104.331   1221.4    728.0
     1     1    18    10    15    17     0     1    71.0   37.848  104.327   1209.0    732.4
     1     1    18    10    15    18     0     0    72.0   37.947  104.319   1180.5    738.5
     1     1    18    10    15    19     0     1    73.0   38.053  104.285   1145.9    745.0
     1     1    18    10    15    20     0     2    74.0   38.166  104.214   1119.5    748.7
     1     1    18    10    15    21     0     3    75.0   38.285  104.105   1105.0    751.1
     1     1    18    10    15    22     0     2    76.0   38.416  103.963   1099.9    752.7
     1     1    18    10    15    23     0     1    77.0   38.559  103.789   1107.8    753.7
     1     1    18    10    16     0     0     0    78.0   38.708  103.574   1143.0    751.7
     1     1    18    10    16     1     0     1    79.0   38.857  103.333   1217.5    745.3
     1     1    18    10    16     2     0     2    80.0   39.014  103.086   1333.4    734.3
     1     1    18    10    16     3     0     3    81.0   39.173  102.874   1442.9    718.1
     1     1    18    10    16     4     0     2    82.0   39.310  102.714   1513.5    711.3
     1     1    18    10    16     5     0     1    83.0   39.417  102.596   1553.8    709.0
     1     1    18    10    16     6     0     0    84.0   39.500  102.503   1576.1    708.1
     1     1    18    10    16     7     0     1    85.0   39.571  102.412   1590.0    708.7
     1     1    18    10    16     8     0     2    86.0   39.637  102.306   1602.1    709.5
     1     1    18    10    16     9     0     3    87.0   39.698  102.180   1615.0    710.9
     1     1    18    10    16    10     0     2    88.0   39.761  102.037   1636.3    712.9
     1     1    18    10    16    11     0     1    89.0   39.834  101.889   1670.0    710.0
     1     1    18    10    16    12     0     0    90.0   39.917  101.737   1713.5    706.1
     1     1    18    10    16    13     0     1    91.0   40.014  101.591   1751.3    704.2
     1     1    18    10    16    14     0     2    92.0   40.127  101.473   1774.5    704.0
     1     1    18    10    16    15     0     3    93.0   40.247  101.387   1793.3    705.1
     1     1    18    10    16    16     0     2    94.0   40.356  101.317   1806.4    705.2
     1     1    18    10    16    17     0     1    95.0   40.442  101.245   1808.7    706.8
     1     1    18    10    16    18     0     0    96.0   40.506  101.168   1801.5    708.9
     1     1    18    10    16    19     0     1    97.0   40.550  101.073   1792.1    711.8
     1     1    18    10    16    20     0     2    98.0   40.575  100.946   1787.7    712.3
     1     1    18    10    16    21     0     3    99.0   40.581  100.786   1791.8    709.7
     1     1    18    10    16    22     0     2   100.0   40.584  100.598   1804.8    705.3
     1     1    18    10    16    23     0     1   101.0   40.596  100.385   1821.8    700.8
     1     1    18    10    17     0     0     0   102.0   40.613  100.151   1841.1    695.9
     1     1    18    10    17     1     0     1   103.0   40.639   99.917   1860.8    691.6
     1     1    18    10    17     2     0     2   104.0   40.680   99.703   1877.8    688.1
     1     1    18    10    17     3     0     3   105.0   40.735   99.512   1892.7    684.6
     1     1    18    10    17     4     0     2   106.0   40.791   99.339   1905.2    680.2
     1     1    18    10    17     5     0     1   107.0   40.842   99.179   1910.3    675.9
     1     1    18    10    17     6     0     0   108.0   40.888   99.024   1903.4    672.0
     1     1    18    10    17     7     0     1   109.0   40.939   98.853   1884.0    672.1
     1     1    18    10    17     8     0     2   110.0   41.007   98.643   1853.6    674.7
     1     1    18    10    17     9     0     3   111.0   41.093   98.385   1816.3    678.9
     1     1    18    10    17    10     0     2   112.0   41.198   98.065   1778.8    683.1
     1     1    18    10    17    11     0     1   113.0   41.320   97.682   1730.0    677.6
     1     1    18    10    17    12     0     0   114.0   41.456   97.232   1664.9    671.1
     1     1    18    10    17    13     0     1   115.0   41.616   96.754   1610.1    668.1
     1     1    18    10    17    14     0     2   116.0   41.797   96.353   1575.0    659.2
     1     1    18    10    17    15     0     3   117.0   41.982   96.081   1552.7    647.7
     1     1    18    10    17    16     0     2   118.0   42.164   95.854   1598.9    664.6
     1     1    18    10    17    17     0     1   119.0   42.322   95.622   1753.5    670.5
     1     1    18    10    17    18     0     0   120.0   42.419   95.390   2013.3    652.2
