# Supplementary material for: Migration of wheat stripe rust from the primary oversummering region to neighboring regions in China
Source: Commun Biol. 2025 Mar 3;8:350. doi: 10.1038/s42003-025-07789-3 (PMC11876435; doi:10.1038/s42003-025-07789-3)
Supplement: Supplementary file 4 — Supplementary Data 2 [file 42003_2025_7789_MOESM4_ESM.zip › Eastern_Liupan_Mountain/Autumn/PL18101300]

     5     1
    GDAS    18    10     1     0     0
    GDAS    18    10     8     0     0
    GDAS    18    10    15     0     0
    GDAS    18    10    22     0     0
    GDAS    18    10    29     0     0
     1 FORWARD  OMEGA   
    18    10    13     0   35.198  106.551   100.0
     1 PRESSURE
     1     1    18    10    13     0     0     0     0.0   35.198  106.551    100.0    840.3
     1     1    18    10    13     1     0     1     1.0   35.281  106.476    107.3    833.7
     1     1    18    10    13     2     0     2     2.0   35.378  106.410    117.2    826.9
     1     1    18    10    13     3     0     3     3.0   35.488  106.351    132.1    819.6
     1     1    18    10    13     4     0     2     4.0   35.605  106.292    152.3    810.7
     1     1    18    10    13     5     0     1     5.0   35.720  106.227    178.4    801.1
     1     1    18    10    13     6     0     0     6.0   35.832  106.157    215.3    790.6
     1     1    18    10    13     7     0     1     7.0   35.942  106.086    251.5    778.6
     1     1    18    10    13     8     0     2     8.0   36.054  106.014    263.8    773.3
     1     1    18    10    13     9     0     3     9.0   36.169  105.933    249.7    780.9
     1     1    18    10    13    10     0     2    10.0   36.288  105.854    227.7    791.3
     1     1    18    10    13    11     0     1    11.0   36.409  105.794    209.3    798.9
     1     1    18    10    13    12     0     0    12.0   36.533  105.752    193.0    805.8
     1     1    18    10    13    13     0     1    13.0   36.649  105.727    181.8    811.7
     1     1    18    10    13    14     0     2    14.0   36.744  105.717    176.4    815.6
     1     1    18    10    13    15     0     3    15.0   36.816  105.716    172.8    818.6
     1     1    18    10    13    16     0     2    16.0   36.870  105.720    172.9    821.0
     1     1    18    10    13    17     0     1    17.0   36.911  105.724    181.1    821.8
     1     1    18    10    13    18     0     0    18.0   36.939  105.732    198.5    821.3
     1     1    18    10    13    19     0     1    19.0   36.952  105.747    221.1    819.4
     1     1    18    10    13    20     0     2    20.0   36.954  105.771    242.5    817.8
     1     1    18    10    13    21     0     3    21.0   36.945  105.806    260.3    816.0
     1     1    18    10    13    22     0     2    22.0   36.926  105.835    275.4    814.4
     1     1    18    10    13    23     0     1    23.0   36.893  105.841    291.7    811.8
     1     1    18    10    14     0     0     0    24.0   36.846  105.821    312.9    807.9
     1     1    18    10    14     1     0     1    25.0   36.797  105.790    339.1    803.1
     1     1    18    10    14     2     0     2    26.0   36.763  105.766    364.7    799.3
     1     1    18    10    14     3     0     3    27.0   36.747  105.752    387.5    796.6
     1     1    18    10    14     4     0     2    28.0   36.745  105.741    407.2    794.3
     1     1    18    10    14     5     0     1    29.0   36.751  105.732    424.5    792.3
     1     1    18    10    14     6     0     0    30.0   36.765  105.726    438.0    791.1
     1     1    18    10    14     7     0     1    31.0   36.784  105.725    458.4    790.8
     1     1    18    10    14     8     0     2    32.0   36.802  105.734    499.0    787.6
     1     1    18    10    14     9     0     3    33.0   36.822  105.753    565.3    782.5
     1     1    18    10    14    10     0     2    34.0   36.832  105.773    646.1    774.4
     1     1    18    10    14    11     0     1    35.0   36.822  105.782    720.3    767.2
     1     1    18    10    14    12     0     0    36.0   36.797  105.786    780.3    760.9
     1     1    18    10    14    13     0     1    37.0   36.774  105.798    820.4    756.3
     1     1    18    10    14    14     0     2    38.0   36.768  105.825    835.5    755.0
     1     1    18    10    14    15     0     3    39.0   36.776  105.865    823.7    756.7
     1     1    18    10    14    16     0     2    40.0   36.790  105.913    793.2    761.5
     1     1    18    10    14    17     0     1    41.0   36.801  105.968    756.7    765.8
     1     1    18    10    14    18     0     0    42.0   36.812  106.030    717.8    770.7
     1     1    18    10    14    19     0     1    43.0   36.820  106.095    677.7    775.0
     1     1    18    10    14    20     0     2    44.0   36.820  106.159    635.8    779.6
     1     1    18    10    14    21     0     3    45.0   36.811  106.224    594.2    783.9
     1     1    18    10    14    22     0     2    46.0   36.793  106.274    553.6    787.5
     1     1    18    10    14    23     0     1    47.0   36.770  106.297    512.5    790.9
     1     1    18    10    15     0     0     0    48.0   36.740  106.290    469.7    794.2
     1     1    18    10    15     1     0     1    49.0   36.712  106.264    429.7    797.5
     1     1    18    10    15     2     0     2    50.0   36.695  106.228    397.1    799.6
     1     1    18    10    15     3     0     3    51.0   36.686  106.182    370.7    800.8
     1     1    18    10    15     4     0     2    52.0   36.681  106.130    346.8    801.6
     1     1    18    10    15     5     0     1    53.0   36.676  106.076    322.5    802.8
     1     1    18    10    15     6     0     0    54.0   36.669  106.019    298.2    803.9
     1     1    18    10    15     7     0     1    55.0   36.657  105.951    279.9    804.9
     1     1    18    10    15     8     0     2    56.0   36.641  105.864    275.5    804.0
     1     1    18    10    15     9     0     3    57.0   36.622  105.752    287.8    801.3
     1     1    18    10    15    10     0     2    58.0   36.607  105.615    316.9    797.5
     1     1    18    10    15    11     0     1    59.0   36.603  105.455    366.2    792.9
     1     1    18    10    15    12     0     0    60.0   36.616  105.270    449.8    785.6
     1     1    18    10    15    13     0     1    61.0   36.665  105.085    567.0    773.7
     1     1    18    10    15    14     0     2    62.0   36.758  104.935    687.8    760.0
     1     1    18    10    15    15     0     3    63.0   36.881  104.838    793.6    749.1
     1     1    18    10    15    16     0     2    64.0   37.015  104.797    891.8    740.8
     1     1    18    10    15    17     0     1    65.0   37.150  104.801    984.1    735.7
     1     1    18    10    15    18     0     0    66.0   37.284  104.828   1058.8    733.9
     1     1    18    10    15    19     0     1    67.0   37.413  104.859   1115.4    733.0
     1     1    18    10    15    20     0     2    68.0   37.540  104.877   1150.7    733.6
     1     1    18    10    15    21     0     3    69.0   37.672  104.871   1161.4    736.2
     1     1    18    10    15    22     0     2    70.0   37.813  104.837   1142.6    741.4
     1     1    18    10    15    23     0     1    71.0   37.968  104.762   1090.8    750.4
     1     1    18    10    16     0     0     0    72.0   38.140  104.630   1029.6    759.1
     1     1    18    10    16     1     0     1    73.0   38.322  104.458   1000.0    764.0
     1     1    18    10    16     2     0     2    74.0   38.510  104.260   1004.8    764.4
     1     1    18    10    16     3     0     3    75.0   38.708  104.030   1027.0    764.5
     1     1    18    10    16     4     0     2    76.0   38.898  103.755   1065.5    762.8
     1     1    18    10    16     5     0     1    77.0   39.060  103.453   1129.4    754.9
     1     1    18    10    16     6     0     0    78.0   39.187  103.164   1202.9    741.9
     1     1    18    10    16     7     0     1    79.0   39.291  102.908   1270.1    732.9
     1     1    18    10    16     8     0     2    80.0   39.387  102.683   1323.9    728.7
     1     1    18    10    16     9     0     3    81.0   39.477  102.476   1364.2    727.8
     1     1    18    10    16    10     0     2    82.0   39.566  102.286   1401.4    727.8
     1     1    18    10    16    11     0     1    83.0   39.663  102.115   1447.2    727.8
     1     1    18    10    16    12     0     0    84.0   39.765  101.952   1511.0    724.5
     1     1    18    10    16    13     0     1    85.0   39.875  101.805   1574.4    716.7
     1     1    18    10    16    14     0     2    86.0   40.004  101.679   1625.2    715.2
     1     1    18    10    16    15     0     3    87.0   40.148  101.579   1660.9    714.1
     1     1    18    10    16    16     0     2    88.0   40.279  101.498   1681.6    714.1
     1     1    18    10    16    17     0     1    89.0   40.382  101.415   1689.0    715.4
     1     1    18    10    16    18     0     0    90.0   40.459  101.331   1686.4    717.2
     1     1    18    10    16    19     0     1    91.0   40.511  101.228   1680.3    719.6
     1     1    18    10    16    20     0     2    92.0   40.541  101.090   1676.6    721.1
     1     1    18    10    16    21     0     3    93.0   40.546  100.916   1677.6    720.5
     1     1    18    10    16    22     0     2    94.0   40.546  100.709   1685.6    716.5
     1     1    18    10    16    23     0     1    95.0   40.555  100.471   1701.0    711.8
     1     1    18    10    17     0     0     0    96.0   40.569  100.205   1721.8    706.2
     1     1    18    10    17     1     0     1    97.0   40.594   99.933   1744.6    701.1
     1     1    18    10    17     2     0     2    98.0   40.638   99.679   1763.1    697.2
     1     1    18    10    17     3     0     3    99.0   40.702   99.447   1776.2    693.6
     1     1    18    10    17     4     0     2   100.0   40.772   99.237   1787.3    688.8
     1     1    18    10    17     5     0     1   101.0   40.838   99.046   1794.3    683.3
     1     1    18    10    17     6     0     0   102.0   40.904   98.858   1788.2    680.4
     1     1    18    10    17     7     0     1   103.0   40.980   98.640   1764.6    682.2
     1     1    18    10    17     8     0     2   104.0   41.073   98.374   1730.3    686.1
     1     1    18    10    17     9     0     3   105.0   41.179   98.051   1688.2    690.2
     1     1    18    10    17    10     0     2   106.0   41.297   97.662   1634.1    685.1
     1     1    18    10    17    11     0     1   107.0   41.429   97.197   1570.8    677.9
     1     1    18    10    17    12     0     0   108.0   41.585   96.690   1508.1    674.4
     1     1    18    10    17    13     0     1   109.0   41.767   96.232   1427.4    666.9
     1     1    18    10    17    14     0     2   110.0   41.976   95.828   1322.1    673.9
     1     1    18    10    17    15     0     3   111.0   42.212   95.396   1263.5    715.8
     1     1    18    10    17    16     0     2   112.0   42.421   94.948   1394.8    714.5
     1     1    18    10    17    17     0     1   113.0   42.577   94.578   1616.5    681.0
     1     1    18    10    17    18     0     0   114.0   42.726   94.265   1730.8    662.2
     1     1    18    10    17    19     0     1   115.0   42.910   94.000   1748.4    653.9
     1     1    18    10    17    20     0     2   116.0   43.126   93.761   1839.9    679.5
     1     1    18    10    17    21     0     3   117.0   43.374   93.498   2060.6    677.7
     1     1    18    10    17    22     0     2   118.0   43.657   93.257   2278.9    655.3
     1     1    18    10    17    23     0     1   119.0   43.955   93.085   2423.5    622.7
     1     1    18    10    18     0     0     0   120.0   44.266   92.973   2537.8    608.5
