# Supplementary material for: Migration of wheat stripe rust from the primary oversummering region to neighboring regions in China
Source: Commun Biol. 2025 Mar 3;8:350. doi: 10.1038/s42003-025-07789-3 (PMC11876435; doi:10.1038/s42003-025-07789-3)
Supplement: Supplementary file 4 — Supplementary Data 2 [file 42003_2025_7789_MOESM4_ESM.zip › Eastern_Liupan_Mountain/Autumn/PL18101306]

     5     1
    GDAS    18    10     1     0     0
    GDAS    18    10     8     0     0
    GDAS    18    10    15     0     0
    GDAS    18    10    22     0     0
    GDAS    18    10    29     0     0
     1 FORWARD  OMEGA   
    18    10    13     6   35.198  106.551   100.0
     1 PRESSURE
     1     1    18    10    13     6     0     0     0.0   35.198  106.551    100.0    839.4
     1     1    18    10    13     7     0     1     1.0   35.284  106.468     96.1    833.7
     1     1    18    10    13     8     0     2     2.0   35.360  106.381     95.5    826.8
     1     1    18    10    13     9     0     3     3.0   35.428  106.292     92.9    820.3
     1     1    18    10    13    10     0     2     4.0   35.492  106.204     88.6    815.0
     1     1    18    10    13    11     0     1     5.0   35.552  106.121     83.6    809.9
     1     1    18    10    13    12     0     0     6.0   35.609  106.043     77.1    805.4
     1     1    18    10    13    13     0     1     7.0   35.662  105.984     70.0    802.7
     1     1    18    10    13    14     0     2     8.0   35.713  105.957     63.9    802.3
     1     1    18    10    13    15     0     3     9.0   35.760  105.962     59.8    801.6
     1     1    18    10    13    16     0     2    10.0   35.803  105.988     58.0    800.4
     1     1    18    10    13    17     0     1    11.0   35.841  106.017     58.0    800.2
     1     1    18    10    13    18     0     0    12.0   35.874  106.048     60.0    800.7
     1     1    18    10    13    19     0     1    13.0   35.899  106.075     63.6    800.9
     1     1    18    10    13    20     0     2    14.0   35.915  106.097     68.3    801.0
     1     1    18    10    13    21     0     3    15.0   35.921  106.114     73.9    801.0
     1     1    18    10    13    22     0     2    16.0   35.923  106.119     82.3    800.7
     1     1    18    10    13    23     0     1    17.0   35.922  106.103     95.4    798.8
     1     1    18    10    14     0     0     0    18.0   35.916  106.065    114.3    795.3
     1     1    18    10    14     1     0     1    19.0   35.908  106.018    136.3    790.5
     1     1    18    10    14     2     0     2    20.0   35.907  105.977    157.4    787.5
     1     1    18    10    14     3     0     3    21.0   35.916  105.946    176.7    785.8
     1     1    18    10    14     4     0     2    22.0   35.931  105.910    198.8    784.3
     1     1    18    10    14     5     0     1    23.0   35.949  105.859    229.7    781.9
     1     1    18    10    14     6     0     0    24.0   35.969  105.794    271.1    778.6
     1     1    18    10    14     7     0     1    25.0   35.995  105.726    320.8    773.9
     1     1    18    10    14     8     0     2    26.0   36.029  105.665    376.0    770.8
     1     1    18    10    14     9     0     3    27.0   36.072  105.613    437.4    767.2
     1     1    18    10    14    10     0     2    28.0   36.108  105.581    506.2    762.7
     1     1    18    10    14    11     0     1    29.0   36.128  105.576    582.6    757.1
     1     1    18    10    14    12     0     0    30.0   36.134  105.596    664.6    749.4
     1     1    18    10    14    13     0     1    31.0   36.140  105.637    742.3    741.3
     1     1    18    10    14    14     0     2    32.0   36.158  105.688    808.2    735.6
     1     1    18    10    14    15     0     3    33.0   36.186  105.750    864.9    730.7
     1     1    18    10    14    16     0     2    34.0   36.218  105.828    906.0    726.3
     1     1    18    10    14    17     0     1    35.0   36.248  105.928    922.9    724.8
     1     1    18    10    14    18     0     0    36.0   36.277  106.047    914.8    727.7
     1     1    18    10    14    19     0     1    37.0   36.299  106.175    895.8    736.0
     1     1    18    10    14    20     0     2    38.0   36.308  106.302    876.1    742.5
     1     1    18    10    14    21     0     3    39.0   36.302  106.431    854.5    748.8
     1     1    18    10    14    22     0     2    40.0   36.284  106.545    836.9    755.1
     1     1    18    10    14    23     0     1    41.0   36.252  106.629    829.2    758.8
     1     1    18    10    15     0     0     0    42.0   36.207  106.685    832.0    760.5
     1     1    18    10    15     1     0     1    43.0   36.161  106.722    846.2    760.4
     1     1    18    10    15     2     0     2    44.0   36.126  106.749    871.6    758.9
     1     1    18    10    15     3     0     3    45.0   36.103  106.767    907.3    756.2
     1     1    18    10    15     4     0     2    46.0   36.089  106.779    945.8    752.3
     1     1    18    10    15     5     0     1    47.0   36.084  106.787    979.1    749.5
     1     1    18    10    15     6     0     0    48.0   36.088  106.794   1005.8    747.2
     1     1    18    10    15     7     0     1    49.0   36.097  106.797   1025.4    745.6
     1     1    18    10    15     8     0     2    50.0   36.107  106.795   1038.2    744.3
     1     1    18    10    15     9     0     3    51.0   36.117  106.787   1045.2    743.3
     1     1    18    10    15    10     0     2    52.0   36.124  106.767   1053.8    742.4
     1     1    18    10    15    11     0     1    53.0   36.126  106.732   1070.8    739.6
     1     1    18    10    15    12     0     0    54.0   36.123  106.687   1095.6    735.5
     1     1    18    10    15    13     0     1    55.0   36.124  106.642   1124.8    730.5
     1     1    18    10    15    14     0     2    56.0   36.137  106.603   1154.2    726.1
     1     1    18    10    15    15     0     3    57.0   36.161  106.573   1181.1    722.6
     1     1    18    10    15    16     0     2    58.0   36.196  106.556   1207.9    720.2
     1     1    18    10    15    17     0     1    59.0   36.240  106.556   1237.3    718.1
     1     1    18    10    15    18     0     0    60.0   36.292  106.576   1268.8    716.6
     1     1    18    10    15    19     0     1    61.0   36.350  106.613   1294.1    715.5
     1     1    18    10    15    20     0     2    62.0   36.412  106.661   1306.1    716.5
     1     1    18    10    15    21     0     3    63.0   36.478  106.715   1307.0    718.4
     1     1    18    10    15    22     0     2    64.0   36.544  106.769   1303.2    720.8
     1     1    18    10    15    23     0     1    65.0   36.606  106.819   1299.6    722.2
     1     1    18    10    16     0     0     0    66.0   36.665  106.866   1293.6    723.3
     1     1    18    10    16     1     0     1    67.0   36.729  106.904   1293.4    724.4
     1     1    18    10    16     2     0     2    68.0   36.806  106.935   1308.0    723.1
     1     1    18    10    16     3     0     3    69.0   36.895  106.961   1340.3    720.0
     1     1    18    10    16     4     0     2    70.0   36.989  106.988   1383.2    714.6
     1     1    18    10    16     5     0     1    71.0   37.088  107.017   1425.5    711.2
     1     1    18    10    16     6     0     0    72.0   37.194  107.047   1463.3    709.0
     1     1    18    10    16     7     0     1    73.0   37.308  107.071   1496.2    707.4
     1     1    18    10    16     8     0     2    74.0   37.435  107.085   1524.1    706.3
     1     1    18    10    16     9     0     3    75.0   37.577  107.085   1546.6    705.8
     1     1    18    10    16    10     0     2    76.0   37.730  107.086   1552.9    706.2
     1     1    18    10    16    11     0     1    77.0   37.897  107.096   1532.0    710.0
     1     1    18    10    16    12     0     0    78.0   38.086  107.104   1491.7    717.3
     1     1    18    10    16    13     0     1    79.0   38.288  107.117   1475.6    726.2
     1     1    18    10    16    14     0     2    80.0   38.488  107.156   1514.3    726.5
     1     1    18    10    16    15     0     3    81.0   38.687  107.230   1604.6    721.0
     1     1    18    10    16    16     0     2    82.0   38.879  107.339   1719.1    709.9
     1     1    18    10    16    17     0     1    83.0   39.049  107.475   1830.1    698.1
     1     1    18    10    16    18     0     0    84.0   39.189  107.634   1933.7    685.6
     1     1    18    10    16    19     0     1    85.0   39.299  107.807   2019.2    675.3
     1     1    18    10    16    20     0     2    86.0   39.386  107.988   2076.6    669.4
     1     1    18    10    16    21     0     3    87.0   39.456  108.172   2109.6    666.5
     1     1    18    10    16    22     0     2    88.0   39.515  108.340   2126.2    664.8
     1     1    18    10    16    23     0     1    89.0   39.567  108.486   2134.0    663.1
     1     1    18    10    17     0     0     0    90.0   39.615  108.614   2135.4    661.8
     1     1    18    10    17     1     0     1    91.0   39.669  108.731   2140.5    660.6
     1     1    18    10    17     2     0     2    92.0   39.739  108.843   2156.2    657.2
     1     1    18    10    17     3     0     3    93.0   39.823  108.959   2179.3    652.6
     1     1    18    10    17     4     0     2    94.0   39.919  109.089   2199.6    649.0
     1     1    18    10    17     5     0     1    95.0   40.018  109.229   2204.8    649.7
     1     1    18    10    17     6     0     0    96.0   40.118  109.360   2197.9    654.3
     1     1    18    10    17     7     0     1    97.0   40.211  109.455   2186.7    658.4
     1     1    18    10    17     8     0     2    98.0   40.294  109.506   2179.0    660.4
     1     1    18    10    17     9     0     3    99.0   40.369  109.522   2172.9    662.0
     1     1    18    10    17    10     0     2   100.0   40.444  109.515   2167.4    663.5
     1     1    18    10    17    11     0     1   101.0   40.522  109.496   2162.6    665.4
     1     1    18    10    17    12     0     0   102.0   40.602  109.468   2160.1    667.3
     1     1    18    10    17    13     0     1   103.0   40.685  109.429   2166.6    669.5
     1     1    18    10    17    14     0     2   104.0   40.767  109.382   2184.9    670.4
     1     1    18    10    17    15     0     3   105.0   40.844  109.334   2209.0    671.0
     1     1    18    10    17    16     0     2   106.0   40.906  109.284   2234.3    671.4
     1     1    18    10    17    17     0     1   107.0   40.944  109.231   2261.3    671.6
     1     1    18    10    17    18     0     0   108.0   40.959  109.175   2291.9    671.0
     1     1    18    10    17    19     0     1   109.0   40.965  109.110   2333.9    670.0
     1     1    18    10    17    20     0     2   110.0   40.969  109.031   2389.7    667.8
     1     1    18    10    17    21     0     3   111.0   40.971  108.930   2456.7    663.1
     1     1    18    10    17    22     0     2   112.0   41.000  108.777   2489.0    658.2
     1     1    18    10    17    23     0     1   113.0   41.086  108.550   2462.5    660.1
     1     1    18    10    18     0     0     0   114.0   41.232  108.257   2425.4    661.4
     1     1    18    10    18     1     0     1   115.0   41.412  107.938   2433.9    660.7
     1     1    18    10    18     2     0     2   116.0   41.581  107.652   2491.6    650.6
     1     1    18    10    18     3     0     3   117.0   41.720  107.409   2567.9    644.3
     1     1    18    10    18     4     0     2   118.0   41.824  107.214   2626.9    637.5
     1     1    18    10    18     5     0     1   119.0   41.897  107.055   2656.5    638.3
     1     1    18    10    18     6     0     0   120.0   41.950  106.917   2673.0    638.5
