# Supplementary material for: Migration of wheat stripe rust from the primary oversummering region to neighboring regions in China
Source: Commun Biol. 2025 Mar 3;8:350. doi: 10.1038/s42003-025-07789-3 (PMC11876435; doi:10.1038/s42003-025-07789-3)
Supplement: Supplementary file 4 — Supplementary Data 2 [file 42003_2025_7789_MOESM4_ESM.zip › Eastern_Liupan_Mountain/Autumn/PL18101312]

     5     1
    GDAS    18    10     1     0     0
    GDAS    18    10     8     0     0
    GDAS    18    10    15     0     0
    GDAS    18    10    22     0     0
    GDAS    18    10    29     0     0
     1 FORWARD  OMEGA   
    18    10    13    12   35.198  106.551   100.0
     1 PRESSURE
     1     1    18    10    13    12     0     0     0.0   35.198  106.551    100.0    839.7
     1     1    18    10    13    13     0     1     1.0   35.243  106.475     97.1    835.3
     1     1    18    10    13    14     0     2     2.0   35.290  106.417     96.5    831.3
     1     1    18    10    13    15     0     3     3.0   35.337  106.379     97.7    828.2
     1     1    18    10    13    16     0     2     4.0   35.381  106.357    102.0    825.7
     1     1    18    10    13    17     0     1     5.0   35.419  106.343    110.3    823.2
     1     1    18    10    13    18     0     0     6.0   35.451  106.337    122.9    821.1
     1     1    18    10    13    19     0     1     7.0   35.478  106.337    138.6    818.6
     1     1    18    10    13    20     0     2     8.0   35.502  106.341    155.8    816.1
     1     1    18    10    13    21     0     3     9.0   35.522  106.348    174.9    813.8
     1     1    18    10    13    22     0     2    10.0   35.535  106.348    196.0    811.6
     1     1    18    10    13    23     0     1    11.0   35.535  106.335    219.3    809.0
     1     1    18    10    14     0     0     0    12.0   35.520  106.306    245.0    805.9
     1     1    18    10    14     1     0     1    13.0   35.503  106.271    272.3    801.8
     1     1    18    10    14     2     0     2    14.0   35.500  106.243    301.8    797.6
     1     1    18    10    14     3     0     3    15.0   35.512  106.220    334.2    793.0
     1     1    18    10    14     4     0     2    16.0   35.537  106.192    370.4    787.4
     1     1    18    10    14     5     0     1    17.0   35.569  106.146    413.4    780.2
     1     1    18    10    14     6     0     0    18.0   35.608  106.083    467.6    770.5
     1     1    18    10    14     7     0     1    19.0   35.654  106.011    535.6    758.9
     1     1    18    10    14     8     0     2    20.0   35.709  105.941    614.1    749.6
     1     1    18    10    14     9     0     3    21.0   35.774  105.880    699.0    740.4
     1     1    18    10    14    10     0     2    22.0   35.833  105.846    789.6    731.8
     1     1    18    10    14    11     0     1    23.0   35.875  105.850    884.8    722.6
     1     1    18    10    14    12     0     0    24.0   35.897  105.883    984.8    713.1
     1     1    18    10    14    13     0     1    25.0   35.913  105.932   1090.8    703.1
     1     1    18    10    14    14     0     2    26.0   35.936  105.986   1203.4    691.5
     1     1    18    10    14    15     0     3    27.0   35.965  106.042   1317.4    682.5
     1     1    18    10    14    16     0     2    28.0   35.992  106.105   1403.2    675.5
     1     1    18    10    14    17     0     1    29.0   36.015  106.183   1441.5    676.5
     1     1    18    10    14    18     0     0    30.0   36.033  106.277   1442.5    682.1
     1     1    18    10    14    19     0     1    31.0   36.042  106.387   1432.1    690.0
     1     1    18    10    14    20     0     2    32.0   36.037  106.510   1425.2    696.0
     1     1    18    10    14    21     0     3    33.0   36.017  106.648   1414.1    702.8
     1     1    18    10    14    22     0     2    34.0   35.981  106.779   1400.9    711.6
     1     1    18    10    14    23     0     1    35.0   35.930  106.878   1391.3    718.5
     1     1    18    10    15     0     0     0    36.0   35.863  106.939   1384.1    723.5
     1     1    18    10    15     1     0     1    37.0   35.791  106.974   1377.0    726.9
     1     1    18    10    15     2     0     2    38.0   35.731  106.997   1369.2    729.7
     1     1    18    10    15     3     0     3    39.0   35.682  107.009   1360.0    731.7
     1     1    18    10    15     4     0     2    40.0   35.641  107.017   1344.5    733.3
     1     1    18    10    15     5     0     1    41.0   35.608  107.026   1318.1    736.3
     1     1    18    10    15     6     0     0    42.0   35.583  107.038   1281.5    740.2
     1     1    18    10    15     7     0     1    43.0   35.566  107.048   1236.8    744.8
     1     1    18    10    15     8     0     2    44.0   35.551  107.048   1186.5    749.7
     1     1    18    10    15     9     0     3    45.0   35.541  107.039   1132.2    754.9
     1     1    18    10    15    10     0     2    46.0   35.533  107.012   1085.4    760.1
     1     1    18    10    15    11     0     1    47.0   35.522  106.962   1055.4    761.3
     1     1    18    10    15    12     0     0    48.0   35.509  106.894   1040.9    759.6
     1     1    18    10    15    13     0     1    49.0   35.507  106.820   1037.1    756.4
     1     1    18    10    15    14     0     2    50.0   35.521  106.749   1041.4    752.4
     1     1    18    10    15    15     0     3    51.0   35.550  106.683   1052.6    747.8
     1     1    18    10    15    16     0     2    52.0   35.590  106.625   1066.8    742.5
     1     1    18    10    15    17     0     1    53.0   35.640  106.578   1081.4    737.8
     1     1    18    10    15    18     0     0    54.0   35.700  106.540   1097.8    733.1
     1     1    18    10    15    19     0     1    55.0   35.771  106.515   1112.2    728.3
     1     1    18    10    15    20     0     2    56.0   35.855  106.502   1117.4    724.9
     1     1    18    10    15    21     0     3    57.0   35.953  106.502   1108.0    723.0
     1     1    18    10    15    22     0     2    58.0   36.065  106.512   1093.5    726.1
     1     1    18    10    15    23     0     1    59.0   36.182  106.530   1086.1    729.5
     1     1    18    10    16     0     0     0    60.0   36.300  106.554   1082.5    732.5
     1     1    18    10    16     1     0     1    61.0   36.423  106.574   1082.8    735.0
     1     1    18    10    16     2     0     2    62.0   36.559  106.584   1089.3    736.7
     1     1    18    10    16     3     0     3    63.0   36.707  106.584   1106.3    737.3
     1     1    18    10    16     4     0     2    64.0   36.864  106.575   1129.0    736.3
     1     1    18    10    16     5     0     1    65.0   37.028  106.557   1147.2    736.6
     1     1    18    10    16     6     0     0    66.0   37.197  106.523   1159.6    739.3
     1     1    18    10    16     7     0     1    67.0   37.372  106.463   1166.8    743.3
     1     1    18    10    16     8     0     2    68.0   37.553  106.367   1174.3    748.8
     1     1    18    10    16     9     0     3    69.0   37.734  106.229   1195.4    755.1
     1     1    18    10    16    10     0     2    70.0   37.903  106.059   1246.9    760.4
     1     1    18    10    16    11     0     1    71.0   38.056  105.891   1300.7    751.0
     1     1    18    10    16    12     0     0    72.0   38.201  105.758   1318.6    735.6
     1     1    18    10    16    13     0     1    73.0   38.343  105.674   1310.0    729.1
     1     1    18    10    16    14     0     2    74.0   38.485  105.629   1291.9    723.8
     1     1    18    10    16    15     0     3    75.0   38.628  105.612   1269.5    718.7
     1     1    18    10    16    16     0     2    76.0   38.768  105.605   1240.9    713.5
     1     1    18    10    16    17     0     1    77.0   38.901  105.590   1205.8    710.3
     1     1    18    10    16    18     0     0    78.0   39.030  105.557   1172.4    712.1
     1     1    18    10    16    19     0     1    79.0   39.158  105.498   1152.4    723.6
     1     1    18    10    16    20     0     2    80.0   39.280  105.415   1140.2    732.8
     1     1    18    10    16    21     0     3    81.0   39.389  105.315   1129.8    739.5
     1     1    18    10    16    22     0     2    82.0   39.484  105.199   1112.4    744.2
     1     1    18    10    16    23     0     1    83.0   39.562  105.063   1082.1    748.1
     1     1    18    10    17     0     0     0    84.0   39.625  104.899   1045.3    751.9
     1     1    18    10    17     1     0     1    85.0   39.694  104.700   1021.5    756.0
     1     1    18    10    17     2     0     2    86.0   39.780  104.475   1022.5    757.5
     1     1    18    10    17     3     0     3    87.0   39.875  104.236   1048.3    757.2
     1     1    18    10    17     4     0     2    88.0   39.963  103.991   1105.4    755.3
     1     1    18    10    17     5     0     1    89.0   40.045  103.745   1159.6    742.5
     1     1    18    10    17     6     0     0    90.0   40.127  103.492   1182.1    736.9
     1     1    18    10    17     7     0     1    91.0   40.212  103.224   1169.0    734.3
     1     1    18    10    17     8     0     2    92.0   40.302  102.920   1121.4    738.8
     1     1    18    10    17     9     0     3    93.0   40.387  102.573   1081.5    754.8
     1     1    18    10    17    10     0     2    94.0   40.470  102.198   1061.3    765.7
     1     1    18    10    17    11     0     1    95.0   40.561  101.791   1033.2    774.3
     1     1    18    10    17    12     0     0    96.0   40.660  101.332    974.1    784.5
     1     1    18    10    17    13     0     1    97.0   40.763  100.832    921.9    797.5
     1     1    18    10    17    14     0     2    98.0   40.876  100.326    940.9    793.1
     1     1    18    10    17    15     0     3    99.0   41.014   99.829   1025.9    776.1
     1     1    18    10    17    16     0     2   100.0   41.163   99.339   1076.3    752.6
     1     1    18    10    17    17     0     1   101.0   41.310   98.835   1070.6    748.0
     1     1    18    10    17    18     0     0   102.0   41.467   98.340   1077.5    749.3
     1     1    18    10    17    19     0     1   103.0   41.635   97.870   1090.6    739.9
     1     1    18    10    17    20     0     2   104.0   41.813   97.382   1101.4    727.9
     1     1    18    10    17    21     0     3   105.0   42.000   96.867   1139.7    711.2
     1     1    18    10    17    22     0     2   106.0   42.189   96.368   1203.2    700.5
     1     1    18    10    17    23     0     1   107.0   42.393   95.898   1303.4    705.4
     1     1    18    10    18     0     0     0   108.0   42.646   95.443   1446.7    701.6
     1     1    18    10    18     1     0     1   109.0   42.949   95.049   1755.7    662.5
     1     1    18    10    18     2     0     2   110.0   43.263   94.796   2097.4    636.0
     1     1    18    10    18     3     0     3   111.0   43.564   94.565   2278.8    656.8
     1     1    18    10    18     4     0     2   112.0   43.864   94.293   2335.8    683.3
     1     1    18    10    18     5     0     1   113.0   44.189   94.007   2296.4    682.2
     1     1    18    10    18     6     0     0   114.0   44.557   93.736   2278.9    653.6
     1     1    18    10    18     7     0     1   115.0   44.966   93.505   2362.2    622.7
     1     1    18    10    18     8     0     2   116.0   45.399   93.357   2483.7    592.2
     1     1    18    10    18     9     0     3   117.0   45.849   93.307   2626.3    561.9
     1     1    18    10    18    10     0     2   118.0   46.310   93.325   2842.8    550.0
