# Supplementary material for: Migration of wheat stripe rust from the primary oversummering region to neighboring regions in China
Source: Commun Biol. 2025 Mar 3;8:350. doi: 10.1038/s42003-025-07789-3 (PMC11876435; doi:10.1038/s42003-025-07789-3)
Supplement: Supplementary file 4 — Supplementary Data 2 [file 42003_2025_7789_MOESM4_ESM.zip › Eastern_Liupan_Mountain/Autumn/PL18101318]

     5     1
    GDAS    18    10     1     0     0
    GDAS    18    10     8     0     0
    GDAS    18    10    15     0     0
    GDAS    18    10    22     0     0
    GDAS    18    10    29     0     0
     1 FORWARD  OMEGA   
    18    10    13    18   35.198  106.551   100.0
     1 PRESSURE
     1     1    18    10    13    18     0     0     0.0   35.198  106.551    100.0    839.9
     1     1    18    10    13    19     0     1     1.0   35.225  106.525    115.8    836.5
     1     1    18    10    13    20     0     2     2.0   35.252  106.506    134.9    833.1
     1     1    18    10    13    21     0     3     3.0   35.280  106.493    157.6    829.1
     1     1    18    10    13    22     0     2     4.0   35.302  106.481    182.2    825.4
     1     1    18    10    13    23     0     1     5.0   35.311  106.463    205.4    822.3
     1     1    18    10    14     0     0     0     6.0   35.305  106.439    226.5    819.5
     1     1    18    10    14     1     0     1     7.0   35.298  106.412    246.9    817.0
     1     1    18    10    14     2     0     2     8.0   35.303  106.390    269.8    813.5
     1     1    18    10    14     3     0     3     9.0   35.322  106.372    295.7    809.6
     1     1    18    10    14     4     0     2    10.0   35.352  106.347    322.3    804.4
     1     1    18    10    14     5     0     1    11.0   35.392  106.306    349.1    798.7
     1     1    18    10    14     6     0     0    12.0   35.439  106.248    379.2    791.8
     1     1    18    10    14     7     0     1    13.0   35.494  106.179    415.7    783.4
     1     1    18    10    14     8     0     2    14.0   35.556  106.106    460.7    773.4
     1     1    18    10    14     9     0     3    15.0   35.627  106.033    518.7    762.3
     1     1    18    10    14    10     0     2    16.0   35.695  105.982    590.8    752.5
     1     1    18    10    14    11     0     1    17.0   35.748  105.973    670.6    743.5
     1     1    18    10    14    12     0     0    18.0   35.783  106.006    753.9    735.4
     1     1    18    10    14    13     0     1    19.0   35.813  106.062    841.0    729.8
     1     1    18    10    14    14     0     2    20.0   35.849  106.123    930.7    723.7
     1     1    18    10    14    15     0     3    21.0   35.890  106.187   1021.4    717.9
     1     1    18    10    14    16     0     2    22.0   35.928  106.261   1095.0    712.6
     1     1    18    10    14    17     0     1    23.0   35.957  106.351   1135.5    712.8
     1     1    18    10    14    18     0     0    24.0   35.980  106.458   1151.7    716.7
     1     1    18    10    14    19     0     1    25.0   35.989  106.578   1158.2    722.6
     1     1    18    10    14    20     0     2    26.0   35.979  106.708   1158.9    728.9
     1     1    18    10    14    21     0     3    27.0   35.946  106.846   1146.5    737.3
     1     1    18    10    14    22     0     2    28.0   35.891  106.969   1127.9    747.6
     1     1    18    10    14    23     0     1    29.0   35.825  107.052   1112.4    752.8
     1     1    18    10    15     0     0     0    30.0   35.748  107.094   1100.0    756.1
     1     1    18    10    15     1     0     1    31.0   35.675  107.109   1091.5    758.5
     1     1    18    10    15     2     0     2    32.0   35.616  107.111   1088.0    759.8
     1     1    18    10    15     3     0     3    33.0   35.570  107.103   1088.1    760.5
     1     1    18    10    15     4     0     2    34.0   35.536  107.091   1081.7    760.5
     1     1    18    10    15     5     0     1    35.0   35.515  107.083   1061.7    762.5
     1     1    18    10    15     6     0     0    36.0   35.510  107.078   1031.3    765.3
     1     1    18    10    15     7     0     1    37.0   35.515  107.071    997.2    768.6
     1     1    18    10    15     8     0     2    38.0   35.524  107.054    964.7    771.2
     1     1    18    10    15     9     0     3    39.0   35.537  107.027    935.7    773.3
     1     1    18    10    15    10     0     2    40.0   35.550  106.983    918.0    774.4
     1     1    18    10    15    11     0     1    41.0   35.560  106.919    914.9    771.3
     1     1    18    10    15    12     0     0    42.0   35.568  106.839    921.9    766.6
     1     1    18    10    15    13     0     1    43.0   35.584  106.759    933.3    761.1
     1     1    18    10    15    14     0     2    44.0   35.613  106.688    947.1    756.0
     1     1    18    10    15    15     0     3    45.0   35.653  106.627    963.6    750.7
     1     1    18    10    15    16     0     2    46.0   35.702  106.574    983.5    745.1
     1     1    18    10    15    17     0     1    47.0   35.759  106.529   1008.0    739.3
     1     1    18    10    15    18     0     0    48.0   35.823  106.493   1038.9    733.3
     1     1    18    10    15    19     0     1    49.0   35.898  106.469   1066.2    726.9
     1     1    18    10    15    20     0     2    50.0   35.987  106.458   1077.7    722.9
     1     1    18    10    15    21     0     3    51.0   36.093  106.462   1069.9    725.0
     1     1    18    10    15    22     0     2    52.0   36.210  106.472   1055.3    730.4
     1     1    18    10    15    23     0     1    53.0   36.329  106.487   1044.5    734.0
     1     1    18    10    16     0     0     0    54.0   36.448  106.506   1033.7    737.5
     1     1    18    10    16     1     0     1    55.0   36.574  106.518   1025.8    741.1
     1     1    18    10    16     2     0     2    56.0   36.714  106.519   1026.0    743.6
     1     1    18    10    16     3     0     3    57.0   36.869  106.507   1038.1    745.3
     1     1    18    10    16     4     0     2    58.0   37.036  106.483   1055.6    745.9
     1     1    18    10    16     5     0     1    59.0   37.208  106.441   1068.9    748.9
     1     1    18    10    16     6     0     0    60.0   37.380  106.370   1079.7    753.0
     1     1    18    10    16     7     0     1    61.0   37.550  106.267   1091.6    758.2
     1     1    18    10    16     8     0     2    62.0   37.717  106.124   1114.6    764.4
     1     1    18    10    16     9     0     3    63.0   37.878  105.935   1164.0    767.0
     1     1    18    10    16    10     0     2    64.0   38.039  105.724   1216.8    756.5
     1     1    18    10    16    11     0     1    65.0   38.200  105.542   1238.2    742.1
     1     1    18    10    16    12     0     0    66.0   38.354  105.403   1232.9    737.7
     1     1    18    10    16    13     0     1    67.0   38.504  105.297   1224.4    737.9
     1     1    18    10    16    14     0     2    68.0   38.656  105.220   1232.0    737.1
     1     1    18    10    16    15     0     3    69.0   38.815  105.152   1259.7    736.0
     1     1    18    10    16    16     0     2    70.0   38.979  105.066   1311.6    735.8
     1     1    18    10    16    17     0     1    71.0   39.141  104.970   1371.4    731.1
     1     1    18    10    16    18     0     0    72.0   39.289  104.901   1415.9    724.4
     1     1    18    10    16    19     0     1    73.0   39.414  104.860   1444.4    719.6
     1     1    18    10    16    20     0     2    74.0   39.515  104.829   1457.8    717.0
     1     1    18    10    16    21     0     3    75.0   39.596  104.797   1460.3    715.8
     1     1    18    10    16    22     0     2    76.0   39.665  104.747   1457.5    715.7
     1     1    18    10    16    23     0     1    77.0   39.732  104.670   1457.0    715.8
     1     1    18    10    17     0     0     0    78.0   39.801  104.560   1466.2    715.5
     1     1    18    10    17     1     0     1    79.0   39.881  104.421   1488.7    714.1
     1     1    18    10    17     2     0     2    80.0   39.976  104.266   1517.0    712.3
     1     1    18    10    17     3     0     3    81.0   40.088  104.093   1541.9    712.6
     1     1    18    10    17     4     0     2    82.0   40.206  103.907   1566.0    712.1
     1     1    18    10    17     5     0     1    83.0   40.317  103.727   1594.3    707.3
     1     1    18    10    17     6     0     0    84.0   40.420  103.567   1622.8    703.2
     1     1    18    10    17     7     0     1    85.0   40.518  103.421   1638.6    700.0
     1     1    18    10    17     8     0     2    86.0   40.609  103.269   1629.7    699.7
     1     1    18    10    17     9     0     3    87.0   40.693  103.102   1594.5    701.6
     1     1    18    10    17    10     0     2    88.0   40.776  102.901   1538.2    709.0
     1     1    18    10    17    11     0     1    89.0   40.870  102.643   1467.9    722.2
     1     1    18    10    17    12     0     0    90.0   40.983  102.317   1366.3    738.5
     1     1    18    10    17    13     0     1    91.0   41.107  101.939   1243.0    761.9
     1     1    18    10    17    14     0     2    92.0   41.236  101.535   1151.7    780.8
     1     1    18    10    17    15     0     3    93.0   41.378  101.116   1118.3    791.3
     1     1    18    10    17    16     0     2    94.0   41.521  100.684   1132.3    789.2
     1     1    18    10    17    17     0     1    95.0   41.640  100.253   1182.3    782.0
     1     1    18    10    17    18     0     0    96.0   41.743   99.840   1257.2    769.1
     1     1    18    10    17    19     0     1    97.0   41.842   99.450   1324.6    748.7
     1     1    18    10    17    20     0     2    98.0   41.944   99.066   1352.8    733.4
     1     1    18    10    17    21     0     3    99.0   42.047   98.681   1339.8    728.5
     1     1    18    10    17    22     0     2   100.0   42.148   98.287   1325.1    728.4
     1     1    18    10    17    23     0     1   101.0   42.250   97.877   1357.2    721.8
     1     1    18    10    18     0     0     0   102.0   42.359   97.458   1460.8    708.8
     1     1    18    10    18     1     0     1   103.0   42.495   97.061   1603.2    690.8
     1     1    18    10    18     2     0     2   104.0   42.673   96.706   1718.2    686.7
     1     1    18    10    18     3     0     3   105.0   42.891   96.350   1797.5    698.8
     1     1    18    10    18     4     0     2   106.0   43.146   95.942   1854.1    709.4
     1     1    18    10    18     5     0     1   107.0   43.435   95.563   1957.9    698.8
     1     1    18    10    18     6     0     0   108.0   43.735   95.224   2128.6    699.8
     1     1    18    10    18     7     0     1   109.0   44.056   94.862   2277.8    705.5
     1     1    18    10    18     8     0     2   110.0   44.421   94.562   2287.3    657.5
     1     1    18    10    18     9     0     3   111.0   44.846   94.373   2353.3    614.4
     1     1    18    10    18    10     0     2   112.0   45.313   94.319   2514.8    583.8
     1     1    18    10    18    11     0     1   113.0   45.779   94.376   2676.3    569.6
     1     1    18    10    18    12     0     0   114.0   46.252   94.461   2838.9    572.6
