# Supplementary material for: Migration of wheat stripe rust from the primary oversummering region to neighboring regions in China
Source: Commun Biol. 2025 Mar 3;8:350. doi: 10.1038/s42003-025-07789-3 (PMC11876435; doi:10.1038/s42003-025-07789-3)
Supplement: Supplementary file 4 — Supplementary Data 2 [file 42003_2025_7789_MOESM4_ESM.zip › Eastern_Liupan_Mountain/Autumn/PL18101400]

     5     1
    GDAS    18    10     1     0     0
    GDAS    18    10     8     0     0
    GDAS    18    10    15     0     0
    GDAS    18    10    22     0     0
    GDAS    18    10    29     0     0
     1 FORWARD  OMEGA   
    18    10    14     0   35.198  106.551   100.0
     1 PRESSURE
     1     1    18    10    14     0     0     0     0.0   35.198  106.551    100.0    840.2
     1     1    18    10    14     1     0     1     1.0   35.208  106.526    111.8    838.3
     1     1    18    10    14     2     0     2     2.0   35.228  106.505    124.9    836.1
     1     1    18    10    14     3     0     3     3.0   35.259  106.487    140.0    833.4
     1     1    18    10    14     4     0     2     4.0   35.298  106.463    156.9    828.6
     1     1    18    10    14     5     0     1     5.0   35.346  106.423    175.4    823.0
     1     1    18    10    14     6     0     0     6.0   35.400  106.365    196.5    816.3
     1     1    18    10    14     7     0     1     7.0   35.462  106.297    221.0    808.9
     1     1    18    10    14     8     0     2     8.0   35.530  106.222    249.5    800.7
     1     1    18    10    14     9     0     3     9.0   35.605  106.144    283.9    790.9
     1     1    18    10    14    10     0     2    10.0   35.682  106.080    325.8    781.6
     1     1    18    10    14    11     0     1    11.0   35.752  106.051    373.8    773.9
     1     1    18    10    14    12     0     0    12.0   35.814  106.068    425.2    768.3
     1     1    18    10    14    13     0     1    13.0   35.876  106.118    480.6    764.0
     1     1    18    10    14    14     0     2    14.0   35.948  106.188    542.4    760.1
     1     1    18    10    14    15     0     3    15.0   36.028  106.273    606.2    758.2
     1     1    18    10    14    16     0     2    16.0   36.109  106.364    653.8    759.0
     1     1    18    10    14    17     0     1    17.0   36.183  106.459    675.1    763.5
     1     1    18    10    14    18     0     0    18.0   36.253  106.559    679.5    768.9
     1     1    18    10    14    19     0     1    19.0   36.311  106.660    675.8    774.1
     1     1    18    10    14    20     0     2    20.0   36.349  106.759    669.8    778.3
     1     1    18    10    14    21     0     3    21.0   36.367  106.861    663.1    782.4
     1     1    18    10    14    22     0     2    22.0   36.366  106.952    662.5    786.2
     1     1    18    10    14    23     0     1    23.0   36.348  107.018    672.2    787.3
     1     1    18    10    15     0     0     0    24.0   36.314  107.063    690.7    786.5
     1     1    18    10    15     1     0     1    25.0   36.278  107.093    716.5    784.8
     1     1    18    10    15     2     0     2    26.0   36.252  107.116    748.9    782.4
     1     1    18    10    15     3     0     3    27.0   36.236  107.131    788.1    779.2
     1     1    18    10    15     4     0     2    28.0   36.229  107.142    827.3    775.1
     1     1    18    10    15     5     0     1    29.0   36.229  107.149    858.2    771.9
     1     1    18    10    15     6     0     0    30.0   36.238  107.153    880.2    769.6
     1     1    18    10    15     7     0     1    31.0   36.249  107.155    894.8    768.1
     1     1    18    10    15     8     0     2    32.0   36.259  107.152    903.9    767.1
     1     1    18    10    15     9     0     3    33.0   36.269  107.144    908.0    766.4
     1     1    18    10    15    10     0     2    34.0   36.275  107.121    917.2    766.2
     1     1    18    10    15    11     0     1    35.0   36.274  107.073    940.0    763.5
     1     1    18    10    15    12     0     0    36.0   36.266  107.002    975.2    759.3
     1     1    18    10    15    13     0     1    37.0   36.262  106.924   1013.7    752.4
     1     1    18    10    15    14     0     2    38.0   36.275  106.852   1051.8    746.4
     1     1    18    10    15    15     0     3    39.0   36.305  106.787   1090.0    740.9
     1     1    18    10    15    16     0     2    40.0   36.350  106.739   1129.2    735.7
     1     1    18    10    15    17     0     1    41.0   36.406  106.718   1169.1    731.4
     1     1    18    10    15    18     0     0    42.0   36.468  106.724   1208.8    728.2
     1     1    18    10    15    19     0     1    43.0   36.533  106.753   1241.2    725.5
     1     1    18    10    15    20     0     2    44.0   36.598  106.795   1260.7    724.9
     1     1    18    10    15    21     0     3    45.0   36.662  106.844   1269.6    724.9
     1     1    18    10    15    22     0     2    46.0   36.722  106.894   1272.9    725.5
     1     1    18    10    15    23     0     1    47.0   36.775  106.942   1273.2    725.6
     1     1    18    10    16     0     0     0    48.0   36.821  106.986   1267.8    726.0
     1     1    18    10    16     1     0     1    49.0   36.874  107.024   1266.6    726.9
     1     1    18    10    16     2     0     2    50.0   36.941  107.055   1280.6    725.2
     1     1    18    10    16     3     0     3    51.0   37.020  107.084   1311.9    722.3
     1     1    18    10    16     4     0     2    52.0   37.106  107.112   1349.4    718.9
     1     1    18    10    16     5     0     1    53.0   37.201  107.135   1381.0    717.2
     1     1    18    10    16     6     0     0    54.0   37.305  107.152   1409.1    715.9
     1     1    18    10    16     7     0     1    55.0   37.422  107.161   1434.0    714.9
     1     1    18    10    16     8     0     2    56.0   37.555  107.157   1454.5    714.4
     1     1    18    10    16     9     0     3    57.0   37.706  107.137   1470.2    714.5
     1     1    18    10    16    10     0     2    58.0   37.872  107.115   1471.3    715.4
     1     1    18    10    16    11     0     1    59.0   38.055  107.099   1451.1    720.0
     1     1    18    10    16    12     0     0    60.0   38.252  107.082   1426.1    727.6
     1     1    18    10    16    13     0     1    61.0   38.453  107.077   1431.9    733.8
     1     1    18    10    16    14     0     2    62.0   38.654  107.102   1493.1    732.3
     1     1    18    10    16    15     0     3    63.0   38.859  107.166   1606.3    724.8
     1     1    18    10    16    16     0     2    64.0   39.059  107.268   1733.3    710.4
     1     1    18    10    16    17     0     1    65.0   39.229  107.388   1845.2    696.5
     1     1    18    10    16    18     0     0    66.0   39.365  107.524   1948.7    685.3
     1     1    18    10    16    19     0     1    67.0   39.476  107.671   2033.5    675.5
     1     1    18    10    16    20     0     2    68.0   39.570  107.823   2089.5    670.5
     1     1    18    10    16    21     0     3    69.0   39.654  107.987   2121.1    668.6
     1     1    18    10    16    22     0     2    70.0   39.732  108.146   2130.7    666.9
     1     1    18    10    16    23     0     1    71.0   39.803  108.281   2123.6    666.2
     1     1    18    10    17     0     0     0    72.0   39.871  108.396   2102.4    666.4
     1     1    18    10    17     1     0     1    73.0   39.941  108.498   2086.3    667.5
     1     1    18    10    17     2     0     2    74.0   40.021  108.594   2090.9    665.8
     1     1    18    10    17     3     0     3    75.0   40.113  108.683   2115.2    665.0
     1     1    18    10    17     4     0     2    76.0   40.219  108.768   2142.1    663.7
     1     1    18    10    17     5     0     1    77.0   40.333  108.843   2156.9    665.1
     1     1    18    10    17     6     0     0    78.0   40.452  108.902   2158.5    668.5
     1     1    18    10    17     7     0     1    79.0   40.571  108.930   2155.0    673.6
     1     1    18    10    17     8     0     2    80.0   40.683  108.926   2153.8    677.9
     1     1    18    10    17     9     0     3    81.0   40.792  108.903   2152.6    682.2
     1     1    18    10    17    10     0     2    82.0   40.893  108.871   2157.4    686.2
     1     1    18    10    17    11     0     1    83.0   40.980  108.837   2177.8    688.0
     1     1    18    10    17    12     0     0    84.0   41.058  108.801   2205.7    683.8
     1     1    18    10    17    13     0     1    85.0   41.135  108.760   2231.5    678.4
     1     1    18    10    17    14     0     2    86.0   41.215  108.712   2255.6    674.5
     1     1    18    10    17    15     0     3    87.0   41.297  108.659   2290.7    669.7
     1     1    18    10    17    16     0     2    88.0   41.375  108.597   2331.0    662.8
     1     1    18    10    17    17     0     1    89.0   41.445  108.516   2361.4    658.1
     1     1    18    10    17    18     0     0    90.0   41.508  108.415   2376.0    655.3
     1     1    18    10    17    19     0     1    91.0   41.576  108.293   2381.9    654.5
     1     1    18    10    17    20     0     2    92.0   41.658  108.157   2383.3    652.8
     1     1    18    10    17    21     0     3    93.0   41.754  108.011   2373.6    652.0
     1     1    18    10    17    22     0     2    94.0   41.859  107.855   2357.9    653.2
     1     1    18    10    17    23     0     1    95.0   41.968  107.688   2347.2    654.4
     1     1    18    10    18     0     0     0    96.0   42.083  107.499   2345.6    658.4
     1     1    18    10    18     1     0     1    97.0   42.201  107.292   2365.6    662.1
     1     1    18    10    18     2     0     2    98.0   42.315  107.099   2413.8    659.6
     1     1    18    10    18     3     0     3    99.0   42.424  106.936   2472.0    654.2
     1     1    18    10    18     4     0     2   100.0   42.522  106.804   2515.3    648.9
     1     1    18    10    18     5     0     1   101.0   42.599  106.694   2538.1    647.5
     1     1    18    10    18     6     0     0   102.0   42.649  106.606   2555.2    645.9
     1     1    18    10    18     7     0     1   103.0   42.677  106.525   2559.3    644.3
     1     1    18    10    18     8     0     2   104.0   42.688  106.432   2538.2    645.9
     1     1    18    10    18     9     0     3   105.0   42.683  106.327   2493.8    649.6
     1     1    18    10    18    10     0     2   106.0   42.670  106.207   2440.0    655.3
     1     1    18    10    18    11     0     1   107.0   42.652  106.074   2389.7    659.9
     1     1    18    10    18    12     0     0   108.0   42.621  105.929   2344.2    663.3
     1     1    18    10    18    13     0     1   109.0   42.587  105.781   2300.4    664.4
     1     1    18    10    18    14     0     2   110.0   42.565  105.635   2251.6    666.0
     1     1    18    10    18    15     0     3   111.0   42.555  105.491   2193.3    668.2
     1     1    18    10    18    16     0     2   112.0   42.555  105.360   2131.6    671.3
     1     1    18    10    18    17     0     1   113.0   42.564  105.251   2074.4    673.2
     1     1    18    10    18    18     0     0   114.0   42.583  105.163   2020.4    675.0
     1     1    18    10    18    19     0     1   115.0   42.609  105.098   1978.9    676.8
     1     1    18    10    18    20     0     2   116.0   42.640  105.056   1958.0    676.2
     1     1    18    10    18    21     0     3   117.0   42.676  105.036   1956.3    674.4
     1     1    18    10    18    22     0     2   118.0   42.719  105.037   1967.3    671.2
     1     1    18    10    18    23     0     1   119.0   42.773  105.061   1986.0    668.2
     1     1    18    10    19     0     0     0   120.0   42.840  105.109   2013.1    664.6
