# Supplementary material for: Migration of wheat stripe rust from the primary oversummering region to neighboring regions in China
Source: Commun Biol. 2025 Mar 3;8:350. doi: 10.1038/s42003-025-07789-3 (PMC11876435; doi:10.1038/s42003-025-07789-3)
Supplement: Supplementary file 4 — Supplementary Data 2 [file 42003_2025_7789_MOESM4_ESM.zip › Eastern_Liupan_Mountain/Autumn/PL18101406]

     5     1
    GDAS    18    10     1     0     0
    GDAS    18    10     8     0     0
    GDAS    18    10    15     0     0
    GDAS    18    10    22     0     0
    GDAS    18    10    29     0     0
     1 FORWARD  OMEGA   
    18    10    14     6   35.198  106.551   100.0
     1 PRESSURE
     1     1    18    10    14     6     0     0     0.0   35.198  106.551    100.0    840.0
     1     1    18    10    14     7     0     1     1.0   35.261  106.483    111.2    834.1
     1     1    18    10    14     8     0     2     2.0   35.329  106.412    125.5    827.5
     1     1    18    10    14     9     0     3     3.0   35.402  106.335    142.6    819.9
     1     1    18    10    14    10     0     2     4.0   35.480  106.264    162.5    812.7
     1     1    18    10    14    11     0     1     5.0   35.558  106.212    184.7    806.0
     1     1    18    10    14    12     0     0     6.0   35.634  106.185    208.3    800.6
     1     1    18    10    14    13     0     1     7.0   35.712  106.184    234.3    796.0
     1     1    18    10    14    14     0     2     8.0   35.794  106.204    264.7    791.8
     1     1    18    10    14    15     0     3     9.0   35.882  106.248    301.0    788.1
     1     1    18    10    14    16     0     2    10.0   35.975  106.314    337.1    785.0
     1     1    18    10    14    17     0     1    11.0   36.064  106.393    362.4    787.6
     1     1    18    10    14    18     0     0    12.0   36.149  106.475    373.5    792.7
     1     1    18    10    14    19     0     1    13.0   36.221  106.552    376.5    797.6
     1     1    18    10    14    20     0     2    14.0   36.275  106.623    377.6    801.1
     1     1    18    10    14    21     0     3    15.0   36.312  106.691    378.3    803.9
     1     1    18    10    14    22     0     2    16.0   36.331  106.747    382.2    806.2
     1     1    18    10    14    23     0     1    17.0   36.336  106.782    391.7    806.8
     1     1    18    10    15     0     0     0    18.0   36.324  106.797    406.9    806.2
     1     1    18    10    15     1     0     1    19.0   36.308  106.801    428.6    804.0
     1     1    18    10    15     2     0     2    20.0   36.299  106.799    456.8    801.0
     1     1    18    10    15     3     0     3    21.0   36.298  106.790    491.2    797.2
     1     1    18    10    15     4     0     2    22.0   36.304  106.775    528.6    792.6
     1     1    18    10    15     5     0     1    23.0   36.317  106.754    565.9    788.3
     1     1    18    10    15     6     0     0    24.0   36.338  106.725    602.4    783.8
     1     1    18    10    15     7     0     1    25.0   36.359  106.688    638.3    779.0
     1     1    18    10    15     8     0     2    26.0   36.377  106.641    674.3    774.0
     1     1    18    10    15     9     0     3    27.0   36.392  106.583    710.5    768.8
     1     1    18    10    15    10     0     2    28.0   36.407  106.510    747.0    763.6
     1     1    18    10    15    11     0     1    29.0   36.426  106.418    783.0    758.1
     1     1    18    10    15    12     0     0    30.0   36.453  106.312    816.9    752.9
     1     1    18    10    15    13     0     1    31.0   36.498  106.208    843.4    748.7
     1     1    18    10    15    14     0     2    32.0   36.568  106.116    857.9    747.9
     1     1    18    10    15    15     0     3    33.0   36.663  106.031    859.9    750.3
     1     1    18    10    15    16     0     2    34.0   36.781  105.949    848.2    755.8
     1     1    18    10    15    17     0     1    35.0   36.921  105.870    820.6    763.4
     1     1    18    10    15    18     0     0    36.0   37.076  105.794    778.6    772.0
     1     1    18    10    15    19     0     1    37.0   37.235  105.701    740.9    780.5
     1     1    18    10    15    20     0     2    38.0   37.397  105.582    721.5    785.0
     1     1    18    10    15    21     0     3    39.0   37.565  105.433    710.1    787.8
     1     1    18    10    15    22     0     2    40.0   37.743  105.244    689.5    790.1
     1     1    18    10    15    23     0     1    41.0   37.942  104.995    632.8    794.2
     1     1    18    10    16     0     0     0    42.0   38.154  104.684    569.8    805.2
     1     1    18    10    16     1     0     1    43.0   38.356  104.363    551.7    807.2
     1     1    18    10    16     2     0     2    44.0   38.550  104.027    570.8    806.3
     1     1    18    10    16     3     0     3    45.0   38.724  103.673    624.7    802.4
     1     1    18    10    16     4     0     2    46.0   38.862  103.321    716.7    792.2
     1     1    18    10    16     5     0     1    47.0   38.974  102.964    842.6    778.2
     1     1    18    10    16     6     0     0    48.0   39.079  102.629    933.5    763.0
     1     1    18    10    16     7     0     1    49.0   39.185  102.327    963.1    763.7
     1     1    18    10    16     8     0     2    50.0   39.299  102.040    971.0    767.1
     1     1    18    10    16     9     0     3    51.0   39.408  101.763    999.0    757.8
     1     1    18    10    16    10     0     2    52.0   39.513  101.508   1074.5    742.9
     1     1    18    10    16    11     0     1    53.0   39.624  101.280   1166.6    731.1
     1     1    18    10    16    12     0     0    54.0   39.746  101.062   1242.1    726.2
     1     1    18    10    16    13     0     1    55.0   39.880  100.848   1286.4    730.9
     1     1    18    10    16    14     0     2    56.0   40.022  100.649   1305.4    737.2
     1     1    18    10    16    15     0     3    57.0   40.169  100.478   1316.2    738.5
     1     1    18    10    16    16     0     2    58.0   40.304  100.324   1326.4    738.0
     1     1    18    10    16    17     0     1    59.0   40.412  100.164   1330.9    737.9
     1     1    18    10    16    18     0     0    60.0   40.494   99.995   1332.6    737.1
     1     1    18    10    16    19     0     1    61.0   40.553   99.799   1337.6    736.7
     1     1    18    10    16    20     0     2    62.0   40.593   99.563   1347.6    733.6
     1     1    18    10    16    21     0     3    63.0   40.617   99.290   1363.0    728.9
     1     1    18    10    16    22     0     2    64.0   40.642   98.982   1379.9    722.8
     1     1    18    10    16    23     0     1    65.0   40.679   98.643   1388.1    717.5
     1     1    18    10    17     0     0     0    66.0   40.732   98.264   1390.0    714.3
     1     1    18    10    17     1     0     1    67.0   40.812   97.860   1383.6    709.3
     1     1    18    10    17     2     0     2    68.0   40.918   97.447   1354.8    700.0
     1     1    18    10    17     3     0     3    69.0   41.042   96.994   1285.4    692.8
     1     1    18    10    17     4     0     2    70.0   41.175   96.477   1172.2    704.2
     1     1    18    10    17     5     0     1    71.0   41.310   95.875    968.8    716.6
     1     1    18    10    17     6     0     0    72.0   41.435   95.159    756.7    758.7
     1     1    18    10    17     7     0     1    73.0   41.539   94.441    633.7    801.4
     1     1    18    10    17     8     0     2    74.0   41.599   93.779    624.8    827.8
     1     1    18    10    17     9     0     3    75.0   41.622   93.177    786.1    817.6
     1     1    18    10    17    10     0     2    76.0   41.674   92.617   1066.0    786.7
     1     1    18    10    17    11     0     1    77.0   41.769   92.007   1483.6    759.6
     1     1    18    10    17    12     0     0    78.0   41.934   91.392   2016.0    693.1
     1     1    18    10    17    13     0     1    79.0   42.180   90.823   2517.2    653.2
     1     1    18    10    17    14     0     2    80.0   42.463   90.331   2899.0    638.4
