# Supplementary material for: Migration of wheat stripe rust from the primary oversummering region to neighboring regions in China
Source: Commun Biol. 2025 Mar 3;8:350. doi: 10.1038/s42003-025-07789-3 (PMC11876435; doi:10.1038/s42003-025-07789-3)
Supplement: Supplementary file 4 — Supplementary Data 2 [file 42003_2025_7789_MOESM4_ESM.zip › Eastern_Liupan_Mountain/Autumn/PL18101412]

     5     1
    GDAS    18    10     1     0     0
    GDAS    18    10     8     0     0
    GDAS    18    10    15     0     0
    GDAS    18    10    22     0     0
    GDAS    18    10    29     0     0
     1 FORWARD  OMEGA   
    18    10    14    12   35.198  106.551   100.0
     1 PRESSURE
     1     1    18    10    14    12     0     0     0.0   35.198  106.551    100.0    842.1
     1     1    18    10    14    13     0     1     1.0   35.282  106.514    114.6    836.8
     1     1    18    10    14    14     0     2     2.0   35.367  106.490    130.6    832.0
     1     1    18    10    14    15     0     3     3.0   35.454  106.482    148.4    827.2
     1     1    18    10    14    16     0     2     4.0   35.542  106.488    166.5    822.9
     1     1    18    10    14    17     0     1     5.0   35.626  106.505    182.2    819.8
     1     1    18    10    14    18     0     0     6.0   35.705  106.531    194.3    817.9
     1     1    18    10    14    19     0     1     7.0   35.778  106.565    205.3    816.9
     1     1    18    10    14    20     0     2     8.0   35.842  106.602    217.7    816.0
     1     1    18    10    14    21     0     3     9.0   35.896  106.642    231.3    815.5
     1     1    18    10    14    22     0     2    10.0   35.939  106.679    248.5    815.6
     1     1    18    10    14    23     0     1    11.0   35.970  106.704    271.3    814.1
     1     1    18    10    15     0     0     0    12.0   35.986  106.718    299.7    811.9
     1     1    18    10    15     1     0     1    13.0   35.996  106.724    333.0    808.4
     1     1    18    10    15     2     0     2    14.0   36.010  106.725    370.3    804.9
     1     1    18    10    15     3     0     3    15.0   36.027  106.719    411.4    800.8
     1     1    18    10    15     4     0     2    16.0   36.049  106.705    455.2    795.3
     1     1    18    10    15     5     0     1    17.0   36.076  106.682    500.5    789.8
     1     1    18    10    15     6     0     0    18.0   36.108  106.652    547.5    784.0
     1     1    18    10    15     7     0     1    19.0   36.142  106.610    597.1    777.9
     1     1    18    10    15     8     0     2    20.0   36.172  106.556    648.6    770.5
     1     1    18    10    15     9     0     3    21.0   36.200  106.492    701.1    763.1
     1     1    18    10    15    10     0     2    22.0   36.227  106.416    751.1    755.7
     1     1    18    10    15    11     0     1    23.0   36.258  106.329    794.2    749.5
     1     1    18    10    15    12     0     0    24.0   36.295  106.236    830.2    744.0
     1     1    18    10    15    13     0     1    25.0   36.346  106.148    857.6    740.1
     1     1    18    10    15    14     0     2    26.0   36.416  106.076    874.3    739.1
     1     1    18    10    15    15     0     3    27.0   36.507  106.012    879.2    741.0
     1     1    18    10    15    16     0     2    28.0   36.619  105.952    873.7    746.3
     1     1    18    10    15    17     0     1    29.0   36.749  105.895    855.9    753.0
     1     1    18    10    15    18     0     0    30.0   36.901  105.841    819.1    761.9
     1     1    18    10    15    19     0     1    31.0   37.070  105.780    771.9    772.6
     1     1    18    10    15    20     0     2    32.0   37.243  105.692    737.6    780.6
     1     1    18    10    15    21     0     3    33.0   37.417  105.573    720.3    785.4
     1     1    18    10    15    22     0     2    34.0   37.592  105.421    709.0    788.3
     1     1    18    10    15    23     0     1    35.0   37.774  105.229    685.3    790.9
     1     1    18    10    16     0     0     0    36.0   37.983  104.967    620.9    795.9
     1     1    18    10    16     1     0     1    37.0   38.196  104.647    561.5    806.9
     1     1    18    10    16     2     0     2    38.0   38.391  104.326    552.5    807.2
     1     1    18    10    16     3     0     3    39.0   38.576  103.984    579.8    805.8
     1     1    18    10    16     4     0     2    40.0   38.728  103.635    638.2    800.0
     1     1    18    10    16     5     0     1    41.0   38.835  103.297    724.3    790.0
     1     1    18    10    16     6     0     0    42.0   38.914  102.956    831.3    777.1
     1     1    18    10    16     7     0     1    43.0   38.998  102.619    919.9    766.6
     1     1    18    10    16     8     0     2    44.0   39.106  102.297    962.1    763.4
     1     1    18    10    16     9     0     3    45.0   39.224  101.994    981.3    765.2
     1     1    18    10    16    10     0     2    46.0   39.344  101.721   1022.4    752.0
     1     1    18    10    16    11     0     1    47.0   39.466  101.489   1109.9    736.4
     1     1    18    10    16    12     0     0    48.0   39.591  101.286   1204.0    725.4
     1     1    18    10    16    13     0     1    49.0   39.725  101.101   1279.2    722.2
     1     1    18    10    16    14     0     2    50.0   39.870  100.931   1328.5    727.3
     1     1    18    10    16    15     0     3    51.0   40.027  100.780   1356.1    734.7
     1     1    18    10    16    16     0     2    52.0   40.173  100.642   1363.4    735.4
     1     1    18    10    16    17     0     1    53.0   40.289  100.502   1356.8    737.0
     1     1    18    10    16    18     0     0    54.0   40.377  100.355   1343.2    738.2
     1     1    18    10    16    19     0     1    55.0   40.439  100.180   1337.1    738.6
     1     1    18    10    16    20     0     2    56.0   40.474   99.963   1350.0    735.2
     1     1    18    10    16    21     0     3    57.0   40.490   99.709   1378.4    731.0
     1     1    18    10    16    22     0     2    58.0   40.503   99.424   1413.2    725.7
     1     1    18    10    16    23     0     1    59.0   40.530   99.110   1446.1    720.0
     1     1    18    10    17     0     0     0    60.0   40.572   98.773   1463.0    712.5
     1     1    18    10    17     1     0     1    61.0   40.635   98.424   1447.3    708.3
     1     1    18    10    17     2     0     2    62.0   40.729   98.054   1400.4    710.3
     1     1    18    10    17     3     0     3    63.0   40.850   97.643   1340.2    707.4
     1     1    18    10    17     4     0     2    64.0   40.978   97.177   1267.7    700.0
     1     1    18    10    17     5     0     1    65.0   41.101   96.636   1161.0    705.7
     1     1    18    10    17     6     0     0    66.0   41.218   96.006    969.7    718.0
     1     1    18    10    17     7     0     1    67.0   41.326   95.251    765.8    755.0
     1     1    18    10    17     8     0     2    68.0   41.436   94.506    672.6    788.7
     1     1    18    10    17     9     0     3    69.0   41.516   93.824    672.2    819.4
     1     1    18    10    17    10     0     2    70.0   41.589   93.210    794.1    811.8
     1     1    18    10    17    11     0     1    71.0   41.697   92.603   1005.8    795.7
     1     1    18    10    17    12     0     0    72.0   41.830   91.913   1518.8    768.3
     1     1    18    10    17    13     0     1    73.0   42.043   91.293   2076.9    680.3
     1     1    18    10    17    14     0     2    74.0   42.284   90.730   2505.8    660.9
     1     1    18    10    17    15     0     3    75.0   42.546   90.213   2802.3    651.2
     1     1    18    10    17    16     0     2    76.0   42.831   89.702   3036.3    654.6
