# Supplementary material for: Migration of wheat stripe rust from the primary oversummering region to neighboring regions in China
Source: Commun Biol. 2025 Mar 3;8:350. doi: 10.1038/s42003-025-07789-3 (PMC11876435; doi:10.1038/s42003-025-07789-3)
Supplement: Supplementary file 4 — Supplementary Data 2 [file 42003_2025_7789_MOESM4_ESM.zip › Eastern_Liupan_Mountain/Autumn/PL18101418]

     5     1
    GDAS    18    10     1     0     0
    GDAS    18    10     8     0     0
    GDAS    18    10    15     0     0
    GDAS    18    10    22     0     0
    GDAS    18    10    29     0     0
     1 FORWARD  OMEGA   
    18    10    14    18   35.198  106.551   100.0
     1 PRESSURE
     1     1    18    10    14    18     0     0     0.0   35.198  106.551    100.0    841.7
     1     1    18    10    14    19     0     1     1.0   35.243  106.542    101.4    839.8
     1     1    18    10    14    20     0     2     2.0   35.284  106.536    103.7    838.1
     1     1    18    10    14    21     0     3     3.0   35.319  106.534    106.7    836.5
     1     1    18    10    14    22     0     2     4.0   35.350  106.529    110.9    835.4
     1     1    18    10    14    23     0     1     5.0   35.375  106.517    116.5    833.9
     1     1    18    10    15     0     0     0     6.0   35.393  106.496    123.0    832.1
     1     1    18    10    15     1     0     1     7.0   35.409  106.471    131.2    829.7
     1     1    18    10    15     2     0     2     8.0   35.431  106.450    143.0    826.6
     1     1    18    10    15     3     0     3     9.0   35.457  106.429    159.5    823.0
     1     1    18    10    15     4     0     2    10.0   35.487  106.407    178.8    818.7
     1     1    18    10    15     5     0     1    11.0   35.521  106.379    198.2    814.3
     1     1    18    10    15     6     0     0    12.0   35.560  106.345    217.9    809.7
     1     1    18    10    15     7     0     1    13.0   35.602  106.300    242.2    804.2
     1     1    18    10    15     8     0     2    14.0   35.644  106.233    274.6    796.0
     1     1    18    10    15     9     0     3    15.0   35.687  106.143    315.5    785.8
     1     1    18    10    15    10     0     2    16.0   35.732  106.030    351.8    774.1
     1     1    18    10    15    11     0     1    17.0   35.783  105.901    370.0    770.6
     1     1    18    10    15    12     0     0    18.0   35.843  105.758    379.5    771.1
     1     1    18    10    15    13     0     1    19.0   35.917  105.614    394.1    771.3
     1     1    18    10    15    14     0     2    20.0   36.013  105.485    414.4    770.9
     1     1    18    10    15    15     0     3    21.0   36.129  105.362    433.3    774.1
     1     1    18    10    15    16     0     2    22.0   36.259  105.233    453.6    777.0
     1     1    18    10    15    17     0     1    23.0   36.400  105.104    481.3    777.3
     1     1    18    10    15    18     0     0    24.0   36.553  104.988    517.3    775.6
     1     1    18    10    15    19     0     1    25.0   36.716  104.893    570.0    771.1
     1     1    18    10    15    20     0     2    26.0   36.889  104.831    643.9    763.5
     1     1    18    10    15    21     0     3    27.0   37.073  104.804    729.7    756.7
     1     1    18    10    15    22     0     2    28.0   37.265  104.783    795.1    754.7
     1     1    18    10    15    23     0     1    29.0   37.458  104.730    818.8    757.9
     1     1    18    10    16     0     0     0    30.0   37.657  104.627    806.9    764.5
     1     1    18    10    16     1     0     1    31.0   37.870  104.459    780.6    773.7
     1     1    18    10    16     2     0     2    32.0   38.094  104.233    771.3    780.0
     1     1    18    10    16     3     0     3    33.0   38.314  103.980    796.2    779.9
     1     1    18    10    16     4     0     2    34.0   38.499  103.716    845.4    776.0
     1     1    18    10    16     5     0     1    35.0   38.633  103.443    911.2    769.9
     1     1    18    10    16     6     0     0    36.0   38.727  103.159    996.3    760.9
     1     1    18    10    16     7     0     1    37.0   38.807  102.866   1093.1    748.7
     1     1    18    10    16     8     0     2    38.0   38.899  102.588   1174.9    738.5
     1     1    18    10    16     9     0     3    39.0   39.005  102.328   1230.6    739.0
     1     1    18    10    16    10     0     2    40.0   39.119  102.100   1262.7    737.8
     1     1    18    10    16    11     0     1    41.0   39.240  101.915   1298.5    733.3
     1     1    18    10    16    12     0     0    42.0   39.363  101.763   1354.6    723.1
     1     1    18    10    16    13     0     1    43.0   39.487  101.643   1421.8    714.5
     1     1    18    10    16    14     0     2    44.0   39.615  101.549   1482.9    710.5
     1     1    18    10    16    15     0     3    45.0   39.754  101.472   1536.3    710.4
     1     1    18    10    16    16     0     2    46.0   39.896  101.399   1574.2    712.2
     1     1    18    10    16    17     0     1    47.0   40.021  101.318   1584.3    716.4
     1     1    18    10    16    18     0     0    48.0   40.123  101.234   1565.0    720.3
     1     1    18    10    16    19     0     1    49.0   40.196  101.126   1537.8    725.3
     1     1    18    10    16    20     0     2    50.0   40.237  100.971   1513.3    727.8
     1     1    18    10    16    21     0     3    51.0   40.247  100.771   1499.6    726.9
     1     1    18    10    16    22     0     2    52.0   40.249  100.538   1503.3    722.6
     1     1    18    10    16    23     0     1    53.0   40.258  100.276   1520.7    717.3
     1     1    18    10    17     0     0     0    54.0   40.273   99.996   1550.1    710.8
     1     1    18    10    17     1     0     1    55.0   40.305   99.714   1585.2    708.7
     1     1    18    10    17     2     0     2    56.0   40.365   99.437   1606.0    707.2
     1     1    18    10    17     3     0     3    57.0   40.448   99.168   1606.8    706.2
     1     1    18    10    17     4     0     2    58.0   40.539   98.903   1590.0    703.9
     1     1    18    10    17     5     0     1    59.0   40.630   98.632   1553.0    701.7
     1     1    18    10    17     6     0     0    60.0   40.724   98.333   1495.6    704.1
     1     1    18    10    17     7     0     1    61.0   40.828   97.981   1435.1    709.2
     1     1    18    10    17     8     0     2    62.0   40.942   97.540   1380.4    702.6
     1     1    18    10    17     9     0     3    63.0   41.070   96.978   1320.0    691.1
     1     1    18    10    17    10     0     2    64.0   41.222   96.341   1240.4    697.7
     1     1    18    10    17    11     0     1    65.0   41.398   95.689   1138.7    708.5
     1     1    18    10    17    12     0     0    66.0   41.600   95.042   1083.9    739.2
     1     1    18    10    17    13     0     1    67.0   41.811   94.458   1029.4    766.7
     1     1    18    10    17    14     0     2    68.0   42.002   93.862    873.9    807.8
     1     1    18    10    17    15     0     3    69.0   42.168   93.231    721.7    836.8
     1     1    18    10    17    16     0     2    70.0   42.238   92.678    696.8    850.5
     1     1    18    10    17    17     0     1    71.0   42.219   92.194    785.8    831.6
     1     1    18    10    17    18     0     0    72.0   42.160   91.717    963.1    808.8
     1     1    18    10    17    19     0     1    73.0   42.157   91.217   1236.9    775.0
     1     1    18    10    17    20     0     2    74.0   42.247   90.774   1514.0    747.0
     1     1    18    10    17    21     0     3    75.0   42.354   90.406   1713.1    740.2
     1     1    18    10    17    22     0     2    76.0   42.433   90.116   1827.3    737.7
     1     1    18    10    17    23     0     1    77.0   42.487   89.905   1881.5    738.2
     1     1    18    10    18     0     0     0    78.0   42.522   89.765   1894.8    742.5
     1     1    18    10    18     1     0     1    79.0   42.557   89.661   1899.1    747.7
     1     1    18    10    18     2     0     2    80.0   42.614   89.566   1925.1    750.1
     1     1    18    10    18     3     0     3    81.0   42.696   89.476   1981.7    750.9
     1     1    18    10    18     4     0     2    82.0   42.810   89.389   2111.7    749.0
     1     1    18    10    18     5     0     1    83.0   42.970   89.303   2387.5    734.9
     1     1    18    10    18     6     0     0    84.0   43.201   89.244   2719.2    689.2
     1     1    18    10    18     7     0     1    85.0   43.508   89.249   2861.1    652.1
     1     1    18    10    18     8     0     2    86.0   43.831   89.285   2786.4    646.1
     1     1    18    10    18     9     0     3    87.0   44.113   89.308   2657.1    658.1
     1     1    18    10    18    10     0     2    88.0   44.334   89.343   2572.0    668.7
     1     1    18    10    18    11     0     1    89.0   44.506   89.419   2536.5    670.0
     1     1    18    10    18    12     0     0    90.0   44.640   89.530   2521.7    668.2
     1     1    18    10    18    13     0     1    91.0   44.753   89.668   2515.7    665.8
     1     1    18    10    18    14     0     2    92.0   44.857   89.833   2521.6    660.7
     1     1    18    10    18    15     0     3    93.0   44.946   90.032   2537.4    652.4
     1     1    18    10    18    16     0     2    94.0   45.052   90.252   2545.3    641.0
     1     1    18    10    18    17     0     1    95.0   45.183   90.473   2555.9    632.5
     1     1    18    10    18    18     0     0    96.0   45.317   90.695   2595.5    621.5
     1     1    18    10    18    19     0     1    97.0   45.450   90.913   2687.4    607.1
     1     1    18    10    18    20     0     2    98.0   45.590   91.125   2832.2    591.7
     1     1    18    10    18    21     0     3    99.0   45.734   91.339   2972.4    578.6
