# Supplementary material for: Migration of wheat stripe rust from the primary oversummering region to neighboring regions in China
Source: Commun Biol. 2025 Mar 3;8:350. doi: 10.1038/s42003-025-07789-3 (PMC11876435; doi:10.1038/s42003-025-07789-3)
Supplement: Supplementary file 4 — Supplementary Data 2 [file 42003_2025_7789_MOESM4_ESM.zip › Eastern_Liupan_Mountain/Autumn/PL18101500]

     5     1
    GDAS    18    10     1     0     0
    GDAS    18    10     8     0     0
    GDAS    18    10    15     0     0
    GDAS    18    10    22     0     0
    GDAS    18    10    29     0     0
     1 FORWARD  OMEGA   
    18    10    15     0   35.198  106.551   100.0
     1 PRESSURE
     1     1    18    10    15     0     0     0     0.0   35.198  106.551    100.0    841.5
     1     1    18    10    15     1     0     1     1.0   35.213  106.519    105.3    839.1
     1     1    18    10    15     2     0     2     2.0   35.234  106.493    113.5    836.4
     1     1    18    10    15     3     0     3     3.0   35.262  106.472    125.7    833.6
     1     1    18    10    15     4     0     2     4.0   35.294  106.451    140.1    829.9
     1     1    18    10    15     5     0     1     5.0   35.331  106.426    153.9    826.0
     1     1    18    10    15     6     0     0     6.0   35.373  106.397    167.0    822.0
     1     1    18    10    15     7     0     1     7.0   35.419  106.357    183.4    817.3
     1     1    18    10    15     8     0     2     8.0   35.466  106.299    206.9    810.5
     1     1    18    10    15     9     0     3     9.0   35.515  106.219    235.9    802.2
     1     1    18    10    15    10     0     2    10.0   35.564  106.117    257.1    792.6
     1     1    18    10    15    11     0     1    11.0   35.612  105.994    254.7    785.4
     1     1    18    10    15    12     0     0    12.0   35.660  105.852    237.1    787.7
     1     1    18    10    15    13     0     1    13.0   35.715  105.707    222.7    789.5
     1     1    18    10    15    14     0     2    14.0   35.779  105.573    215.3    790.2
     1     1    18    10    15    15     0     3    15.0   35.856  105.444    209.6    791.4
     1     1    18    10    15    16     0     2    16.0   35.942  105.315    202.6    793.8
     1     1    18    10    15    17     0     1    17.0   36.036  105.183    191.6    797.8
     1     1    18    10    15    18     0     0    18.0   36.134  105.045    175.8    802.9
     1     1    18    10    15    19     0     1    19.0   36.227  104.907    168.5    805.8
     1     1    18    10    15    20     0     2    20.0   36.318  104.775    179.0    804.1
     1     1    18    10    15    21     0     3    21.0   36.413  104.654    203.5    800.5
     1     1    18    10    15    22     0     2    22.0   36.513  104.551    239.4    795.8
     1     1    18    10    15    23     0     1    23.0   36.614  104.472    282.5    789.5
     1     1    18    10    16     0     0     0    24.0   36.720  104.422    324.4    783.6
     1     1    18    10    16     1     0     1    25.0   36.843  104.393    362.1    778.9
     1     1    18    10    16     2     0     2    26.0   36.998  104.381    398.7    774.7
     1     1    18    10    16     3     0     3    27.0   37.185  104.353    437.2    777.4
     1     1    18    10    16     4     0     2    28.0   37.386  104.265    473.5    780.2
     1     1    18    10    16     5     0     1    29.0   37.582  104.113    513.4    781.9
     1     1    18    10    16     6     0     0    30.0   37.757  103.910    562.0    781.4
     1     1    18    10    16     7     0     1    31.0   37.883  103.682    621.2    779.3
     1     1    18    10    16     8     0     2    32.0   37.954  103.461    693.1    775.9
     1     1    18    10    16     9     0     3    33.0   37.979  103.265    788.7    768.9
     1     1    18    10    16    10     0     2    34.0   37.981  103.103    897.5    757.1
     1     1    18    10    16    11     0     1    35.0   37.982  102.975    990.0    745.3
     1     1    18    10    16    12     0     0    36.0   37.987  102.876   1053.3    730.7
     1     1    18    10    16    13     0     1    37.0   38.006  102.817   1077.6    722.8
     1     1    18    10    16    14     0     2    38.0   38.041  102.802   1053.0    725.1
     1     1    18    10    16    15     0     3    39.0   38.098  102.817    993.5    733.9
     1     1    18    10    16    16     0     2    40.0   38.173  102.825    941.7    744.2
     1     1    18    10    16    17     0     1    41.0   38.260  102.810    922.9    746.3
     1     1    18    10    16    18     0     0    42.0   38.356  102.775    928.7    745.7
     1     1    18    10    16    19     0     1    43.0   38.460  102.711    958.1    743.0
     1     1    18    10    16    20     0     2    44.0   38.564  102.614   1009.4    737.7
     1     1    18    10    16    21     0     3    45.0   38.664  102.494   1075.7    732.2
     1     1    18    10    16    22     0     2    46.0   38.759  102.361   1151.9    727.4
     1     1    18    10    16    23     0     1    47.0   38.854  102.218   1234.1    724.5
     1     1    18    10    17     0     0     0    48.0   38.950  102.059   1320.3    724.2
     1     1    18    10    17     1     0     1    49.0   39.048  101.901   1403.6    715.7
     1     1    18    10    17     2     0     2    50.0   39.140  101.771   1484.1    701.5
     1     1    18    10    17     3     0     3    51.0   39.226  101.670   1557.2    690.9
     1     1    18    10    17     4     0     2    52.0   39.301  101.590   1624.8    684.3
     1     1    18    10    17     5     0     1    53.0   39.357  101.534   1699.1    677.6
     1     1    18    10    17     6     0     0    54.0   39.395  101.507   1778.8    671.1
     1     1    18    10    17     7     0     1    55.0   39.413  101.497   1853.0    664.5
     1     1    18    10    17     8     0     2    56.0   39.416  101.487   1915.2    659.0
     1     1    18    10    17     9     0     3    57.0   39.405  101.479   1966.0    654.1
     1     1    18    10    17    10     0     2    58.0   39.394  101.469   2015.8    650.0
     1     1    18    10    17    11     0     1    59.0   39.396  101.453   2071.1    645.0
     1     1    18    10    17    12     0     0    60.0   39.410  101.428   2129.7    639.9
     1     1    18    10    17    13     0     1    61.0   39.425  101.413   2177.4    635.1
     1     1    18    10    17    14     0     2    62.0   39.429  101.419   2203.8    633.7
     1     1    18    10    17    15     0     3    63.0   39.425  101.440   2210.4    634.1
     1     1    18    10    17    16     0     2    64.0   39.418  101.457   2210.5    635.5
     1     1    18    10    17    17     0     1    65.0   39.406  101.456   2216.9    634.3
     1     1    18    10    17    18     0     0    66.0   39.389  101.440   2230.0    631.7
     1     1    18    10    17    19     0     1    67.0   39.372  101.417   2246.0    628.1
     1     1    18    10    17    20     0     2    68.0   39.366  101.390   2259.8    625.5
     1     1    18    10    17    21     0     3    69.0   39.373  101.355   2271.3    623.3
     1     1    18    10    17    22     0     2    70.0   39.399  101.301   2286.5    621.8
     1     1    18    10    17    23     0     1    71.0   39.450  101.215   2311.9    619.2
     1     1    18    10    18     0     0     0    72.0   39.527  101.094   2348.2    617.1
     1     1    18    10    18     1     0     1    73.0   39.625  100.959   2395.2    617.7
     1     1    18    10    18     2     0     2    74.0   39.737  100.836   2446.1    621.8
     1     1    18    10    18     3     0     3    75.0   39.858  100.727   2495.8    626.0
     1     1    18    10    18     4     0     2    76.0   39.983  100.624   2543.5    629.1
     1     1    18    10    18     5     0     1    77.0   40.108  100.526   2581.4    628.4
     1     1    18    10    18     6     0     0    78.0   40.239  100.442   2612.8    627.6
     1     1    18    10    18     7     0     1    79.0   40.367  100.375   2648.2    627.9
     1     1    18    10    18     8     0     2    80.0   40.485  100.327   2695.3    626.0
     1     1    18    10    18     9     0     3    81.0   40.593  100.302   2746.3    623.9
     1     1    18    10    18    10     0     2    82.0   40.694  100.295   2795.9    622.2
     1     1    18    10    18    11     0     1    83.0   40.792  100.300   2845.9    621.1
     1     1    18    10    18    12     0     0    84.0   40.886  100.315   2903.8    619.4
     1     1    18    10    18    13     0     1    85.0   40.973  100.351   2961.0    616.5
     1     1    18    10    18    14     0     2    86.0   41.054  100.414   3004.2    615.3
     1     1    18    10    18    15     0     3    87.0   41.132  100.501   3032.5    615.2
     1     1    18    10    18    16     0     2    88.0   41.207  100.615   3050.2    616.1
