# Supplementary material for: Migration of wheat stripe rust from the primary oversummering region to neighboring regions in China
Source: Commun Biol. 2025 Mar 3;8:350. doi: 10.1038/s42003-025-07789-3 (PMC11876435; doi:10.1038/s42003-025-07789-3)
Supplement: Supplementary file 4 — Supplementary Data 2 [file 42003_2025_7789_MOESM4_ESM.zip › Eastern_Liupan_Mountain/Autumn/PL18101506]

     5     1
    GDAS    18    10     1     0     0
    GDAS    18    10     8     0     0
    GDAS    18    10    15     0     0
    GDAS    18    10    22     0     0
    GDAS    18    10    29     0     0
     1 FORWARD  OMEGA   
    18    10    15     6   35.198  106.551   100.0
     1 PRESSURE
     1     1    18    10    15     6     0     0     0.0   35.198  106.551    100.0    840.6
     1     1    18    10    15     7     0     1     1.0   35.248  106.514    113.0    836.4
     1     1    18    10    15     8     0     2     2.0   35.300  106.464    133.5    830.6
     1     1    18    10    15     9     0     3     3.0   35.355  106.397    161.5    822.5
     1     1    18    10    15    10     0     2     4.0   35.410  106.313    186.6    813.7
     1     1    18    10    15    11     0     1     5.0   35.461  106.210    194.4    806.4
     1     1    18    10    15    12     0     0     6.0   35.508  106.085    180.6    800.2
     1     1    18    10    15    13     0     1     7.0   35.548  105.954    156.7    798.3
     1     1    18    10    15    14     0     2     8.0   35.590  105.837    138.3    799.7
     1     1    18    10    15    15     0     3     9.0   35.637  105.731    126.4    799.8
     1     1    18    10    15    16     0     2    10.0   35.687  105.631    118.5    800.4
     1     1    18    10    15    17     0     1    11.0   35.740  105.532    112.8    801.0
     1     1    18    10    15    18     0     0    12.0   35.795  105.435    106.1    802.0
     1     1    18    10    15    19     0     1    13.0   35.853  105.335    100.0    803.8
     1     1    18    10    15    20     0     2    14.0   35.914  105.230     97.1    805.7
     1     1    18    10    15    21     0     3    15.0   35.980  105.119     97.2    808.3
     1     1    18    10    15    22     0     2    16.0   36.050  105.005     99.0    810.8
     1     1    18    10    15    23     0     1    17.0   36.115  104.898    104.3    810.8
     1     1    18    10    16     0     0     0    18.0   36.174  104.803    117.3    809.6
     1     1    18    10    16     1     0     1    19.0   36.246  104.720    136.8    807.2
     1     1    18    10    16     2     0     2    20.0   36.351  104.649    160.3    803.9
     1     1    18    10    16     3     0     3    21.0   36.487  104.591    187.1    800.4
     1     1    18    10    16     4     0     2    22.0   36.649  104.547    218.8    796.1
     1     1    18    10    16     5     0     1    23.0   36.832  104.516    263.8    791.1
     1     1    18    10    16     6     0     0    24.0   37.034  104.494    336.6    784.3
     1     1    18    10    16     7     0     1    25.0   37.235  104.431    429.5    780.7
     1     1    18    10    16     8     0     2    26.0   37.419  104.284    521.0    776.1
     1     1    18    10    16     9     0     3    27.0   37.582  104.055    607.4    771.1
     1     1    18    10    16    10     0     2    28.0   37.715  103.791    691.0    763.6
     1     1    18    10    16    11     0     1    29.0   37.813  103.553    772.8    757.8
     1     1    18    10    16    12     0     0    30.0   37.884  103.355    842.1    754.5
     1     1    18    10    16    13     0     1    31.0   37.940  103.221    879.8    753.8
     1     1    18    10    16    14     0     2    32.0   37.999  103.156    872.2    759.8
     1     1    18    10    16    15     0     3    33.0   38.072  103.135    825.5    766.2
     1     1    18    10    16    16     0     2    34.0   38.159  103.110    783.7    773.4
     1     1    18    10    16    17     0     1    35.0   38.247  103.067    765.1    775.1
     1     1    18    10    16    18     0     0    36.0   38.336  103.006    765.4    775.2
     1     1    18    10    16    19     0     1    37.0   38.431  102.912    790.8    769.3
     1     1    18    10    16    20     0     2    38.0   38.533  102.781    845.6    759.4
     1     1    18    10    16    21     0     3    39.0   38.634  102.626    917.8    749.3
     1     1    18    10    16    22     0     2    40.0   38.734  102.462    998.3    741.9
     1     1    18    10    16    23     0     1    41.0   38.833  102.289   1080.8    737.7
     1     1    18    10    17     0     0     0    42.0   38.933  102.099   1161.5    736.8
     1     1    18    10    17     1     0     1    43.0   39.034  101.915   1235.9    730.8
     1     1    18    10    17     2     0     2    44.0   39.130  101.760   1305.0    716.5
     1     1    18    10    17     3     0     3    45.0   39.217  101.636   1371.4    704.9
     1     1    18    10    17     4     0     2    46.0   39.292  101.530   1435.7    697.2
     1     1    18    10    17     5     0     1    47.0   39.349  101.448   1511.9    689.0
     1     1    18    10    17     6     0     0    48.0   39.387  101.396   1600.2    680.8
     1     1    18    10    17     7     0     1    49.0   39.412  101.360   1690.5    672.3
     1     1    18    10    17     8     0     2    50.0   39.422  101.324   1774.7    664.3
     1     1    18    10    17     9     0     3    51.0   39.418  101.292   1852.7    656.2
     1     1    18    10    17    10     0     2    52.0   39.410  101.264   1928.1    648.6
     1     1    18    10    17    11     0     1    53.0   39.411  101.233   1999.8    641.5
     1     1    18    10    17    12     0     0    54.0   39.421  101.193   2064.4    635.3
     1     1    18    10    17    13     0     1    55.0   39.429  101.161   2114.4    630.2
     1     1    18    10    17    14     0     2    56.0   39.428  101.153   2146.0    627.4
     1     1    18    10    17    15     0     3    57.0   39.419  101.167   2160.6    626.4
     1     1    18    10    17    16     0     2    58.0   39.405  101.182   2171.1    626.3
     1     1    18    10    17    17     0     1    59.0   39.386  101.184   2189.8    623.6
     1     1    18    10    17    18     0     0    60.0   39.360  101.175   2217.3    619.2
     1     1    18    10    17    19     0     1    61.0   39.334  101.164   2251.8    614.0
     1     1    18    10    17    20     0     2    62.0   39.319  101.155   2289.3    609.6
     1     1    18    10    17    21     0     3    63.0   39.318  101.146   2329.1    605.9
     1     1    18    10    17    22     0     2    64.0   39.335  101.121   2373.6    602.8
     1     1    18    10    17    23     0     1    65.0   39.378  101.064   2426.5    599.2
     1     1    18    10    18     0     0     0    66.0   39.447  100.973   2490.2    597.1
     1     1    18    10    18     1     0     1    67.0   39.539  100.870   2561.8    598.7
     1     1    18    10    18     2     0     2    68.0   39.643  100.782   2631.0    600.9
     1     1    18    10    18     3     0     3    69.0   39.755  100.711   2698.8    603.3
     1     1    18    10    18     4     0     2    70.0   39.871  100.650   2762.1    605.0
     1     1    18    10    18     5     0     1    71.0   39.990  100.593   2815.6    607.3
     1     1    18    10    18     6     0     0    72.0   40.115  100.545   2853.1    607.2
     1     1    18    10    18     7     0     1    73.0   40.241  100.511   2892.6    607.3
     1     1    18    10    18     8     0     2    74.0   40.361  100.493   2939.8    606.0
     1     1    18    10    18     9     0     3    75.0   40.474  100.494   2989.5    604.6
