# Supplementary material for: Migration of wheat stripe rust from the primary oversummering region to neighboring regions in China
Source: Commun Biol. 2025 Mar 3;8:350. doi: 10.1038/s42003-025-07789-3 (PMC11876435; doi:10.1038/s42003-025-07789-3)
Supplement: Supplementary file 4 — Supplementary Data 2 [file 42003_2025_7789_MOESM4_ESM.zip › Eastern_Liupan_Mountain/Autumn/PL18101512]

     5     1
    GDAS    18    10     1     0     0
    GDAS    18    10     8     0     0
    GDAS    18    10    15     0     0
    GDAS    18    10    22     0     0
    GDAS    18    10    29     0     0
     1 FORWARD  OMEGA   
    18    10    15    12   35.198  106.551   100.0
     1 PRESSURE
     1     1    18    10    15    12     0     0     0.0   35.198  106.551    100.0    840.7
     1     1    18    10    15    13     0     1     1.0   35.246  106.484    106.2    835.4
     1     1    18    10    15    14     0     2     2.0   35.291  106.417    103.6    831.4
     1     1    18    10    15    15     0     3     3.0   35.333  106.355     94.5    828.2
     1     1    18    10    15    16     0     2     4.0   35.371  106.294     85.9    825.5
     1     1    18    10    15    17     0     1     5.0   35.403  106.229     82.2    821.8
     1     1    18    10    15    18     0     0     6.0   35.432  106.161     82.3    817.7
     1     1    18    10    15    19     0     1     7.0   35.464  106.090     84.4    812.6
     1     1    18    10    15    20     0     2     8.0   35.500  106.015     86.4    807.2
     1     1    18    10    15    21     0     3     9.0   35.539  105.936     89.5    805.0
     1     1    18    10    15    22     0     2    10.0   35.580  105.853     93.4    803.6
     1     1    18    10    15    23     0     1    11.0   35.617  105.767     96.4    802.7
     1     1    18    10    16     0     0     0    12.0   35.652  105.679     98.3    802.3
     1     1    18    10    16     1     0     1    13.0   35.700  105.590    102.5    802.0
     1     1    18    10    16     2     0     2    14.0   35.785  105.497    111.5    801.1
     1     1    18    10    16     3     0     3    15.0   35.913  105.402    122.2    800.4
     1     1    18    10    16     4     0     2    16.0   36.083  105.310    122.6    801.8
     1     1    18    10    16     5     0     1    17.0   36.283  105.228    113.3    807.4
     1     1    18    10    16     6     0     0    18.0   36.500  105.163    106.4    811.4
     1     1    18    10    16     7     0     1    19.0   36.718  105.116    113.0    814.2
     1     1    18    10    16     8     0     2    20.0   36.930  105.085    144.1    814.2
     1     1    18    10    16     9     0     3    21.0   37.137  105.042    204.7    812.2
     1     1    18    10    16    10     0     2    22.0   37.336  104.945    284.3    808.6
     1     1    18    10    16    11     0     1    23.0   37.517  104.764    356.7    803.6
     1     1    18    10    16    12     0     0    24.0   37.675  104.488    410.0    800.1
     1     1    18    10    16    13     0     1    25.0   37.820  104.166    448.4    798.1
     1     1    18    10    16    14     0     2    26.0   37.971  103.882    473.0    800.1
     1     1    18    10    16    15     0     3    27.0   38.128  103.670    485.4    802.0
     1     1    18    10    16    16     0     2    28.0   38.270  103.505    496.3    803.2
     1     1    18    10    16    17     0     1    29.0   38.389  103.350    516.0    801.9
     1     1    18    10    16    18     0     0    30.0   38.506  103.186    551.7    799.1
     1     1    18    10    16    19     0     1    31.0   38.633  102.984    624.1    793.2
     1     1    18    10    16    20     0     2    32.0   38.766  102.751    720.5    777.2
     1     1    18    10    16    21     0     3    33.0   38.893  102.511    810.6    769.8
     1     1    18    10    16    22     0     2    34.0   39.014  102.272    883.7    769.0
     1     1    18    10    16    23     0     1    35.0   39.130  102.037    940.4    765.3
     1     1    18    10    17     0     0     0    36.0   39.229  101.807   1004.8    750.6
     1     1    18    10    17     1     0     1    37.0   39.307  101.590   1088.3    731.8
     1     1    18    10    17     2     0     2    38.0   39.374  101.398   1169.3    717.0
     1     1    18    10    17     3     0     3    39.0   39.433  101.230   1236.4    706.3
     1     1    18    10    17     4     0     2    40.0   39.482  101.077   1301.8    699.2
     1     1    18    10    17     5     0     1    41.0   39.518  100.947   1384.0    692.2
     1     1    18    10    17     6     0     0    42.0   39.546  100.846   1478.1    686.3
     1     1    18    10    17     7     0     1    43.0   39.570  100.755   1569.3    679.7
     1     1    18    10    17     8     0     2    44.0   39.593  100.652   1644.4    675.3
     1     1    18    10    17     9     0     3    45.0   39.614  100.535   1702.0    672.2
     1     1    18    10    17    10     0     2    46.0   39.640  100.398   1745.8    670.6
     1     1    18    10    17    11     0     1    47.0   39.676  100.232   1779.6    669.9
     1     1    18    10    17    12     0     0    48.0   39.725  100.034   1807.8    669.7
     1     1    18    10    17    13     0     1    49.0   39.783   99.819   1816.7    666.6
     1     1    18    10    17    14     0     2    50.0   39.854   99.592   1808.1    671.2
     1     1    18    10    17    15     0     3    51.0   39.943   99.336   1799.5    684.4
     1     1    18    10    17    16     0     2    52.0   40.049   99.034   1801.1    698.1
     1     1    18    10    17    17     0     1    53.0   40.164   98.715   1777.9    688.0
     1     1    18    10    17    18     0     0    54.0   40.285   98.412   1744.8    683.4
     1     1    18    10    17    19     0     1    55.0   40.410   98.114   1716.0    680.4
     1     1    18    10    17    20     0     2    56.0   40.539   97.809   1692.9    676.4
     1     1    18    10    17    21     0     3    57.0   40.671   97.498   1672.1    670.4
     1     1    18    10    17    22     0     2    58.0   40.829   97.168   1668.4    665.4
     1     1    18    10    17    23     0     1    59.0   41.045   96.822   1705.8    663.4
     1     1    18    10    18     0     0     0    60.0   41.304   96.534   1831.0    655.5
     1     1    18    10    18     1     0     1    61.0   41.561   96.384   2042.4    629.0
     1     1    18    10    18     2     0     2    62.0   41.807   96.322   2252.0    602.9
     1     1    18    10    18     3     0     3    63.0   42.053   96.292   2404.5    587.7
     1     1    18    10    18     4     0     2    64.0   42.318   96.266   2533.8    598.0
     1     1    18    10    18     5     0     1    65.0   42.618   96.239   2649.7    609.9
     1     1    18    10    18     6     0     0    66.0   42.959   96.202   2754.2    626.2
     1     1    18    10    18     7     0     1    67.0   43.315   96.161   2812.4    627.4
     1     1    18    10    18     8     0     2    68.0   43.650   96.141   2869.9    626.0
     1     1    18    10    18     9     0     3    69.0   43.965   96.151   2957.9    621.0
     1     1    18    10    18    10     0     2    70.0   44.298   96.195   3029.6    606.0
