# Supplementary material for: Migration of wheat stripe rust from the primary oversummering region to neighboring regions in China
Source: Commun Biol. 2025 Mar 3;8:350. doi: 10.1038/s42003-025-07789-3 (PMC11876435; doi:10.1038/s42003-025-07789-3)
Supplement: Supplementary file 4 — Supplementary Data 2 [file 42003_2025_7789_MOESM4_ESM.zip › Eastern_Liupan_Mountain/Autumn/PL18101518]

     5     1
    GDAS    18    10     1     0     0
    GDAS    18    10     8     0     0
    GDAS    18    10    15     0     0
    GDAS    18    10    22     0     0
    GDAS    18    10    29     0     0
     1 FORWARD  OMEGA   
    18    10    15    18   35.198  106.551   100.0
     1 PRESSURE
     1     1    18    10    15    18     0     0     0.0   35.198  106.551    100.0    841.0
     1     1    18    10    15    19     0     1     1.0   35.221  106.501    103.1    837.8
     1     1    18    10    15    20     0     2     2.0   35.245  106.441    111.7    833.3
     1     1    18    10    15    21     0     3     3.0   35.273  106.370    125.5    827.7
     1     1    18    10    15    22     0     2     4.0   35.304  106.291    138.9    821.0
     1     1    18    10    15    23     0     1     5.0   35.338  106.208    146.3    815.1
     1     1    18    10    16     0     0     0     6.0   35.373  106.120    147.6    809.6
     1     1    18    10    16     1     0     1     7.0   35.424  106.029    146.7    804.0
     1     1    18    10    16     2     0     2     8.0   35.502  105.937    149.2    800.1
     1     1    18    10    16     3     0     3     9.0   35.608  105.844    158.5    796.7
     1     1    18    10    16     4     0     2    10.0   35.745  105.754    172.0    791.9
     1     1    18    10    16     5     0     1    11.0   35.914  105.671    178.7    787.9
     1     1    18    10    16     6     0     0    12.0   36.115  105.594    170.4    791.6
     1     1    18    10    16     7     0     1    13.0   36.333  105.516    156.7    801.8
     1     1    18    10    16     8     0     2    14.0   36.557  105.432    150.5    809.3
     1     1    18    10    16     9     0     3    15.0   36.785  105.352    159.2    813.8
     1     1    18    10    16    10     0     2    16.0   37.012  105.294    193.7    815.3
     1     1    18    10    16    11     0     1    17.0   37.232  105.222    249.1    815.4
     1     1    18    10    16    12     0     0    18.0   37.435  105.090    309.2    812.5
     1     1    18    10    16    13     0     1    19.0   37.630  104.887    347.1    809.4
     1     1    18    10    16    14     0     2    20.0   37.815  104.627    352.3    812.6
     1     1    18    10    16    15     0     3    21.0   37.995  104.362    342.1    818.3
     1     1    18    10    16    16     0     2    22.0   38.158  104.131    334.6    820.6
     1     1    18    10    16    17     0     1    23.0   38.294  103.937    336.9    820.9
     1     1    18    10    16    18     0     0    24.0   38.408  103.756    344.0    820.8
     1     1    18    10    16    19     0     1    25.0   38.503  103.559    360.1    819.6
     1     1    18    10    16    20     0     2    26.0   38.581  103.332    395.6    815.9
     1     1    18    10    16    21     0     3    27.0   38.649  103.087    460.5    808.7
     1     1    18    10    16    22     0     2    28.0   38.735  102.833    556.9    794.6
     1     1    18    10    16    23     0     1    29.0   38.853  102.578    669.6    781.8
     1     1    18    10    17     0     0     0    30.0   38.976  102.327    773.9    777.1
     1     1    18    10    17     1     0     1    31.0   39.091  102.092    847.8    772.1
     1     1    18    10    17     2     0     2    32.0   39.197  101.883    897.2    763.1
     1     1    18    10    17     3     0     3    33.0   39.295  101.697    941.3    750.4
     1     1    18    10    17     4     0     2    34.0   39.377  101.519    993.9    740.2
     1     1    18    10    17     5     0     1    35.0   39.441  101.343   1066.4    728.9
     1     1    18    10    17     6     0     0    36.0   39.485  101.185   1161.5    716.3
     1     1    18    10    17     7     0     1    37.0   39.516  101.044   1263.9    702.6
     1     1    18    10    17     8     0     2    38.0   39.541  100.900   1356.9    695.2
     1     1    18    10    17     9     0     3    39.0   39.564  100.743   1435.0    690.9
     1     1    18    10    17    10     0     2    40.0   39.593  100.568   1494.6    688.1
     1     1    18    10    17    11     0     1    41.0   39.638  100.363   1532.5    688.2
     1     1    18    10    17    12     0     0    42.0   39.696  100.118   1553.3    689.6
     1     1    18    10    17    13     0     1    43.0   39.765   99.847   1555.0    688.5
     1     1    18    10    17    14     0     2    44.0   39.841   99.560   1552.8    691.8
     1     1    18    10    17    15     0     3    45.0   39.928   99.246   1577.2    702.8
     1     1    18    10    17    16     0     2    46.0   40.030   98.897   1620.8    710.3
     1     1    18    10    17    17     0     1    47.0   40.151   98.544   1613.7    695.6
     1     1    18    10    17    18     0     0    48.0   40.284   98.210   1581.2    691.6
     1     1    18    10    17    19     0     1    49.0   40.421   97.880   1549.2    688.5
     1     1    18    10    17    20     0     2    50.0   40.556   97.547   1524.8    682.4
     1     1    18    10    17    21     0     3    51.0   40.694   97.197   1500.9    675.2
     1     1    18    10    17    22     0     2    52.0   40.859   96.815   1497.5    677.5
     1     1    18    10    17    23     0     1    53.0   41.089   96.438   1560.5    679.9
     1     1    18    10    18     0     0     0    54.0   41.372   96.171   1714.6    661.2
     1     1    18    10    18     1     0     1    55.0   41.657   96.050   1932.4    628.8
     1     1    18    10    18     2     0     2    56.0   41.924   96.014   2147.9    599.6
     1     1    18    10    18     3     0     3    57.0   42.180   95.987   2323.5    595.6
     1     1    18    10    18     4     0     2    58.0   42.457   95.934   2458.3    612.5
     1     1    18    10    18     5     0     1    59.0   42.786   95.873   2585.2    625.2
     1     1    18    10    18     6     0     0    60.0   43.157   95.796   2710.5    629.3
     1     1    18    10    18     7     0     1    61.0   43.520   95.721   2842.4    625.0
     1     1    18    10    18     8     0     2    62.0   43.872   95.664   2978.3    627.9
