# Supplementary material for: Migration of wheat stripe rust from the primary oversummering region to neighboring regions in China
Source: Commun Biol. 2025 Mar 3;8:350. doi: 10.1038/s42003-025-07789-3 (PMC11876435; doi:10.1038/s42003-025-07789-3)
Supplement: Supplementary file 4 — Supplementary Data 2 [file 42003_2025_7789_MOESM4_ESM.zip › Eastern_Liupan_Mountain/Autumn/PL18101600]

     5     1
    GDAS    18    10     1     0     0
    GDAS    18    10     8     0     0
    GDAS    18    10    15     0     0
    GDAS    18    10    22     0     0
    GDAS    18    10    29     0     0
     1 FORWARD  OMEGA   
    18    10    16     0   35.198  106.551   100.0
     1 PRESSURE
     1     1    18    10    16     0     0     0     0.0   35.198  106.551    100.0    840.4
     1     1    18    10    16     1     0     1     1.0   35.215  106.479    105.2    836.1
     1     1    18    10    16     2     0     2     2.0   35.262  106.399    114.9    830.0
     1     1    18    10    16     3     0     3     3.0   35.340  106.312    129.2    822.4
     1     1    18    10    16     4     0     2     4.0   35.449  106.228    148.2    812.8
     1     1    18    10    16     5     0     1     5.0   35.587  106.152    172.0    802.0
     1     1    18    10    16     6     0     0     6.0   35.751  106.087    200.0    790.2
     1     1    18    10    16     7     0     1     7.0   35.933  106.026    228.0    778.4
     1     1    18    10    16     8     0     2     8.0   36.132  105.957    249.1    779.7
     1     1    18    10    16     9     0     3     9.0   36.354  105.864    255.2    790.0
     1     1    18    10    16    10     0     2    10.0   36.591  105.759    248.9    801.5
     1     1    18    10    16    11     0     1    11.0   36.832  105.667    244.4    811.4
     1     1    18    10    16    12     0     0    12.0   37.073  105.592    254.5    818.2
     1     1    18    10    16    13     0     1    13.0   37.301  105.504    274.0    821.3
     1     1    18    10    16    14     0     2    14.0   37.514  105.375    290.7    823.5
     1     1    18    10    16    15     0     3    15.0   37.720  105.193    292.9    825.1
     1     1    18    10    16    16     0     2    16.0   37.915  104.936    273.2    827.5
     1     1    18    10    16    17     0     1    17.0   38.075  104.665    254.5    832.0
     1     1    18    10    16    18     0     0    18.0   38.205  104.442    246.9    832.0
     1     1    18    10    16    19     0     1    19.0   38.313  104.233    246.8    831.4
     1     1    18    10    16    20     0     2    20.0   38.406  103.999    249.5    830.8
     1     1    18    10    16    21     0     3    21.0   38.477  103.742    258.4    829.5
     1     1    18    10    16    22     0     2    22.0   38.523  103.489    281.5    826.3
     1     1    18    10    16    23     0     1    23.0   38.558  103.259    324.0    821.1
     1     1    18    10    17     0     0     0    24.0   38.597  103.055    394.1    813.9
     1     1    18    10    17     1     0     1    25.0   38.654  102.853    488.3    798.5
     1     1    18    10    17     2     0     2    26.0   38.728  102.642    589.5    784.6
     1     1    18    10    17     3     0     3    27.0   38.810  102.439    681.4    774.7
     1     1    18    10    17     4     0     2    28.0   38.898  102.242    756.0    771.7
     1     1    18    10    17     5     0     1    29.0   38.998  102.037    803.8    775.2
     1     1    18    10    17     6     0     0    30.0   39.098  101.827    840.7    763.8
     1     1    18    10    17     7     0     1    31.0   39.184  101.631    912.6    746.1
     1     1    18    10    17     8     0     2    32.0   39.254  101.447   1014.5    728.1
     1     1    18    10    17     9     0     3    33.0   39.309  101.273   1132.1    710.3
     1     1    18    10    17    10     0     2    34.0   39.353  101.113   1243.4    694.0
     1     1    18    10    17    11     0     1    35.0   39.402  100.957   1324.8    685.3
     1     1    18    10    17    12     0     0    36.0   39.465  100.777   1371.3    688.2
     1     1    18    10    17    13     0     1    37.0   39.538  100.562   1390.4    694.5
     1     1    18    10    17    14     0     2    38.0   39.615  100.326   1396.6    699.5
     1     1    18    10    17    15     0     3    39.0   39.700  100.073   1387.6    704.6
     1     1    18    10    17    16     0     2    40.0   39.792   99.797   1375.4    706.8
     1     1    18    10    17    17     0     1    41.0   39.886   99.492   1398.2    712.6
     1     1    18    10    17    18     0     0    42.0   39.984   99.150   1473.2    723.8
     1     1    18    10    17    19     0     1    43.0   40.087   98.784   1526.1    711.4
     1     1    18    10    17    20     0     2    44.0   40.200   98.414   1518.3    699.5
     1     1    18    10    17    21     0     3    45.0   40.326   98.030   1462.7    696.5
     1     1    18    10    17    22     0     2    46.0   40.463   97.625   1424.7    694.7
     1     1    18    10    17    23     0     1    47.0   40.611   97.235   1461.5    681.5
     1     1    18    10    18     0     0     0    48.0   40.797   96.883   1564.4    670.7
     1     1    18    10    18     1     0     1    49.0   41.048   96.597   1713.3    665.3
     1     1    18    10    18     2     0     2    50.0   41.318   96.417   1876.8    647.1
     1     1    18    10    18     3     0     3    51.0   41.569   96.329   2029.6    626.9
     1     1    18    10    18     4     0     2    52.0   41.819   96.296   2166.3    610.2
     1     1    18    10    18     5     0     1    53.0   42.089   96.298   2307.6    600.3
     1     1    18    10    18     6     0     0    54.0   42.391   96.308   2445.3    609.0
     1     1    18    10    18     7     0     1    55.0   42.730   96.317   2526.6    624.4
     1     1    18    10    18     8     0     2    56.0   43.098   96.313   2534.0    643.5
     1     1    18    10    18     9     0     3    57.0   43.459   96.291   2508.9    652.6
     1     1    18    10    18    10     0     2    58.0   43.810   96.305   2555.2    653.9
     1     1    18    10    18    11     0     1    59.0   44.186   96.379   2677.8    637.2
     1     1    18    10    18    12     0     0    60.0   44.625   96.472   2783.7    612.2
     1     1    18    10    18    13     0     1    61.0   45.119   96.581   2836.8    593.4
     1     1    18    10    18    14     0     2    62.0   45.606   96.737   2951.8    575.8
