# Supplementary material for: Migration of wheat stripe rust from the primary oversummering region to neighboring regions in China
Source: Commun Biol. 2025 Mar 3;8:350. doi: 10.1038/s42003-025-07789-3 (PMC11876435; doi:10.1038/s42003-025-07789-3)
Supplement: Supplementary file 4 — Supplementary Data 2 [file 42003_2025_7789_MOESM4_ESM.zip › Eastern_Liupan_Mountain/Autumn/PL18101606]

     5     1
    GDAS    18    10     1     0     0
    GDAS    18    10     8     0     0
    GDAS    18    10    15     0     0
    GDAS    18    10    22     0     0
    GDAS    18    10    29     0     0
     1 FORWARD  OMEGA   
    18    10    16     6   35.198  106.551   100.0
     1 PRESSURE
     1     1    18    10    16     6     0     0     0.0   35.198  106.551    100.0    839.4
     1     1    18    10    16     7     0     1     1.0   35.357  106.499    131.5    830.1
     1     1    18    10    16     8     0     2     2.0   35.530  106.440    167.8    818.3
     1     1    18    10    16     9     0     3     3.0   35.722  106.375    206.3    805.7
     1     1    18    10    16    10     0     2     4.0   35.922  106.315    240.7    793.6
     1     1    18    10    16    11     0     1     5.0   36.120  106.264    262.5    790.1
     1     1    18    10    16    12     0     0     6.0   36.318  106.219    265.0    794.9
     1     1    18    10    16    13     0     1     7.0   36.525  106.175    249.5    803.5
     1     1    18    10    16    14     0     2     8.0   36.744  106.127    222.7    814.5
     1     1    18    10    16    15     0     3     9.0   36.967  106.077    191.4    827.5
     1     1    18    10    16    16     0     2    10.0   37.163  106.015    169.0    838.5
     1     1    18    10    16    17     0     1    11.0   37.316  105.936    160.4    843.4
     1     1    18    10    16    18     0     0    12.0   37.441  105.846    162.4    845.1
     1     1    18    10    16    19     0     1    13.0   37.552  105.737    172.4    844.8
     1     1    18    10    16    20     0     2    14.0   37.658  105.597    187.5    843.0
     1     1    18    10    16    21     0     3    15.0   37.764  105.417    202.0    840.1
     1     1    18    10    16    22     0     2    16.0   37.875  105.177    206.7    836.6
     1     1    18    10    16    23     0     1    17.0   37.993  104.855    195.0    835.0
     1     1    18    10    17     0     0     0    18.0   38.097  104.517    188.1    835.1
     1     1    18    10    17     1     0     1    19.0   38.192  104.217    197.0    832.9
     1     1    18    10    17     2     0     2    20.0   38.285  103.944    219.6    830.5
     1     1    18    10    17     3     0     3    21.0   38.358  103.695    253.3    827.4
     1     1    18    10    17     4     0     2    22.0   38.404  103.476    292.3    821.9
     1     1    18    10    17     5     0     1    23.0   38.423  103.277    332.8    816.8
     1     1    18    10    17     6     0     0    24.0   38.415  103.090    376.0    811.3
     1     1    18    10    17     7     0     1    25.0   38.383  102.917    432.0    800.7
     1     1    18    10    17     8     0     2    26.0   38.342  102.762    515.1    781.4
     1     1    18    10    17     9     0     3    27.0   38.302  102.620    625.1    759.0
     1     1    18    10    17    10     0     2    28.0   38.279  102.492    752.2    736.4
     1     1    18    10    17    11     0     1    29.0   38.295  102.376    881.6    716.9
     1     1    18    10    17    12     0     0    30.0   38.360  102.273   1001.4    704.4
     1     1    18    10    17    13     0     1    31.0   38.462  102.184   1113.0    699.0
     1     1    18    10    17    14     0     2    32.0   38.572  102.110   1222.8    696.6
     1     1    18    10    17    15     0     3    33.0   38.674  102.051   1331.2    695.5
     1     1    18    10    17    16     0     2    34.0   38.764  101.992   1423.2    693.8
     1     1    18    10    17    17     0     1    35.0   38.847  101.914   1486.3    691.4
     1     1    18    10    17    18     0     0    36.0   38.923  101.814   1528.5    688.6
     1     1    18    10    17    19     0     1    37.0   38.996  101.694   1563.4    685.0
     1     1    18    10    17    20     0     2    38.0   39.068  101.565   1596.7    675.8
     1     1    18    10    17    21     0     3    39.0   39.135  101.431   1633.9    666.9
     1     1    18    10    17    22     0     2    40.0   39.208  101.281   1682.4    658.4
     1     1    18    10    17    23     0     1    41.0   39.293  101.102   1743.0    648.8
     1     1    18    10    18     0     0     0    42.0   39.392  100.886   1812.2    646.6
     1     1    18    10    18     1     0     1    43.0   39.509  100.653   1880.8    651.1
     1     1    18    10    18     2     0     2    44.0   39.640  100.433   1948.0    655.5
     1     1    18    10    18     3     0     3    45.0   39.787  100.228   2028.6    657.2
     1     1    18    10    18     4     0     2    46.0   39.943  100.034   2119.5    654.7
     1     1    18    10    18     5     0     1    47.0   40.099   99.843   2205.1    653.0
     1     1    18    10    18     6     0     0    48.0   40.255   99.675   2270.9    650.9
     1     1    18    10    18     7     0     1    49.0   40.405   99.541   2335.4    648.8
     1     1    18    10    18     8     0     2    50.0   40.548   99.440   2409.1    641.9
     1     1    18    10    18     9     0     3    51.0   40.686   99.371   2475.2    635.2
     1     1    18    10    18    10     0     2    52.0   40.826   99.340   2524.9    630.3
     1     1    18    10    18    11     0     1    53.0   40.974   99.357   2559.4    627.9
     1     1    18    10    18    12     0     0    54.0   41.127   99.410   2592.4    629.3
     1     1    18    10    18    13     0     1    55.0   41.270   99.492   2622.5    630.8
     1     1    18    10    18    14     0     2    56.0   41.397   99.602   2645.5    634.4
     1     1    18    10    18    15     0     3    57.0   41.511   99.740   2664.5    638.8
     1     1    18    10    18    16     0     2    58.0   41.617   99.895   2682.3    643.6
     1     1    18    10    18    17     0     1    59.0   41.728  100.059   2697.0    647.4
     1     1    18    10    18    18     0     0    60.0   41.845  100.240   2704.6    649.4
     1     1    18    10    18    19     0     1    61.0   41.956  100.424   2712.5    651.3
     1     1    18    10    18    20     0     2    62.0   42.050  100.598   2723.4    649.4
     1     1    18    10    18    21     0     3    63.0   42.127  100.762   2741.2    644.6
     1     1    18    10    18    22     0     2    64.0   42.199  100.924   2757.4    639.0
     1     1    18    10    18    23     0     1    65.0   42.276  101.096   2757.3    634.3
     1     1    18    10    19     0     0     0    66.0   42.353  101.274   2742.0    630.3
     1     1    18    10    19     1     0     1    67.0   42.434  101.466   2713.7    626.5
     1     1    18    10    19     2     0     2    68.0   42.524  101.677   2669.5    623.1
     1     1    18    10    19     3     0     3    69.0   42.622  101.905   2607.6    620.0
     1     1    18    10    19     4     0     2    70.0   42.726  102.152   2540.4    621.7
     1     1    18    10    19     5     0     1    71.0   42.830  102.426   2475.5    628.5
     1     1    18    10    19     6     0     0    72.0   42.921  102.729   2415.2    639.9
     1     1    18    10    19     7     0     1    73.0   42.992  103.047   2361.8    651.8
     1     1    18    10    19     8     0     2    74.0   43.052  103.362   2290.1    651.2
     1     1    18    10    19     9     0     3    75.0   43.100  103.669   2207.9    652.7
     1     1    18    10    19    10     0     2    76.0   43.132  103.988   2120.7    656.4
     1     1    18    10    19    11     0     1    77.0   43.157  104.324   2054.5    660.3
     1     1    18    10    19    12     0     0    78.0   43.172  104.669   2016.8    660.0
     1     1    18    10    19    13     0     1    79.0   43.172  105.006   2004.5    658.6
     1     1    18    10    19    14     0     2    80.0   43.177  105.333   2020.6    664.4
     1     1    18    10    19    15     0     3    81.0   43.192  105.659   2044.7    670.8
     1     1    18    10    19    16     0     2    82.0   43.201  105.989   2071.8    675.6
     1     1    18    10    19    17     0     1    83.0   43.207  106.323   2091.6    676.5
     1     1    18    10    19    18     0     0    84.0   43.207  106.649   2120.8    676.4
     1     1    18    10    19    19     0     1    85.0   43.200  106.949   2164.3    674.5
     1     1    18    10    19    20     0     2    86.0   43.198  107.229   2211.6    674.9
     1     1    18    10    19    21     0     3    87.0   43.209  107.503   2240.2    678.1
     1     1    18    10    19    22     0     2    88.0   43.238  107.788   2241.3    684.4
     1     1    18    10    19    23     0     1    89.0   43.277  108.088   2212.9    691.2
     1     1    18    10    20     0     0     0    90.0   43.318  108.396   2164.4    694.0
     1     1    18    10    20     1     0     1    91.0   43.368  108.709   2127.8    697.0
     1     1    18    10    20     2     0     2    92.0   43.427  109.022   2111.4    698.2
     1     1    18    10    20     3     0     3    93.0   43.486  109.341   2105.9    697.6
     1     1    18    10    20     4     0     2    94.0   43.550  109.672   2106.9    696.1
     1     1    18    10    20     5     0     1    95.0   43.620  110.016   2112.3    694.3
     1     1    18    10    20     6     0     0    96.0   43.689  110.367   2120.2    691.5
     1     1    18    10    20     7     0     1    97.0   43.755  110.728   2126.9    687.4
     1     1    18    10    20     8     0     2    98.0   43.820  111.097   2133.6    683.8
     1     1    18    10    20     9     0     3    99.0   43.883  111.466   2145.4    684.3
     1     1    18    10    20    10     0     2   100.0   43.940  111.824   2158.2    685.1
     1     1    18    10    20    11     0     1   101.0   43.986  112.165   2172.9    686.6
     1     1    18    10    20    12     0     0   102.0   44.027  112.490   2195.9    688.7
     1     1    18    10    20    13     0     1   103.0   44.072  112.806   2221.7    687.8
     1     1    18    10    20    14     0     2   104.0   44.122  113.127   2231.9    685.4
     1     1    18    10    20    15     0     3   105.0   44.176  113.465   2223.2    680.1
     1     1    18    10    20    16     0     2   106.0   44.240  113.819   2216.7    674.7
     1     1    18    10    20    17     0     1   107.0   44.309  114.184   2225.9    668.2
     1     1    18    10    20    18     0     0   108.0   44.377  114.560   2242.9    663.6
     1     1    18    10    20    19     0     1   109.0   44.444  114.943   2249.7    660.4
     1     1    18    10    20    20     0     2   110.0   44.505  115.329   2251.9    668.5
     1     1    18    10    20    21     0     3   111.0   44.549  115.705   2249.7    678.9
     1     1    18    10    20    22     0     2   112.0   44.585  116.052   2251.9    687.6
     1     1    18    10    20    23     0     1   113.0   44.636  116.364   2251.3    682.9
     1     1    18    10    21     0     0     0   114.0   44.704  116.651   2246.4    679.9
     1     1    18    10    21     1     0     1   115.0   44.783  116.919   2232.5    679.0
     1     1    18    10    21     2     0     2   116.0   44.868  117.170   2222.6    682.7
     1     1    18    10    21     3     0     3   117.0   44.967  117.395   2223.1    685.7
     1     1    18    10    21     4     0     2   118.0   45.082  117.621   2230.4    686.3
     1     1    18    10    21     5     0     1   119.0   45.215  117.883   2245.0    685.2
     1     1    18    10    21     6     0     0   120.0   45.369  118.177   2256.4    681.6
