# Supplementary material for: Migration of wheat stripe rust from the primary oversummering region to neighboring regions in China
Source: Commun Biol. 2025 Mar 3;8:350. doi: 10.1038/s42003-025-07789-3 (PMC11876435; doi:10.1038/s42003-025-07789-3)
Supplement: Supplementary file 4 — Supplementary Data 2 [file 42003_2025_7789_MOESM4_ESM.zip › Eastern_Liupan_Mountain/Autumn/PL18101612]

     5     1
    GDAS    18    10     1     0     0
    GDAS    18    10     8     0     0
    GDAS    18    10    15     0     0
    GDAS    18    10    22     0     0
    GDAS    18    10    29     0     0
     1 FORWARD  OMEGA   
    18    10    16    12   35.198  106.551   100.0
     1 PRESSURE
     1     1    18    10    16    12     0     0     0.0   35.198  106.551    100.0    839.8
     1     1    18    10    16    13     0     1     1.0   35.284  106.518    103.6    835.8
     1     1    18    10    16    14     0     2     2.0   35.377  106.491    111.0    831.5
     1     1    18    10    16    15     0     3     3.0   35.477  106.470    121.3    826.9
     1     1    18    10    16    16     0     2     4.0   35.591  106.454    132.2    821.7
     1     1    18    10    16    17     0     1     5.0   35.722  106.441    140.7    816.3
     1     1    18    10    16    18     0     0     6.0   35.871  106.436    145.6    811.2
     1     1    18    10    16    19     0     1     7.0   36.034  106.434    151.2    808.1
     1     1    18    10    16    20     0     2     8.0   36.205  106.422    160.1    810.2
     1     1    18    10    16    21     0     3     9.0   36.384  106.395    168.6    812.0
     1     1    18    10    16    22     0     2    10.0   36.577  106.352    171.7    815.2
     1     1    18    10    16    23     0     1    11.0   36.786  106.292    166.7    821.0
     1     1    18    10    17     0     0     0    12.0   37.004  106.210    155.2    829.4
     1     1    18    10    17     1     0     1    13.0   37.206  106.105    146.7    839.0
     1     1    18    10    17     2     0     2    14.0   37.382  105.987    148.5    845.9
     1     1    18    10    17     3     0     3    15.0   37.545  105.852    160.1    847.1
     1     1    18    10    17     4     0     2    16.0   37.703  105.698    180.9    846.4
     1     1    18    10    17     5     0     1    17.0   37.861  105.522    205.2    844.5
     1     1    18    10    17     6     0     0    18.0   38.015  105.325    225.1    841.2
     1     1    18    10    17     7     0     1    19.0   38.146  105.109    247.5    833.9
     1     1    18    10    17     8     0     2    20.0   38.239  104.885    286.1    828.5
     1     1    18    10    17     9     0     3    21.0   38.296  104.654    339.9    821.7
     1     1    18    10    17    10     0     2    22.0   38.335  104.410    398.7    815.1
     1     1    18    10    17    11     0     1    23.0   38.368  104.150    452.5    808.9
     1     1    18    10    17    12     0     0    24.0   38.394  103.883    502.9    803.6
     1     1    18    10    17    13     0     1    25.0   38.421  103.630    551.1    798.1
     1     1    18    10    17    14     0     2    26.0   38.457  103.390    596.1    793.6
     1     1    18    10    17    15     0     3    27.0   38.498  103.147    643.9    788.3
     1     1    18    10    17    16     0     2    28.0   38.547  102.911    705.3    778.8
     1     1    18    10    17    17     0     1    29.0   38.622  102.689    788.0    764.0
     1     1    18    10    17    18     0     0    30.0   38.730  102.466    890.2    752.5
     1     1    18    10    17    19     0     1    31.0   38.862  102.233    985.0    747.1
     1     1    18    10    17    20     0     2    32.0   39.009  101.970   1031.3    751.1
     1     1    18    10    17    21     0     3    33.0   39.148  101.687   1039.7    736.5
     1     1    18    10    17    22     0     2    34.0   39.266  101.397   1073.6    722.1
     1     1    18    10    17    23     0     1    35.0   39.374  101.088   1139.4    706.2
     1     1    18    10    18     0     0     0    36.0   39.477  100.751   1220.3    703.8
     1     1    18    10    18     1     0     1    37.0   39.581  100.398   1288.1    706.8
     1     1    18    10    18     2     0     2    38.0   39.697  100.041   1356.5    709.3
     1     1    18    10    18     3     0     3    39.0   39.834   99.682   1462.5    704.0
     1     1    18    10    18     4     0     2    40.0   39.980   99.327   1634.9    707.6
     1     1    18    10    18     5     0     1    41.0   40.124   99.013   1807.3    695.9
     1     1    18    10    18     6     0     0    42.0   40.266   98.798   1933.5    676.1
     1     1    18    10    18     7     0     1    43.0   40.407   98.660   2033.8    664.9
     1     1    18    10    18     8     0     2    44.0   40.552   98.558   2114.7    655.4
     1     1    18    10    18     9     0     3    45.0   40.708   98.479   2162.8    650.1
     1     1    18    10    18    10     0     2    46.0   40.879   98.429   2184.7    649.5
     1     1    18    10    18    11     0     1    47.0   41.070   98.423   2197.9    649.9
     1     1    18    10    18    12     0     0    48.0   41.270   98.467   2217.6    650.0
     1     1    18    10    18    13     0     1    49.0   41.468   98.553   2231.1    648.7
     1     1    18    10    18    14     0     2    50.0   41.658   98.665   2228.4    651.8
     1     1    18    10    18    15     0     3    51.0   41.841   98.795   2228.9    655.7
     1     1    18    10    18    16     0     2    52.0   42.017   98.938   2259.8    657.7
     1     1    18    10    18    17     0     1    53.0   42.187   99.098   2317.8    654.0
     1     1    18    10    18    18     0     0    54.0   42.355   99.290   2379.9    651.3
     1     1    18    10    18    19     0     1    55.0   42.510   99.501   2437.5    648.2
     1     1    18    10    18    20     0     2    56.0   42.646   99.716   2493.4    644.1
     1     1    18    10    18    21     0     3    57.0   42.765   99.927   2546.8    638.6
     1     1    18    10    18    22     0     2    58.0   42.872  100.129   2589.2    630.6
     1     1    18    10    18    23     0     1    59.0   42.970  100.322   2617.0    621.8
     1     1    18    10    19     0     0     0    60.0   43.061  100.507   2627.2    617.6
     1     1    18    10    19     1     0     1    61.0   43.173  100.704   2609.5    618.8
     1     1    18    10    19     2     0     2    62.0   43.321  100.917   2558.3    625.0
     1     1    18    10    19     3     0     3    63.0   43.499  101.129   2485.5    635.6
     1     1    18    10    19     4     0     2    64.0   43.697  101.370   2396.6    648.4
     1     1    18    10    19     5     0     1    65.0   43.914  101.663   2286.3    665.9
     1     1    18    10    19     6     0     0    66.0   44.151  101.977   2162.5    679.3
     1     1    18    10    19     7     0     1    67.0   44.387  102.307   2061.6    678.0
     1     1    18    10    19     8     0     2    68.0   44.615  102.668   2010.4    675.7
     1     1    18    10    19     9     0     3    69.0   44.846  103.058   2022.9    676.3
     1     1    18    10    19    10     0     2    70.0   45.081  103.463   2077.4    673.3
     1     1    18    10    19    11     0     1    71.0   45.321  103.884   2115.6    667.4
     1     1    18    10    19    12     0     0    72.0   45.572  104.335   2135.2    662.8
     1     1    18    10    19    13     0     1    73.0   45.842  104.811   2142.4    657.5
     1     1    18    10    19    14     0     2    74.0   46.130  105.291   2145.5    657.6
     1     1    18    10    19    15     0     3    75.0   46.422  105.767   2199.6    656.9
     1     1    18    10    19    16     0     2    76.0   46.719  106.235   2299.3    648.0
     1     1    18    10    19    17     0     1    77.0   47.039  106.711   2383.8    637.1
     1     1    18    10    19    18     0     0    78.0   47.389  107.204   2404.7    624.2
     1     1    18    10    19    19     0     1    79.0   47.772  107.723   2363.8    613.4
     1     1    18    10    19    20     0     2    80.0   48.175  108.259   2317.4    612.7
     1     1    18    10    19    21     0     3    81.0   48.554  108.766   2332.4    621.8
     1     1    18    10    19    22     0     2    82.0   48.895  109.233   2410.8    623.0
     1     1    18    10    19    23     0     1    83.0   49.231  109.678   2510.9    621.2
     1     1    18    10    20     0     0     0    84.0   49.588  110.110   2561.8    614.4
     1     1    18    10    20     1     0     1    85.0   49.971  110.537   2580.1    608.0
     1     1    18    10    20     2     0     2    86.0   50.364  110.951   2616.7    613.6
     1     1    18    10    20     3     0     3    87.0   50.744  111.342   2662.0    628.1
     1     1    18    10    20     4     0     2    88.0   51.106  111.729   2698.4    638.7
     1     1    18    10    20     5     0     1    89.0   51.447  112.120   2722.5    637.3
     1     1    18    10    20     6     0     0    90.0   51.759  112.495   2759.5    633.1
     1     1    18    10    20     7     0     1    91.0   52.045  112.844   2811.0    634.1
     1     1    18    10    20     8     0     2    92.0   52.316  113.166   2888.0    628.0
     1     1    18    10    20     9     0     3    93.0   52.590  113.448   3009.3    614.9
