# Supplementary material for: Migration of wheat stripe rust from the primary oversummering region to neighboring regions in China
Source: Commun Biol. 2025 Mar 3;8:350. doi: 10.1038/s42003-025-07789-3 (PMC11876435; doi:10.1038/s42003-025-07789-3)
Supplement: Supplementary file 4 — Supplementary Data 2 [file 42003_2025_7789_MOESM4_ESM.zip › Eastern_Liupan_Mountain/Autumn/PL18101618]

     5     1
    GDAS    18    10     1     0     0
    GDAS    18    10     8     0     0
    GDAS    18    10    15     0     0
    GDAS    18    10    22     0     0
    GDAS    18    10    29     0     0
     1 FORWARD  OMEGA   
    18    10    16    18   35.198  106.551   100.0
     1 PRESSURE
     1     1    18    10    16    18     0     0     0.0   35.198  106.551    100.0    839.7
     1     1    18    10    16    19     0     1     1.0   35.293  106.522    113.1    834.4
     1     1    18    10    16    20     0     2     2.0   35.402  106.492    126.4    828.7
     1     1    18    10    16    21     0     3     3.0   35.526  106.461    140.4    822.2
     1     1    18    10    16    22     0     2     4.0   35.671  106.433    155.6    815.0
     1     1    18    10    16    23     0     1     5.0   35.842  106.411    171.4    807.5
     1     1    18    10    17     0     0     0     6.0   36.041  106.397    186.0    802.0
     1     1    18    10    17     1     0     1     7.0   36.271  106.375    199.0    805.1
     1     1    18    10    17     2     0     2     8.0   36.538  106.329    204.7    810.0
     1     1    18    10    17     3     0     3     9.0   36.836  106.259    197.5    818.7
     1     1    18    10    17     4     0     2    10.0   37.140  106.171    186.2    830.9
     1     1    18    10    17     5     0     1    11.0   37.409  106.077    187.7    841.2
     1     1    18    10    17     6     0     0    12.0   37.636  105.980    203.7    848.3
     1     1    18    10    17     7     0     1    13.0   37.823  105.857    234.6    849.4
     1     1    18    10    17     8     0     2    14.0   37.977  105.681    288.9    845.3
     1     1    18    10    17     9     0     3    15.0   38.106  105.470    365.3    827.5
     1     1    18    10    17    10     0     2    16.0   38.219  105.246    454.4    812.9
     1     1    18    10    17    11     0     1    17.0   38.327  105.017    557.2    803.9
     1     1    18    10    17    12     0     0    18.0   38.429  104.785    668.9    791.9
     1     1    18    10    17    13     0     1    19.0   38.523  104.564    754.3    782.5
     1     1    18    10    17    14     0     2    20.0   38.620  104.350    802.6    779.7
     1     1    18    10    17    15     0     3    21.0   38.727  104.121    826.5    779.9
     1     1    18    10    17    16     0     2    22.0   38.844  103.860    837.7    780.2
     1     1    18    10    17    17     0     1    23.0   38.964  103.573    871.5    779.2
     1     1    18    10    17    18     0     0    24.0   39.081  103.284    961.9    767.8
     1     1    18    10    17    19     0     1    25.0   39.185  103.034   1082.9    750.2
     1     1    18    10    17    20     0     2    26.0   39.276  102.817   1172.7    738.2
     1     1    18    10    17    21     0     3    27.0   39.365  102.598   1207.0    736.9
     1     1    18    10    17    22     0     2    28.0   39.459  102.353   1218.9    741.1
     1     1    18    10    17    23     0     1    29.0   39.561  102.071   1242.7    743.9
     1     1    18    10    18     0     0     0    30.0   39.661  101.748   1277.3    735.8
     1     1    18    10    18     1     0     1    31.0   39.759  101.398   1307.1    727.2
     1     1    18    10    18     2     0     2    32.0   39.863  101.023   1318.3    727.6
     1     1    18    10    18     3     0     3    33.0   39.981  100.615   1337.9    733.0
     1     1    18    10    18     4     0     2    34.0   40.110  100.193   1397.7    726.8
     1     1    18    10    18     5     0     1    35.0   40.232   99.807   1499.5    718.0
     1     1    18    10    18     6     0     0    36.0   40.354   99.484   1613.1    709.3
     1     1    18    10    18     7     0     1    37.0   40.488   99.219   1735.3    698.8
     1     1    18    10    18     8     0     2    38.0   40.638   99.014   1862.1    682.7
     1     1    18    10    18     9     0     3    39.0   40.799   98.874   1961.2    668.4
     1     1    18    10    18    10     0     2    40.0   40.976   98.799   2021.0    661.8
     1     1    18    10    18    11     0     1    41.0   41.171   98.792   2065.3    661.3
     1     1    18    10    18    12     0     0    42.0   41.371   98.835   2104.0    660.4
     1     1    18    10    18    13     0     1    43.0   41.568   98.907   2123.6    660.6
     1     1    18    10    18    14     0     2    44.0   41.759   98.992   2130.0    664.6
     1     1    18    10    18    15     0     3    45.0   41.944   99.093   2152.5    669.5
     1     1    18    10    18    16     0     2    46.0   42.121   99.217   2193.0    669.0
     1     1    18    10    18    17     0     1    47.0   42.293   99.372   2239.1    666.3
     1     1    18    10    18    18     0     0    48.0   42.464   99.561   2280.9    663.3
     1     1    18    10    18    19     0     1    49.0   42.625   99.769   2314.3    660.1
     1     1    18    10    18    20     0     2    50.0   42.768   99.979   2340.5    656.1
     1     1    18    10    18    21     0     3    51.0   42.893  100.187   2356.2    648.3
     1     1    18    10    18    22     0     2    52.0   42.999  100.388   2363.5    640.4
     1     1    18    10    18    23     0     1    53.0   43.093  100.578   2362.4    639.1
     1     1    18    10    19     0     0     0    54.0   43.183  100.759   2341.5    640.6
     1     1    18    10    19     1     0     1    55.0   43.285  100.943   2298.0    645.0
     1     1    18    10    19     2     0     2    56.0   43.413  101.137   2234.7    653.5
     1     1    18    10    19     3     0     3    57.0   43.562  101.329   2161.8    664.0
     1     1    18    10    19     4     0     2    58.0   43.731  101.540   2072.2    676.7
     1     1    18    10    19     5     0     1    59.0   43.923  101.777   1962.0    694.8
     1     1    18    10    19     6     0     0    60.0   44.130  102.021   1841.8    707.3
     1     1    18    10    19     7     0     1    61.0   44.343  102.279   1733.6    707.2
     1     1    18    10    19     8     0     2    62.0   44.564  102.571   1655.1    707.3
     1     1    18    10    19     9     0     3    63.0   44.804  102.897   1640.5    709.6
     1     1    18    10    19    10     0     2    64.0   45.065  103.258   1708.1    705.7
     1     1    18    10    19    11     0     1    65.0   45.334  103.655   1783.0    692.9
     1     1    18    10    19    12     0     0    66.0   45.611  104.097   1840.6    687.1
     1     1    18    10    19    13     0     1    67.0   45.906  104.577   1881.8    677.8
     1     1    18    10    19    14     0     2    68.0   46.215  105.074   1909.2    677.3
     1     1    18    10    19    15     0     3    69.0   46.524  105.575   1965.2    677.1
     1     1    18    10    19    16     0     2    70.0   46.834  106.064   2079.1    670.0
     1     1    18    10    19    17     0     1    71.0   47.161  106.549   2181.5    653.4
     1     1    18    10    19    18     0     0    72.0   47.518  107.048   2213.4    638.6
     1     1    18    10    19    19     0     1    73.0   47.908  107.568   2188.0    626.1
     1     1    18    10    19    20     0     2    74.0   48.311  108.102   2168.3    627.1
     1     1    18    10    19    21     0     3    75.0   48.682  108.611   2202.8    633.7
     1     1    18    10    19    22     0     2    76.0   49.010  109.078   2291.3    630.5
     1     1    18    10    19    23     0     1    77.0   49.333  109.515   2403.0    629.1
     1     1    18    10    20     0     0     0    78.0   49.683  109.935   2461.3    622.2
     1     1    18    10    20     1     0     1    79.0   50.057  110.349   2491.7    616.3
     1     1    18    10    20     2     0     2    80.0   50.439  110.747   2527.5    623.2
     1     1    18    10    20     3     0     3    81.0   50.806  111.119   2560.3    634.7
     1     1    18    10    20     4     0     2    82.0   51.152  111.487   2590.2    645.0
     1     1    18    10    20     5     0     1    83.0   51.475  111.861   2617.6    645.9
     1     1    18    10    20     6     0     0    84.0   51.774  112.230   2658.1    639.8
     1     1    18    10    20     7     0     1    85.0   52.046  112.581   2713.1    638.5
     1     1    18    10    20     8     0     2    86.0   52.303  112.909   2789.0    634.4
     1     1    18    10    20     9     0     3    87.0   52.559  113.202   2914.4    622.9
     1     1    18    10    20    10     0     2    88.0   52.825  113.447   3044.3    605.6
