# Supplementary material for: Migration of wheat stripe rust from the primary oversummering region to neighboring regions in China
Source: Commun Biol. 2025 Mar 3;8:350. doi: 10.1038/s42003-025-07789-3 (PMC11876435; doi:10.1038/s42003-025-07789-3)
Supplement: Supplementary file 4 — Supplementary Data 2 [file 42003_2025_7789_MOESM4_ESM.zip › Eastern_Liupan_Mountain/Autumn/PL18101700]

     5     1
    GDAS    18    10     1     0     0
    GDAS    18    10     8     0     0
    GDAS    18    10    15     0     0
    GDAS    18    10    22     0     0
    GDAS    18    10    29     0     0
     1 FORWARD  OMEGA   
    18    10    17     0   35.198  106.551   100.0
     1 PRESSURE
     1     1    18    10    17     0     0     0     0.0   35.198  106.551    100.0    837.9
     1     1    18    10    17     1     0     1     1.0   35.335  106.492    125.5    829.4
     1     1    18    10    17     2     0     2     2.0   35.526  106.442    157.2    818.3
     1     1    18    10    17     3     0     3     3.0   35.773  106.401    193.8    805.3
     1     1    18    10    17     4     0     2     4.0   36.074  106.372    224.7    795.7
     1     1    18    10    17     5     0     1     5.0   36.418  106.340    242.3    802.1
     1     1    18    10    17     6     0     0     6.0   36.792  106.299    251.9    811.7
     1     1    18    10    17     7     0     1     7.0   37.153  106.236    257.0    822.3
     1     1    18    10    17     8     0     2     8.0   37.451  106.134    263.9    833.8
     1     1    18    10    17     9     0     3     9.0   37.682  105.982    297.8    841.7
     1     1    18    10    17    10     0     2    10.0   37.868  105.789    368.9    836.5
     1     1    18    10    17    11     0     1    11.0   38.030  105.569    464.0    823.8
     1     1    18    10    17    12     0     0    12.0   38.182  105.337    561.7    803.9
     1     1    18    10    17    13     0     1    13.0   38.330  105.129    649.3    793.0
     1     1    18    10    17    14     0     2    14.0   38.468  104.956    722.5    787.8
     1     1    18    10    17    15     0     3    15.0   38.594  104.803    775.2    783.4
     1     1    18    10    17    16     0     2    16.0   38.716  104.648    810.9    781.8
     1     1    18    10    17    17     0     1    17.0   38.840  104.472    831.3    781.0
     1     1    18    10    17    18     0     0    18.0   38.973  104.259    825.9    783.2
     1     1    18    10    17    19     0     1    19.0   39.100  104.007    798.3    787.3
     1     1    18    10    17    20     0     2    20.0   39.208  103.736    785.1    787.4
     1     1    18    10    17    21     0     3    21.0   39.303  103.468    797.3    780.6
     1     1    18    10    17    22     0     2    22.0   39.388  103.189    812.1    774.4
     1     1    18    10    17    23     0     1    23.0   39.470  102.884    822.5    771.2
     1     1    18    10    18     0     0     0    24.0   39.555  102.557    835.4    775.1
     1     1    18    10    18     1     0     1    25.0   39.655  102.219    857.0    778.5
     1     1    18    10    18     2     0     2    26.0   39.772  101.877    877.4    779.1
     1     1    18    10    18     3     0     3    27.0   39.891  101.525    884.1    776.4
     1     1    18    10    18     4     0     2    28.0   39.997  101.163    891.2    781.5
     1     1    18    10    18     5     0     1    29.0   40.078  100.799    919.6    778.3
     1     1    18    10    18     6     0     0    30.0   40.132  100.437    968.6    768.7
     1     1    18    10    18     7     0     1    31.0   40.169  100.075   1039.2    758.7
     1     1    18    10    18     8     0     2    32.0   40.199   99.724   1165.6    751.3
     1     1    18    10    18     9     0     3    33.0   40.230   99.417   1370.2    735.2
     1     1    18    10    18    10     0     2    34.0   40.276   99.175   1610.0    711.1
     1     1    18    10    18    11     0     1    35.0   40.342   99.015   1820.1    690.9
     1     1    18    10    18    12     0     0    36.0   40.420   98.934   1986.1    673.9
     1     1    18    10    18    13     0     1    37.0   40.516   98.913   2100.8    662.0
     1     1    18    10    18    14     0     2    38.0   40.637   98.933   2157.0    655.8
     1     1    18    10    18    15     0     3    39.0   40.782   98.991   2151.7    654.3
     1     1    18    10    18    16     0     2    40.0   40.946   99.083   2113.6    658.9
     1     1    18    10    18    17     0     1    41.0   41.105   99.200   2100.5    665.2
     1     1    18    10    18    18     0     0    42.0   41.247   99.329   2125.0    668.6
     1     1    18    10    18    19     0     1    43.0   41.373   99.459   2171.0    669.2
     1     1    18    10    18    20     0     2    44.0   41.485   99.578   2219.8    669.7
     1     1    18    10    18    21     0     3    45.0   41.587   99.685   2263.6    670.5
     1     1    18    10    18    22     0     2    46.0   41.686   99.793   2300.9    672.4
     1     1    18    10    18    23     0     1    47.0   41.796   99.914   2331.2    675.7
     1     1    18    10    19     0     0     0    48.0   41.921  100.044   2351.2    679.1
     1     1    18    10    19     1     0     1    49.0   42.052  100.196   2356.2    679.0
     1     1    18    10    19     2     0     2    50.0   42.179  100.378   2351.1    674.8
     1     1    18    10    19     3     0     3    51.0   42.309  100.591   2336.1    669.9
     1     1    18    10    19     4     0     2    52.0   42.444  100.836   2307.8    665.1
     1     1    18    10    19     5     0     1    53.0   42.578  101.123   2267.8    659.1
     1     1    18    10    19     6     0     0    54.0   42.716  101.449   2214.1    651.8
     1     1    18    10    19     7     0     1    55.0   42.852  101.806   2126.0    644.9
     1     1    18    10    19     8     0     2    56.0   42.969  102.169   1999.5    651.4
     1     1    18    10    19     9     0     3    57.0   43.064  102.498   1871.6    676.5
     1     1    18    10    19    10     0     2    58.0   43.154  102.792   1765.2    697.5
     1     1    18    10    19    11     0     1    59.0   43.261  103.086   1684.5    706.2
     1     1    18    10    19    12     0     0    60.0   43.380  103.398   1610.7    707.9
     1     1    18    10    19    13     0     1    61.0   43.494  103.716   1552.5    711.6
     1     1    18    10    19    14     0     2    62.0   43.598  104.021   1525.3    715.2
     1     1    18    10    19    15     0     3    63.0   43.697  104.334   1518.7    711.6
     1     1    18    10    19    16     0     2    64.0   43.796  104.679   1505.0    708.3
     1     1    18    10    19    17     0     1    65.0   43.902  105.051   1478.6    708.4
     1     1    18    10    19    18     0     0    66.0   44.005  105.440   1463.6    717.2
     1     1    18    10    19    19     0     1    67.0   44.091  105.838   1465.0    723.6
     1     1    18    10    19    20     0     2    68.0   44.165  106.229   1471.2    725.0
     1     1    18    10    19    21     0     3    69.0   44.234  106.598   1474.1    725.0
     1     1    18    10    19    22     0     2    70.0   44.297  106.932   1470.2    726.1
     1     1    18    10    19    23     0     1    71.0   44.371  107.237   1459.7    734.1
     1     1    18    10    20     0     0     0    72.0   44.459  107.522   1439.7    743.6
     1     1    18    10    20     1     0     1    73.0   44.559  107.802   1423.1    752.6
     1     1    18    10    20     2     0     2    74.0   44.673  108.092   1418.0    756.7
     1     1    18    10    20     3     0     3    75.0   44.803  108.398   1417.3    756.3
     1     1    18    10    20     4     0     2    76.0   44.938  108.722   1416.8    753.6
     1     1    18    10    20     5     0     1    77.0   45.066  109.062   1416.1    751.2
     1     1    18    10    20     6     0     0    78.0   45.199  109.425   1418.2    753.0
     1     1    18    10    20     7     0     1    79.0   45.342  109.797   1425.3    756.2
     1     1    18    10    20     8     0     2    80.0   45.491  110.167   1443.3    755.5
     1     1    18    10    20     9     0     3    81.0   45.644  110.558   1458.0    747.6
     1     1    18    10    20    10     0     2    82.0   45.808  110.992   1443.6    739.3
     1     1    18    10    20    11     0     1    83.0   45.988  111.465   1415.4    750.1
     1     1    18    10    20    12     0     0    84.0   46.163  111.962   1392.4    760.2
     1     1    18    10    20    13     0     1    85.0   46.337  112.488   1383.1    754.5
     1     1    18    10    20    14     0     2    86.0   46.525  113.054   1398.2    750.1
     1     1    18    10    20    15     0     3    87.0   46.703  113.655   1393.0    751.8
     1     1    18    10    20    16     0     2    88.0   46.854  114.269   1354.5    762.9
     1     1    18    10    20    17     0     1    89.0   46.980  114.867   1321.1    768.7
     1     1    18    10    20    18     0     0    90.0   47.082  115.409   1304.8    782.8
     1     1    18    10    20    19     0     1    91.0   47.177  115.880   1297.4    797.6
     1     1    18    10    20    20     0     2    92.0   47.287  116.304   1288.0    799.7
     1     1    18    10    20    21     0     3    93.0   47.420  116.700   1267.9    802.6
     1     1    18    10    20    22     0     2    94.0   47.583  117.081   1241.5    807.7
     1     1    18    10    20    23     0     1    95.0   47.778  117.458   1224.7    812.1
     1     1    18    10    21     0     0     0    96.0   48.004  117.828   1230.5    813.8
     1     1    18    10    21     1     0     1    97.0   48.252  118.195   1245.4    809.2
     1     1    18    10    21     2     0     2    98.0   48.516  118.589   1260.2    803.2
     1     1    18    10    21     3     0     3    99.0   48.791  119.032   1266.5    798.9
     1     1    18    10    21     4     0     2   100.0   49.061  119.477   1292.2    799.8
     1     1    18    10    21     5     0     1   101.0   49.314  119.901   1334.2    791.0
     1     1    18    10    21     6     0     0   102.0   49.549  120.329   1388.2    781.4
     1     1    18    10    21     7     0     1   103.0   49.770  120.772   1482.0    765.2
     1     1    18    10    21     8     0     2   104.0   49.982  121.212   1607.7    746.1
     1     1    18    10    21     9     0     3   105.0   50.189  121.630   1750.5    730.3
     1     1    18    10    21    10     0     2   106.0   50.396  122.031   1873.3    716.1
     1     1    18    10    21    11     0     1   107.0   50.617  122.419   1937.4    716.7
     1     1    18    10    21    12     0     0   108.0   50.854  122.786   1924.0    722.7
     1     1    18    10    21    13     0     1   109.0   51.100  123.131   1852.9    733.3
     1     1    18    10    21    14     0     2   110.0   51.345  123.461   1787.3    743.0
     1     1    18    10    21    15     0     3   111.0   51.587  123.779   1758.1    744.9
     1     1    18    10    21    16     0     2   112.0   51.829  124.090   1751.0    745.2
     1     1    18    10    21    17     0     1   113.0   52.068  124.403   1776.1    748.9
     1     1    18    10    21    18     0     0   114.0   52.301  124.714   1848.2    753.6
     1     1    18    10    21    19     0     1   115.0   52.535  125.010   1943.3    752.8
     1     1    18    10    21    20     0     2   116.0   52.782  125.301   2025.7    751.8
     1     1    18    10    21    21     0     3   117.0   53.044  125.609   2066.2    752.5
     1     1    18    10    21    22     0     2   118.0   53.319  125.933   2079.8    750.3
     1     1    18    10    21    23     0     1   119.0   53.605  126.291   2096.1    742.0
     1     1    18    10    22     0     0     0   120.0   53.889  126.712   2104.7    729.4
