# Supplementary material for: Migration of wheat stripe rust from the primary oversummering region to neighboring regions in China
Source: Commun Biol. 2025 Mar 3;8:350. doi: 10.1038/s42003-025-07789-3 (PMC11876435; doi:10.1038/s42003-025-07789-3)
Supplement: Supplementary file 4 — Supplementary Data 2 [file 42003_2025_7789_MOESM4_ESM.zip › Eastern_Liupan_Mountain/Autumn/PL18101706]

     5     1
    GDAS    18    10     1     0     0
    GDAS    18    10     8     0     0
    GDAS    18    10    15     0     0
    GDAS    18    10    22     0     0
    GDAS    18    10    29     0     0
     1 FORWARD  OMEGA   
    18    10    17     6   35.198  106.551   100.0
     1 PRESSURE
     1     1    18    10    17     6     0     0     0.0   35.198  106.551    100.0    836.7
     1     1    18    10    17     7     0     1     1.0   35.465  106.485    144.7    822.3
     1     1    18    10    17     8     0     2     2.0   35.764  106.405    189.7    804.5
     1     1    18    10    17     9     0     3     3.0   36.084  106.316    227.7    791.6
     1     1    18    10    17    10     0     2     4.0   36.410  106.217    245.0    795.9
     1     1    18    10    17    11     0     1     5.0   36.723  106.111    228.5    808.1
     1     1    18    10    17    12     0     0     6.0   37.009  105.994    186.2    825.8
     1     1    18    10    17    13     0     1     7.0   37.245  105.863    153.6    838.6
     1     1    18    10    17    14     0     2     8.0   37.446  105.721    144.4    842.5
     1     1    18    10    17    15     0     3     9.0   37.634  105.569    148.2    844.8
     1     1    18    10    17    16     0     2    10.0   37.810  105.405    161.4    845.5
     1     1    18    10    17    17     0     1    11.0   37.968  105.233    177.2    844.3
     1     1    18    10    17    18     0     0    12.0   38.106  105.061    182.7    839.8
     1     1    18    10    17    19     0     1    13.0   38.211  104.887    178.0    839.8
     1     1    18    10    17    20     0     2    14.0   38.280  104.707    169.8    840.5
     1     1    18    10    17    21     0     3    15.0   38.322  104.523    162.3    840.8
     1     1    18    10    17    22     0     2    16.0   38.341  104.336    156.9    840.9
     1     1    18    10    17    23     0     1    17.0   38.344  104.150    154.4    840.3
     1     1    18    10    18     0     0     0    18.0   38.335  103.967    155.5    839.0
     1     1    18    10    18     1     0     1    19.0   38.327  103.790    159.1    838.0
     1     1    18    10    18     2     0     2    20.0   38.327  103.614    163.9    837.2
     1     1    18    10    18     3     0     3    21.0   38.330  103.429    171.9    836.1
     1     1    18    10    18     4     0     2    22.0   38.330  103.230    185.6    832.9
     1     1    18    10    18     5     0     1    23.0   38.325  103.013    206.7    828.8
     1     1    18    10    18     6     0     0    24.0   38.319  102.775    239.8    809.1
     1     1    18    10    18     7     0     1    25.0   38.313  102.525    304.8    785.3
     1     1    18    10    18     8     0     2    26.0   38.305  102.276    429.8    756.4
     1     1    18    10    18     9     0     3    27.0   38.311  102.037    586.3    723.0
     1     1    18    10    18    10     0     2    28.0   38.334  101.827    742.6    694.5
     1     1    18    10    18    11     0     1    29.0   38.372  101.659    893.3    671.8
     1     1    18    10    18    12     0     0    30.0   38.428  101.534   1032.2    656.6
     1     1    18    10    18    13     0     1    31.0   38.501  101.443   1167.1    647.0
     1     1    18    10    18    14     0     2    32.0   38.593  101.376   1326.5    640.9
     1     1    18    10    18    15     0     3    33.0   38.697  101.339   1547.7    633.0
     1     1    18    10    18    16     0     2    34.0   38.807  101.344   1795.0    621.2
     1     1    18    10    18    17     0     1    35.0   38.924  101.370   2010.7    617.7
     1     1    18    10    18    18     0     0    36.0   39.046  101.398   2179.7    615.6
     1     1    18    10    18    19     0     1    37.0   39.158  101.437   2300.0    615.0
     1     1    18    10    18    20     0     2    38.0   39.251  101.494   2391.0    615.3
     1     1    18    10    18    21     0     3    39.0   39.330  101.562   2453.8    617.0
     1     1    18    10    18    22     0     2    40.0   39.397  101.630   2508.8    619.9
     1     1    18    10    18    23     0     1    41.0   39.461  101.697   2583.7    619.3
     1     1    18    10    19     0     0     0    42.0   39.528  101.772   2694.3    615.9
     1     1    18    10    19     1     0     1    43.0   39.609  101.859   2840.9    608.0
     1     1    18    10    19     2     0     2    44.0   39.710  101.958   3020.5    599.0
