# Supplementary material for: Migration of wheat stripe rust from the primary oversummering region to neighboring regions in China
Source: Commun Biol. 2025 Mar 3;8:350. doi: 10.1038/s42003-025-07789-3 (PMC11876435; doi:10.1038/s42003-025-07789-3)
Supplement: Supplementary file 4 — Supplementary Data 2 [file 42003_2025_7789_MOESM4_ESM.zip › Eastern_Liupan_Mountain/Autumn/PL18101712]

     5     1
    GDAS    18    10     1     0     0
    GDAS    18    10     8     0     0
    GDAS    18    10    15     0     0
    GDAS    18    10    22     0     0
    GDAS    18    10    29     0     0
     1 FORWARD  OMEGA   
    18    10    17    12   35.198  106.551   100.0
     1 PRESSURE
     1     1    18    10    17    12     0     0     0.0   35.198  106.551    100.0    836.8
     1     1    18    10    17    13     0     1     1.0   35.374  106.365    140.9    818.0
     1     1    18    10    17    14     0     2     2.0   35.587  106.204    162.9    801.4
     1     1    18    10    17    15     0     3     3.0   35.831  106.080    173.3    787.2
     1     1    18    10    17    16     0     2     4.0   36.092  105.989    180.5    782.0
     1     1    18    10    17    17     0     1     5.0   36.351  105.911    175.0    795.3
     1     1    18    10    17    18     0     0     6.0   36.593  105.828    152.9    809.4
     1     1    18    10    17    19     0     1     7.0   36.808  105.747    126.6    821.2
     1     1    18    10    17    20     0     2     8.0   36.990  105.669    105.3    829.1
     1     1    18    10    17    21     0     3     9.0   37.136  105.595     93.1    833.8
     1     1    18    10    17    22     0     2    10.0   37.251  105.520     88.3    836.5
     1     1    18    10    17    23     0     1    11.0   37.342  105.433     87.6    837.8
     1     1    18    10    18     0     0     0    12.0   37.412  105.332     89.3    837.9
     1     1    18    10    18     1     0     1    13.0   37.478  105.220     94.1    837.5
     1     1    18    10    18     2     0     2    14.0   37.551  105.099    103.7    836.6
     1     1    18    10    18     3     0     3    15.0   37.633  104.967    119.4    835.4
     1     1    18    10    18     4     0     2    16.0   37.713  104.816    137.9    833.2
     1     1    18    10    18     5     0     1    17.0   37.780  104.641    154.3    830.8
     1     1    18    10    18     6     0     0    18.0   37.836  104.441    167.3    828.3
     1     1    18    10    18     7     0     1    19.0   37.878  104.211    176.5    826.3
     1     1    18    10    18     8     0     2    20.0   37.897  103.954    183.0    823.6
     1     1    18    10    18     9     0     3    21.0   37.890  103.689    200.5    819.6
     1     1    18    10    18    10     0     2    22.0   37.864  103.434    253.0    810.8
     1     1    18    10    18    11     0     1    23.0   37.831  103.182    365.9    794.2
     1     1    18    10    18    12     0     0    24.0   37.801  102.926    562.9    764.2
     1     1    18    10    18    13     0     1    25.0   37.795  102.678    815.8    716.3
     1     1    18    10    18    14     0     2    26.0   37.830  102.464   1048.9    677.5
     1     1    18    10    18    15     0     3    27.0   37.897  102.305   1224.7    652.4
     1     1    18    10    18    16     0     2    28.0   37.981  102.211   1327.6    639.5
     1     1    18    10    18    17     0     1    29.0   38.068  102.167   1359.8    640.5
     1     1    18    10    18    18     0     0    30.0   38.156  102.148   1326.3    650.2
     1     1    18    10    18    19     0     1    31.0   38.247  102.127   1260.8    665.2
     1     1    18    10    18    20     0     2    32.0   38.341  102.096   1203.8    677.1
     1     1    18    10    18    21     0     3    33.0   38.436  102.060   1163.4    688.3
     1     1    18    10    18    22     0     2    34.0   38.522  102.025   1133.3    697.6
     1     1    18    10    18    23     0     1    35.0   38.579  101.998   1102.9    705.5
     1     1    18    10    19     0     0     0    36.0   38.602  101.984   1071.7    710.2
     1     1    18    10    19     1     0     1    37.0   38.597  101.999   1037.0    713.4
     1     1    18    10    19     2     0     2    38.0   38.572  102.051    994.3    717.1
     1     1    18    10    19     3     0     3    39.0   38.537  102.128    958.4    720.6
     1     1    18    10    19     4     0     2    40.0   38.496  102.211    935.5    723.0
     1     1    18    10    19     5     0     1    41.0   38.449  102.294    923.4    724.0
     1     1    18    10    19     6     0     0    42.0   38.394  102.384    918.6    725.1
     1     1    18    10    19     7     0     1    43.0   38.335  102.479    920.9    727.0
     1     1    18    10    19     8     0     2    44.0   38.273  102.573    929.6    729.0
     1     1    18    10    19     9     0     3    45.0   38.195  102.672    943.5    731.5
     1     1    18    10    19    10     0     2    46.0   38.085  102.790    957.7    736.2
     1     1    18    10    19    11     0     1    47.0   37.928  102.948    957.9    741.2
     1     1    18    10    19    12     0     0    48.0   37.764  103.128    932.4    732.5
     1     1    18    10    19    13     0     1    49.0   37.637  103.289    906.9    726.8
     1     1    18    10    19    14     0     2    50.0   37.549  103.418    891.1    724.3
     1     1    18    10    19    15     0     3    51.0   37.481  103.526    883.3    723.5
     1     1    18    10    19    16     0     2    52.0   37.433  103.622    873.7    724.1
     1     1    18    10    19    17     0     1    53.0   37.407  103.714    855.9    728.3
     1     1    18    10    19    18     0     0    54.0   37.403  103.800    834.9    734.4
     1     1    18    10    19    19     0     1    55.0   37.416  103.881    817.9    740.7
     1     1    18    10    19    20     0     2    56.0   37.441  103.955    806.4    745.8
     1     1    18    10    19    21     0     3    57.0   37.479  104.024    794.6    750.4
     1     1    18    10    19    22     0     2    58.0   37.526  104.085    779.8    754.8
     1     1    18    10    19    23     0     1    59.0   37.580  104.132    762.9    759.5
     1     1    18    10    20     0     0     0    60.0   37.641  104.162    746.0    764.3
     1     1    18    10    20     1     0     1    61.0   37.704  104.176    731.7    768.8
     1     1    18    10    20     2     0     2    62.0   37.766  104.173    720.9    772.5
     1     1    18    10    20     3     0     3    63.0   37.827  104.153    713.7    775.7
     1     1    18    10    20     4     0     2    64.0   37.886  104.116    711.3    778.0
     1     1    18    10    20     5     0     1    65.0   37.946  104.070    713.5    779.6
     1     1    18    10    20     6     0     0    66.0   38.007  104.015    716.2    781.0
     1     1    18    10    20     7     0     1    67.0   38.063  103.956    717.1    781.8
     1     1    18    10    20     8     0     2    68.0   38.107  103.897    717.9    782.5
     1     1    18    10    20     9     0     3    69.0   38.138  103.840    719.8    782.8
     1     1    18    10    20    10     0     2    70.0   38.158  103.801    723.3    783.2
     1     1    18    10    20    11     0     1    71.0   38.169  103.792    728.1    783.4
     1     1    18    10    20    12     0     0    72.0   38.172  103.813    733.9    783.6
     1     1    18    10    20    13     0     1    73.0   38.168  103.865    739.6    783.3
     1     1    18    10    20    14     0     2    74.0   38.156  103.951    742.7    783.3
     1     1    18    10    20    15     0     3    75.0   38.142  104.072    742.5    784.1
     1     1    18    10    20    16     0     2    76.0   38.109  104.216    746.6    784.8
     1     1    18    10    20    17     0     1    77.0   38.045  104.375    761.8    783.7
     1     1    18    10    20    18     0     0    78.0   37.952  104.546    789.6    780.4
     1     1    18    10    20    19     0     1    79.0   37.833  104.717    838.0    774.2
     1     1    18    10    20    20     0     2    80.0   37.682  104.884    921.8    763.9
     1     1    18    10    20    21     0     3    81.0   37.496  105.050   1049.2    749.0
     1     1    18    10    20    22     0     2    82.0   37.299  105.198   1188.2    730.5
     1     1    18    10    20    23     0     1    83.0   37.109  105.315   1306.5    716.2
     1     1    18    10    21     0     0     0    84.0   36.920  105.407   1397.5    704.3
     1     1    18    10    21     1     0     1    85.0   36.748  105.485   1462.6    695.9
     1     1    18    10    21     2     0     2    86.0   36.608  105.568   1510.2    689.0
     1     1    18    10    21     3     0     3    87.0   36.489  105.664   1545.7    682.7
     1     1    18    10    21     4     0     2    88.0   36.381  105.781   1574.7    676.3
     1     1    18    10    21     5     0     1    89.0   36.280  105.929   1604.6    668.9
     1     1    18    10    21     6     0     0    90.0   36.185  106.109   1647.6    664.9
     1     1    18    10    21     7     0     1    91.0   36.090  106.308   1688.2    665.1
     1     1    18    10    21     8     0     2    92.0   35.986  106.512   1697.6    671.4
     1     1    18    10    21     9     0     3    93.0   35.861  106.714   1658.2    685.9
     1     1    18    10    21    10     0     2    94.0   35.706  106.891   1568.5    706.4
     1     1    18    10    21    11     0     1    95.0   35.519  107.027   1453.0    726.9
     1     1    18    10    21    12     0     0    96.0   35.309  107.109   1335.8    743.9
     1     1    18    10    21    13     0     1    97.0   35.095  107.140   1231.3    757.6
     1     1    18    10    21    14     0     2    98.0   34.901  107.137   1131.0    764.6
     1     1    18    10    21    15     0     3    99.0   34.731  107.109   1030.6    767.2
     1     1    18    10    21    16     0     2   100.0   34.579  107.065    923.9    769.8
     1     1    18    10    21    17     0     1   101.0   34.439  107.012    798.6    775.3
     1     1    18    10    21    18     0     0   102.0   34.316  106.955    657.4    784.2
     1     1    18    10    21    19     0     1   103.0   34.207  106.896    506.3    795.1
     1     1    18    10    21    20     0     2   104.0   34.104  106.832    352.3    808.8
     1     1    18    10    21    21     0     3   105.0   34.012  106.772    225.6    822.6
     1     1    18    10    21    22     0     2   106.0   33.933  106.724    139.2    839.3
     1     1    18    10    21    23     0     1   107.0   33.866  106.690     81.9    851.4
     1     1    18    10    22     0     0     0   108.0   33.812  106.665     43.4    860.4
     1     1    18    10    22     1     0     1   109.0   33.760  106.640     22.9    868.2
     1     1    18    10    22     2     0     2   110.0   33.700  106.603     10.7    874.1
     1     1    18    10    22     3     0     3   111.0   33.630  106.555      5.6    880.4
     1     1    18    10    22     4     0     2   112.0   33.558  106.497      1.3    885.8
     1     1    18    10    22     5     0     1   113.0   33.492  106.433      0.0    890.1
     1     1    18    10    22     6     0     0   114.0   33.431  106.360      0.0    893.4
     1     1    18    10    22     7     0     1   115.0   33.378  106.289      0.0    895.9
     1     1    18    10    22     8     0     2   116.0   33.336  106.226      0.0    897.4
     1     1    18    10    22     9     0     3   117.0   33.306  106.171      0.0    898.0
     1     1    18    10    22    10     0     2   118.0   33.284  106.127      0.0    898.5
     1     1    18    10    22    11     0     1   119.0   33.266  106.098      0.0    899.0
     1     1    18    10    22    12     0     0   120.0   33.252  106.085      0.0    899.5
