# Supplementary material for: Migration of wheat stripe rust from the primary oversummering region to neighboring regions in China
Source: Commun Biol. 2025 Mar 3;8:350. doi: 10.1038/s42003-025-07789-3 (PMC11876435; doi:10.1038/s42003-025-07789-3)
Supplement: Supplementary file 4 — Supplementary Data 2 [file 42003_2025_7789_MOESM4_ESM.zip › Eastern_Liupan_Mountain/Autumn/PL18101718]

     5     1
    GDAS    18    10     1     0     0
    GDAS    18    10     8     0     0
    GDAS    18    10    15     0     0
    GDAS    18    10    22     0     0
    GDAS    18    10    29     0     0
     1 FORWARD  OMEGA   
    18    10    17    18   35.198  106.551   100.0
     1 PRESSURE
     1     1    18    10    17    18     0     0     0.0   35.198  106.551    100.0    837.9
     1     1    18    10    17    19     0     1     1.0   35.348  106.431    129.1    825.2
     1     1    18    10    17    20     0     2     2.0   35.530  106.332    155.4    811.9
     1     1    18    10    17    21     0     3     3.0   35.743  106.273    179.0    800.3
     1     1    18    10    17    22     0     2     4.0   35.980  106.250    209.9    790.4
     1     1    18    10    17    23     0     1     5.0   36.223  106.235    241.0    793.0
     1     1    18    10    18     0     0     0     6.0   36.444  106.206    251.3    798.8
     1     1    18    10    18     1     0     1     7.0   36.640  106.161    245.0    806.8
     1     1    18    10    18     2     0     2     8.0   36.820  106.098    225.5    815.5
     1     1    18    10    18     3     0     3     9.0   36.987  106.018    193.6    825.9
     1     1    18    10    18     4     0     2    10.0   37.143  105.918    164.1    834.8
     1     1    18    10    18     5     0     1    11.0   37.290  105.803    148.8    839.1
     1     1    18    10    18     6     0     0    12.0   37.424  105.672    146.1    840.6
     1     1    18    10    18     7     0     1    13.0   37.545  105.523    154.4    840.5
     1     1    18    10    18     8     0     2    14.0   37.653  105.353    174.1    838.2
     1     1    18    10    18     9     0     3    15.0   37.747  105.154    207.5    833.4
     1     1    18    10    18    10     0     2    16.0   37.814  104.925    249.3    827.0
     1     1    18    10    18    11     0     1    17.0   37.848  104.671    293.2    820.9
     1     1    18    10    18    12     0     0    18.0   37.845  104.382    351.0    812.9
     1     1    18    10    18    13     0     1    19.0   37.819  104.043    434.6    800.0
     1     1    18    10    18    14     0     2    20.0   37.802  103.684    544.8    782.9
     1     1    18    10    18    15     0     3    21.0   37.815  103.347    678.6    765.1
     1     1    18    10    18    16     0     2    22.0   37.857  103.067    824.7    751.4
     1     1    18    10    18    17     0     1    23.0   37.926  102.872    946.0    732.5
     1     1    18    10    18    18     0     0    24.0   38.017  102.755   1013.5    721.6
     1     1    18    10    18    19     0     1    25.0   38.111  102.678   1039.7    717.8
     1     1    18    10    18    20     0     2    26.0   38.200  102.610   1047.1    716.3
     1     1    18    10    18    21     0     3    27.0   38.285  102.549   1048.4    716.4
     1     1    18    10    18    22     0     2    28.0   38.363  102.486   1051.3    717.1
     1     1    18    10    18    23     0     1    29.0   38.430  102.419   1056.6    717.0
     1     1    18    10    19     0     0     0    30.0   38.477  102.358   1061.8    716.8
     1     1    18    10    19     1     0     1    31.0   38.506  102.322   1063.7    717.0
     1     1    18    10    19     2     0     2    32.0   38.520  102.323   1063.8    718.5
     1     1    18    10    19     3     0     3    33.0   38.525  102.356   1067.0    720.6
     1     1    18    10    19     4     0     2    34.0   38.521  102.410   1071.7    721.9
     1     1    18    10    19     5     0     1    35.0   38.505  102.481   1069.9    724.2
     1     1    18    10    19     6     0     0    36.0   38.476  102.573   1059.2    727.9
     1     1    18    10    19     7     0     1    37.0   38.439  102.675   1047.7    733.4
     1     1    18    10    19     8     0     2    38.0   38.390  102.774   1043.3    737.7
     1     1    18    10    19     9     0     3    39.0   38.315  102.877   1046.3    742.0
     1     1    18    10    19    10     0     2    40.0   38.195  103.004   1048.3    748.5
     1     1    18    10    19    11     0     1    41.0   38.030  103.172   1033.9    748.8
     1     1    18    10    19    12     0     0    42.0   37.865  103.359   1004.5    740.0
     1     1    18    10    19    13     0     1    43.0   37.737  103.526    976.5    735.2
     1     1    18    10    19    14     0     2    44.0   37.644  103.662    955.5    733.7
     1     1    18    10    19    15     0     3    45.0   37.572  103.778    940.3    734.1
     1     1    18    10    19    16     0     2    46.0   37.519  103.884    927.0    735.8
     1     1    18    10    19    17     0     1    47.0   37.487  103.986    914.6    739.7
     1     1    18    10    19    18     0     0    48.0   37.477  104.084    905.2    742.1
     1     1    18    10    19    19     0     1    49.0   37.486  104.177    899.9    744.3
     1     1    18    10    19    20     0     2    50.0   37.507  104.267    898.0    746.4
     1     1    18    10    19    21     0     3    51.0   37.541  104.354    897.8    748.7
     1     1    18    10    19    22     0     2    52.0   37.582  104.434    897.5    751.6
     1     1    18    10    19    23     0     1    53.0   37.627  104.498    896.4    754.4
     1     1    18    10    20     0     0     0    54.0   37.674  104.545    894.7    757.0
     1     1    18    10    20     1     0     1    55.0   37.725  104.577    893.9    759.7
     1     1    18    10    20     2     0     2    56.0   37.776  104.595    896.1    761.7
     1     1    18    10    20     3     0     3    57.0   37.829  104.598    901.4    763.3
     1     1    18    10    20     4     0     2    58.0   37.884  104.589    914.8    764.2
     1     1    18    10    20     5     0     1    59.0   37.943  104.572    940.8    763.5
     1     1    18    10    20     6     0     0    60.0   38.008  104.550    977.8    761.7
     1     1    18    10    20     7     0     1    61.0   38.073  104.531   1009.7    758.1
     1     1    18    10    20     8     0     2    62.0   38.126  104.518   1025.8    757.5
     1     1    18    10    20     9     0     3    63.0   38.168  104.510   1029.7    757.8
     1     1    18    10    20    10     0     2    64.0   38.196  104.513   1028.4    759.3
     1     1    18    10    20    11     0     1    65.0   38.209  104.532   1027.7    760.1
     1     1    18    10    20    12     0     0    66.0   38.208  104.567   1027.6    760.8
     1     1    18    10    20    13     0     1    67.0   38.198  104.624   1031.1    761.3
     1     1    18    10    20    14     0     2    68.0   38.188  104.708   1042.3    761.0
     1     1    18    10    20    15     0     3    69.0   38.183  104.817   1064.8    760.0
     1     1    18    10    20    16     0     2    70.0   38.170  104.949   1096.3    757.5
     1     1    18    10    20    17     0     1    71.0   38.129  105.100   1130.8    755.2
     1     1    18    10    20    18     0     0    72.0   38.060  105.268   1164.8    755.0
     1     1    18    10    20    19     0     1    73.0   37.960  105.446   1201.2    756.3
     1     1    18    10    20    20     0     2    74.0   37.839  105.624   1238.4    752.4
     1     1    18    10    20    21     0     3    75.0   37.707  105.801   1261.1    748.9
     1     1    18    10    20    22     0     2    76.0   37.575  105.968   1253.2    748.2
     1     1    18    10    20    23     0     1    77.0   37.439  106.113   1218.6    746.8
     1     1    18    10    21     0     0     0    78.0   37.288  106.237   1168.4    745.6
     1     1    18    10    21     1     0     1    79.0   37.126  106.354   1112.5    746.4
     1     1    18    10    21     2     0     2    80.0   36.968  106.474   1071.5    746.8
     1     1    18    10    21     3     0     3    81.0   36.820  106.592   1061.4    746.2
     1     1    18    10    21     4     0     2    82.0   36.691  106.704   1085.0    743.4
     1     1    18    10    21     5     0     1    83.0   36.582  106.814   1137.2    739.4
     1     1    18    10    21     6     0     0    84.0   36.493  106.935   1212.7    734.7
     1     1    18    10    21     7     0     1    85.0   36.407  107.069   1282.2    729.1
     1     1    18    10    21     8     0     2    86.0   36.312  107.207   1312.4    728.9
     1     1    18    10    21     9     0     3    87.0   36.212  107.343   1302.4    733.1
     1     1    18    10    21    10     0     2    88.0   36.094  107.471   1262.7    741.3
     1     1    18    10    21    11     0     1    89.0   35.943  107.583   1202.6    751.4
     1     1    18    10    21    12     0     0    90.0   35.759  107.672   1131.7    763.2
     1     1    18    10    21    13     0     1    91.0   35.561  107.735   1070.9    774.2
     1     1    18    10    21    14     0     2    92.0   35.365  107.775   1027.4    781.1
     1     1    18    10    21    15     0     3    93.0   35.172  107.789    990.4    787.1
     1     1    18    10    21    16     0     2    94.0   34.984  107.782    950.9    792.2
     1     1    18    10    21    17     0     1    95.0   34.806  107.770    927.8    790.3
     1     1    18    10    21    18     0     0    96.0   34.642  107.759    943.2    782.0
     1     1    18    10    21    19     0     1    97.0   34.487  107.749    991.9    771.4
     1     1    18    10    21    20     0     2    98.0   34.342  107.733   1076.2    758.3
     1     1    18    10    21    21     0     3    99.0   34.210  107.711   1198.6    741.8
     1     1    18    10    21    22     0     2   100.0   34.094  107.683   1347.2    722.7
     1     1    18    10    21    23     0     1   101.0   33.999  107.656   1495.2    704.8
     1     1    18    10    22     0     0     0   102.0   33.925  107.641   1631.6    697.4
     1     1    18    10    22     1     0     1   103.0   33.864  107.647   1748.5    693.4
     1     1    18    10    22     2     0     2   104.0   33.807  107.686   1863.7    688.4
     1     1    18    10    22     3     0     3   105.0   33.756  107.762   1988.4    682.7
     1     1    18    10    22     4     0     2   106.0   33.706  107.875   2120.6    674.7
     1     1    18    10    22     5     0     1   107.0   33.652  108.024   2252.7    667.6
     1     1    18    10    22     6     0     0   108.0   33.587  108.218   2359.7    663.6
     1     1    18    10    22     7     0     1   109.0   33.504  108.427   2432.2    665.5
     1     1    18    10    22     8     0     2   110.0   33.400  108.625   2473.6    666.8
     1     1    18    10    22     9     0     3   111.0   33.282  108.802   2462.7    670.4
     1     1    18    10    22    10     0     2   112.0   33.152  108.928   2381.7    679.0
     1     1    18    10    22    11     0     1   113.0   33.016  108.974   2216.6    694.0
     1     1    18    10    22    12     0     0   114.0   32.875  108.943   1997.2    709.9
     1     1    18    10    22    13     0     1   115.0   32.740  108.863   1811.4    721.3
     1     1    18    10    22    14     0     2   116.0   32.629  108.754   1674.2    729.8
     1     1    18    10    22    15     0     3   117.0   32.546  108.627   1576.2    738.6
     1     1    18    10    22    16     0     2   118.0   32.489  108.495   1504.0    747.1
     1     1    18    10    22    17     0     1   119.0   32.453  108.371   1447.8    756.5
     1     1    18    10    22    18     0     0   120.0   32.433  108.257   1407.4    764.7
