# Supplementary material for: Migration of wheat stripe rust from the primary oversummering region to neighboring regions in China
Source: Commun Biol. 2025 Mar 3;8:350. doi: 10.1038/s42003-025-07789-3 (PMC11876435; doi:10.1038/s42003-025-07789-3)
Supplement: Supplementary file 4 — Supplementary Data 2 [file 42003_2025_7789_MOESM4_ESM.zip › Eastern_Liupan_Mountain/Autumn/PL18101800]

     5     1
    GDAS    18    10     1     0     0
    GDAS    18    10     8     0     0
    GDAS    18    10    15     0     0
    GDAS    18    10    22     0     0
    GDAS    18    10    29     0     0
     1 FORWARD  OMEGA   
    18    10    18     0   35.198  106.551   100.0
     1 PRESSURE
     1     1    18    10    18     0     0     0     0.0   35.198  106.551    100.0    838.2
     1     1    18    10    18     1     0     1     1.0   35.347  106.422    120.9    826.3
     1     1    18    10    18     2     0     2     2.0   35.514  106.312    149.6    813.9
     1     1    18    10    18     3     0     3     3.0   35.698  106.223    194.4    800.6
     1     1    18    10    18     4     0     2     4.0   35.909  106.154    265.7    784.0
     1     1    18    10    18     5     0     1     5.0   36.161  106.099    363.3    774.1
     1     1    18    10    18     6     0     0     6.0   36.448  106.038    437.3    773.9
     1     1    18    10    18     7     0     1     7.0   36.744  105.949    431.9    785.4
     1     1    18    10    18     8     0     2     8.0   37.030  105.812    364.9    805.7
     1     1    18    10    18     9     0     3     9.0   37.273  105.649    325.7    820.1
     1     1    18    10    18    10     0     2    10.0   37.462  105.477    335.9    820.6
     1     1    18    10    18    11     0     1    11.0   37.603  105.295    370.8    817.2
     1     1    18    10    18    12     0     0    12.0   37.703  105.086    417.6    811.3
     1     1    18    10    18    13     0     1    13.0   37.781  104.834    478.8    803.9
     1     1    18    10    18    14     0     2    14.0   37.849  104.526    555.2    795.2
     1     1    18    10    18    15     0     3    15.0   37.908  104.161    639.5    785.2
     1     1    18    10    18    16     0     2    16.0   37.974  103.807    721.2    776.8
     1     1    18    10    18    17     0     1    17.0   38.056  103.536    797.7    772.2
     1     1    18    10    18    18     0     0    18.0   38.149  103.349    873.4    765.7
     1     1    18    10    18    19     0     1    19.0   38.244  103.205    946.0    758.9
     1     1    18    10    18    20     0     2    20.0   38.338  103.075   1013.3    752.8
     1     1    18    10    18    21     0     3    21.0   38.434  102.950   1068.8    745.3
     1     1    18    10    18    22     0     2    22.0   38.532  102.823   1117.7    737.4
     1     1    18    10    18    23     0     1    23.0   38.624  102.696   1168.8    730.8
     1     1    18    10    19     0     0     0    24.0   38.699  102.580   1222.4    725.7
     1     1    18    10    19     1     0     1    25.0   38.757  102.493   1281.8    721.8
     1     1    18    10    19     2     0     2    26.0   38.803  102.445   1356.0    717.5
     1     1    18    10    19     3     0     3    27.0   38.843  102.430   1455.3    711.7
     1     1    18    10    19     4     0     2    28.0   38.878  102.438   1559.2    702.0
     1     1    18    10    19     5     0     1    29.0   38.906  102.469   1621.8    697.9
     1     1    18    10    19     6     0     0    30.0   38.926  102.525   1629.0    698.1
     1     1    18    10    19     7     0     1    31.0   38.942  102.595   1607.0    704.1
     1     1    18    10    19     8     0     2    32.0   38.958  102.661   1585.9    706.9
     1     1    18    10    19     9     0     3    33.0   38.969  102.725   1563.1    709.5
     1     1    18    10    19    10     0     2    34.0   38.963  102.783   1536.3    712.2
     1     1    18    10    19    11     0     1    35.0   38.926  102.838   1501.0    714.7
     1     1    18    10    19    12     0     0    36.0   38.850  102.900   1453.7    718.1
     1     1    18    10    19    13     0     1    37.0   38.756  102.975   1406.4    723.3
     1     1    18    10    19    14     0     2    38.0   38.670  103.060   1369.2    726.5
     1     1    18    10    19    15     0     3    39.0   38.604  103.150   1337.4    728.7
     1     1    18    10    19    16     0     2    40.0   38.558  103.239   1300.0    731.3
     1     1    18    10    19    17     0     1    41.0   38.528  103.322   1249.2    736.0
     1     1    18    10    19    18     0     0    42.0   38.513  103.396   1184.8    742.1
     1     1    18    10    19    19     0     1    43.0   38.509  103.457   1120.5    749.6
     1     1    18    10    19    20     0     2    44.0   38.514  103.503   1070.6    754.3
     1     1    18    10    19    21     0     3    45.0   38.528  103.533   1034.3    757.5
     1     1    18    10    19    22     0     2    46.0   38.550  103.543   1009.2    760.2
     1     1    18    10    19    23     0     1    47.0   38.575  103.530    993.3    762.1
     1     1    18    10    20     0     0     0    48.0   38.604  103.496    986.3    763.1
     1     1    18    10    20     1     0     1    49.0   38.634  103.449    984.1    763.3
     1     1    18    10    20     2     0     2    50.0   38.663  103.400    982.8    763.6
     1     1    18    10    20     3     0     3    51.0   38.690  103.348    982.3    763.9
     1     1    18    10    20     4     0     2    52.0   38.714  103.300    978.1    763.7
     1     1    18    10    20     5     0     1    53.0   38.736  103.257    965.0    764.8
     1     1    18    10    20     6     0     0    54.0   38.758  103.219    942.6    766.8
     1     1    18    10    20     7     0     1    55.0   38.769  103.186    919.7    769.9
     1     1    18    10    20     8     0     2    56.0   38.763  103.160    904.7    771.1
     1     1    18    10    20     9     0     3    57.0   38.741  103.141    897.9    771.5
     1     1    18    10    20    10     0     2    58.0   38.708  103.139    903.0    771.4
     1     1    18    10    20    11     0     1    59.0   38.673  103.165    922.3    769.7
     1     1    18    10    20    12     0     0    60.0   38.634  103.220    953.2    766.9
     1     1    18    10    20    13     0     1    61.0   38.583  103.306    982.6    763.3
     1     1    18    10    20    14     0     2    62.0   38.518  103.426   1000.4    761.9
     1     1    18    10    20    15     0     3    63.0   38.444  103.579   1009.8    761.2
     1     1    18    10    20    16     0     2    64.0   38.355  103.758   1016.5    760.5
     1     1    18    10    20    17     0     1    65.0   38.232  103.955   1027.8    758.4
     1     1    18    10    20    18     0     0    66.0   38.077  104.159   1052.4    755.4
     1     1    18    10    20    19     0     1    67.0   37.896  104.355   1093.2    748.0
     1     1    18    10    20    20     0     2    68.0   37.696  104.527   1152.6    737.7
     1     1    18    10    20    21     0     3    69.0   37.477  104.679   1244.0    724.3
     1     1    18    10    20    22     0     2    70.0   37.262  104.804   1376.5    708.3
     1     1    18    10    20    23     0     1    71.0   37.075  104.898   1545.5    689.1
     1     1    18    10    21     0     0     0    72.0   36.929  104.975   1716.9    671.2
     1     1    18    10    21     1     0     1    73.0   36.829  105.065   1861.3    658.7
     1     1    18    10    21     2     0     2    74.0   36.769  105.192   1967.5    650.5
     1     1    18    10    21     3     0     3    75.0   36.728  105.358   2031.6    645.9
     1     1    18    10    21     4     0     2    76.0   36.681  105.560   2062.8    644.1
     1     1    18    10    21     5     0     1    77.0   36.616  105.795   2073.9    642.1
     1     1    18    10    21     6     0     0    78.0   36.537  106.059   2074.9    640.8
     1     1    18    10    21     7     0     1    79.0   36.441  106.337   2071.4    643.6
     1     1    18    10    21     8     0     2    80.0   36.324  106.613   2049.5    650.7
     1     1    18    10    21     9     0     3    81.0   36.185  106.881   1999.9    662.8
     1     1    18    10    21    10     0     2    82.0   36.010  107.131   1910.6    678.7
     1     1    18    10    21    11     0     1    83.0   35.795  107.337   1789.8    697.1
     1     1    18    10    21    12     0     0    84.0   35.555  107.487   1665.6    715.2
     1     1    18    10    21    13     0     1    85.0   35.303  107.578   1566.6    730.4
     1     1    18    10    21    14     0     2    86.0   35.058  107.612   1491.5    740.0
     1     1    18    10    21    15     0     3    87.0   34.827  107.606   1435.8    741.4
     1     1    18    10    21    16     0     2    88.0   34.617  107.583   1417.8    735.1
     1     1    18    10    21    17     0     1    89.0   34.430  107.553   1430.6    726.0
     1     1    18    10    21    18     0     0    90.0   34.267  107.515   1456.5    716.3
     1     1    18    10    21    19     0     1    91.0   34.128  107.472   1486.8    708.0
     1     1    18    10    21    20     0     2    92.0   34.013  107.425   1518.8    700.0
     1     1    18    10    21    21     0     3    93.0   33.921  107.380   1547.3    702.4
     1     1    18    10    21    22     0     2    94.0   33.847  107.336   1549.7    707.5
     1     1    18    10    21    23     0     1    95.0   33.785  107.285   1513.8    716.1
     1     1    18    10    22     0     0     0    96.0   33.730  107.219   1434.8    727.8
     1     1    18    10    22     1     0     1    97.0   33.665  107.134   1297.8    745.4
     1     1    18    10    22     2     0     2    98.0   33.568  107.035   1090.8    774.0
     1     1    18    10    22     3     0     3    99.0   33.439  106.928    838.1    814.9
     1     1    18    10    22     4     0     2   100.0   33.323  106.836    597.4    851.1
     1     1    18    10    22     5     0     1   101.0   33.243  106.759    384.2    879.7
     1     1    18    10    22     6     0     0   102.0   33.186  106.685    224.5    901.8
     1     1    18    10    22     7     0     1   103.0   33.144  106.619    128.9    913.2
     1     1    18    10    22     8     0     2   104.0   33.113  106.569     79.6    917.8
     1     1    18    10    22     9     0     3   105.0   33.090  106.532     55.1    919.6
     1     1    18    10    22    10     0     2   106.0   33.077  106.511     38.6    920.4
     1     1    18    10    22    11     0     1   107.0   33.073  106.507     21.2    923.2
     1     1    18    10    22    12     0     0   108.0   33.078  106.522      5.7    925.5
     1     1    18    10    22    13     0     1   109.0   33.089  106.546      0.0    925.9
     1     1    18    10    22    14     0     2   110.0   33.103  106.569      0.0    926.0
     1     1    18    10    22    15     0     3   111.0   33.118  106.592      0.0    925.8
     1     1    18    10    22    16     0     2   112.0   33.132  106.612      0.0    924.7
     1     1    18    10    22    17     0     1   113.0   33.142  106.627      0.0    923.7
     1     1    18    10    22    18     0     0   114.0   33.150  106.637      0.0    922.9
     1     1    18    10    22    19     0     1   115.0   33.156  106.645      0.0    922.4
     1     1    18    10    22    20     0     2   116.0   33.161  106.651      0.0    922.0
     1     1    18    10    22    21     0     3   117.0   33.164  106.656      0.0    921.6
     1     1    18    10    22    22     0     2   118.0   33.168  106.657      0.0    921.4
     1     1    18    10    22    23     0     1   119.0   33.171  106.655      0.0    921.0
     1     1    18    10    23     0     0     0   120.0   33.176  106.649      0.0    920.4
