# Supplementary material for: Migration of wheat stripe rust from the primary oversummering region to neighboring regions in China
Source: Commun Biol. 2025 Mar 3;8:350. doi: 10.1038/s42003-025-07789-3 (PMC11876435; doi:10.1038/s42003-025-07789-3)
Supplement: Supplementary file 4 — Supplementary Data 2 [file 42003_2025_7789_MOESM4_ESM.zip › Eastern_Liupan_Mountain/Autumn/PL18101806]

     5     1
    GDAS    18    10     1     0     0
    GDAS    18    10     8     0     0
    GDAS    18    10    15     0     0
    GDAS    18    10    22     0     0
    GDAS    18    10    29     0     0
     1 FORWARD  OMEGA   
    18    10    18     6   35.198  106.551   100.0
     1 PRESSURE
     1     1    18    10    18     6     0     0     0.0   35.198  106.551    100.0    838.0
     1     1    18    10    18     7     0     1     1.0   35.383  106.410    140.2    822.6
     1     1    18    10    18     8     0     2     2.0   35.578  106.276    183.2    805.5
     1     1    18    10    18     9     0     3     3.0   35.776  106.152    227.4    789.1
     1     1    18    10    18    10     0     2     4.0   35.972  106.038    270.0    773.4
     1     1    18    10    18    11     0     1     5.0   36.177  105.925    287.1    776.8
     1     1    18    10    18    12     0     0     6.0   36.389  105.801    266.0    791.1
     1     1    18    10    18    13     0     1     7.0   36.610  105.667    236.6    804.2
     1     1    18    10    18    14     0     2     8.0   36.842  105.532    219.6    812.8
     1     1    18    10    18    15     0     3     9.0   37.078  105.399    223.4    817.9
     1     1    18    10    18    16     0     2    10.0   37.295  105.252    244.0    819.7
     1     1    18    10    18    17     0     1    11.0   37.489  105.085    272.1    819.1
     1     1    18    10    18    18     0     0    12.0   37.673  104.904    297.1    818.1
     1     1    18    10    18    19     0     1    13.0   37.844  104.705    314.1    819.7
     1     1    18    10    18    20     0     2    14.0   37.997  104.499    329.4    821.6
     1     1    18    10    18    21     0     3    15.0   38.132  104.305    350.7    820.2
     1     1    18    10    18    22     0     2    16.0   38.239  104.133    385.6    818.0
     1     1    18    10    18    23     0     1    17.0   38.314  103.982    433.6    813.9
     1     1    18    10    19     0     0     0    18.0   38.365  103.851    484.2    808.5
     1     1    18    10    19     1     0     1    19.0   38.406  103.735    528.2    804.4
     1     1    18    10    19     2     0     2    20.0   38.450  103.628    566.9    801.3
     1     1    18    10    19     3     0     3    21.0   38.496  103.529    605.9    798.2
     1     1    18    10    19     4     0     2    22.0   38.537  103.447    644.1    793.9
     1     1    18    10    19     5     0     1    23.0   38.566  103.392    674.4    790.4
     1     1    18    10    19     6     0     0    24.0   38.580  103.366    691.6    788.4
     1     1    18    10    19     7     0     1    25.0   38.578  103.361    703.3    788.1
     1     1    18    10    19     8     0     2    26.0   38.562  103.368    717.6    786.6
     1     1    18    10    19     9     0     3    27.0   38.529  103.388    734.6    784.6
     1     1    18    10    19    10     0     2    28.0   38.476  103.432    747.7    782.7
     1     1    18    10    19    11     0     1    29.0   38.402  103.512    751.2    782.2
     1     1    18    10    19    12     0     0    30.0   38.312  103.636    745.0    782.3
     1     1    18    10    19    13     0     1    31.0   38.226  103.785    732.8    783.1
     1     1    18    10    19    14     0     2    32.0   38.155  103.936    720.7    783.7
     1     1    18    10    19    15     0     3    33.0   38.092  104.081    714.6    784.4
     1     1    18    10    19    16     0     2    34.0   38.036  104.216    711.8    784.3
     1     1    18    10    19    17     0     1    35.0   37.992  104.337    705.7    784.9
     1     1    18    10    19    18     0     0    36.0   37.964  104.439    693.8    785.9
     1     1    18    10    19    19     0     1    37.0   37.952  104.520    675.1    787.7
     1     1    18    10    19    20     0     2    38.0   37.956  104.583    645.9    790.9
     1     1    18    10    19    21     0     3    39.0   37.978  104.624    598.3    796.3
     1     1    18    10    19    22     0     2    40.0   38.013  104.644    542.6    804.3
     1     1    18    10    19    23     0     1    41.0   38.060  104.648    498.3    809.3
     1     1    18    10    20     0     0     0    42.0   38.119  104.636    465.2    813.2
     1     1    18    10    20     1     0     1    43.0   38.179  104.606    442.8    816.2
     1     1    18    10    20     2     0     2    44.0   38.233  104.562    429.3    817.9
     1     1    18    10    20     3     0     3    45.0   38.281  104.504    422.2    819.0
     1     1    18    10    20     4     0     2    46.0   38.326  104.437    419.9    819.2
     1     1    18    10    20     5     0     1    47.0   38.370  104.370    421.0    819.1
     1     1    18    10    20     6     0     0    48.0   38.416  104.304    424.1    818.9
     1     1    18    10    20     7     0     1    49.0   38.461  104.241    426.6    818.9
     1     1    18    10    20     8     0     2    50.0   38.498  104.182    427.5    819.4
     1     1    18    10    20     9     0     3    51.0   38.529  104.129    427.8    819.8
     1     1    18    10    20    10     0     2    52.0   38.554  104.085    429.4    820.7
     1     1    18    10    20    11     0     1    53.0   38.573  104.056    434.1    821.1
     1     1    18    10    20    12     0     0    54.0   38.586  104.040    442.4    821.0
     1     1    18    10    20    13     0     1    55.0   38.596  104.051    450.0    820.2
     1     1    18    10    20    14     0     2    56.0   38.604  104.101    452.2    820.4
     1     1    18    10    20    15     0     3    57.0   38.610  104.187    449.1    821.3
     1     1    18    10    20    16     0     2    58.0   38.607  104.301    444.1    822.3
     1     1    18    10    20    17     0     1    59.0   38.587  104.439    441.1    822.6
     1     1    18    10    20    18     0     0    60.0   38.554  104.600    441.6    822.5
     1     1    18    10    20    19     0     1    61.0   38.506  104.776    451.9    822.0
     1     1    18    10    20    20     0     2    62.0   38.436  104.960    480.1    819.4
     1     1    18    10    20    21     0     3    63.0   38.339  105.154    524.5    812.6
     1     1    18    10    20    22     0     2    64.0   38.228  105.355    566.3    808.7
     1     1    18    10    20    23     0     1    65.0   38.120  105.555    588.4    812.5
     1     1    18    10    21     0     0     0    66.0   38.008  105.752    588.4    823.2
     1     1    18    10    21     1     0     1    67.0   37.891  105.956    562.8    827.5
     1     1    18    10    21     2     0     2    68.0   37.783  106.163    521.5    825.8
     1     1    18    10    21     3     0     3    69.0   37.697  106.361    483.2    823.3
     1     1    18    10    21     4     0     2    70.0   37.631  106.540    456.8    820.4
     1     1    18    10    21     5     0     1    71.0   37.577  106.697    446.9    817.1
     1     1    18    10    21     6     0     0    72.0   37.534  106.834    457.8    812.6
     1     1    18    10    21     7     0     1    73.0   37.500  106.956    489.3    806.7
     1     1    18    10    21     8     0     2    74.0   37.467  107.069    537.4    801.1
     1     1    18    10    21     9     0     3    75.0   37.430  107.177    597.1    795.5
     1     1    18    10    21    10     0     2    76.0   37.383  107.292    657.3    789.1
     1     1    18    10    21    11     0     1    77.0   37.324  107.424    707.2    784.2
     1     1    18    10    21    12     0     0    78.0   37.251  107.572    741.9    780.9
     1     1    18    10    21    13     0     1    79.0   37.157  107.746    763.7    779.3
     1     1    18    10    21    14     0     2    80.0   37.038  107.958    778.2    778.0
     1     1    18    10    21    15     0     3    81.0   36.903  108.190    777.3    781.8
     1     1    18    10    21    16     0     2    82.0   36.760  108.412    751.2    790.5
     1     1    18    10    21    17     0     1    83.0   36.614  108.620    711.2    800.6
     1     1    18    10    21    18     0     0    84.0   36.467  108.830    669.1    810.5
     1     1    18    10    21    19     0     1    85.0   36.318  109.035    631.0    819.3
     1     1    18    10    21    20     0     2    86.0   36.155  109.231    600.5    825.6
     1     1    18    10    21    21     0     3    87.0   35.975  109.441    578.1    829.1
     1     1    18    10    21    22     0     2    88.0   35.797  109.643    565.4    840.3
     1     1    18    10    21    23     0     1    89.0   35.632  109.825    563.9    852.9
     1     1    18    10    22     0     0     0    90.0   35.483  110.019    581.2    865.0
     1     1    18    10    22     1     0     1    91.0   35.356  110.245    596.5    870.2
     1     1    18    10    22     2     0     2    92.0   35.260  110.496    581.1    877.8
     1     1    18    10    22     3     0     3    93.0   35.190  110.748    519.2    888.2
     1     1    18    10    22     4     0     2    94.0   35.141  110.988    383.6    904.5
     1     1    18    10    22     5     0     1    95.0   35.099  111.207    201.6    931.4
     1     1    18    10    22     6     0     0    96.0   35.055  111.400     91.6    954.2
     1     1    18    10    22     7     0     1    97.0   35.012  111.577     15.2    958.0
     1     1    18    10    22     8     0     2    98.0   34.980  111.737      0.0    957.7
     1     1    18    10    22     9     0     3    99.0   34.951  111.891      0.0    956.5
     1     1    18    10    22    10     0     2   100.0   34.920  112.037      0.0    957.6
     1     1    18    10    22    11     0     1   101.0   34.889  112.167      0.0    963.6
     1     1    18    10    22    12     0     0   102.0   34.865  112.280      0.0    969.0
     1     1    18    10    22    13     0     1   103.0   34.841  112.386      0.0    974.8
     1     1    18    10    22    14     0     2   104.0   34.811  112.492      0.0    980.5
     1     1    18    10    22    15     0     3   105.0   34.778  112.598      0.0    986.3
     1     1    18    10    22    16     0     2   106.0   34.748  112.703      0.0    991.3
     1     1    18    10    22    17     0     1   107.0   34.723  112.805      0.0    996.2
     1     1    18    10    22    18     0     0   108.0   34.702  112.904      0.0   1001.1
     1     1    18    10    22    19     0     1   109.0   34.677  113.000      0.0   1005.7
     1     1    18    10    22    20     0     2   110.0   34.639  113.089      0.0   1005.9
     1     1    18    10    22    21     0     3   111.0   34.586  113.168      0.0   1006.0
     1     1    18    10    22    22     0     2   112.0   34.526  113.229      0.0   1007.2
     1     1    18    10    22    23     0     1   113.0   34.471  113.266      0.0   1008.2
     1     1    18    10    23     0     0     0   114.0   34.418  113.282      0.0   1009.2
     1     1    18    10    23     1     0     1   115.0   34.376  113.280      0.0   1008.8
     1     1    18    10    23     2     0     2   116.0   34.352  113.265      0.0   1008.5
     1     1    18    10    23     3     0     3   117.0   34.348  113.235      1.7   1008.1
     1     1    18    10    23     4     0     2   118.0   34.360  113.208      6.9   1006.8
     1     1    18    10    23     5     0     1   119.0   34.379  113.199     16.3   1005.1
     1     1    18    10    23     6     0     0   120.0   34.406  113.210     30.8   1002.5
