# Supplementary material for: Migration of wheat stripe rust from the primary oversummering region to neighboring regions in China
Source: Commun Biol. 2025 Mar 3;8:350. doi: 10.1038/s42003-025-07789-3 (PMC11876435; doi:10.1038/s42003-025-07789-3)
Supplement: Supplementary file 4 — Supplementary Data 2 [file 42003_2025_7789_MOESM4_ESM.zip › Eastern_Liupan_Mountain/Autumn/PL18101812]

     5     1
    GDAS    18    10     1     0     0
    GDAS    18    10     8     0     0
    GDAS    18    10    15     0     0
    GDAS    18    10    22     0     0
    GDAS    18    10    29     0     0
     1 FORWARD  OMEGA   
    18    10    18    12   35.198  106.551   100.0
     1 PRESSURE
     1     1    18    10    18    12     0     0     0.0   35.198  106.551    100.0    839.6
     1     1    18    10    18    13     0     1     1.0   35.297  106.401    110.5    828.8
     1     1    18    10    18    14     0     2     2.0   35.398  106.237    113.3    817.6
     1     1    18    10    18    15     0     3     3.0   35.495  106.061    101.5    806.9
     1     1    18    10    18    16     0     2     4.0   35.586  105.891     84.5    803.4
     1     1    18    10    18    17     0     1     5.0   35.687  105.732     73.2    802.7
     1     1    18    10    18    18     0     0     6.0   35.804  105.582     65.5    802.3
     1     1    18    10    18    19     0     1     7.0   35.939  105.436     55.7    803.5
     1     1    18    10    18    20     0     2     8.0   36.090  105.292     43.1    809.0
     1     1    18    10    18    21     0     3     9.0   36.248  105.153     32.8    814.5
     1     1    18    10    18    22     0     2    10.0   36.404  105.017     27.5    818.2
     1     1    18    10    18    23     0     1    11.0   36.542  104.886     30.8    818.6
     1     1    18    10    19     0     0     0    12.0   36.656  104.758     53.3    816.7
     1     1    18    10    19     1     0     1    13.0   36.753  104.633    107.9    809.5
     1     1    18    10    19     2     0     2    14.0   36.836  104.516    194.5    798.9
     1     1    18    10    19     3     0     3    15.0   36.903  104.409    307.8    784.9
     1     1    18    10    19     4     0     2    16.0   36.952  104.313    435.3    769.9
     1     1    18    10    19     5     0     1    17.0   36.980  104.226    572.0    754.7
     1     1    18    10    19     6     0     0    18.0   36.990  104.145    722.2    738.8
     1     1    18    10    19     7     0     1    19.0   36.977  104.073    861.9    722.1
     1     1    18    10    19     8     0     2    20.0   36.929  104.012    954.3    712.8
     1     1    18    10    19     9     0     3    21.0   36.848  103.964    999.9    707.8
     1     1    18    10    19    10     0     2    22.0   36.757  103.933   1028.7    707.1
     1     1    18    10    19    11     0     1    23.0   36.677  103.912   1060.9    704.8
     1     1    18    10    19    12     0     0    24.0   36.607  103.899   1090.9    702.8
     1     1    18    10    19    13     0     1    25.0   36.549  103.903   1111.3    701.9
     1     1    18    10    19    14     0     2    26.0   36.500  103.925   1119.6    703.4
     1     1    18    10    19    15     0     3    27.0   36.459  103.962   1117.0    706.4
     1     1    18    10    19    16     0     2    28.0   36.429  104.008   1109.4    710.1
     1     1    18    10    19    17     0     1    29.0   36.418  104.060   1103.4    711.4
     1     1    18    10    19    18     0     0    30.0   36.424  104.116   1100.8    712.1
     1     1    18    10    19    19     0     1    31.0   36.445  104.174   1100.5    712.1
     1     1    18    10    19    20     0     2    32.0   36.481  104.232   1101.7    712.0
     1     1    18    10    19    21     0     3    33.0   36.530  104.293   1104.4    711.7
     1     1    18    10    19    22     0     2    34.0   36.587  104.352   1111.4    711.7
     1     1    18    10    19    23     0     1    35.0   36.645  104.404   1125.0    710.9
     1     1    18    10    20     0     0     0    36.0   36.703  104.447   1145.4    709.5
     1     1    18    10    20     1     0     1    37.0   36.764  104.489   1170.3    707.7
     1     1    18    10    20     2     0     2    38.0   36.833  104.534   1199.5    706.0
     1     1    18    10    20     3     0     3    39.0   36.912  104.582   1237.0    703.9
     1     1    18    10    20     4     0     2    40.0   36.994  104.627   1290.6    700.5
     1     1    18    10    20     5     0     1    41.0   37.068  104.660   1360.7    696.9
     1     1    18    10    20     6     0     0    42.0   37.137  104.679   1440.3    692.4
     1     1    18    10    20     7     0     1    43.0   37.187  104.692   1513.7    686.6
     1     1    18    10    20     8     0     2    44.0   37.209  104.707   1566.1    683.2
     1     1    18    10    20     9     0     3    45.0   37.205  104.724   1597.5    680.8
     1     1    18    10    20    10     0     2    46.0   37.173  104.741   1642.3    679.7
     1     1    18    10    20    11     0     1    47.0   37.107  104.756   1740.6    670.6
     1     1    18    10    20    12     0     0    48.0   36.997  104.766   1909.5    654.6
     1     1    18    10    20    13     0     1    49.0   36.861  104.769   2112.6    633.6
     1     1    18    10    20    14     0     2    50.0   36.737  104.772   2283.3    619.4
     1     1    18    10    20    15     0     3    51.0   36.630  104.774   2415.0    608.6
     1     1    18    10    20    16     0     2    52.0   36.543  104.785   2518.8    601.7
     1     1    18    10    20    17     0     1    53.0   36.481  104.824   2614.2    594.3
     1     1    18    10    20    18     0     0    54.0   36.442  104.900   2700.0    588.1
     1     1    18    10    20    19     0     1    55.0   36.417  105.016   2780.3    583.0
     1     1    18    10    20    20     0     2    56.0   36.398  105.181   2848.7    576.7
     1     1    18    10    20    21     0     3    57.0   36.385  105.397   2902.7    571.6
     1     1    18    10    20    22     0     2    58.0   36.373  105.650   2943.4    567.2
