# Supplementary material for: Migration of wheat stripe rust from the primary oversummering region to neighboring regions in China
Source: Commun Biol. 2025 Mar 3;8:350. doi: 10.1038/s42003-025-07789-3 (PMC11876435; doi:10.1038/s42003-025-07789-3)
Supplement: Supplementary file 4 — Supplementary Data 2 [file 42003_2025_7789_MOESM4_ESM.zip › Eastern_Liupan_Mountain/Autumn/PL18101818]

     5     1
    GDAS    18    10     1     0     0
    GDAS    18    10     8     0     0
    GDAS    18    10    15     0     0
    GDAS    18    10    22     0     0
    GDAS    18    10    29     0     0
     1 FORWARD  OMEGA   
    18    10    18    18   35.198  106.551   100.0
     1 PRESSURE
     1     1    18    10    18    18     0     0     0.0   35.198  106.551    100.0    840.3
     1     1    18    10    18    19     0     1     1.0   35.295  106.414    116.1    829.1
     1     1    18    10    18    20     0     2     2.0   35.398  106.272    125.7    817.9
     1     1    18    10    18    21     0     3     3.0   35.505  106.131    126.8    806.9
     1     1    18    10    18    22     0     2     4.0   35.617  105.993    116.6    797.8
     1     1    18    10    18    23     0     1     5.0   35.736  105.858    102.7    798.1
     1     1    18    10    19     0     0     0     6.0   35.871  105.722     90.6    798.3
     1     1    18    10    19     1     0     1     7.0   36.024  105.589     77.3    800.4
     1     1    18    10    19     2     0     2     8.0   36.191  105.456     67.2    809.1
     1     1    18    10    19     3     0     3     9.0   36.364  105.326     64.4    815.0
     1     1    18    10    19     4     0     2    10.0   36.537  105.207     69.3    817.6
     1     1    18    10    19     5     0     1    11.0   36.700  105.109     84.7    817.6
     1     1    18    10    19     6     0     0    12.0   36.848  105.038    118.8    815.4
     1     1    18    10    19     7     0     1    13.0   36.959  105.007    188.9    810.8
     1     1    18    10    19     8     0     2    14.0   37.037  105.015    311.3    801.1
     1     1    18    10    19     9     0     3    15.0   37.103  105.050    476.8    786.9
     1     1    18    10    19    10     0     2    16.0   37.171  105.100    649.4    772.2
     1     1    18    10    19    11     0     1    17.0   37.225  105.168    802.2    761.0
     1     1    18    10    19    12     0     0    18.0   37.254  105.266    922.5    752.1
     1     1    18    10    19    13     0     1    19.0   37.269  105.389   1017.5    747.5
     1     1    18    10    19    14     0     2    20.0   37.278  105.531   1101.7    742.9
     1     1    18    10    19    15     0     3    21.0   37.278  105.695   1172.6    739.3
     1     1    18    10    19    16     0     2    22.0   37.274  105.878   1210.8    737.4
     1     1    18    10    19    17     0     1    23.0   37.271  106.070   1200.7    740.2
     1     1    18    10    19    18     0     0    24.0   37.271  106.262   1162.2    743.5
     1     1    18    10    19    19     0     1    25.0   37.281  106.453   1124.8    746.5
     1     1    18    10    19    20     0     2    26.0   37.298  106.646   1094.8    747.2
     1     1    18    10    19    21     0     3    27.0   37.311  106.840   1064.6    747.6
     1     1    18    10    19    22     0     2    28.0   37.324  107.024   1041.9    749.3
     1     1    18    10    19    23     0     1    29.0   37.340  107.182   1032.4    750.9
     1     1    18    10    20     0     0     0    30.0   37.354  107.310   1029.3    752.1
     1     1    18    10    20     1     0     1    31.0   37.370  107.419   1030.0    752.9
     1     1    18    10    20     2     0     2    32.0   37.400  107.521   1032.5    753.7
     1     1    18    10    20     3     0     3    33.0   37.442  107.615   1036.2    754.5
     1     1    18    10    20     4     0     2    34.0   37.496  107.707   1043.6    755.1
     1     1    18    10    20     5     0     1    35.0   37.560  107.803   1057.9    755.0
     1     1    18    10    20     6     0     0    36.0   37.632  107.909   1079.5    754.4
     1     1    18    10    20     7     0     1    37.0   37.700  108.026   1100.8    753.6
     1     1    18    10    20     8     0     2    38.0   37.758  108.146   1114.9    755.0
     1     1    18    10    20     9     0     3    39.0   37.807  108.264   1122.8    757.2
     1     1    18    10    20    10     0     2    40.0   37.844  108.378   1123.1    759.7
     1     1    18    10    20    11     0     1    41.0   37.864  108.485   1113.6    763.4
     1     1    18    10    20    12     0     0    42.0   37.865  108.589   1097.5    767.5
     1     1    18    10    20    13     0     1    43.0   37.861  108.694   1078.9    771.2
     1     1    18    10    20    14     0     2    44.0   37.864  108.803   1057.7    775.1
     1     1    18    10    20    15     0     3    45.0   37.877  108.918   1031.8    779.8
     1     1    18    10    20    16     0     2    46.0   37.895  109.034   1009.7    784.9
     1     1    18    10    20    17     0     1    47.0   37.907  109.145    999.8    787.3
     1     1    18    10    20    18     0     0    48.0   37.911  109.249   1000.8    788.5
     1     1    18    10    20    19     0     1    49.0   37.901  109.356   1002.6    788.9
     1     1    18    10    20    20     0     2    50.0   37.877  109.473    995.5    791.2
     1     1    18    10    20    21     0     3    51.0   37.841  109.600    980.5    794.5
     1     1    18    10    20    22     0     2    52.0   37.790  109.722    959.0    798.6
     1     1    18    10    20    23     0     1    53.0   37.719  109.824    931.5    803.1
     1     1    18    10    21     0     0     0    54.0   37.627  109.905    899.0    808.2
     1     1    18    10    21     1     0     1    55.0   37.534  109.975    864.6    813.7
     1     1    18    10    21     2     0     2    56.0   37.452  110.044    830.4    817.2
     1     1    18    10    21     3     0     3    57.0   37.380  110.112    799.5    818.9
     1     1    18    10    21     4     0     2    58.0   37.314  110.174    770.6    819.4
     1     1    18    10    21     5     0     1    59.0   37.258  110.230    739.8    820.4
     1     1    18    10    21     6     0     0    60.0   37.209  110.279    706.3    821.9
     1     1    18    10    21     7     0     1    61.0   37.165  110.332    674.4    823.8
     1     1    18    10    21     8     0     2    62.0   37.118  110.399    648.1    824.0
     1     1    18    10    21     9     0     3    63.0   37.063  110.480    626.2    823.1
     1     1    18    10    21    10     0     2    64.0   36.990  110.575    595.2    821.3
     1     1    18    10    21    11     0     1    65.0   36.895  110.686    542.1    822.3
     1     1    18    10    21    12     0     0    66.0   36.775  110.813    463.8    826.0
     1     1    18    10    21    13     0     1    67.0   36.642  110.940    371.2    833.6
     1     1    18    10    21    14     0     2    68.0   36.512  111.059    278.8    843.8
     1     1    18    10    21    15     0     3    69.0   36.404  111.168    198.9    855.9
     1     1    18    10    21    16     0     2    70.0   36.327  111.264    141.6    864.9
     1     1    18    10    21    17     0     1    71.0   36.276  111.350    102.9    869.8
     1     1    18    10    21    18     0     0    72.0   36.244  111.423     75.9    873.9
     1     1    18    10    21    19     0     1    73.0   36.223  111.489     58.2    877.5
     1     1    18    10    21    20     0     2    74.0   36.210  111.559     47.5    879.7
     1     1    18    10    21    21     0     3    75.0   36.204  111.633     41.2    881.7
     1     1    18    10    21    22     0     2    76.0   36.203  111.714     37.8    883.8
     1     1    18    10    21    23     0     1    77.0   36.206  111.800     36.4    885.9
     1     1    18    10    22     0     0     0    78.0   36.214  111.893     37.3    888.0
     1     1    18    10    22     1     0     1    79.0   36.221  112.000     40.9    890.7
     1     1    18    10    22     2     0     2    80.0   36.212  112.127     47.9    891.7
     1     1    18    10    22     3     0     3    81.0   36.178  112.266     60.2    892.3
     1     1    18    10    22     4     0     2    82.0   36.128  112.423     81.6    890.4
     1     1    18    10    22     5     0     1    83.0   36.076  112.601    116.6    887.9
     1     1    18    10    22     6     0     0    84.0   36.038  112.792    169.3    884.0
     1     1    18    10    22     7     0     1    85.0   36.002  112.992    249.4    878.7
     1     1    18    10    22     8     0     2    86.0   35.956  113.194    356.7    884.4
     1     1    18    10    22     9     0     3    87.0   35.916  113.391    478.0    889.1
     1     1    18    10    22    10     0     2    88.0   35.836  113.584    571.4    891.7
     1     1    18    10    22    11     0     1    89.0   35.663  113.810    552.4    912.7
     1     1    18    10    22    12     0     0    90.0   35.418  114.153    459.9    945.6
     1     1    18    10    22    13     0     1    91.0   35.254  114.493    442.3    962.4
     1     1    18    10    22    14     0     2    92.0   35.096  114.723    499.8    955.6
     1     1    18    10    22    15     0     3    93.0   34.864  114.892    601.1    944.4
     1     1    18    10    22    16     0     2    94.0   34.611  115.024    684.9    931.3
     1     1    18    10    22    17     0     1    95.0   34.382  115.108    726.4    928.8
     1     1    18    10    22    18     0     0    96.0   34.157  115.160    746.5    927.6
     1     1    18    10    22    19     0     1    97.0   33.936  115.195    762.0    927.4
     1     1    18    10    22    20     0     2    98.0   33.726  115.211    777.5    925.9
     1     1    18    10    22    21     0     3    99.0   33.517  115.210    784.8    925.3
     1     1    18    10    22    22     0     2   100.0   33.312  115.200    781.9    926.8
     1     1    18    10    22    23     0     1   101.0   33.113  115.177    771.2    928.9
     1     1    18    10    23     0     0     0   102.0   32.917  115.131    755.0    931.2
     1     1    18    10    23     1     0     1   103.0   32.729  115.074    740.4    933.0
     1     1    18    10    23     2     0     2   104.0   32.561  115.030    730.7    933.3
     1     1    18    10    23     3     0     3   105.0   32.423  115.003    720.1    933.8
     1     1    18    10    23     4     0     2   106.0   32.310  114.993    704.3    934.6
     1     1    18    10    23     5     0     1   107.0   32.215  115.001    681.3    936.4
     1     1    18    10    23     6     0     0   108.0   32.136  115.021    651.5    939.3
     1     1    18    10    23     7     0     1   109.0   32.073  115.045    616.0    942.8
     1     1    18    10    23     8     0     2   110.0   32.027  115.062    574.9    946.8
     1     1    18    10    23     9     0     3   111.0   31.994  115.067    529.1    951.5
     1     1    18    10    23    10     0     2   112.0   31.975  115.067    486.1    957.1
     1     1    18    10    23    11     0     1   113.0   31.973  115.068    451.7    961.2
     1     1    18    10    23    12     0     0   114.0   31.990  115.068    423.8    964.7
     1     1    18    10    23    13     0     1   115.0   32.020  115.072    402.5    967.2
     1     1    18    10    23    14     0     2   116.0   32.059  115.086    389.1    968.7
     1     1    18    10    23    15     0     3   117.0   32.105  115.109    382.9    969.5
     1     1    18    10    23    16     0     2   118.0   32.154  115.138    379.1    969.4
     1     1    18    10    23    17     0     1   119.0   32.200  115.171    373.7    970.0
     1     1    18    10    23    18     0     0   120.0   32.244  115.209    366.6    970.7
