# Supplementary material for: Migration of wheat stripe rust from the primary oversummering region to neighboring regions in China
Source: Commun Biol. 2025 Mar 3;8:350. doi: 10.1038/s42003-025-07789-3 (PMC11876435; doi:10.1038/s42003-025-07789-3)
Supplement: Supplementary file 4 — Supplementary Data 2 [file 42003_2025_7789_MOESM4_ESM.zip › Eastern_Liupan_Mountain/Autumn/PL18101900]

     5     1
    GDAS    18    10     1     0     0
    GDAS    18    10     8     0     0
    GDAS    18    10    15     0     0
    GDAS    18    10    22     0     0
    GDAS    18    10    29     0     0
     1 FORWARD  OMEGA   
    18    10    19     0   35.198  106.551   100.0
     1 PRESSURE
     1     1    18    10    19     0     0     0     0.0   35.198  106.551    100.0    841.5
     1     1    18    10    19     1     0     1     1.0   35.310  106.401    110.0    829.9
     1     1    18    10    19     2     0     2     2.0   35.433  106.253    117.0    818.4
     1     1    18    10    19     3     0     3     3.0   35.567  106.112    120.4    806.8
     1     1    18    10    19     4     0     2     4.0   35.715  105.978    118.3    796.0
     1     1    18    10    19     5     0     1     5.0   35.886  105.854    112.8    793.1
     1     1    18    10    19     6     0     0     6.0   36.082  105.741    104.0    795.9
     1     1    18    10    19     7     0     1     7.0   36.282  105.633     94.8    805.9
     1     1    18    10    19     8     0     2     8.0   36.463  105.535     89.9    813.0
     1     1    18    10    19     9     0     3     9.0   36.615  105.460     91.0    817.6
     1     1    18    10    19    10     0     2    10.0   36.736  105.416     97.2    820.6
     1     1    18    10    19    11     0     1    11.0   36.827  105.396    106.4    822.4
     1     1    18    10    19    12     0     0    12.0   36.893  105.397    115.9    823.7
     1     1    18    10    19    13     0     1    13.0   36.937  105.413    128.6    824.5
     1     1    18    10    19    14     0     2    14.0   36.962  105.442    149.9    823.7
     1     1    18    10    19    15     0     3    15.0   36.975  105.485    182.3    821.6
     1     1    18    10    19    16     0     2    16.0   36.991  105.535    223.6    818.4
     1     1    18    10    19    17     0     1    17.0   37.017  105.586    268.6    815.6
     1     1    18    10    19    18     0     0    18.0   37.048  105.641    312.0    812.9
     1     1    18    10    19    19     0     1    19.0   37.084  105.699    343.8    811.3
     1     1    18    10    19    20     0     2    20.0   37.120  105.748    356.2    812.0
     1     1    18    10    19    21     0     3    21.0   37.150  105.785    348.1    814.4
     1     1    18    10    19    22     0     2    22.0   37.184  105.808    330.1    818.8
     1     1    18    10    19    23     0     1    23.0   37.230  105.822    311.5    822.9
     1     1    18    10    20     0     0     0    24.0   37.287  105.827    295.0    827.1
     1     1    18    10    20     1     0     1    25.0   37.346  105.825    281.2    830.7
     1     1    18    10    20     2     0     2    26.0   37.399  105.815    269.3    833.9
     1     1    18    10    20     3     0     3    27.0   37.447  105.797    259.6    836.5
     1     1    18    10    20     4     0     2    28.0   37.492  105.770    253.7    838.3
     1     1    18    10    20     5     0     1    29.0   37.537  105.735    253.1    839.1
     1     1    18    10    20     6     0     0    30.0   37.581  105.691    258.6    839.0
     1     1    18    10    20     7     0     1    31.0   37.622  105.646    265.9    838.1
     1     1    18    10    20     8     0     2    32.0   37.656  105.604    268.7    838.0
     1     1    18    10    20     9     0     3    33.0   37.686  105.565    266.4    838.4
     1     1    18    10    20    10     0     2    34.0   37.709  105.525    266.0    839.6
     1     1    18    10    20    11     0     1    35.0   37.721  105.480    276.3    838.4
     1     1    18    10    20    12     0     0    36.0   37.723  105.433    299.2    835.5
     1     1    18    10    20    13     0     1    37.0   37.724  105.400    329.0    831.2
     1     1    18    10    20    14     0     2    38.0   37.735  105.394    353.9    829.0
     1     1    18    10    20    15     0     3    39.0   37.756  105.416    370.9    828.8
     1     1    18    10    20    16     0     2    40.0   37.771  105.469    382.9    829.8
     1     1    18    10    20    17     0     1    41.0   37.764  105.559    392.0    830.6
     1     1    18    10    20    18     0     0    42.0   37.738  105.686    391.4    832.4
     1     1    18    10    20    19     0     1    43.0   37.697  105.837    375.3    835.8
     1     1    18    10    20    20     0     2    44.0   37.644  105.995    343.0    840.5
     1     1    18    10    20    21     0     3    45.0   37.583  106.151    306.0    840.4
     1     1    18    10    20    22     0     2    46.0   37.521  106.296    273.9    839.3
     1     1    18    10    20    23     0     1    47.0   37.466  106.423    242.9    839.2
     1     1    18    10    21     0     0     0    48.0   37.413  106.532    212.3    839.3
     1     1    18    10    21     1     0     1    49.0   37.364  106.634    186.6    839.7
     1     1    18    10    21     2     0     2    50.0   37.320  106.740    170.1    839.1
     1     1    18    10    21     3     0     3    51.0   37.281  106.852    161.9    837.9
     1     1    18    10    21     4     0     2    52.0   37.247  106.966    162.7    835.9
     1     1    18    10    21     5     0     1    53.0   37.216  107.074    172.8    834.2
     1     1    18    10    21     6     0     0    54.0   37.190  107.176    192.9    832.3
     1     1    18    10    21     7     0     1    55.0   37.165  107.274    219.0    829.6
     1     1    18    10    21     8     0     2    56.0   37.136  107.368    245.5    827.4
     1     1    18    10    21     9     0     3    57.0   37.105  107.464    272.6    824.7
     1     1    18    10    21    10     0     2    58.0   37.070  107.570    300.1    822.2
     1     1    18    10    21    11     0     1    59.0   37.029  107.689    328.3    819.9
     1     1    18    10    21    12     0     0    60.0   36.977  107.824    359.5    818.2
     1     1    18    10    21    13     0     1    61.0   36.912  107.981    387.2    817.5
     1     1    18    10    21    14     0     2    62.0   36.835  108.158    397.4    820.4
     1     1    18    10    21    15     0     3    63.0   36.753  108.348    385.7    826.2
     1     1    18    10    21    16     0     2    64.0   36.673  108.543    356.9    833.4
     1     1    18    10    21    17     0     1    65.0   36.595  108.741    314.3    841.8
     1     1    18    10    21    18     0     0    66.0   36.517  108.945    257.7    851.9
     1     1    18    10    21    19     0     1    67.0   36.438  109.130    206.2    862.8
     1     1    18    10    21    20     0     2    68.0   36.350  109.285    173.9    868.5
     1     1    18    10    21    21     0     3    69.0   36.257  109.430    155.1    871.7
     1     1    18    10    21    22     0     2    70.0   36.169  109.570    144.2    873.3
     1     1    18    10    21    23     0     1    71.0   36.087  109.699    138.3    873.8
     1     1    18    10    22     0     0     0    72.0   36.001  109.817    138.6    872.9
     1     1    18    10    22     1     0     1    73.0   35.909  109.936    146.7    878.2
     1     1    18    10    22     2     0     2    74.0   35.814  110.075    160.3    883.0
     1     1    18    10    22     3     0     3    75.0   35.719  110.237    167.2    887.6
     1     1    18    10    22     4     0     2    76.0   35.625  110.428    150.1    894.4
     1     1    18    10    22     5     0     1    77.0   35.532  110.641     95.6    905.7
     1     1    18    10    22     6     0     0    78.0   35.448  110.854     40.2    920.0
     1     1    18    10    22     7     0     1    79.0   35.382  111.049      3.1    928.0
     1     1    18    10    22     8     0     2    80.0   35.335  111.217      0.0    932.6
     1     1    18    10    22     9     0     3    81.0   35.301  111.369      0.0    935.8
     1     1    18    10    22    10     0     2    82.0   35.273  111.509      0.0    938.4
     1     1    18    10    22    11     0     1    83.0   35.246  111.639      0.0    940.8
     1     1    18    10    22    12     0     0    84.0   35.218  111.755      0.0    943.0
     1     1    18    10    22    13     0     1    85.0   35.181  111.860      0.0    946.5
     1     1    18    10    22    14     0     2    86.0   35.127  111.959      0.0    951.1
     1     1    18    10    22    15     0     3    87.0   35.058  112.054      0.0    959.0
     1     1    18    10    22    16     0     2    88.0   34.992  112.147      0.0    967.1
     1     1    18    10    22    17     0     1    89.0   34.940  112.239      0.0    970.6
     1     1    18    10    22    18     0     0    90.0   34.902  112.330      0.0    974.4
     1     1    18    10    22    19     0     1    91.0   34.869  112.417      0.0    978.1
     1     1    18    10    22    20     0     2    92.0   34.832  112.498      0.0    981.5
     1     1    18    10    22    21     0     3    93.0   34.790  112.575      0.0    984.7
     1     1    18    10    22    22     0     2    94.0   34.748  112.642      0.0    988.5
     1     1    18    10    22    23     0     1    95.0   34.712  112.694      0.0    991.7
     1     1    18    10    23     0     0     0    96.0   34.681  112.729      0.0    994.2
     1     1    18    10    23     1     0     1    97.0   34.663  112.751      0.0    995.1
     1     1    18    10    23     2     0     2    98.0   34.665  112.764      0.0    995.7
     1     1    18    10    23     3     0     3    99.0   34.689  112.770      0.0    996.1
     1     1    18    10    23     4     0     2   100.0   34.726  112.782      0.0    996.0
     1     1    18    10    23     5     0     1   101.0   34.769  112.814      0.0    997.0
     1     1    18    10    23     6     0     0   102.0   34.814  112.868      0.6    999.1
     1     1    18    10    23     7     0     1   103.0   34.860  112.931      1.4   1001.8
     1     1    18    10    23     8     0     2   104.0   34.905  112.985      1.3   1003.8
     1     1    18    10    23     9     0     3   105.0   34.948  113.030      0.0   1003.8
     1     1    18    10    23    10     0     2   106.0   34.980  113.065      0.0   1004.2
     1     1    18    10    23    11     0     1   107.0   34.994  113.087      0.0   1004.5
     1     1    18    10    23    12     0     0   108.0   34.992  113.097      0.0   1004.7
     1     1    18    10    23    13     0     1   109.0   34.983  113.103      0.0   1004.7
     1     1    18    10    23    14     0     2   110.0   34.980  113.119      0.0   1004.8
     1     1    18    10    23    15     0     3   111.0   34.983  113.144      0.0   1004.9
     1     1    18    10    23    16     0     2   112.0   34.987  113.177      0.0   1005.2
     1     1    18    10    23    17     0     1   113.0   34.987  113.215      0.0   1005.6
     1     1    18    10    23    18     0     0   114.0   34.983  113.257      0.0   1005.9
     1     1    18    10    23    19     0     1   115.0   34.981  113.303      0.0   1005.8
     1     1    18    10    23    20     0     2   116.0   34.988  113.351      0.0   1005.6
     1     1    18    10    23    21     0     3   117.0   35.001  113.400      0.0   1005.2
     1     1    18    10    23    22     0     2   118.0   35.017  113.448      0.0   1004.4
     1     1    18    10    23    23     0     1   119.0   35.028  113.491      0.0   1004.0
     1     1    18    10    24     0     0     0   120.0   35.035  113.529      0.0   1004.0
