# Supplementary material for: Migration of wheat stripe rust from the primary oversummering region to neighboring regions in China
Source: Commun Biol. 2025 Mar 3;8:350. doi: 10.1038/s42003-025-07789-3 (PMC11876435; doi:10.1038/s42003-025-07789-3)
Supplement: Supplementary file 4 — Supplementary Data 2 [file 42003_2025_7789_MOESM4_ESM.zip › Eastern_Liupan_Mountain/Autumn/PL18101906]

     5     1
    GDAS    18    10     1     0     0
    GDAS    18    10     8     0     0
    GDAS    18    10    15     0     0
    GDAS    18    10    22     0     0
    GDAS    18    10    29     0     0
     1 FORWARD  OMEGA   
    18    10    19     6   35.198  106.551   100.0
     1 PRESSURE
     1     1    18    10    19     6     0     0     0.0   35.198  106.551    100.0    840.6
     1     1    18    10    19     7     0     1     1.0   35.361  106.415    111.8    828.2
     1     1    18    10    19     8     0     2     2.0   35.518  106.273    122.7    815.0
     1     1    18    10    19     9     0     3     3.0   35.668  106.130    127.3    802.0
     1     1    18    10    19    10     0     2     4.0   35.811  106.005    122.9    792.0
     1     1    18    10    19    11     0     1     5.0   35.956  105.915    113.7    790.8
     1     1    18    10    19    12     0     0     6.0   36.104  105.857    102.1    797.3
     1     1    18    10    19    13     0     1     7.0   36.248  105.816     91.2    805.4
     1     1    18    10    19    14     0     2     8.0   36.379  105.786     84.9    811.6
     1     1    18    10    19    15     0     3     9.0   36.493  105.768     84.0    816.3
     1     1    18    10    19    16     0     2    10.0   36.592  105.758     86.7    820.1
     1     1    18    10    19    17     0     1    11.0   36.678  105.754     90.8    823.3
     1     1    18    10    19    18     0     0    12.0   36.752  105.751     96.6    825.7
     1     1    18    10    19    19     0     1    13.0   36.814  105.744    102.2    827.0
     1     1    18    10    19    20     0     2    14.0   36.863  105.729    106.4    828.1
     1     1    18    10    19    21     0     3    15.0   36.899  105.703    109.3    828.5
     1     1    18    10    19    22     0     2    16.0   36.932  105.672    112.3    829.0
     1     1    18    10    19    23     0     1    17.0   36.976  105.639    116.3    829.6
     1     1    18    10    20     0     0     0    18.0   37.032  105.605    120.1    830.6
     1     1    18    10    20     1     0     1    19.0   37.096  105.576    123.9    832.1
     1     1    18    10    20     2     0     2    20.0   37.160  105.554    128.1    833.7
     1     1    18    10    20     3     0     3    21.0   37.222  105.536    132.4    835.2
     1     1    18    10    20     4     0     2    22.0   37.283  105.515    139.0    836.4
     1     1    18    10    20     5     0     1    23.0   37.344  105.486    150.7    836.6
     1     1    18    10    20     6     0     0    24.0   37.405  105.450    169.1    835.9
     1     1    18    10    20     7     0     1    25.0   37.459  105.411    193.0    834.2
     1     1    18    10    20     8     0     2    26.0   37.505  105.373    218.6    832.4
     1     1    18    10    20     9     0     3    27.0   37.542  105.334    244.5    830.4
     1     1    18    10    20    10     0     2    28.0   37.570  105.293    275.4    828.2
     1     1    18    10    20    11     0     1    29.0   37.585  105.249    319.0    823.9
     1     1    18    10    20    12     0     0    30.0   37.587  105.205    381.4    817.8
     1     1    18    10    20    13     0     1    31.0   37.585  105.176    455.2    808.8
     1     1    18    10    20    14     0     2    32.0   37.586  105.177    522.3    802.2
     1     1    18    10    20    15     0     3    33.0   37.591  105.206    578.6    797.8
     1     1    18    10    20    16     0     2    34.0   37.585  105.265    629.2    794.6
     1     1    18    10    20    17     0     1    35.0   37.557  105.357    679.8    790.4
     1     1    18    10    20    18     0     0    36.0   37.506  105.479    726.7    786.6
     1     1    18    10    20    19     0     1    37.0   37.431  105.621    763.4    783.2
     1     1    18    10    20    20     0     2    38.0   37.333  105.771    781.8    780.8
     1     1    18    10    20    21     0     3    39.0   37.214  105.926    772.3    780.0
     1     1    18    10    20    22     0     2    40.0   37.083  106.072    734.0    780.3
     1     1    18    10    20    23     0     1    41.0   36.945  106.201    684.5    781.1
     1     1    18    10    21     0     0     0    42.0   36.799  106.309    645.5    781.6
     1     1    18    10    21     1     0     1    43.0   36.656  106.400    628.3    780.9
     1     1    18    10    21     2     0     2    44.0   36.524  106.479    629.9    778.9
     1     1    18    10    21     3     0     3    45.0   36.403  106.545    640.2    777.2
     1     1    18    10    21     4     0     2    46.0   36.300  106.602    665.4    775.8
     1     1    18    10    21     5     0     1    47.0   36.216  106.656    716.2    771.7
     1     1    18    10    21     6     0     0    48.0   36.156  106.715    789.9    766.4
     1     1    18    10    21     7     0     1    49.0   36.104  106.785    865.7    760.4
     1     1    18    10    21     8     0     2    50.0   36.046  106.867    922.4    758.5
     1     1    18    10    21     9     0     3    51.0   35.986  106.966    952.1    760.9
     1     1    18    10    21    10     0     2    52.0   35.912  107.069    955.2    765.6
     1     1    18    10    21    11     0     1    53.0   35.812  107.156    938.5    771.0
     1     1    18    10    21    12     0     0    54.0   35.687  107.226    908.6    777.7
     1     1    18    10    21    13     0     1    55.0   35.547  107.277    878.9    785.1
     1     1    18    10    21    14     0     2    56.0   35.405  107.314    856.8    790.1
     1     1    18    10    21    15     0     3    57.0   35.263  107.337    836.9    794.8
     1     1    18    10    21    16     0     2    58.0   35.118  107.350    807.0    799.2
     1     1    18    10    21    17     0     1    59.0   34.973  107.360    761.6    804.9
     1     1    18    10    21    18     0     0    60.0   34.831  107.368    711.0    805.2
     1     1    18    10    21    19     0     1    61.0   34.686  107.370    662.7    804.2
     1     1    18    10    21    20     0     2    62.0   34.537  107.357    612.6    803.1
     1     1    18    10    21    21     0     3    63.0   34.384  107.329    555.5    801.7
     1     1    18    10    21    22     0     2    64.0   34.231  107.292    475.5    801.9
     1     1    18    10    21    23     0     1    65.0   34.081  107.256    363.4    806.8
     1     1    18    10    22     0     0     0    66.0   33.952  107.230    255.0    822.2
     1     1    18    10    22     1     0     1    67.0   33.847  107.206    186.6    841.8
     1     1    18    10    22     2     0     2    68.0   33.753  107.173    151.8    854.3
     1     1    18    10    22     3     0     3    69.0   33.661  107.131    131.3    864.8
     1     1    18    10    22     4     0     2    70.0   33.575  107.080     99.6    874.9
     1     1    18    10    22     5     0     1    71.0   33.503  107.022     58.4    888.4
     1     1    18    10    22     6     0     0    72.0   33.443  106.957     24.4    898.8
     1     1    18    10    22     7     0     1    73.0   33.395  106.897      1.3    904.1
     1     1    18    10    22     8     0     2    74.0   33.356  106.851      0.0    907.3
     1     1    18    10    22     9     0     3    75.0   33.324  106.820      0.0    909.9
     1     1    18    10    22    10     0     2    76.0   33.301  106.803      0.0    912.4
     1     1    18    10    22    11     0     1    77.0   33.288  106.801      0.0    914.2
     1     1    18    10    22    12     0     0    78.0   33.285  106.814      0.0    915.4
     1     1    18    10    22    13     0     1    79.0   33.287  106.835      0.0    915.8
     1     1    18    10    22    14     0     2    80.0   33.291  106.855      0.0    915.9
     1     1    18    10    22    15     0     3    81.0   33.295  106.875      0.0    915.8
     1     1    18    10    22    16     0     2    82.0   33.300  106.891      0.0    915.4
     1     1    18    10    22    17     0     1    83.0   33.305  106.903      0.0    914.9
     1     1    18    10    22    18     0     0    84.0   33.311  106.909      0.0    914.3
     1     1    18    10    22    19     0     1    85.0   33.316  106.911      0.0    913.5
     1     1    18    10    22    20     0     2    86.0   33.321  106.911      0.0    912.8
     1     1    18    10    22    21     0     3    87.0   33.325  106.909      0.0    912.1
     1     1    18    10    22    22     0     2    88.0   33.330  106.904      0.0    911.5
     1     1    18    10    22    23     0     1    89.0   33.335  106.897      0.0    910.9
     1     1    18    10    23     0     0     0    90.0   33.340  106.886      0.0    910.2
     1     1    18    10    23     1     0     1    91.0   33.346  106.868      0.0    909.0
     1     1    18    10    23     2     0     2    92.0   33.353  106.841      0.0    907.6
     1     1    18    10    23     3     0     3    93.0   33.363  106.805      0.0    905.7
     1     1    18    10    23     4     0     2    94.0   33.385  106.766      1.5    901.7
     1     1    18    10    23     5     0     1    95.0   33.428  106.728      3.8    895.9
     1     1    18    10    23     6     0     0    96.0   33.494  106.692      7.3    888.2
     1     1    18    10    23     7     0     1    97.0   33.577  106.659     13.6    879.8
     1     1    18    10    23     8     0     2    98.0   33.669  106.628     30.2    869.7
     1     1    18    10    23     9     0     3    99.0   33.775  106.598     72.3    857.0
     1     1    18    10    23    10     0     2   100.0   33.898  106.568    147.5    839.3
     1     1    18    10    23    11     0     1   101.0   34.042  106.539    234.3    821.7
     1     1    18    10    23    12     0     0   102.0   34.211  106.514    312.4    815.0
     1     1    18    10    23    13     0     1   103.0   34.402  106.497    373.7    810.3
     1     1    18    10    23    14     0     2   104.0   34.603  106.493    409.5    807.4
     1     1    18    10    23    15     0     3   105.0   34.805  106.501    410.9    808.3
     1     1    18    10    23    16     0     2   106.0   34.999  106.514    385.7    813.4
     1     1    18    10    23    17     0     1   107.0   35.180  106.533    353.4    813.5
     1     1    18    10    23    18     0     0   108.0   35.342  106.555    327.1    813.2
     1     1    18    10    23    19     0     1   109.0   35.490  106.577    311.2    812.1
     1     1    18    10    23    20     0     2   110.0   35.631  106.596    307.2    809.6
     1     1    18    10    23    21     0     3   111.0   35.768  106.611    313.5    806.1
     1     1    18    10    23    22     0     2   112.0   35.911  106.624    325.5    801.9
     1     1    18    10    23    23     0     1   113.0   36.067  106.633    338.2    799.9
     1     1    18    10    24     0     0     0   114.0   36.236  106.639    346.8    801.1
     1     1    18    10    24     1     0     1   115.0   36.411  106.640    355.4    803.0
     1     1    18    10    24     2     0     2   116.0   36.585  106.635    370.0    803.3
     1     1    18    10    24     3     0     3   117.0   36.756  106.621    388.6    803.3
     1     1    18    10    24     4     0     2   118.0   36.919  106.608    412.4    803.1
     1     1    18    10    24     5     0     1   119.0   37.066  106.607    445.7    802.2
     1     1    18    10    24     6     0     0   120.0   37.193  106.617    488.8    800.3
