# Supplementary material for: Migration of wheat stripe rust from the primary oversummering region to neighboring regions in China
Source: Commun Biol. 2025 Mar 3;8:350. doi: 10.1038/s42003-025-07789-3 (PMC11876435; doi:10.1038/s42003-025-07789-3)
Supplement: Supplementary file 4 — Supplementary Data 2 [file 42003_2025_7789_MOESM4_ESM.zip › Eastern_Liupan_Mountain/Autumn/PL18101912]

     5     1
    GDAS    18    10     1     0     0
    GDAS    18    10     8     0     0
    GDAS    18    10    15     0     0
    GDAS    18    10    22     0     0
    GDAS    18    10    29     0     0
     1 FORWARD  OMEGA   
    18    10    19    12   35.198  106.551   100.0
     1 PRESSURE
     1     1    18    10    19    12     0     0     0.0   35.198  106.551    100.0    842.5
     1     1    18    10    19    13     0     1     1.0   35.297  106.424    114.6    831.7
     1     1    18    10    19    14     0     2     2.0   35.400  106.326    127.3    822.7
     1     1    18    10    19    15     0     3     3.0   35.507  106.261    139.5    814.8
     1     1    18    10    19    16     0     2     4.0   35.621  106.227    151.3    808.5
     1     1    18    10    19    17     0     1     5.0   35.743  106.222    161.2    804.1
     1     1    18    10    19    18     0     0     6.0   35.869  106.246    168.2    801.5
     1     1    18    10    19    19     0     1     7.0   35.996  106.286    174.3    799.7
     1     1    18    10    19    20     0     2     8.0   36.116  106.325    181.2    804.1
     1     1    18    10    19    21     0     3     9.0   36.225  106.355    186.7    807.7
     1     1    18    10    19    22     0     2    10.0   36.324  106.376    192.1    810.9
     1     1    18    10    19    23     0     1    11.0   36.415  106.391    198.0    813.0
     1     1    18    10    20     0     0     0    12.0   36.497  106.400    202.4    814.9
     1     1    18    10    20     1     0     1    13.0   36.579  106.404    205.5    816.7
     1     1    18    10    20     2     0     2    14.0   36.666  106.404    207.9    818.7
     1     1    18    10    20     3     0     3    15.0   36.757  106.397    210.0    820.6
     1     1    18    10    20     4     0     2    16.0   36.855  106.383    209.0    822.7
     1     1    18    10    20     5     0     1    17.0   36.962  106.360    200.7    826.1
     1     1    18    10    20     6     0     0    18.0   37.072  106.330    186.1    831.0
     1     1    18    10    20     7     0     1    19.0   37.171  106.301    170.6    836.3
     1     1    18    10    20     8     0     2    20.0   37.248  106.280    156.4    840.5
     1     1    18    10    20     9     0     3    21.0   37.309  106.268    142.6    844.2
     1     1    18    10    20    10     0     2    22.0   37.359  106.255    127.1    847.8
     1     1    18    10    20    11     0     1    23.0   37.400  106.228    107.6    851.5
     1     1    18    10    20    12     0     0    24.0   37.430  106.185     82.8    855.8
     1     1    18    10    20    13     0     1    25.0   37.457  106.138     56.1    861.3
     1     1    18    10    20    14     0     2    26.0   37.488  106.103     34.7    865.3
     1     1    18    10    20    15     0     3    27.0   37.526  106.079     21.2    869.0
     1     1    18    10    20    16     0     2    28.0   37.563  106.072     12.9    871.2
     1     1    18    10    20    17     0     1    29.0   37.594  106.084      6.1    872.4
     1     1    18    10    20    18     0     0    30.0   37.620  106.119      0.0    872.6
     1     1    18    10    20    19     0     1    31.0   37.641  106.173      0.0    872.2
     1     1    18    10    20    20     0     2    32.0   37.656  106.241      0.0    871.3
     1     1    18    10    20    21     0     3    33.0   37.666  106.321      0.0    870.0
     1     1    18    10    20    22     0     2    34.0   37.672  106.407      0.0    868.9
     1     1    18    10    20    23     0     1    35.0   37.677  106.491      0.0    867.7
     1     1    18    10    21     0     0     0    36.0   37.678  106.573      0.0    866.3
     1     1    18    10    21     1     0     1    37.0   37.676  106.664      0.0    864.0
     1     1    18    10    21     2     0     2    38.0   37.676  106.775      0.0    861.3
     1     1    18    10    21     3     0     3    39.0   37.683  106.909      0.0    858.1
     1     1    18    10    21     4     0     2    40.0   37.697  107.047      0.0    856.4
     1     1    18    10    21     5     0     1    41.0   37.709  107.169      0.2    857.3
     1     1    18    10    21     6     0     0    42.0   37.716  107.273      0.4    857.9
     1     1    18    10    21     7     0     1    43.0   37.720  107.363      0.6    858.6
     1     1    18    10    21     8     0     2    44.0   37.722  107.443      0.4    859.1
     1     1    18    10    21     9     0     3    45.0   37.723  107.515      0.0    859.6
     1     1    18    10    21    10     0     2    46.0   37.726  107.580      0.0    860.4
     1     1    18    10    21    11     0     1    47.0   37.731  107.637      0.0    861.2
     1     1    18    10    21    12     0     0    48.0   37.738  107.687      0.0    862.0
     1     1    18    10    21    13     0     1    49.0   37.742  107.742      0.0    862.4
     1     1    18    10    21    14     0     2    50.0   37.739  107.813      0.1    862.8
     1     1    18    10    21    15     0     3    51.0   37.730  107.898      0.5    863.2
     1     1    18    10    21    16     0     2    52.0   37.702  107.983      0.8    863.6
     1     1    18    10    21    17     0     1    53.0   37.643  108.065      0.2    864.2
     1     1    18    10    21    18     0     0    54.0   37.555  108.154      0.0    864.8
     1     1    18    10    21    19     0     1    55.0   37.465  108.252      0.0    865.4
     1     1    18    10    21    20     0     2    56.0   37.388  108.352      0.0    866.2
     1     1    18    10    21    21     0     3    57.0   37.315  108.443      0.0    866.9
     1     1    18    10    21    22     0     2    58.0   37.248  108.531      0.0    867.8
     1     1    18    10    21    23     0     1    59.0   37.199  108.623      0.0    869.0
     1     1    18    10    22     0     0     0    60.0   37.170  108.720      0.0    870.7
     1     1    18    10    22     1     0     1    61.0   37.131  108.850      0.0    872.6
     1     1    18    10    22     2     0     2    62.0   37.049  109.038      0.0    875.1
     1     1    18    10    22     3     0     3    63.0   36.924  109.268      0.0    882.0
     1     1    18    10    22     4     0     2    64.0   36.776  109.481      0.0    888.2
     1     1    18    10    22     5     0     1    65.0   36.616  109.660      0.0    891.4
     1     1    18    10    22     6     0     0    66.0   36.445  109.837      0.0    892.4
     1     1    18    10    22     7     0     1    67.0   36.271  110.014      0.0    890.5
     1     1    18    10    22     8     0     2    68.0   36.103  110.189      0.0    884.6
     1     1    18    10    22     9     0     3    69.0   35.942  110.365      0.0    885.4
     1     1    18    10    22    10     0     2    70.0   35.809  110.523      0.0    894.7
     1     1    18    10    22    11     0     1    71.0   35.710  110.649      0.0    901.7
     1     1    18    10    22    12     0     0    72.0   35.640  110.748      0.0    906.9
     1     1    18    10    22    13     0     1    73.0   35.585  110.828      0.0    911.0
     1     1    18    10    22    14     0     2    74.0   35.533  110.901      0.0    914.8
     1     1    18    10    22    15     0     3    75.0   35.480  110.965      0.0    918.7
     1     1    18    10    22    16     0     2    76.0   35.429  111.025      0.0    924.3
     1     1    18    10    22    17     0     1    77.0   35.385  111.084      0.0    929.7
     1     1    18    10    22    18     0     0    78.0   35.346  111.139      0.0    934.3
     1     1    18    10    22    19     0     1    79.0   35.311  111.190      0.0    937.2
     1     1    18    10    22    20     0     2    80.0   35.279  111.233      0.0    939.8
     1     1    18    10    22    21     0     3    81.0   35.251  111.267      0.0    942.1
     1     1    18    10    22    22     0     2    82.0   35.224  111.294      0.0    944.4
     1     1    18    10    22    23     0     1    83.0   35.200  111.312      0.0    946.4
     1     1    18    10    23     0     0     0    84.0   35.178  111.322      0.0    948.3
     1     1    18    10    23     1     0     1    85.0   35.164  111.332      0.0    949.3
     1     1    18    10    23     2     0     2    86.0   35.163  111.353      0.0    949.2
     1     1    18    10    23     3     0     3    87.0   35.176  111.384      0.0    948.0
     1     1    18    10    23     4     0     2    88.0   35.203  111.425      0.0    944.7
     1     1    18    10    23     5     0     1    89.0   35.239  111.478      0.0    940.6
     1     1    18    10    23     6     0     0    90.0   35.286  111.547      0.0    935.9
     1     1    18    10    23     7     0     1    91.0   35.339  111.619      0.0    932.3
     1     1    18    10    23     8     0     2    92.0   35.391  111.679      0.0    928.7
     1     1    18    10    23     9     0     3    93.0   35.444  111.729      0.0    925.2
     1     1    18    10    23    10     0     2    94.0   35.495  111.771      0.0    922.0
     1     1    18    10    23    11     0     1    95.0   35.538  111.805      0.2    919.4
     1     1    18    10    23    12     0     0    96.0   35.574  111.827      1.4    917.3
     1     1    18    10    23    13     0     1    97.0   35.605  111.839      2.8    915.4
     1     1    18    10    23    14     0     2    98.0   35.632  111.845      3.7    913.7
     1     1    18    10    23    15     0     3    99.0   35.656  111.844      4.3    912.1
     1     1    18    10    23    16     0     2   100.0   35.677  111.837      4.6    910.7
     1     1    18    10    23    17     0     1   101.0   35.696  111.827      4.8    909.4
     1     1    18    10    23    18     0     0   102.0   35.712  111.814      4.8    908.2
     1     1    18    10    23    19     0     1   103.0   35.728  111.796      4.5    906.8
     1     1    18    10    23    20     0     2   104.0   35.744  111.773      3.8    905.3
     1     1    18    10    23    21     0     3   105.0   35.760  111.745      2.7    903.8
     1     1    18    10    23    22     0     2   106.0   35.774  111.713      1.3    901.7
     1     1    18    10    23    23     0     1   107.0   35.785  111.678      0.0    899.7
     1     1    18    10    24     0     0     0   108.0   35.794  111.640      0.0    898.0
     1     1    18    10    24     1     0     1   109.0   35.805  111.606      0.0    896.8
     1     1    18    10    24     2     0     2   110.0   35.819  111.578      0.0    895.3
     1     1    18    10    24     3     0     3   111.0   35.839  111.557      1.2    893.6
     1     1    18    10    24     4     0     2   112.0   35.868  111.539      3.5    890.8
     1     1    18    10    24     5     0     1   113.0   35.915  111.522      6.9    886.7
     1     1    18    10    24     6     0     0   114.0   35.978  111.508     11.7    881.0
     1     1    18    10    24     7     0     1   115.0   36.047  111.499     20.5    877.4
     1     1    18    10    24     8     0     2   116.0   36.109  111.495     36.4    875.1
     1     1    18    10    24     9     0     3   117.0   36.166  111.494     62.7    872.4
     1     1    18    10    24    10     0     2   118.0   36.226  111.485    101.5    867.8
     1     1    18    10    24    11     0     1   119.0   36.302  111.456    143.8    862.5
     1     1    18    10    24    12     0     0   120.0   36.396  111.409    175.8    857.1
