# Supplementary material for: Migration of wheat stripe rust from the primary oversummering region to neighboring regions in China
Source: Commun Biol. 2025 Mar 3;8:350. doi: 10.1038/s42003-025-07789-3 (PMC11876435; doi:10.1038/s42003-025-07789-3)
Supplement: Supplementary file 4 — Supplementary Data 2 [file 42003_2025_7789_MOESM4_ESM.zip › Eastern_Liupan_Mountain/Autumn/PL18101918]

     5     1
    GDAS    18    10     1     0     0
    GDAS    18    10     8     0     0
    GDAS    18    10    15     0     0
    GDAS    18    10    22     0     0
    GDAS    18    10    29     0     0
     1 FORWARD  OMEGA   
    18    10    19    18   35.198  106.551   100.0
     1 PRESSURE
     1     1    18    10    19    18     0     0     0.0   35.198  106.551    100.0    842.6
     1     1    18    10    19    19     0     1     1.0   35.278  106.515    111.2    837.4
     1     1    18    10    19    20     0     2     2.0   35.357  106.487    122.0    832.6
     1     1    18    10    19    21     0     3     3.0   35.435  106.467    132.0    828.4
     1     1    18    10    19    22     0     2     4.0   35.510  106.454    142.6    824.8
     1     1    18    10    19    23     0     1     5.0   35.583  106.447    155.5    821.2
     1     1    18    10    20     0     0     0     6.0   35.651  106.446    171.1    817.7
     1     1    18    10    20     1     0     1     7.0   35.725  106.450    188.7    814.1
     1     1    18    10    20     2     0     2     8.0   35.812  106.460    207.6    810.5
     1     1    18    10    20     3     0     3     9.0   35.913  106.474    227.7    806.9
     1     1    18    10    20     4     0     2    10.0   36.029  106.489    252.4    803.6
     1     1    18    10    20     5     0     1    11.0   36.164  106.499    279.3    802.9
     1     1    18    10    20     6     0     0    12.0   36.313  106.500    301.2    803.0
     1     1    18    10    20     7     0     1    13.0   36.458  106.494    313.9    804.3
     1     1    18    10    20     8     0     2    14.0   36.585  106.487    318.1    806.4
     1     1    18    10    20     9     0     3    15.0   36.693  106.483    316.0    808.9
     1     1    18    10    20    10     0     2    16.0   36.788  106.480    310.0    812.1
     1     1    18    10    20    11     0     1    17.0   36.872  106.473    302.0    815.2
     1     1    18    10    20    12     0     0    18.0   36.948  106.460    292.6    818.1
     1     1    18    10    20    13     0     1    19.0   37.016  106.446    278.6    821.3
     1     1    18    10    20    14     0     2    20.0   37.081  106.444    258.9    825.8
     1     1    18    10    20    15     0     3    21.0   37.145  106.452    236.5    830.3
     1     1    18    10    20    16     0     2    22.0   37.203  106.473    214.7    833.8
     1     1    18    10    20    17     0     1    23.0   37.249  106.508    195.1    836.5
     1     1    18    10    20    18     0     0    24.0   37.285  106.559    177.2    838.6
     1     1    18    10    20    19     0     1    25.0   37.307  106.624    160.7    840.2
     1     1    18    10    20    20     0     2    26.0   37.314  106.697    145.3    841.3
     1     1    18    10    20    21     0     3    27.0   37.305  106.778    131.0    841.9
     1     1    18    10    20    22     0     2    28.0   37.286  106.858    117.7    842.0
     1     1    18    10    20    23     0     1    29.0   37.260  106.927    105.8    842.1
     1     1    18    10    21     0     0     0    30.0   37.223  106.987     96.2    842.0
     1     1    18    10    21     1     0     1    31.0   37.179  107.046     89.5    842.2
     1     1    18    10    21     2     0     2    32.0   37.136  107.113     85.0    842.4
     1     1    18    10    21     3     0     3    33.0   37.092  107.186     81.1    842.6
     1     1    18    10    21     4     0     2    34.0   37.051  107.261     79.3    842.8
     1     1    18    10    21     5     0     1    35.0   37.018  107.334     82.0    842.4
     1     1    18    10    21     6     0     0    36.0   37.000  107.408     90.9    841.5
     1     1    18    10    21     7     0     1    37.0   36.988  107.483    102.8    840.6
     1     1    18    10    21     8     0     2    38.0   36.976  107.560    112.2    840.4
     1     1    18    10    21     9     0     3    39.0   36.966  107.642    118.2    840.5
     1     1    18    10    21    10     0     2    40.0   36.960  107.731    120.0    841.3
     1     1    18    10    21    11     0     1    41.0   36.957  107.826    117.4    842.5
     1     1    18    10    21    12     0     0    42.0   36.957  107.931    110.1    844.0
     1     1    18    10    21    13     0     1    43.0   36.955  108.052     95.2    846.7
     1     1    18    10    21    14     0     2    44.0   36.943  108.192     72.1    851.9
     1     1    18    10    21    15     0     3    45.0   36.924  108.338     46.6    858.0
     1     1    18    10    21    16     0     2    46.0   36.902  108.477     27.9    862.8
     1     1    18    10    21    17     0     1    47.0   36.879  108.606     16.9    866.8
     1     1    18    10    21    18     0     0    48.0   36.853  108.730      9.9    870.2
     1     1    18    10    21    19     0     1    49.0   36.821  108.839      5.5    872.7
     1     1    18    10    21    20     0     2    50.0   36.775  108.927      2.0    875.1
     1     1    18    10    21    21     0     3    51.0   36.715  109.000      0.0    877.4
     1     1    18    10    21    22     0     2    52.0   36.659  109.072      0.0    879.9
     1     1    18    10    21    23     0     1    53.0   36.619  109.151      0.0    882.1
     1     1    18    10    22     0     0     0    54.0   36.589  109.238      0.0    884.2
     1     1    18    10    22     1     0     1    55.0   36.544  109.345      0.0    886.0
     1     1    18    10    22     2     0     2    56.0   36.462  109.476      0.0    887.8
     1     1    18    10    22     3     0     3    57.0   36.345  109.613      0.0    888.6
     1     1    18    10    22     4     0     2    58.0   36.207  109.750      0.0    888.4
     1     1    18    10    22     5     0     1    59.0   36.057  109.904      0.0    886.6
     1     1    18    10    22     6     0     0    60.0   35.906  110.092      0.7    891.6
     1     1    18    10    22     7     0     1    61.0   35.770  110.297      0.4    900.0
     1     1    18    10    22     8     0     2    62.0   35.660  110.488      0.0    907.3
     1     1    18    10    22     9     0     3    63.0   35.571  110.658      0.0    913.2
     1     1    18    10    22    10     0     2    64.0   35.507  110.802      0.0    917.8
     1     1    18    10    22    11     0     1    65.0   35.465  110.919      0.0    920.8
     1     1    18    10    22    12     0     0    66.0   35.440  111.014      0.0    922.7
     1     1    18    10    22    13     0     1    67.0   35.418  111.096      0.0    925.1
     1     1    18    10    22    14     0     2    68.0   35.384  111.174      0.0    928.4
     1     1    18    10    22    15     0     3    69.0   35.340  111.247      0.0    932.7
     1     1    18    10    22    16     0     2    70.0   35.293  111.317      0.0    937.7
     1     1    18    10    22    17     0     1    71.0   35.252  111.384      0.0    942.0
     1     1    18    10    22    18     0     0    72.0   35.215  111.450      0.0    945.7
     1     1    18    10    22    19     0     1    73.0   35.181  111.510      0.0    948.1
     1     1    18    10    22    20     0     2    74.0   35.147  111.561      0.0    950.5
     1     1    18    10    22    21     0     3    75.0   35.113  111.604      0.0    952.9
     1     1    18    10    22    22     0     2    76.0   35.078  111.640      0.0    955.5
     1     1    18    10    22    23     0     1    77.0   35.043  111.670      0.0    958.0
     1     1    18    10    23     0     0     0    78.0   35.008  111.694      0.0    960.5
     1     1    18    10    23     1     0     1    79.0   34.984  111.716      0.0    960.4
     1     1    18    10    23     2     0     2    80.0   34.982  111.736      0.0    960.2
     1     1    18    10    23     3     0     3    81.0   35.004  111.755      0.0    960.1
     1     1    18    10    23     4     0     2    82.0   35.042  111.780      0.0    956.1
     1     1    18    10    23     5     0     1    83.0   35.088  111.821      0.0    951.6
     1     1    18    10    23     6     0     0    84.0   35.142  111.879      0.6    946.6
     1     1    18    10    23     7     0     1    85.0   35.198  111.943      3.2    942.8
     1     1    18    10    23     8     0     2    86.0   35.253  111.997      6.8    939.3
     1     1    18    10    23     9     0     3    87.0   35.307  112.041     11.2    937.1
     1     1    18    10    23    10     0     2    88.0   35.357  112.079     17.6    934.5
     1     1    18    10    23    11     0     1    89.0   35.401  112.111     29.2    931.6
     1     1    18    10    23    12     0     0    90.0   35.444  112.135     47.9    927.9
     1     1    18    10    23    13     0     1    91.0   35.488  112.156     69.4    922.4
     1     1    18    10    23    14     0     2    92.0   35.532  112.178     86.2    918.0
     1     1    18    10    23    15     0     3    93.0   35.574  112.201     97.5    914.6
     1     1    18    10    23    16     0     2    94.0   35.613  112.227    104.9    911.8
     1     1    18    10    23    17     0     1    95.0   35.648  112.255    109.4    909.5
     1     1    18    10    23    18     0     0    96.0   35.677  112.284    111.0    907.9
     1     1    18    10    23    19     0     1    97.0   35.702  112.308    110.1    906.6
     1     1    18    10    23    20     0     2    98.0   35.728  112.324    107.5    905.1
     1     1    18    10    23    21     0     3    99.0   35.753  112.332    103.3    903.7
     1     1    18    10    23    22     0     2   100.0   35.775  112.329     98.3    902.3
     1     1    18    10    23    23     0     1   101.0   35.792  112.316     93.2    901.1
     1     1    18    10    24     0     0     0   102.0   35.802  112.291     88.1    900.1
     1     1    18    10    24     1     0     1   103.0   35.812  112.266     87.0    899.3
     1     1    18    10    24     2     0     2   104.0   35.827  112.251     92.7    897.3
     1     1    18    10    24     3     0     3   105.0   35.846  112.247    104.3    894.6
     1     1    18    10    24     4     0     2   106.0   35.873  112.249    122.3    890.8
     1     1    18    10    24     5     0     1   107.0   35.915  112.256    148.5    885.2
     1     1    18    10    24     6     0     0   108.0   35.970  112.268    187.4    877.1
     1     1    18    10    24     7     0     1   109.0   36.036  112.285    243.7    868.8
     1     1    18    10    24     8     0     2   110.0   36.108  112.300    319.6    860.3
     1     1    18    10    24     9     0     3   111.0   36.192  112.312    416.7    850.2
     1     1    18    10    24    10     0     2   112.0   36.303  112.313    494.1    837.7
     1     1    18    10    24    11     0     1   113.0   36.440  112.299    516.0    835.0
     1     1    18    10    24    12     0     0   114.0   36.594  112.274    491.6    836.9
     1     1    18    10    24    13     0     1   115.0   36.753  112.257    439.8    842.8
     1     1    18    10    24    14     0     2   116.0   36.911  112.265    377.4    848.6
     1     1    18    10    24    15     0     3   117.0   37.068  112.295    317.6    854.3
     1     1    18    10    24    16     0     2   118.0   37.216  112.339    279.0    857.0
     1     1    18    10    24    17     0     1   119.0   37.352  112.398    262.6    855.6
     1     1    18    10    24    18     0     0   120.0   37.481  112.478    259.4    853.4
