# Supplementary material for: Migration of wheat stripe rust from the primary oversummering region to neighboring regions in China
Source: Commun Biol. 2025 Mar 3;8:350. doi: 10.1038/s42003-025-07789-3 (PMC11876435; doi:10.1038/s42003-025-07789-3)
Supplement: Supplementary file 4 — Supplementary Data 2 [file 42003_2025_7789_MOESM4_ESM.zip › Eastern_Liupan_Mountain/Autumn/PL18102000]

     5     1
    GDAS    18    10     1     0     0
    GDAS    18    10     8     0     0
    GDAS    18    10    15     0     0
    GDAS    18    10    22     0     0
    GDAS    18    10    29     0     0
     1 FORWARD  OMEGA   
    18    10    20     0   35.198  106.551   100.0
     1 PRESSURE
     1     1    18    10    20     0     0     0     0.0   35.198  106.551    100.0    842.1
     1     1    18    10    20     1     0     1     1.0   35.254  106.528    106.9    838.8
     1     1    18    10    20     2     0     2     2.0   35.327  106.512    115.5    835.4
     1     1    18    10    20     3     0     3     3.0   35.416  106.504    126.6    831.7
     1     1    18    10    20     4     0     2     4.0   35.521  106.495    142.9    826.6
     1     1    18    10    20     5     0     1     5.0   35.645  106.480    167.0    819.4
     1     1    18    10    20     6     0     0     6.0   35.789  106.464    198.8    811.0
     1     1    18    10    20     7     0     1     7.0   35.937  106.450    234.6    802.7
     1     1    18    10    20     8     0     2     8.0   36.069  106.435    267.0    798.2
     1     1    18    10    20     9     0     3     9.0   36.180  106.415    293.0    797.1
     1     1    18    10    20    10     0     2    10.0   36.274  106.399    310.8    797.7
     1     1    18    10    20    11     0     1    11.0   36.353  106.391    320.9    799.2
     1     1    18    10    20    12     0     0    12.0   36.420  106.388    325.6    801.1
     1     1    18    10    20    13     0     1    13.0   36.480  106.391    324.9    803.0
     1     1    18    10    20    14     0     2    14.0   36.537  106.404    318.6    805.7
     1     1    18    10    20    15     0     3    15.0   36.593  106.427    307.4    809.0
     1     1    18    10    20    16     0     2    16.0   36.642  106.459    295.5    812.3
     1     1    18    10    20    17     0     1    17.0   36.678  106.501    286.3    814.7
     1     1    18    10    20    18     0     0    18.0   36.698  106.554    280.0    816.5
     1     1    18    10    20    19     0     1    19.0   36.699  106.615    274.8    817.8
     1     1    18    10    20    20     0     2    20.0   36.675  106.683    269.1    819.2
     1     1    18    10    20    21     0     3    21.0   36.627  106.757    262.2    820.8
     1     1    18    10    20    22     0     2    22.0   36.564  106.829    256.1    823.3
     1     1    18    10    20    23     0     1    23.0   36.490  106.892    253.6    825.5
     1     1    18    10    21     0     0     0    24.0   36.401  106.947    255.7    827.5
     1     1    18    10    21     1     0     1    25.0   36.308  106.994    260.8    829.2
     1     1    18    10    21     2     0     2    26.0   36.224  107.036    264.6    830.5
     1     1    18    10    21     3     0     3    27.0   36.150  107.068    265.3    831.8
     1     1    18    10    21     4     0     2    28.0   36.096  107.090    275.7    832.8
     1     1    18    10    21     5     0     1    29.0   36.068  107.103    310.0    829.4
     1     1    18    10    21     6     0     0    30.0   36.064  107.110    368.5    823.3
     1     1    18    10    21     7     0     1    31.0   36.075  107.122    439.3    815.1
     1     1    18    10    21     8     0     2    32.0   36.089  107.142    508.2    808.2
     1     1    18    10    21     9     0     3    33.0   36.104  107.173    572.2    802.3
     1     1    18    10    21    10     0     2    34.0   36.103  107.222    621.4    797.8
     1     1    18    10    21    11     0     1    35.0   36.069  107.284    648.3    796.8
     1     1    18    10    21    12     0     0    36.0   36.006  107.350    654.0    798.6
     1     1    18    10    21    13     0     1    37.0   35.921  107.416    654.0    802.8
     1     1    18    10    21    14     0     2    38.0   35.817  107.484    660.9    805.2
     1     1    18    10    21    15     0     3    39.0   35.697  107.552    674.8    807.0
     1     1    18    10    21    16     0     2    40.0   35.558  107.620    682.2    808.1
     1     1    18    10    21    17     0     1    41.0   35.403  107.686    672.8    812.8
     1     1    18    10    21    18     0     0    42.0   35.238  107.746    652.6    818.4
     1     1    18    10    21    19     0     1    43.0   35.067  107.796    624.4    824.5
     1     1    18    10    21    20     0     2    44.0   34.892  107.839    603.8    825.8
     1     1    18    10    21    21     0     3    45.0   34.718  107.881    624.2    819.2
     1     1    18    10    21    22     0     2    46.0   34.538  107.917    709.3    805.4
     1     1    18    10    21    23     0     1    47.0   34.349  107.938    877.6    783.4
     1     1    18    10    22     0     0     0    48.0   34.172  107.941   1135.2    752.7
     1     1    18    10    22     1     0     1    49.0   34.034  107.945   1443.6    717.2
     1     1    18    10    22     2     0     2    50.0   33.936  107.985   1750.9    690.6
     1     1    18    10    22     3     0     3    51.0   33.867  108.076   2020.2    673.0
     1     1    18    10    22     4     0     2    52.0   33.810  108.230   2214.2    663.9
     1     1    18    10    22     5     0     1    53.0   33.742  108.434   2338.9    662.6
     1     1    18    10    22     6     0     0    54.0   33.659  108.675   2415.3    664.8
     1     1    18    10    22     7     0     1    55.0   33.555  108.926   2454.3    668.3
     1     1    18    10    22     8     0     2    56.0   33.430  109.153   2448.8    672.7
     1     1    18    10    22     9     0     3    57.0   33.285  109.334   2387.3    683.0
     1     1    18    10    22    10     0     2    58.0   33.118  109.442   2263.6    699.5
     1     1    18    10    22    11     0     1    59.0   32.940  109.473   2082.1    717.4
     1     1    18    10    22    12     0     0    60.0   32.762  109.450   1887.2    729.0
     1     1    18    10    22    13     0     1    61.0   32.598  109.388   1725.4    733.7
     1     1    18    10    22    14     0     2    62.0   32.462  109.299   1589.5    732.8
     1     1    18    10    22    15     0     3    63.0   32.355  109.190   1456.7    730.8
     1     1    18    10    22    16     0     2    64.0   32.282  109.071   1307.4    730.1
     1     1    18    10    22    17     0     1    65.0   32.238  108.963   1149.4    739.1
     1     1    18    10    22    18     0     0    66.0   32.208  108.868   1003.5    757.0
     1     1    18    10    22    19     0     1    67.0   32.186  108.783    869.7    773.0
     1     1    18    10    22    20     0     2    68.0   32.175  108.703    745.3    789.1
     1     1    18    10    22    21     0     3    69.0   32.176  108.629    630.8    805.2
     1     1    18    10    22    22     0     2    70.0   32.187  108.562    528.8    820.5
     1     1    18    10    22    23     0     1    71.0   32.204  108.500    438.4    834.7
     1     1    18    10    23     0     0     0    72.0   32.225  108.442    357.7    848.0
     1     1    18    10    23     1     0     1    73.0   32.249  108.388    292.5    859.9
     1     1    18    10    23     2     0     2    74.0   32.276  108.341    246.4    868.7
     1     1    18    10    23     3     0     3    75.0   32.303  108.298    216.2    875.2
     1     1    18    10    23     4     0     2    76.0   32.332  108.254    196.5    880.1
     1     1    18    10    23     5     0     1    77.0   32.363  108.206    182.0    885.0
     1     1    18    10    23     6     0     0    78.0   32.396  108.151    170.0    890.0
     1     1    18    10    23     7     0     1    79.0   32.430  108.091    155.6    895.1
     1     1    18    10    23     8     0     2    80.0   32.462  108.031    136.3    901.1
     1     1    18    10    23     9     0     3    81.0   32.491  107.971    113.0    905.7
     1     1    18    10    23    10     0     2    82.0   32.513  107.911     91.1    910.4
     1     1    18    10    23    11     0     1    83.0   32.526  107.848     74.5    914.0
     1     1    18    10    23    12     0     0    84.0   32.530  107.784     62.5    917.1
     1     1    18    10    23    13     0     1    85.0   32.528  107.726     55.6    919.4
     1     1    18    10    23    14     0     2    86.0   32.525  107.682     54.4    920.3
     1     1    18    10    23    15     0     3    87.0   32.520  107.649     58.1    920.5
     1     1    18    10    23    16     0     2    88.0   32.512  107.621     66.3    919.5
     1     1    18    10    23    17     0     1    89.0   32.504  107.593     78.5    918.3
     1     1    18    10    23    18     0     0    90.0   32.493  107.565     95.6    916.6
     1     1    18    10    23    19     0     1    91.0   32.481  107.534    114.6    914.3
     1     1    18    10    23    20     0     2    92.0   32.467  107.499    131.1    912.7
     1     1    18    10    23    21     0     3    93.0   32.450  107.461    144.6    911.1
     1     1    18    10    23    22     0     2    94.0   32.431  107.416    156.5    910.5
     1     1    18    10    23    23     0     1    95.0   32.411  107.365    168.5    909.9
     1     1    18    10    24     0     0     0    96.0   32.393  107.307    180.6    909.6
     1     1    18    10    24     1     0     1    97.0   32.378  107.246    190.2    908.8
     1     1    18    10    24     2     0     2    98.0   32.364  107.189    192.6    909.0
     1     1    18    10    24     3     0     3    99.0   32.351  107.136    185.2    910.3
     1     1    18    10    24     4     0     2   100.0   32.336  107.086    168.2    912.4
     1     1    18    10    24     5     0     1   101.0   32.317  107.037    143.5    915.4
     1     1    18    10    24     6     0     0   102.0   32.294  106.991    115.2    918.3
     1     1    18    10    24     7     0     1   103.0   32.272  106.947     90.6    920.2
     1     1    18    10    24     8     0     2   104.0   32.249  106.903     71.0    921.3
     1     1    18    10    24     9     0     3   105.0   32.224  106.858     52.5    922.6
     1     1    18    10    24    10     0     2   106.0   32.198  106.814     35.5    924.1
     1     1    18    10    24    11     0     1   107.0   32.175  106.774     22.3    925.7
     1     1    18    10    24    12     0     0   108.0   32.153  106.739     13.9    927.2
     1     1    18    10    24    13     0     1   109.0   32.128  106.712      7.5    927.3
     1     1    18    10    24    14     0     2   110.0   32.096  106.696      2.0    927.3
     1     1    18    10    24    15     0     3   111.0   32.057  106.691      0.0    927.3
     1     1    18    10    24    16     0     2   112.0   32.008  106.687      0.0    927.3
     1     1    18    10    24    17     0     1   113.0   31.950  106.675      0.0    929.8
     1     1    18    10    24    18     0     0   114.0   31.884  106.658      0.0    933.0
     1     1    18    10    24    19     0     1   115.0   31.818  106.641      0.0    935.9
     1     1    18    10    24    20     0     2   116.0   31.758  106.630      0.0    938.5
     1     1    18    10    24    21     0     3   117.0   31.703  106.624      0.0    940.9
     1     1    18    10    24    22     0     2   118.0   31.652  106.624      0.0    944.0
     1     1    18    10    24    23     0     1   119.0   31.606  106.631      0.0    946.9
     1     1    18    10    25     0     0     0   120.0   31.564  106.644      0.0    949.4
