# Supplementary material for: Migration of wheat stripe rust from the primary oversummering region to neighboring regions in China
Source: Commun Biol. 2025 Mar 3;8:350. doi: 10.1038/s42003-025-07789-3 (PMC11876435; doi:10.1038/s42003-025-07789-3)
Supplement: Supplementary file 4 — Supplementary Data 2 [file 42003_2025_7789_MOESM4_ESM.zip › Eastern_Liupan_Mountain/Autumn/PL18102006]

     5     1
    GDAS    18    10     1     0     0
    GDAS    18    10     8     0     0
    GDAS    18    10    15     0     0
    GDAS    18    10    22     0     0
    GDAS    18    10    29     0     0
     1 FORWARD  OMEGA   
    18    10    20     6   35.198  106.551   100.0
     1 PRESSURE
     1     1    18    10    20     6     0     0     0.0   35.198  106.551    100.0    840.4
     1     1    18    10    20     7     0     1     1.0   35.327  106.494    114.3    833.1
     1     1    18    10    20     8     0     2     2.0   35.447  106.439    131.5    825.5
     1     1    18    10    20     9     0     3     3.0   35.553  106.381    149.3    817.4
     1     1    18    10    20    10     0     2     4.0   35.644  106.327    165.3    811.0
     1     1    18    10    20    11     0     1     5.0   35.722  106.286    178.2    806.2
     1     1    18    10    20    12     0     0     6.0   35.787  106.257    187.4    802.8
     1     1    18    10    20    13     0     1     7.0   35.842  106.241    194.2    800.0
     1     1    18    10    20    14     0     2     8.0   35.891  106.239    199.8    798.1
     1     1    18    10    20    15     0     3     9.0   35.936  106.248    204.3    797.0
     1     1    18    10    20    16     0     2    10.0   35.976  106.268    209.4    796.6
     1     1    18    10    20    17     0     1    11.0   36.006  106.298    216.5    797.0
     1     1    18    10    20    18     0     0    12.0   36.025  106.337    225.0    798.7
     1     1    18    10    20    19     0     1    13.0   36.030  106.382    234.7    800.5
     1     1    18    10    20    20     0     2    14.0   36.018  106.430    245.9    801.8
     1     1    18    10    20    21     0     3    15.0   35.988  106.483    258.2    803.2
     1     1    18    10    20    22     0     2    16.0   35.940  106.531    274.4    805.9
     1     1    18    10    20    23     0     1    17.0   35.876  106.571    297.4    807.3
     1     1    18    10    21     0     0     0    18.0   35.793  106.601    325.1    808.3
     1     1    18    10    21     1     0     1    19.0   35.705  106.626    348.1    808.9
     1     1    18    10    21     2     0     2    20.0   35.626  106.646    358.9    811.1
     1     1    18    10    21     3     0     3    21.0   35.557  106.662    358.6    813.8
     1     1    18    10    21     4     0     2    22.0   35.506  106.671    360.0    816.1
     1     1    18    10    21     5     0     1    23.0   35.477  106.674    375.5    815.2
     1     1    18    10    21     6     0     0    24.0   35.467  106.672    406.5    812.2
     1     1    18    10    21     7     0     1    25.0   35.466  106.666    447.8    806.8
     1     1    18    10    21     8     0     2    26.0   35.463  106.657    492.1    801.8
     1     1    18    10    21     9     0     3    27.0   35.458  106.645    538.4    796.8
     1     1    18    10    21    10     0     2    28.0   35.443  106.636    580.0    792.6
     1     1    18    10    21    11     0     1    29.0   35.410  106.636    608.8    790.6
     1     1    18    10    21    12     0     0    30.0   35.360  106.640    624.4    790.6
     1     1    18    10    21    13     0     1    31.0   35.299  106.649    633.9    792.3
     1     1    18    10    21    14     0     2    32.0   35.233  106.659    643.5    793.5
     1     1    18    10    21    15     0     3    33.0   35.166  106.671    653.7    794.7
     1     1    18    10    21    16     0     2    34.0   35.094  106.684    655.7    795.8
     1     1    18    10    21    17     0     1    35.0   35.018  106.697    642.5    799.6
     1     1    18    10    21    18     0     0    36.0   34.938  106.708    614.0    802.1
     1     1    18    10    21    19     0     1    37.0   34.847  106.705    565.6    804.5
     1     1    18    10    21    20     0     2    38.0   34.742  106.679    494.7    808.4
     1     1    18    10    21    21     0     3    39.0   34.628  106.634    402.3    814.9
     1     1    18    10    21    22     0     2    40.0   34.516  106.587    303.4    824.0
     1     1    18    10    21    23     0     1    41.0   34.416  106.548    216.1    832.3
     1     1    18    10    22     0     0     0    42.0   34.327  106.519    145.3    839.6
     1     1    18    10    22     1     0     1    43.0   34.245  106.490     92.8    844.3
     1     1    18    10    22     2     0     2    44.0   34.164  106.448     57.9    848.4
     1     1    18    10    22     3     0     3    45.0   34.080  106.390     34.6    851.3
     1     1    18    10    22     4     0     2    46.0   33.997  106.318     20.6    854.5
     1     1    18    10    22     5     0     1    47.0   33.922  106.235     13.2    861.5
     1     1    18    10    22     6     0     0    48.0   33.854  106.143      9.4    866.4
     1     1    18    10    22     7     0     1    49.0   33.797  106.049      7.7    870.6
     1     1    18    10    22     8     0     2    50.0   33.751  105.958      6.9    871.1
     1     1    18    10    22     9     0     3    51.0   33.716  105.873      6.5    868.2
     1     1    18    10    22    10     0     2    52.0   33.684  105.803      5.5    866.0
     1     1    18    10    22    11     0     1    53.0   33.652  105.756      3.3    864.9
     1     1    18    10    22    12     0     0    54.0   33.619  105.731      0.2    865.0
     1     1    18    10    22    13     0     1    55.0   33.591  105.719      0.0    866.5
     1     1    18    10    22    14     0     2    56.0   33.570  105.711      0.0    867.9
     1     1    18    10    22    15     0     3    57.0   33.556  105.707      0.0    869.3
     1     1    18    10    22    16     0     2    58.0   33.545  105.707      0.0    869.0
     1     1    18    10    22    17     0     1    59.0   33.530  105.709      0.0    869.0
     1     1    18    10    22    18     0     0    60.0   33.513  105.714      0.0    869.2
     1     1    18    10    22    19     0     1    61.0   33.496  105.721      0.0    870.1
     1     1    18    10    22    20     0     2    62.0   33.481  105.730      0.0    871.0
     1     1    18    10    22    21     0     3    63.0   33.468  105.740      0.0    871.9
     1     1    18    10    22    22     0     2    64.0   33.457  105.747      0.0    872.3
     1     1    18    10    22    23     0     1    65.0   33.449  105.747      0.0    872.1
     1     1    18    10    23     0     0     0    66.0   33.443  105.740      0.0    871.4
     1     1    18    10    23     1     0     1    67.0   33.449  105.726      0.0    870.1
     1     1    18    10    23     2     0     2    68.0   33.478  105.705      0.9    867.6
     1     1    18    10    23     3     0     3    69.0   33.530  105.677      3.8    863.8
     1     1    18    10    23     4     0     2    70.0   33.602  105.640      8.8    858.6
     1     1    18    10    23     5     0     1    71.0   33.692  105.596     20.5    851.5
     1     1    18    10    23     6     0     0    72.0   33.804  105.542     60.1    841.1
     1     1    18    10    23     7     0     1    73.0   33.934  105.479    146.2    824.8
     1     1    18    10    23     8     0     2    74.0   34.075  105.410    232.3    806.2
     1     1    18    10    23     9     0     3    75.0   34.223  105.331    292.5    794.2
     1     1    18    10    23    10     0     2    76.0   34.374  105.250    333.8    785.9
     1     1    18    10    23    11     0     1    77.0   34.522  105.177    367.2    779.3
     1     1    18    10    23    12     0     0    78.0   34.668  105.118    400.2    773.6
     1     1    18    10    23    13     0     1    79.0   34.811  105.071    434.7    767.6
     1     1    18    10    23    14     0     2    80.0   34.941  105.028    473.1    762.4
     1     1    18    10    23    15     0     3    81.0   35.056  104.991    511.4    757.3
     1     1    18    10    23    16     0     2    82.0   35.162  104.957    544.2    753.4
     1     1    18    10    23    17     0     1    83.0   35.268  104.924    569.9    750.9
     1     1    18    10    23    18     0     0    84.0   35.371  104.892    590.4    749.2
     1     1    18    10    23    19     0     1    85.0   35.475  104.859    604.3    748.1
     1     1    18    10    23    20     0     2    86.0   35.578  104.826    611.4    748.6
     1     1    18    10    23    21     0     3    87.0   35.677  104.793    616.0    749.6
     1     1    18    10    23    22     0     2    88.0   35.783  104.757    615.5    751.3
     1     1    18    10    23    23     0     1    89.0   35.906  104.712    606.2    755.5
     1     1    18    10    24     0     0     0    90.0   36.044  104.662    592.6    760.3
     1     1    18    10    24     1     0     1    91.0   36.165  104.616    602.9    761.6
     1     1    18    10    24     2     0     2    92.0   36.245  104.588    655.9    756.2
     1     1    18    10    24     3     0     3    93.0   36.286  104.571    750.4    747.5
     1     1    18    10    24     4     0     2    94.0   36.302  104.549    873.0    734.7
     1     1    18    10    24     5     0     1    95.0   36.308  104.503   1006.9    721.9
     1     1    18    10    24     6     0     0    96.0   36.307  104.428   1145.7    708.7
     1     1    18    10    24     7     0     1    97.0   36.298  104.331   1292.6    695.8
     1     1    18    10    24     8     0     2    98.0   36.288  104.224   1463.9    681.1
     1     1    18    10    24     9     0     3    99.0   36.302  104.126   1671.3    663.2
     1     1    18    10    24    10     0     2   100.0   36.350  104.072   1863.8    642.3
     1     1    18    10    24    11     0     1   101.0   36.412  104.068   1999.1    631.8
     1     1    18    10    24    12     0     0   102.0   36.479  104.107   2096.4    625.0
     1     1    18    10    24    13     0     1   103.0   36.546  104.193   2199.2    619.8
     1     1    18    10    24    14     0     2   104.0   36.628  104.346   2348.7    609.6
     1     1    18    10    24    15     0     3   105.0   36.746  104.571   2560.1    596.9
     1     1    18    10    24    16     0     2   106.0   36.883  104.900   2827.7    580.3
