# Supplementary material for: Migration of wheat stripe rust from the primary oversummering region to neighboring regions in China
Source: Commun Biol. 2025 Mar 3;8:350. doi: 10.1038/s42003-025-07789-3 (PMC11876435; doi:10.1038/s42003-025-07789-3)
Supplement: Supplementary file 4 — Supplementary Data 2 [file 42003_2025_7789_MOESM4_ESM.zip › Eastern_Liupan_Mountain/Autumn/PL18102012]

     5     1
    GDAS    18    10     1     0     0
    GDAS    18    10     8     0     0
    GDAS    18    10    15     0     0
    GDAS    18    10    22     0     0
    GDAS    18    10    29     0     0
     1 FORWARD  OMEGA   
    18    10    20    12   35.198  106.551   100.0
     1 PRESSURE
     1     1    18    10    20    12     0     0     0.0   35.198  106.551    100.0    842.8
     1     1    18    10    20    13     0     1     1.0   35.258  106.508     99.2    839.6
     1     1    18    10    20    14     0     2     2.0   35.308  106.473     99.6    836.9
     1     1    18    10    20    15     0     3     3.0   35.347  106.448    100.9    834.8
     1     1    18    10    20    16     0     2     4.0   35.379  106.431    102.4    832.7
     1     1    18    10    20    17     0     1     5.0   35.405  106.423    103.6    831.3
     1     1    18    10    20    18     0     0     6.0   35.425  106.423    104.1    830.5
     1     1    18    10    20    19     0     1     7.0   35.439  106.429    104.7    830.4
     1     1    18    10    20    20     0     2     8.0   35.444  106.440    106.0    830.6
     1     1    18    10    20    21     0     3     9.0   35.440  106.454    107.6    831.3
     1     1    18    10    20    22     0     2    10.0   35.429  106.471    110.8    832.3
     1     1    18    10    20    23     0     1    11.0   35.411  106.489    116.9    833.2
     1     1    18    10    21     0     0     0    12.0   35.386  106.508    125.1    834.2
     1     1    18    10    21     1     0     1    13.0   35.359  106.527    132.9    835.0
     1     1    18    10    21     2     0     2    14.0   35.333  106.543    138.2    835.9
     1     1    18    10    21     3     0     3    15.0   35.309  106.556    141.2    836.9
     1     1    18    10    21     4     0     2    16.0   35.292  106.563    146.3    837.3
     1     1    18    10    21     5     0     1    17.0   35.289  106.560    158.7    835.6
     1     1    18    10    21     6     0     0    18.0   35.298  106.549    180.4    832.2
     1     1    18    10    21     7     0     1    19.0   35.311  106.531    211.9    827.7
     1     1    18    10    21     8     0     2    20.0   35.322  106.509    253.4    822.4
     1     1    18    10    21     9     0     3    21.0   35.327  106.481    303.4    815.2
     1     1    18    10    21    10     0     2    22.0   35.326  106.456    352.6    808.7
     1     1    18    10    21    11     0     1    23.0   35.319  106.437    393.2    804.5
     1     1    18    10    21    12     0     0    24.0   35.306  106.424    423.1    801.2
     1     1    18    10    21    13     0     1    25.0   35.284  106.416    447.8    799.7
     1     1    18    10    21    14     0     2    26.0   35.252  106.414    473.7    798.1
     1     1    18    10    21    15     0     3    27.0   35.214  106.417    501.8    796.7
     1     1    18    10    21    16     0     2    28.0   35.167  106.422    524.9    795.2
     1     1    18    10    21    17     0     1    29.0   35.113  106.426    536.3    795.8
     1     1    18    10    21    18     0     0    30.0   35.058  106.428    538.8    797.3
     1     1    18    10    21    19     0     1    31.0   34.999  106.417    533.2    798.7
     1     1    18    10    21    20     0     2    32.0   34.935  106.383    518.4    798.6
     1     1    18    10    21    21     0     3    33.0   34.865  106.324    495.8    799.0
     1     1    18    10    21    22     0     2    34.0   34.798  106.251    471.2    800.3
     1     1    18    10    21    23     0     1    35.0   34.736  106.171    448.9    801.7
     1     1    18    10    22     0     0     0    36.0   34.678  106.084    433.2    803.0
     1     1    18    10    22     1     0     1    37.0   34.622  105.997    438.4    803.5
     1     1    18    10    22     2     0     2    38.0   34.562  105.912    464.7    798.8
     1     1    18    10    22     3     0     3    39.0   34.491  105.828    498.2    794.5
     1     1    18    10    22     4     0     2    40.0   34.415  105.734    529.4    789.2
     1     1    18    10    22     5     0     1    41.0   34.336  105.627    552.7    784.8
     1     1    18    10    22     6     0     0    42.0   34.253  105.505    572.4    780.0
     1     1    18    10    22     7     0     1    43.0   34.171  105.374    578.9    774.5
     1     1    18    10    22     8     0     2    44.0   34.101  105.243    556.6    771.7
     1     1    18    10    22     9     0     3    45.0   34.042  105.124    501.4    772.0
     1     1    18    10    22    10     0     2    46.0   33.994  105.024    420.0    777.0
     1     1    18    10    22    11     0     1    47.0   33.952  104.943    317.2    782.2
     1     1    18    10    22    12     0     0    48.0   33.916  104.885    205.1    790.2
     1     1    18    10    22    13     0     1    49.0   33.890  104.852    120.5    798.7
     1     1    18    10    22    14     0     2    50.0   33.877  104.837     70.5    803.1
     1     1    18    10    22    15     0     3    51.0   33.875  104.835     40.3    805.4
     1     1    18    10    22    16     0     2    52.0   33.877  104.845     22.7    806.7
     1     1    18    10    22    17     0     1    53.0   33.873  104.871     12.3    809.0
     1     1    18    10    22    18     0     0    54.0   33.863  104.911      5.4    811.7
     1     1    18    10    22    19     0     1    55.0   33.851  104.960      0.0    816.1
     1     1    18    10    22    20     0     2    56.0   33.842  105.008      0.0    820.2
     1     1    18    10    22    21     0     3    57.0   33.837  105.052      0.0    822.4
     1     1    18    10    22    22     0     2    58.0   33.834  105.087      0.0    824.1
     1     1    18    10    22    23     0     1    59.0   33.832  105.111      0.0    825.0
     1     1    18    10    23     0     0     0    60.0   33.831  105.122      0.0    825.4
     1     1    18    10    23     1     0     1    61.0   33.843  105.120      0.0    824.9
     1     1    18    10    23     2     0     2    62.0   33.881  105.101      0.0    822.9
     1     1    18    10    23     3     0     3    63.0   33.945  105.066      0.0    819.7
     1     1    18    10    23     4     0     2    64.0   34.028  105.016      0.0    814.8
     1     1    18    10    23     5     0     1    65.0   34.121  104.950      0.0    808.5
     1     1    18    10    23     6     0     0    66.0   34.221  104.868      2.2    800.7
     1     1    18    10    23     7     0     1    67.0   34.316  104.775      6.3    793.1
     1     1    18    10    23     8     0     2    68.0   34.398  104.674     12.2    784.5
     1     1    18    10    23     9     0     3    69.0   34.469  104.566     24.6    774.2
     1     1    18    10    23    10     0     2    70.0   34.525  104.461     45.6    763.8
     1     1    18    10    23    11     0     1    71.0   34.568  104.372     64.9    754.3
     1     1    18    10    23    12     0     0    72.0   34.602  104.301     74.0    747.9
     1     1    18    10    23    13     0     1    73.0   34.634  104.245     73.3    743.7
     1     1    18    10    23    14     0     2    74.0   34.671  104.203     65.4    741.1
     1     1    18    10    23    15     0     3    75.0   34.714  104.172     53.8    739.8
     1     1    18    10    23    16     0     2    76.0   34.761  104.146     43.3    738.6
     1     1    18    10    23    17     0     1    77.0   34.809  104.124     35.6    737.0
     1     1    18    10    23    18     0     0    78.0   34.858  104.105     29.9    735.7
     1     1    18    10    23    19     0     1    79.0   34.911  104.089     25.4    734.6
     1     1    18    10    23    20     0     2    80.0   34.968  104.073     21.6    733.5
     1     1    18    10    23    21     0     3    81.0   35.030  104.059     18.6    735.2
     1     1    18    10    23    22     0     2    82.0   35.094  104.037     16.2    738.5
     1     1    18    10    23    23     0     1    83.0   35.159  103.999     13.9    741.1
     1     1    18    10    24     0     0     0    84.0   35.222  103.943     11.7    744.3
     1     1    18    10    24     1     0     1    85.0   35.272  103.879     11.0    746.6
     1     1    18    10    24     2     0     2    86.0   35.298  103.816     12.5    746.4
     1     1    18    10    24     3     0     3    87.0   35.304  103.756     16.7    744.3
     1     1    18    10    24     4     0     2    88.0   35.295  103.693     26.0    740.1
     1     1    18    10    24     5     0     1    89.0   35.270  103.617     43.9    733.8
     1     1    18    10    24     6     0     0    90.0   35.232  103.524     78.2    724.3
     1     1    18    10    24     7     0     1    91.0   35.181  103.417    138.4    710.6
     1     1    18    10    24     8     0     2    92.0   35.116  103.295    216.9    692.7
     1     1    18    10    24     9     0     3    93.0   35.028  103.149    279.0    671.9
     1     1    18    10    24    10     0     2    94.0   34.929  103.005    306.2    661.2
     1     1    18    10    24    11     0     1    95.0   34.837  102.902    340.9    654.7
     1     1    18    10    24    12     0     0    96.0   34.747  102.837    403.6    645.8
     1     1    18    10    24    13     0     1    97.0   34.656  102.795    498.3    635.9
     1     1    18    10    24    14     0     2    98.0   34.574  102.773    631.9    623.9
     1     1    18    10    24    15     0     3    99.0   34.510  102.775    812.7    609.6
     1     1    18    10    24    16     0     2   100.0   34.458  102.838   1020.7    593.0
     1     1    18    10    24    17     0     1   101.0   34.404  102.986   1245.1    579.6
     1     1    18    10    24    18     0     0   102.0   34.346  103.210   1474.6    570.4
     1     1    18    10    24    19     0     1   103.0   34.287  103.458   1631.1    569.4
     1     1    18    10    24    20     0     2   104.0   34.229  103.691   1693.9    575.7
     1     1    18    10    24    21     0     3   105.0   34.176  103.892   1661.1    589.2
     1     1    18    10    24    22     0     2   106.0   34.115  104.051   1508.5    608.1
     1     1    18    10    24    23     0     1   107.0   34.015  104.157   1218.7    642.5
     1     1    18    10    25     0     0     0   108.0   33.882  104.221    886.5    674.5
     1     1    18    10    25     1     0     1   109.0   33.759  104.251    641.5    695.8
     1     1    18    10    25     2     0     2   110.0   33.667  104.252    501.5    703.4
     1     1    18    10    25     3     0     3   111.0   33.597  104.237    447.5    702.8
     1     1    18    10    25     4     0     2   112.0   33.540  104.218    452.5    694.7
     1     1    18    10    25     5     0     1   113.0   33.487  104.201    496.4    685.7
     1     1    18    10    25     6     0     0   114.0   33.438  104.193    572.0    675.4
     1     1    18    10    25     7     0     1   115.0   33.395  104.192    681.2    663.9
     1     1    18    10    25     8     0     2   116.0   33.360  104.197    822.1    651.1
     1     1    18    10    25     9     0     3   117.0   33.332  104.214    979.8    638.2
     1     1    18    10    25    10     0     2   118.0   33.299  104.251   1120.2    628.1
     1     1    18    10    25    11     0     1   119.0   33.251  104.302   1220.5    625.1
     1     1    18    10    25    12     0     0   120.0   33.187  104.352   1289.3    624.8
