# Supplementary material for: Migration of wheat stripe rust from the primary oversummering region to neighboring regions in China
Source: Commun Biol. 2025 Mar 3;8:350. doi: 10.1038/s42003-025-07789-3 (PMC11876435; doi:10.1038/s42003-025-07789-3)
Supplement: Supplementary file 4 — Supplementary Data 2 [file 42003_2025_7789_MOESM4_ESM.zip › Eastern_Liupan_Mountain/Autumn/PL18102018]

     5     1
    GDAS    18    10     1     0     0
    GDAS    18    10     8     0     0
    GDAS    18    10    15     0     0
    GDAS    18    10    22     0     0
    GDAS    18    10    29     0     0
     1 FORWARD  OMEGA   
    18    10    20    18   35.198  106.551   100.0
     1 PRESSURE
     1     1    18    10    20    18     0     0     0.0   35.198  106.551    100.0    843.5
     1     1    18    10    20    19     0     1     1.0   35.212  106.542     94.5    843.3
     1     1    18    10    20    20     0     2     2.0   35.219  106.538     90.6    843.2
     1     1    18    10    20    21     0     3     3.0   35.220  106.538     88.0    843.3
     1     1    18    10    20    22     0     2     4.0   35.216  106.542     86.6    843.9
     1     1    18    10    20    23     0     1     5.0   35.206  106.550     86.6    844.6
     1     1    18    10    21     0     0     0     6.0   35.192  106.561     87.5    845.5
     1     1    18    10    21     1     0     1     7.0   35.176  106.574     88.0    846.3
     1     1    18    10    21     2     0     2     8.0   35.161  106.585     87.4    847.3
     1     1    18    10    21     3     0     3     9.0   35.148  106.593     86.0    848.2
     1     1    18    10    21     4     0     2    10.0   35.142  106.595     86.2    848.4
     1     1    18    10    21     5     0     1    11.0   35.149  106.586     90.9    847.0
     1     1    18    10    21     6     0     0    12.0   35.168  106.568    101.3    844.4
     1     1    18    10    21     7     0     1    13.0   35.190  106.544    118.3    841.1
     1     1    18    10    21     8     0     2    14.0   35.208  106.517    142.3    836.9
     1     1    18    10    21     9     0     3    15.0   35.221  106.487    175.4    831.3
     1     1    18    10    21    10     0     2    16.0   35.232  106.458    213.7    825.5
     1     1    18    10    21    11     0     1    17.0   35.245  106.437    250.1    820.9
     1     1    18    10    21    12     0     0    18.0   35.257  106.423    280.5    816.6
     1     1    18    10    21    13     0     1    19.0   35.261  106.415    307.0    814.0
     1     1    18    10    21    14     0     2    20.0   35.256  106.413    334.3    811.6
     1     1    18    10    21    15     0     3    21.0   35.241  106.418    363.1    809.7
     1     1    18    10    21    16     0     2    22.0   35.216  106.427    386.6    808.0
     1     1    18    10    21    17     0     1    23.0   35.180  106.435    397.8    808.4
     1     1    18    10    21    18     0     0    24.0   35.136  106.441    397.6    809.9
     1     1    18    10    21    19     0     1    25.0   35.083  106.435    386.6    812.0
     1     1    18    10    21    20     0     2    26.0   35.022  106.408    365.6    814.3
     1     1    18    10    21    21     0     3    27.0   34.954  106.356    336.0    815.6
     1     1    18    10    21    22     0     2    28.0   34.888  106.291    305.4    817.5
     1     1    18    10    21    23     0     1    29.0   34.826  106.226    279.3    818.9
     1     1    18    10    22     0     0     0    30.0   34.767  106.160    257.9    820.5
     1     1    18    10    22     1     0     1    31.0   34.707  106.096    247.0    821.9
     1     1    18    10    22     2     0     2    32.0   34.644  106.035    251.4    821.9
     1     1    18    10    22     3     0     3    33.0   34.576  105.975    269.6    820.4
     1     1    18    10    22     4     0     2    34.0   34.504  105.905    292.9    816.3
     1     1    18    10    22     5     0     1    35.0   34.430  105.819    313.4    812.7
     1     1    18    10    22     6     0     0    36.0   34.353  105.715    332.1    808.7
     1     1    18    10    22     7     0     1    37.0   34.278  105.598    343.4    804.1
     1     1    18    10    22     8     0     2    38.0   34.213  105.477    338.5    800.7
     1     1    18    10    22     9     0     3    39.0   34.159  105.361    313.1    799.0
     1     1    18    10    22    10     0     2    40.0   34.113  105.261    265.9    800.5
     1     1    18    10    22    11     0     1    41.0   34.072  105.187    197.7    804.9
     1     1    18    10    22    12     0     0    42.0   34.035  105.140    121.4    812.2
     1     1    18    10    22    13     0     1    43.0   34.003  105.121     69.1    819.9
     1     1    18    10    22    14     0     2    44.0   33.982  105.115     38.3    822.8
     1     1    18    10    22    15     0     3    45.0   33.972  105.120     21.4    825.6
     1     1    18    10    22    16     0     2    46.0   33.965  105.136     11.5    826.2
     1     1    18    10    22    17     0     1    47.0   33.953  105.164      5.4    826.6
     1     1    18    10    22    18     0     0    48.0   33.936  105.201      0.4    827.7
     1     1    18    10    22    19     0     1    49.0   33.918  105.240      0.0    830.0
     1     1    18    10    22    20     0     2    50.0   33.905  105.275      0.0    832.0
     1     1    18    10    22    21     0     3    51.0   33.896  105.308      0.0    833.7
     1     1    18    10    22    22     0     2    52.0   33.889  105.334      0.0    834.8
     1     1    18    10    22    23     0     1    53.0   33.883  105.347      0.0    835.2
     1     1    18    10    23     0     0     0    54.0   33.878  105.349      0.0    835.1
     1     1    18    10    23     1     0     1    55.0   33.886  105.340      0.0    834.2
     1     1    18    10    23     2     0     2    56.0   33.920  105.319      0.0    832.1
     1     1    18    10    23     3     0     3    57.0   33.980  105.285      0.0    828.7
     1     1    18    10    23     4     0     2    58.0   34.061  105.239      1.2    824.4
     1     1    18    10    23     5     0     1    59.0   34.157  105.180      4.5    819.8
     1     1    18    10    23     6     0     0    60.0   34.268  105.104     10.3    814.7
     1     1    18    10    23     7     0     1    61.0   34.385  105.010     24.8    808.9
     1     1    18    10    23     8     0     2    62.0   34.502  104.897     66.0    796.6
     1     1    18    10    23     9     0     3    63.0   34.613  104.769    123.9    779.0
     1     1    18    10    23    10     0     2    64.0   34.706  104.642    180.9    762.9
     1     1    18    10    23    11     0     1    65.0   34.778  104.533    227.0    750.4
     1     1    18    10    23    12     0     0    66.0   34.838  104.445    253.8    740.6
     1     1    18    10    23    13     0     1    67.0   34.894  104.374    259.5    734.8
     1     1    18    10    23    14     0     2    68.0   34.951  104.315    246.4    731.4
     1     1    18    10    23    15     0     3    69.0   35.014  104.265    216.8    731.1
     1     1    18    10    23    16     0     2    70.0   35.078  104.221    187.3    735.9
     1     1    18    10    23    17     0     1    71.0   35.139  104.183    167.7    739.3
     1     1    18    10    23    18     0     0    72.0   35.196  104.152    157.1    742.5
     1     1    18    10    23    19     0     1    73.0   35.252  104.125    151.9    745.2
     1     1    18    10    23    20     0     2    74.0   35.308  104.101    149.5    748.3
     1     1    18    10    23    21     0     3    75.0   35.362  104.080    150.1    751.4
     1     1    18    10    23    22     0     2    76.0   35.418  104.051    152.0    753.9
     1     1    18    10    23    23     0     1    77.0   35.480  104.005    152.4    756.8
     1     1    18    10    24     0     0     0    78.0   35.545  103.941    151.5    760.0
     1     1    18    10    24     1     0     1    79.0   35.594  103.870    164.7    762.1
     1     1    18    10    24     2     0     2    80.0   35.616  103.807    207.3    757.8
     1     1    18    10    24     3     0     3    81.0   35.613  103.755    284.4    749.1
     1     1    18    10    24     4     0     2    82.0   35.593  103.701    397.8    735.3
     1     1    18    10    24     5     0     1    83.0   35.567  103.632    542.9    717.1
     1     1    18    10    24     6     0     0    84.0   35.543  103.543    712.4    696.7
     1     1    18    10    24     7     0     1    85.0   35.525  103.446    899.3    675.6
     1     1    18    10    24     8     0     2    86.0   35.519  103.359   1097.3    655.6
     1     1    18    10    24     9     0     3    87.0   35.531  103.297   1297.7    637.7
     1     1    18    10    24    10     0     2    88.0   35.556  103.286   1484.1    623.8
     1     1    18    10    24    11     0     1    89.0   35.585  103.333   1644.3    615.5
     1     1    18    10    24    12     0     0    90.0   35.610  103.429   1777.2    610.2
     1     1    18    10    24    13     0     1    91.0   35.624  103.557   1906.1    607.0
     1     1    18    10    24    14     0     2    92.0   35.628  103.715   2053.1    601.3
     1     1    18    10    24    15     0     3    93.0   35.626  103.907   2220.0    594.0
     1     1    18    10    24    16     0     2    94.0   35.611  104.137   2393.7    584.9
     1     1    18    10    24    17     0     1    95.0   35.572  104.411   2556.8    576.8
     1     1    18    10    24    18     0     0    96.0   35.504  104.734   2690.5    572.1
     1     1    18    10    24    19     0     1    97.0   35.398  105.095   2750.1    572.6
     1     1    18    10    24    20     0     2    98.0   35.268  105.440   2762.3    577.6
     1     1    18    10    24    21     0     3    99.0   35.145  105.750   2811.5    579.8
     1     1    18    10    24    22     0     2   100.0   35.029  106.034   2902.2    579.3
     1     1    18    10    24    23     0     1   101.0   34.904  106.326   2964.3    583.0
     1     1    18    10    25     0     0     0   102.0   34.753  106.635   2873.5    592.5
     1     1    18    10    25     1     0     1   103.0   34.573  106.928   2592.3    615.9
     1     1    18    10    25     2     0     2   104.0   34.344  107.154   2234.7    648.2
     1     1    18    10    25     3     0     3   105.0   34.053  107.277   1912.5    671.2
     1     1    18    10    25     4     0     2   106.0   33.741  107.308   1636.4    713.5
     1     1    18    10    25     5     0     1   107.0   33.458  107.274   1346.8    762.7
     1     1    18    10    25     6     0     0   108.0   33.250  107.228   1042.5    812.3
     1     1    18    10    25     7     0     1   109.0   33.120  107.194    767.4    854.9
     1     1    18    10    25     8     0     2   110.0   33.045  107.169    534.2    886.8
     1     1    18    10    25     9     0     3   111.0   33.012  107.151    343.1    910.7
     1     1    18    10    25    10     0     2   112.0   33.000  107.137    224.0    929.3
     1     1    18    10    25    11     0     1   113.0   32.990  107.125    171.3    932.2
     1     1    18    10    25    12     0     0   114.0   32.981  107.113    155.5    933.4
     1     1    18    10    25    13     0     1   115.0   32.965  107.100    164.7    932.2
     1     1    18    10    25    14     0     2   116.0   32.938  107.077    197.7    929.4
     1     1    18    10    25    15     0     3   117.0   32.896  107.043    268.3    923.4
     1     1    18    10    25    16     0     2   118.0   32.852  106.993    346.9    911.0
     1     1    18    10    25    17     0     1   119.0   32.808  106.939    409.6    903.2
     1     1    18    10    25    18     0     0   120.0   32.758  106.886    464.4    894.9
