# Supplementary material for: Migration of wheat stripe rust from the primary oversummering region to neighboring regions in China
Source: Commun Biol. 2025 Mar 3;8:350. doi: 10.1038/s42003-025-07789-3 (PMC11876435; doi:10.1038/s42003-025-07789-3)
Supplement: Supplementary file 4 — Supplementary Data 2 [file 42003_2025_7789_MOESM4_ESM.zip › Eastern_Liupan_Mountain/Autumn/PL18102100]

     5     1
    GDAS    18    10     1     0     0
    GDAS    18    10     8     0     0
    GDAS    18    10    15     0     0
    GDAS    18    10    22     0     0
    GDAS    18    10    29     0     0
     1 FORWARD  OMEGA   
    18    10    21     0   35.198  106.551   100.0
     1 PRESSURE
     1     1    18    10    21     0     0     0     0.0   35.198  106.551    100.0    843.5
     1     1    18    10    21     1     0     1     1.0   35.180  106.565    100.6    844.5
     1     1    18    10    21     2     0     2     2.0   35.164  106.577    100.0    845.6
     1     1    18    10    21     3     0     3     3.0   35.150  106.587     98.3    846.6
     1     1    18    10    21     4     0     2     4.0   35.143  106.589     98.4    846.9
     1     1    18    10    21     5     0     1     5.0   35.150  106.581    103.5    845.6
     1     1    18    10    21     6     0     0     6.0   35.167  106.564    114.8    843.0
     1     1    18    10    21     7     0     1     7.0   35.189  106.541    133.2    839.7
     1     1    18    10    21     8     0     2     8.0   35.206  106.515    159.4    834.9
     1     1    18    10    21     9     0     3     9.0   35.219  106.485    195.3    829.2
     1     1    18    10    21    10     0     2    10.0   35.230  106.457    236.5    823.4
     1     1    18    10    21    11     0     1    11.0   35.240  106.436    273.8    818.2
     1     1    18    10    21    12     0     0    12.0   35.249  106.423    303.3    814.4
     1     1    18    10    21    13     0     1    13.0   35.251  106.414    329.0    812.1
     1     1    18    10    21    14     0     2    14.0   35.243  106.413    355.7    809.9
     1     1    18    10    21    15     0     3    15.0   35.228  106.419    384.3    808.1
     1     1    18    10    21    16     0     2    16.0   35.202  106.428    407.7    806.3
     1     1    18    10    21    17     0     1    17.0   35.164  106.436    418.9    806.5
     1     1    18    10    21    18     0     0    18.0   35.119  106.441    419.1    808.1
     1     1    18    10    21    19     0     1    19.0   35.066  106.435    408.5    810.2
     1     1    18    10    21    20     0     2    20.0   35.005  106.405    387.8    812.5
     1     1    18    10    21    21     0     3    21.0   34.938  106.352    358.4    813.3
     1     1    18    10    21    22     0     2    22.0   34.871  106.285    327.8    815.1
     1     1    18    10    21    23     0     1    23.0   34.809  106.218    301.6    816.6
     1     1    18    10    22     0     0     0    24.0   34.749  106.149    280.4    818.1
     1     1    18    10    22     1     0     1    25.0   34.689  106.082    270.8    819.6
     1     1    18    10    22     2     0     2    26.0   34.627  106.018    278.9    819.2
     1     1    18    10    22     3     0     3    27.0   34.558  105.953    301.2    816.6
     1     1    18    10    22     4     0     2    28.0   34.485  105.879    326.8    812.4
     1     1    18    10    22     5     0     1    29.0   34.410  105.789    348.5    808.7
     1     1    18    10    22     6     0     0    30.0   34.331  105.682    367.8    804.6
     1     1    18    10    22     7     0     1    31.0   34.255  105.562    378.4    799.9
     1     1    18    10    22     8     0     2    32.0   34.188  105.438    370.6    796.5
     1     1    18    10    22     9     0     3    33.0   34.133  105.321    340.3    795.1
     1     1    18    10    22    10     0     2    34.0   34.086  105.222    287.3    797.0
     1     1    18    10    22    11     0     1    35.0   34.043  105.145    212.4    802.0
     1     1    18    10    22    12     0     0    36.0   34.004  105.097    129.1    810.0
     1     1    18    10    22    13     0     1    37.0   33.972  105.076     72.8    818.5
     1     1    18    10    22    14     0     2    38.0   33.952  105.072     39.8    821.5
     1     1    18    10    22    15     0     3    39.0   33.944  105.079     22.0    824.4
     1     1    18    10    22    16     0     2    40.0   33.938  105.097     11.5    825.0
     1     1    18    10    22    17     0     1    41.0   33.927  105.127      5.1    825.5
     1     1    18    10    22    18     0     0    42.0   33.910  105.166      0.0    826.8
     1     1    18    10    22    19     0     1    43.0   33.893  105.207      0.0    829.1
     1     1    18    10    22    20     0     2    44.0   33.881  105.245      0.0    831.2
     1     1    18    10    22    21     0     3    45.0   33.872  105.278      0.0    832.9
     1     1    18    10    22    22     0     2    46.0   33.865  105.305      0.0    834.1
     1     1    18    10    22    23     0     1    47.0   33.860  105.319      0.0    834.6
     1     1    18    10    23     0     0     0    48.0   33.855  105.323      0.0    834.5
     1     1    18    10    23     1     0     1    49.0   33.864  105.314      0.0    833.7
     1     1    18    10    23     2     0     2    50.0   33.898  105.294      0.0    831.6
     1     1    18    10    23     3     0     3    51.0   33.959  105.260      0.0    828.2
     1     1    18    10    23     4     0     2    52.0   34.039  105.214      0.7    823.5
     1     1    18    10    23     5     0     1    53.0   34.135  105.154      3.4    818.9
     1     1    18    10    23     6     0     0    54.0   34.245  105.077      8.5    813.8
     1     1    18    10    23     7     0     1    55.0   34.360  104.982     19.0    807.8
     1     1    18    10    23     8     0     2    56.0   34.470  104.872     48.6    796.1
     1     1    18    10    23     9     0     3    57.0   34.575  104.748    100.2    779.7
     1     1    18    10    23    10     0     2    58.0   34.663  104.624    151.2    764.7
     1     1    18    10    23    11     0     1    59.0   34.730  104.518    191.6    752.5
     1     1    18    10    23    12     0     0    60.0   34.786  104.431    214.5    743.6
     1     1    18    10    23    13     0     1    61.0   34.837  104.360    218.4    738.0
     1     1    18    10    23    14     0     2    62.0   34.889  104.302    205.4    734.5
     1     1    18    10    23    15     0     3    63.0   34.948  104.254    178.3    732.9
     1     1    18    10    23    16     0     2    64.0   35.009  104.212    152.7    733.4
     1     1    18    10    23    17     0     1    65.0   35.067  104.175    136.0    736.4
     1     1    18    10    23    18     0     0    66.0   35.123  104.145    126.1    739.5
     1     1    18    10    23    19     0     1    67.0   35.179  104.119    120.3    742.2
     1     1    18    10    23    20     0     2    68.0   35.235  104.097    116.3    745.5
     1     1    18    10    23    21     0     3    69.0   35.291  104.076    114.6    748.9
     1     1    18    10    23    22     0     2    70.0   35.348  104.049    114.2    751.7
     1     1    18    10    23    23     0     1    71.0   35.409  104.005    112.3    754.5
     1     1    18    10    24     0     0     0    72.0   35.473  103.943    109.1    757.8
     1     1    18    10    24     1     0     1    73.0   35.522  103.874    116.2    760.0
     1     1    18    10    24     2     0     2    74.0   35.544  103.811    145.9    757.3
     1     1    18    10    24     3     0     3    75.0   35.544  103.756    203.6    750.0
     1     1    18    10    24     4     0     2    76.0   35.528  103.699    297.1    738.3
     1     1    18    10    24     5     0     1    77.0   35.502  103.626    430.4    721.9
     1     1    18    10    24     6     0     0    78.0   35.474  103.536    598.9    701.1
     1     1    18    10    24     7     0     1    79.0   35.449  103.435    785.8    678.6
     1     1    18    10    24     8     0     2    80.0   35.436  103.343    979.1    657.8
     1     1    18    10    24     9     0     3    81.0   35.441  103.273   1171.5    639.6
     1     1    18    10    24    10     0     2    82.0   35.462  103.246   1353.5    626.1
     1     1    18    10    24    11     0     1    83.0   35.486  103.275   1517.2    616.0
     1     1    18    10    24    12     0     0    84.0   35.502  103.355   1661.7    609.4
     1     1    18    10    24    13     0     1    85.0   35.504  103.470   1810.1    603.2
     1     1    18    10    24    14     0     2    86.0   35.494  103.618   1981.3    594.2
     1     1    18    10    24    15     0     3    87.0   35.474  103.797   2172.4    583.6
     1     1    18    10    24    16     0     2    88.0   35.442  104.016   2376.0    572.5
     1     1    18    10    24    17     0     1    89.0   35.392  104.285   2578.5    563.0
     1     1    18    10    24    18     0     0    90.0   35.319  104.606   2753.2    558.1
     1     1    18    10    24    19     0     1    91.0   35.199  104.974   2835.9    561.3
     1     1    18    10    24    20     0     2    92.0   35.036  105.322   2831.4    571.8
     1     1    18    10    24    21     0     3    93.0   34.884  105.625   2856.1    578.4
     1     1    18    10    24    22     0     2    94.0   34.746  105.902   2917.0    581.3
     1     1    18    10    24    23     0     1    95.0   34.596  106.176   2945.8    582.7
     1     1    18    10    25     0     0     0    96.0   34.413  106.446   2826.2    591.2
     1     1    18    10    25     1     0     1    97.0   34.202  106.701   2510.8    613.6
     1     1    18    10    25     2     0     2    98.0   33.967  106.896   1994.9    649.1
     1     1    18    10    25     3     0     3    99.0   33.651  106.904   1383.7    740.0
     1     1    18    10    25     4     0     2   100.0   33.364  106.829    944.2    822.4
     1     1    18    10    25     5     0     1   101.0   33.164  106.780    652.9    864.0
     1     1    18    10    25     6     0     0   102.0   33.025  106.745    453.6    893.7
     1     1    18    10    25     7     0     1   103.0   32.919  106.711    311.6    906.8
     1     1    18    10    25     8     0     2   104.0   32.837  106.680    206.3    914.8
     1     1    18    10    25     9     0     3   105.0   32.779  106.654    130.9    921.8
     1     1    18    10    25    10     0     2   106.0   32.739  106.636     87.6    927.0
     1     1    18    10    25    11     0     1   107.0   32.709  106.625     70.1    928.0
     1     1    18    10    25    12     0     0   108.0   32.689  106.621     68.6    928.2
     1     1    18    10    25    13     0     1   109.0   32.668  106.619     77.1    927.0
     1     1    18    10    25    14     0     2   110.0   32.641  106.614     92.0    925.8
     1     1    18    10    25    15     0     3   111.0   32.607  106.606    114.2    923.9
     1     1    18    10    25    16     0     2   112.0   32.568  106.592    139.4    920.8
     1     1    18    10    25    17     0     1   113.0   32.527  106.571    161.3    917.9
     1     1    18    10    25    18     0     0   114.0   32.482  106.542    176.4    915.7
     1     1    18    10    25    19     0     1   115.0   32.433  106.510    181.8    914.7
     1     1    18    10    25    20     0     2   116.0   32.382  106.476    176.4    914.9
     1     1    18    10    25    21     0     3   117.0   32.326  106.440    158.5    916.8
     1     1    18    10    25    22     0     2   118.0   32.268  106.409    130.8    921.2
     1     1    18    10    25    23     0     1   119.0   32.210  106.390    102.3    925.2
     1     1    18    10    26     0     0     0   120.0   32.154  106.382     77.4    929.0
