# Supplementary material for: Migration of wheat stripe rust from the primary oversummering region to neighboring regions in China
Source: Commun Biol. 2025 Mar 3;8:350. doi: 10.1038/s42003-025-07789-3 (PMC11876435; doi:10.1038/s42003-025-07789-3)
Supplement: Supplementary file 4 — Supplementary Data 2 [file 42003_2025_7789_MOESM4_ESM.zip › Eastern_Liupan_Mountain/Autumn/PL18102106]

     5     1
    GDAS    18    10     1     0     0
    GDAS    18    10     8     0     0
    GDAS    18    10    15     0     0
    GDAS    18    10    22     0     0
    GDAS    18    10    29     0     0
     1 FORWARD  OMEGA   
    18    10    21     6   35.198  106.551   100.0
     1 PRESSURE
     1     1    18    10    21     6     0     0     0.0   35.198  106.551    100.0    842.7
     1     1    18    10    21     7     0     1     1.0   35.218  106.529    118.2    839.6
     1     1    18    10    21     8     0     2     2.0   35.234  106.503    143.4    835.4
     1     1    18    10    21     9     0     3     3.0   35.245  106.473    177.4    829.8
     1     1    18    10    21    10     0     2     4.0   35.254  106.444    216.6    824.0
     1     1    18    10    21    11     0     1     5.0   35.264  106.423    253.6    819.3
     1     1    18    10    21    12     0     0     6.0   35.272  106.408    284.3    815.0
     1     1    18    10    21    13     0     1     7.0   35.274  106.397    311.2    812.4
     1     1    18    10    21    14     0     2     8.0   35.265  106.394    338.9    810.0
     1     1    18    10    21    15     0     3     9.0   35.248  106.397    368.3    808.1
     1     1    18    10    21    16     0     2    10.0   35.221  106.405    392.7    806.3
     1     1    18    10    21    17     0     1    11.0   35.183  106.411    405.0    806.4
     1     1    18    10    21    18     0     0    12.0   35.138  106.414    406.5    807.7
     1     1    18    10    21    19     0     1    13.0   35.085  106.406    398.0    809.6
     1     1    18    10    21    20     0     2    14.0   35.026  106.375    380.7    811.4
     1     1    18    10    21    21     0     3    15.0   34.963  106.319    356.6    812.1
     1     1    18    10    21    22     0     2    16.0   34.903  106.249    333.0    813.0
     1     1    18    10    21    23     0     1    17.0   34.847  106.176    314.8    813.3
     1     1    18    10    22     0     0     0    18.0   34.795  106.099    303.0    813.4
     1     1    18    10    22     1     0     1    19.0   34.744  106.023    306.9    813.2
     1     1    18    10    22     2     0     2    20.0   34.687  105.953    330.6    810.2
     1     1    18    10    22     3     0     3    21.0   34.619  105.886    366.9    806.4
     1     1    18    10    22     4     0     2    22.0   34.545  105.811    404.2    801.3
     1     1    18    10    22     5     0     1    23.0   34.471  105.721    434.0    796.6
     1     1    18    10    22     6     0     0    24.0   34.393  105.615    457.5    792.0
     1     1    18    10    22     7     0     1    25.0   34.319  105.497    470.0    787.2
     1     1    18    10    22     8     0     2    26.0   34.255  105.375    462.5    784.0
     1     1    18    10    22     9     0     3    27.0   34.203  105.258    430.6    783.0
     1     1    18    10    22    10     0     2    28.0   34.162  105.157    375.6    785.4
     1     1    18    10    22    11     0     1    29.0   34.127  105.079    297.2    789.9
     1     1    18    10    22    12     0     0    30.0   34.097  105.029    197.9    798.4
     1     1    18    10    22    13     0     1    31.0   34.075  105.005    114.8    809.1
     1     1    18    10    22    14     0     2    32.0   34.062  104.999     64.6    815.3
     1     1    18    10    22    15     0     3    33.0   34.061  105.004     35.6    818.1
     1     1    18    10    22    16     0     2    34.0   34.062  105.020     19.8    819.0
     1     1    18    10    22    17     0     1    35.0   34.057  105.049     10.2    819.6
     1     1    18    10    22    18     0     0    36.0   34.046  105.089      4.5    820.3
     1     1    18    10    22    19     0     1    37.0   34.032  105.133      0.0    822.3
     1     1    18    10    22    20     0     2    38.0   34.023  105.174      0.0    824.1
     1     1    18    10    22    21     0     3    39.0   34.018  105.213      0.0    825.8
     1     1    18    10    22    22     0     2    40.0   34.015  105.243      0.0    827.0
     1     1    18    10    22    23     0     1    41.0   34.011  105.259      0.0    827.6
     1     1    18    10    23     0     0     0    42.0   34.007  105.264      0.0    827.6
     1     1    18    10    23     1     0     1    43.0   34.016  105.255      0.0    826.9
     1     1    18    10    23     2     0     2    44.0   34.051  105.233      0.0    825.4
     1     1    18    10    23     3     0     3    45.0   34.113  105.196      0.0    822.9
     1     1    18    10    23     4     0     2    46.0   34.196  105.144      1.1    818.9
     1     1    18    10    23     5     0     1    47.0   34.293  105.076      4.8    814.4
     1     1    18    10    23     6     0     0    48.0   34.402  104.989     12.0    809.0
     1     1    18    10    23     7     0     1    49.0   34.514  104.885     33.9    798.4
     1     1    18    10    23     8     0     2    50.0   34.621  104.767     85.1    783.4
     1     1    18    10    23     9     0     3    51.0   34.716  104.636    150.9    765.8
     1     1    18    10    23    10     0     2    52.0   34.789  104.509    215.9    749.6
     1     1    18    10    23    11     0     1    53.0   34.844  104.403    265.9    736.5
     1     1    18    10    23    12     0     0    54.0   34.892  104.318    288.7    727.4
     1     1    18    10    23    13     0     1    55.0   34.938  104.251    284.1    723.1
     1     1    18    10    23    14     0     2    56.0   34.991  104.196    258.1    721.2
     1     1    18    10    23    15     0     3    57.0   35.054  104.152    216.0    725.9
     1     1    18    10    23    16     0     2    58.0   35.119  104.114    177.9    732.8
     1     1    18    10    23    17     0     1    59.0   35.181  104.082    154.0    737.6
     1     1    18    10    23    18     0     0    60.0   35.239  104.057    141.5    742.0
     1     1    18    10    23    19     0     1    61.0   35.296  104.036    136.1    745.5
     1     1    18    10    23    20     0     2    62.0   35.351  104.016    134.5    749.2
     1     1    18    10    23    21     0     3    63.0   35.403  103.999    136.8    752.5
     1     1    18    10    23    22     0     2    64.0   35.457  103.974    140.5    755.3
     1     1    18    10    23    23     0     1    65.0   35.514  103.930    143.6    758.0
     1     1    18    10    24     0     0     0    66.0   35.575  103.868    146.1    760.6
     1     1    18    10    24     1     0     1    67.0   35.620  103.800    161.5    762.1
     1     1    18    10    24     2     0     2    68.0   35.639  103.740    204.1    757.7
     1     1    18    10    24     3     0     3    69.0   35.635  103.690    278.9    749.1
     1     1    18    10    24     4     0     2    70.0   35.614  103.638    387.9    735.6
     1     1    18    10    24     5     0     1    71.0   35.587  103.569    528.1    717.9
     1     1    18    10    24     6     0     0    72.0   35.561  103.479    693.5    697.7
     1     1    18    10    24     7     0     1    73.0   35.541  103.378    876.7    676.6
     1     1    18    10    24     8     0     2    74.0   35.534  103.284   1071.4    656.6
     1     1    18    10    24     9     0     3    75.0   35.545  103.216   1268.7    638.4
     1     1    18    10    24    10     0     2    76.0   35.571  103.198   1452.4    624.8
     1     1    18    10    24    11     0     1    77.0   35.602  103.240   1610.4    616.5
     1     1    18    10    24    12     0     0    78.0   35.630  103.334   1739.4    611.8
     1     1    18    10    24    13     0     1    79.0   35.647  103.460   1861.7    609.2
     1     1    18    10    24    14     0     2    80.0   35.652  103.613   2000.8    604.0
     1     1    18    10    24    15     0     3    81.0   35.647  103.800   2161.7    597.0
     1     1    18    10    24    16     0     2    82.0   35.628  104.026   2342.3    588.2
     1     1    18    10    24    17     0     1    83.0   35.588  104.296   2520.6    577.6
     1     1    18    10    24    18     0     0    84.0   35.523  104.617   2675.1    570.9
     1     1    18    10    24    19     0     1    85.0   35.419  104.983   2752.8    570.8
     1     1    18    10    24    20     0     2    86.0   35.281  105.342   2756.8    576.8
     1     1    18    10    24    21     0     3    87.0   35.147  105.664   2789.6    580.2
     1     1    18    10    24    22     0     2    88.0   35.023  105.954   2871.1    580.6
     1     1    18    10    24    23     0     1    89.0   34.891  106.248   2938.7    581.6
     1     1    18    10    25     0     0     0    90.0   34.734  106.555   2867.4    591.4
     1     1    18    10    25     1     0     1    91.0   34.551  106.847   2609.9    613.1
     1     1    18    10    25     2     0     2    92.0   34.326  107.078   2226.0    643.2
     1     1    18    10    25     3     0     3    93.0   34.028  107.183   1799.9    676.5
     1     1    18    10    25     4     0     2    94.0   33.702  107.163   1363.7    741.5
     1     1    18    10    25     5     0     1    95.0   33.438  107.089    942.5    809.3
     1     1    18    10    25     6     0     0    96.0   33.269  107.027    606.0    861.7
     1     1    18    10    25     7     0     1    97.0   33.167  106.981    371.3    898.1
     1     1    18    10    25     8     0     2    98.0   33.110  106.945    214.9    918.7
     1     1    18    10    25     9     0     3    99.0   33.084  106.916    116.0    928.5
     1     1    18    10    25    10     0     2   100.0   33.076  106.893     59.9    934.8
     1     1    18    10    25    11     0     1   101.0   33.073  106.877     30.2    936.0
     1     1    18    10    25    12     0     0   102.0   33.072  106.867     10.2    938.0
     1     1    18    10    25    13     0     1   103.0   33.069  106.859      0.0    938.3
     1     1    18    10    25    14     0     2   104.0   33.056  106.849      0.0    939.4
     1     1    18    10    25    15     0     3   105.0   33.035  106.837      0.0    941.4
     1     1    18    10    25    16     0     2   106.0   33.012  106.824      0.0    944.3
     1     1    18    10    25    17     0     1   107.0   32.992  106.811      0.0    945.8
     1     1    18    10    25    18     0     0   108.0   32.973  106.796      0.0    946.0
     1     1    18    10    25    19     0     1   109.0   32.955  106.782      0.0    945.3
     1     1    18    10    25    20     0     2   110.0   32.937  106.772      0.0    944.7
     1     1    18    10    25    21     0     3   111.0   32.920  106.766      0.0    944.4
     1     1    18    10    25    22     0     2   112.0   32.904  106.763      0.0    944.5
     1     1    18    10    25    23     0     1   113.0   32.888  106.763      0.0    944.8
     1     1    18    10    26     0     0     0   114.0   32.873  106.767      0.0    945.3
     1     1    18    10    26     1     0     1   115.0   32.858  106.764      0.6    944.9
     1     1    18    10    26     2     0     2   116.0   32.842  106.743      2.3    943.9
     1     1    18    10    26     3     0     3   117.0   32.824  106.707      5.0    942.4
     1     1    18    10    26     4     0     2   118.0   32.805  106.661      8.7    939.9
     1     1    18    10    26     5     0     1   119.0   32.790  106.612     14.8    936.8
     1     1    18    10    26     6     0     0   120.0   32.779  106.559     27.6    932.7
