# Supplementary material for: Migration of wheat stripe rust from the primary oversummering region to neighboring regions in China
Source: Commun Biol. 2025 Mar 3;8:350. doi: 10.1038/s42003-025-07789-3 (PMC11876435; doi:10.1038/s42003-025-07789-3)
Supplement: Supplementary file 4 — Supplementary Data 2 [file 42003_2025_7789_MOESM4_ESM.zip › Eastern_Liupan_Mountain/Autumn/PL18102112]

     5     1
    GDAS    18    10     1     0     0
    GDAS    18    10     8     0     0
    GDAS    18    10    15     0     0
    GDAS    18    10    22     0     0
    GDAS    18    10    29     0     0
     1 FORWARD  OMEGA   
    18    10    21    12   35.198  106.551   100.0
     1 PRESSURE
     1     1    18    10    21    12     0     0     0.0   35.198  106.551    100.0    843.3
     1     1    18    10    21    13     0     1     1.0   35.222  106.546    117.0    841.0
     1     1    18    10    21    14     0     2     2.0   35.238  106.546    134.8    839.0
     1     1    18    10    21    15     0     3     3.0   35.246  106.553    152.9    837.1
     1     1    18    10    21    16     0     2     4.0   35.243  106.565    167.0    835.9
     1     1    18    10    21    17     0     1     5.0   35.227  106.581    171.8    836.6
     1     1    18    10    21    18     0     0     6.0   35.197  106.599    166.5    838.8
     1     1    18    10    21    19     0     1     7.0   35.154  106.611    151.6    842.2
     1     1    18    10    21    20     0     2     8.0   35.100  106.611    129.6    846.4
     1     1    18    10    21    21     0     3     9.0   35.037  106.596    103.4    849.9
     1     1    18    10    21    22     0     2    10.0   34.978  106.576     79.5    852.9
     1     1    18    10    21    23     0     1    11.0   34.926  106.563     61.0    854.1
     1     1    18    10    22     0     0     0    12.0   34.880  106.557     46.3    855.0
     1     1    18    10    22     1     0     1    13.0   34.827  106.550     34.5    855.4
     1     1    18    10    22     2     0     2    14.0   34.757  106.528     25.0    855.3
     1     1    18    10    22     3     0     3    15.0   34.670  106.491     17.8    854.9
     1     1    18    10    22     4     0     2    16.0   34.577  106.445     12.8    853.8
     1     1    18    10    22     5     0     1    17.0   34.487  106.390      9.3    852.8
     1     1    18    10    22     6     0     0    18.0   34.400  106.326      6.9    851.9
     1     1    18    10    22     7     0     1    19.0   34.326  106.253      5.1    852.1
     1     1    18    10    22     8     0     2    20.0   34.268  106.171      4.1    853.0
     1     1    18    10    22     9     0     3    21.0   34.226  106.082      3.8    854.2
     1     1    18    10    22    10     0     2    22.0   34.193  105.999      3.6    855.8
     1     1    18    10    22    11     0     1    23.0   34.158  105.936      2.3    854.4
     1     1    18    10    22    12     0     0    24.0   34.120  105.896      0.0    853.9
     1     1    18    10    22    13     0     1    25.0   34.079  105.871      0.0    854.7
     1     1    18    10    22    14     0     2    26.0   34.040  105.849      0.0    855.7
     1     1    18    10    22    15     0     3    27.0   34.004  105.830      0.0    856.9
     1     1    18    10    22    16     0     2    28.0   33.971  105.816      0.0    857.2
     1     1    18    10    22    17     0     1    29.0   33.942  105.806      0.0    857.6
     1     1    18    10    22    18     0     0    30.0   33.914  105.800      0.0    858.0
     1     1    18    10    22    19     0     1    31.0   33.889  105.798      0.0    858.8
     1     1    18    10    22    20     0     2    32.0   33.868  105.800      0.0    859.6
     1     1    18    10    22    21     0     3    33.0   33.849  105.807      0.0    860.5
     1     1    18    10    22    22     0     2    34.0   33.832  105.810      0.0    860.5
     1     1    18    10    22    23     0     1    35.0   33.818  105.804      0.0    860.0
     1     1    18    10    23     0     0     0    36.0   33.806  105.789      0.0    859.0
     1     1    18    10    23     1     0     1    37.0   33.807  105.768      0.0    857.8
     1     1    18    10    23     2     0     2    38.0   33.834  105.744      2.0    855.3
     1     1    18    10    23     3     0     3    39.0   33.886  105.714      6.3    851.6
     1     1    18    10    23     4     0     2    40.0   33.961  105.678     15.1    846.2
     1     1    18    10    23     5     0     1    41.0   34.061  105.633     46.5    838.5
     1     1    18    10    23     6     0     0    42.0   34.192  105.581    134.4    825.5
     1     1    18    10    23     7     0     1    43.0   34.354  105.525    248.7    804.5
     1     1    18    10    23     8     0     2    44.0   34.531  105.460    337.5    790.3
     1     1    18    10    23     9     0     3    45.0   34.721  105.383    407.3    778.5
     1     1    18    10    23    10     0     2    46.0   34.922  105.298    466.2    768.2
     1     1    18    10    23    11     0     1    47.0   35.128  105.227    515.7    761.3
     1     1    18    10    23    12     0     0    48.0   35.339  105.178    552.2    758.3
     1     1    18    10    23    13     0     1    49.0   35.546  105.139    568.8    757.5
     1     1    18    10    23    14     0     2    50.0   35.732  105.093    558.4    759.7
     1     1    18    10    23    15     0     3    51.0   35.895  105.030    513.9    765.6
     1     1    18    10    23    16     0     2    52.0   36.038  104.950    455.2    775.1
     1     1    18    10    23    17     0     1    53.0   36.167  104.872    415.6    780.9
     1     1    18    10    23    18     0     0    54.0   36.285  104.814    401.2    781.7
     1     1    18    10    23    19     0     1    55.0   36.397  104.775    402.2    781.0
     1     1    18    10    23    20     0     2    56.0   36.508  104.752    412.5    779.5
     1     1    18    10    23    21     0     3    57.0   36.618  104.742    429.4    777.6
     1     1    18    10    23    22     0     2    58.0   36.729  104.741    457.4    775.6
     1     1    18    10    23    23     0     1    59.0   36.838  104.746    504.8    771.8
     1     1    18    10    24     0     0     0    60.0   36.938  104.757    580.3    766.0
     1     1    18    10    24     1     0     1    61.0   37.003  104.780    695.8    756.8
     1     1    18    10    24     2     0     2    62.0   37.017  104.813    864.7    743.2
     1     1    18    10    24     3     0     3    63.0   36.995  104.843   1093.7    723.2
     1     1    18    10    24     4     0     2    64.0   36.980  104.841   1350.1    697.1
     1     1    18    10    24     5     0     1    65.0   36.999  104.804   1581.5    675.2
     1     1    18    10    24     6     0     0    66.0   37.053  104.742   1776.2    658.7
     1     1    18    10    24     7     0     1    67.0   37.124  104.673   1965.9    646.9
     1     1    18    10    24     8     0     2    68.0   37.214  104.622   2200.5    630.2
     1     1    18    10    24     9     0     3    69.0   37.335  104.611   2486.2    610.9
     1     1    18    10    24    10     0     2    70.0   37.476  104.679   2774.5    590.3
