# Supplementary material for: Migration of wheat stripe rust from the primary oversummering region to neighboring regions in China
Source: Commun Biol. 2025 Mar 3;8:350. doi: 10.1038/s42003-025-07789-3 (PMC11876435; doi:10.1038/s42003-025-07789-3)
Supplement: Supplementary file 4 — Supplementary Data 2 [file 42003_2025_7789_MOESM4_ESM.zip › Eastern_Liupan_Mountain/Autumn/PL18102118]

     5     1
    GDAS    18    10     1     0     0
    GDAS    18    10     8     0     0
    GDAS    18    10    15     0     0
    GDAS    18    10    22     0     0
    GDAS    18    10    29     0     0
     1 FORWARD  OMEGA   
    18    10    21    18   35.198  106.551   100.0
     1 PRESSURE
     1     1    18    10    21    18     0     0     0.0   35.198  106.551    100.0    844.0
     1     1    18    10    21    19     0     1     1.0   35.162  106.554     92.6    845.6
     1     1    18    10    21    20     0     2     2.0   35.118  106.547     81.0    847.7
     1     1    18    10    21    21     0     3     3.0   35.068  106.528     66.9    849.8
     1     1    18    10    21    22     0     2     4.0   35.021  106.505     54.3    852.2
     1     1    18    10    21    23     0     1     5.0   34.980  106.485     44.2    852.7
     1     1    18    10    22     0     0     0     6.0   34.941  106.472     35.4    852.8
     1     1    18    10    22     1     0     1     7.0   34.894  106.458     28.1    853.2
     1     1    18    10    22     2     0     2     8.0   34.830  106.434     22.4    853.1
     1     1    18    10    22     3     0     3     9.0   34.750  106.400     17.8    853.1
     1     1    18    10    22     4     0     2    10.0   34.663  106.358     14.2    852.0
     1     1    18    10    22     5     0     1    11.0   34.579  106.309     11.5    851.2
     1     1    18    10    22     6     0     0    12.0   34.500  106.252      9.8    850.5
     1     1    18    10    22     7     0     1    13.0   34.431  106.184      8.8    850.6
     1     1    18    10    22     8     0     2    14.0   34.380  106.105      8.6    851.0
     1     1    18    10    22     9     0     3    15.0   34.345  106.017      9.0    851.6
     1     1    18    10    22    10     0     2    16.0   34.318  105.935      9.2    849.9
     1     1    18    10    22    11     0     1    17.0   34.292  105.874      8.2    848.5
     1     1    18    10    22    12     0     0    18.0   34.265  105.837      6.0    847.9
     1     1    18    10    22    13     0     1    19.0   34.237  105.812      3.5    848.3
     1     1    18    10    22    14     0     2    20.0   34.212  105.790      1.5    848.8
     1     1    18    10    22    15     0     3    21.0   34.190  105.769      0.2    849.3
     1     1    18    10    22    16     0     2    22.0   34.170  105.752      0.0    848.8
     1     1    18    10    22    17     0     1    23.0   34.149  105.739      0.0    848.4
     1     1    18    10    22    18     0     0    24.0   34.127  105.729      0.0    848.1
     1     1    18    10    22    19     0     1    25.0   34.105  105.724      0.0    848.3
     1     1    18    10    22    20     0     2    26.0   34.086  105.724      0.0    848.6
     1     1    18    10    22    21     0     3    27.0   34.069  105.729      0.0    849.0
     1     1    18    10    22    22     0     2    28.0   34.053  105.730      0.0    848.6
     1     1    18    10    22    23     0     1    29.0   34.039  105.723      0.0    847.9
     1     1    18    10    23     0     0     0    30.0   34.026  105.707      0.0    846.6
     1     1    18    10    23     1     0     1    31.0   34.027  105.685      0.0    845.5
     1     1    18    10    23     2     0     2    32.0   34.055  105.658      1.7    843.6
     1     1    18    10    23     3     0     3    33.0   34.112  105.626      5.3    840.9
     1     1    18    10    23     4     0     2    34.0   34.195  105.588     11.6    837.0
     1     1    18    10    23     5     0     1    35.0   34.301  105.543     30.8    830.8
     1     1    18    10    23     6     0     0    36.0   34.438  105.491     88.3    821.0
     1     1    18    10    23     7     0     1    37.0   34.600  105.429    181.2    805.0
     1     1    18    10    23     8     0     2    38.0   34.779  105.353    272.8    790.1
     1     1    18    10    23     9     0     3    39.0   34.972  105.253    357.2    776.8
     1     1    18    10    23    10     0     2    40.0   35.165  105.144    428.8    767.7
     1     1    18    10    23    11     0     1    41.0   35.352  105.054    482.9    763.5
     1     1    18    10    23    12     0     0    42.0   35.545  104.981    524.5    761.5
     1     1    18    10    23    13     0     1    43.0   35.736  104.912    547.1    760.0
     1     1    18    10    23    14     0     2    44.0   35.903  104.838    539.5    763.0
     1     1    18    10    23    15     0     3    45.0   36.048  104.760    503.0    769.1
     1     1    18    10    23    16     0     2    46.0   36.174  104.688    467.4    774.9
     1     1    18    10    23    17     0     1    47.0   36.289  104.634    455.2    775.2
     1     1    18    10    23    18     0     0    48.0   36.399  104.601    456.8    774.0
     1     1    18    10    23    19     0     1    49.0   36.507  104.585    464.6    772.4
     1     1    18    10    23    20     0     2    50.0   36.616  104.582    474.9    770.8
     1     1    18    10    23    21     0     3    51.0   36.728  104.589    487.0    769.4
     1     1    18    10    23    22     0     2    52.0   36.839  104.605    508.7    768.3
     1     1    18    10    23    23     0     1    53.0   36.943  104.626    552.0    765.3
     1     1    18    10    24     0     0     0    54.0   37.035  104.652    626.4    760.8
     1     1    18    10    24     1     0     1    55.0   37.092  104.681    738.1    753.3
     1     1    18    10    24     2     0     2    56.0   37.101  104.715    892.8    740.8
     1     1    18    10    24     3     0     3    57.0   37.073  104.744   1099.9    722.6
     1     1    18    10    24     4     0     2    58.0   37.047  104.746   1334.5    698.2
     1     1    18    10    24     5     0     1    59.0   37.053  104.713   1547.3    678.0
     1     1    18    10    24     6     0     0    60.0   37.090  104.651   1724.0    662.7
     1     1    18    10    24     7     0     1    61.0   37.141  104.579   1898.7    651.3
     1     1    18    10    24     8     0     2    62.0   37.211  104.519   2122.8    634.8
     1     1    18    10    24     9     0     3    63.0   37.314  104.495   2406.1    615.0
     1     1    18    10    24    10     0     2    64.0   37.441  104.550   2697.6    593.5
     1     1    18    10    24    11     0     1    65.0   37.568  104.689   2943.8    580.5
