# Supplementary material for: Migration of wheat stripe rust from the primary oversummering region to neighboring regions in China
Source: Commun Biol. 2025 Mar 3;8:350. doi: 10.1038/s42003-025-07789-3 (PMC11876435; doi:10.1038/s42003-025-07789-3)
Supplement: Supplementary file 4 — Supplementary Data 2 [file 42003_2025_7789_MOESM4_ESM.zip › Eastern_Liupan_Mountain/Autumn/PL18102200]

     5     1
    GDAS    18    10     1     0     0
    GDAS    18    10     8     0     0
    GDAS    18    10    15     0     0
    GDAS    18    10    22     0     0
    GDAS    18    10    29     0     0
     1 FORWARD  OMEGA   
    18    10    22     0   35.198  106.551   100.0
     1 PRESSURE
     1     1    18    10    22     0     0     0     0.0   35.198  106.551    100.0    845.1
     1     1    18    10    22     1     0     1     1.0   35.126  106.560     80.3    850.0
     1     1    18    10    22     2     0     2     2.0   35.042  106.553     65.3    853.8
     1     1    18    10    22     3     0     3     3.0   34.945  106.526     53.8    854.9
     1     1    18    10    22     4     0     2     4.0   34.842  106.488     43.8    852.9
     1     1    18    10    22     5     0     1     5.0   34.741  106.443     34.8    851.2
     1     1    18    10    22     6     0     0     6.0   34.644  106.391     27.4    849.9
     1     1    18    10    22     7     0     1     7.0   34.559  106.328     22.3    849.4
     1     1    18    10    22     8     0     2     8.0   34.493  106.253     19.7    849.0
     1     1    18    10    22     9     0     3     9.0   34.446  106.168     19.0    848.8
     1     1    18    10    22    10     0     2    10.0   34.413  106.086     18.8    848.8
     1     1    18    10    22    11     0     1    11.0   34.387  106.020     17.6    849.4
     1     1    18    10    22    12     0     0    12.0   34.364  105.974     14.7    849.4
     1     1    18    10    22    13     0     1    13.0   34.342  105.940     12.0    850.0
     1     1    18    10    22    14     0     2    14.0   34.321  105.910     10.4    850.3
     1     1    18    10    22    15     0     3    15.0   34.303  105.884      9.6    850.6
     1     1    18    10    22    16     0     2    16.0   34.285  105.859      9.1    849.9
     1     1    18    10    22    17     0     1    17.0   34.267  105.836      8.6    849.3
     1     1    18    10    22    18     0     0    18.0   34.248  105.815      7.9    848.7
     1     1    18    10    22    19     0     1    19.0   34.229  105.798      7.3    848.3
     1     1    18    10    22    20     0     2    20.0   34.212  105.786      6.6    848.1
     1     1    18    10    22    21     0     3    21.0   34.197  105.778      6.0    848.0
     1     1    18    10    22    22     0     2    22.0   34.183  105.768      5.3    847.1
     1     1    18    10    22    23     0     1    23.0   34.170  105.751      4.5    846.0
     1     1    18    10    23     0     0     0    24.0   34.158  105.727      3.5    844.5
     1     1    18    10    23     1     0     1    25.0   34.161  105.698      3.4    843.2
     1     1    18    10    23     2     0     2    26.0   34.193  105.668      5.3    841.1
     1     1    18    10    23     3     0     3    27.0   34.255  105.635      9.0    838.3
     1     1    18    10    23     4     0     2    28.0   34.344  105.598     17.5    833.8
     1     1    18    10    23     5     0     1    29.0   34.459  105.554     45.7    827.0
     1     1    18    10    23     6     0     0    30.0   34.606  105.504    116.1    815.6
     1     1    18    10    23     7     0     1    31.0   34.783  105.446    215.7    798.8
     1     1    18    10    23     8     0     2    32.0   34.976  105.371    310.3    784.0
     1     1    18    10    23     9     0     3    33.0   35.174  105.282    389.6    773.5
     1     1    18    10    23    10     0     2    34.0   35.364  105.198    447.8    767.5
     1     1    18    10    23    11     0     1    35.0   35.554  105.127    489.4    764.9
     1     1    18    10    23    12     0     0    36.0   35.758  105.061    519.8    764.5
     1     1    18    10    23    13     0     1    37.0   35.963  104.986    530.7    765.7
     1     1    18    10    23    14     0     2    38.0   36.139  104.906    521.9    768.9
     1     1    18    10    23    15     0     3    39.0   36.288  104.836    504.0    771.4
     1     1    18    10    23    16     0     2    40.0   36.423  104.781    493.9    773.4
     1     1    18    10    23    17     0     1    41.0   36.551  104.749    499.9    772.2
     1     1    18    10    23    18     0     0    42.0   36.675  104.743    514.9    770.5
     1     1    18    10    23    19     0     1    43.0   36.798  104.755    537.7    768.9
     1     1    18    10    23    20     0     2    44.0   36.919  104.777    570.4    766.6
     1     1    18    10    23    21     0     3    45.0   37.037  104.802    612.7    764.4
     1     1    18    10    23    22     0     2    46.0   37.145  104.823    670.7    763.6
     1     1    18    10    23    23     0     1    47.0   37.241  104.837    754.2    759.5
     1     1    18    10    24     0     0     0    48.0   37.327  104.846    870.4    752.3
     1     1    18    10    24     1     0     1    49.0   37.393  104.858   1022.6    740.7
     1     1    18    10    24     2     0     2    50.0   37.428  104.877   1214.6    725.1
     1     1    18    10    24     3     0     3    51.0   37.438  104.890   1455.2    705.2
     1     1    18    10    24     4     0     2    52.0   37.452  104.888   1713.5    680.0
     1     1    18    10    24     5     0     1    53.0   37.496  104.873   1939.1    660.8
     1     1    18    10    24     6     0     0    54.0   37.573  104.853   2122.6    647.3
     1     1    18    10    24     7     0     1    55.0   37.662  104.847   2286.9    638.1
     1     1    18    10    24     8     0     2    56.0   37.752  104.874   2461.8    626.8
     1     1    18    10    24     9     0     3    57.0   37.845  104.929   2657.3    614.7
     1     1    18    10    24    10     0     2    58.0   37.934  105.014   2855.5    600.4
     1     1    18    10    24    11     0     1    59.0   38.010  105.122   3010.5    593.3
