# Supplementary material for: Migration of wheat stripe rust from the primary oversummering region to neighboring regions in China
Source: Commun Biol. 2025 Mar 3;8:350. doi: 10.1038/s42003-025-07789-3 (PMC11876435; doi:10.1038/s42003-025-07789-3)
Supplement: Supplementary file 4 — Supplementary Data 2 [file 42003_2025_7789_MOESM4_ESM.zip › Eastern_Liupan_Mountain/Autumn/PL18102206]

     5     1
    GDAS    18    10     1     0     0
    GDAS    18    10     8     0     0
    GDAS    18    10    15     0     0
    GDAS    18    10    22     0     0
    GDAS    18    10    29     0     0
     1 FORWARD  OMEGA   
    18    10    22     6   35.198  106.551   100.0
     1 PRESSURE
     1     1    18    10    22     6     0     0     0.0   35.198  106.551    100.0    844.7
     1     1    18    10    22     7     0     1     1.0   35.071  106.521     89.1    847.6
     1     1    18    10    22     8     0     2     2.0   34.977  106.460     82.2    847.2
     1     1    18    10    22     9     0     3     3.0   34.912  106.376     80.9    843.6
     1     1    18    10    22    10     0     2     4.0   34.871  106.291     84.2    840.0
     1     1    18    10    22    11     0     1     5.0   34.851  106.221     88.6    837.2
     1     1    18    10    22    12     0     0     6.0   34.852  106.161     92.7    834.7
     1     1    18    10    22    13     0     1     7.0   34.869  106.107     96.4    832.0
     1     1    18    10    22    14     0     2     8.0   34.896  106.055     99.6    828.9
     1     1    18    10    22    15     0     3     9.0   34.933  106.003    100.8    825.5
     1     1    18    10    22    16     0     2    10.0   34.973  105.951    101.3    823.0
     1     1    18    10    22    17     0     1    11.0   35.012  105.897    103.3    820.4
     1     1    18    10    22    18     0     0    12.0   35.049  105.841    107.9    817.8
     1     1    18    10    22    19     0     1    13.0   35.091  105.785    114.6    814.8
     1     1    18    10    22    20     0     2    14.0   35.143  105.729    123.4    811.7
     1     1    18    10    22    21     0     3    15.0   35.205  105.674    134.0    808.4
     1     1    18    10    22    22     0     2    16.0   35.276  105.620    142.6    805.2
     1     1    18    10    22    23     0     1    17.0   35.348  105.569    146.9    803.2
     1     1    18    10    23     0     0     0    18.0   35.420  105.519    147.5    802.1
     1     1    18    10    23     1     0     1    19.0   35.506  105.477    150.0    801.3
     1     1    18    10    23     2     0     2    20.0   35.622  105.454    155.6    799.4
     1     1    18    10    23     3     0     3    21.0   35.768  105.456    160.2    797.4
     1     1    18    10    23     4     0     2    22.0   35.933  105.488    158.3    795.0
     1     1    18    10    23     5     0     1    23.0   36.099  105.554    152.5    796.9
     1     1    18    10    23     6     0     0    24.0   36.254  105.654    152.1    800.9
     1     1    18    10    23     7     0     1    25.0   36.389  105.771    158.0    803.5
     1     1    18    10    23     8     0     2    26.0   36.496  105.886    163.8    806.2
     1     1    18    10    23     9     0     3    27.0   36.570  105.998    163.8    809.1
     1     1    18    10    23    10     0     2    28.0   36.628  106.084    162.7    814.5
     1     1    18    10    23    11     0     1    29.0   36.678  106.126    162.4    817.5
     1     1    18    10    23    12     0     0    30.0   36.718  106.127    159.3    819.5
     1     1    18    10    23    13     0     1    31.0   36.756  106.116    152.6    822.1
     1     1    18    10    23    14     0     2    32.0   36.811  106.115    146.8    825.4
     1     1    18    10    23    15     0     3    33.0   36.885  106.126    143.2    829.2
     1     1    18    10    23    16     0     2    34.0   36.971  106.138    139.9    832.8
     1     1    18    10    23    17     0     1    35.0   37.059  106.146    132.4    836.9
     1     1    18    10    23    18     0     0    36.0   37.150  106.153    120.8    841.1
     1     1    18    10    23    19     0     1    37.0   37.237  106.155    109.5    844.5
     1     1    18    10    23    20     0     2    38.0   37.315  106.150    101.2    847.1
     1     1    18    10    23    21     0     3    39.0   37.384  106.136     95.0    849.6
     1     1    18    10    23    22     0     2    40.0   37.444  106.112     90.4    852.9
     1     1    18    10    23    23     0     1    41.0   37.496  106.072     87.6    856.0
     1     1    18    10    24     0     0     0    42.0   37.539  106.015     87.0    859.0
     1     1    18    10    24     1     0     1    43.0   37.572  105.951     88.4    859.3
     1     1    18    10    24     2     0     2    44.0   37.599  105.890     91.7    858.7
     1     1    18    10    24     3     0     3    45.0   37.616  105.835     98.1    857.5
     1     1    18    10    24     4     0     2    46.0   37.625  105.797    108.0    855.6
     1     1    18    10    24     5     0     1    47.0   37.626  105.784    120.5    853.8
     1     1    18    10    24     6     0     0    48.0   37.621  105.795    133.7    852.3
     1     1    18    10    24     7     0     1    49.0   37.598  105.824    146.1    850.3
     1     1    18    10    24     8     0     2    50.0   37.543  105.865    157.6    847.6
     1     1    18    10    24     9     0     3    51.0   37.456  105.916    168.0    843.9
     1     1    18    10    24    10     0     2    52.0   37.326  105.993    175.0    840.3
     1     1    18    10    24    11     0     1    53.0   37.150  106.107    183.2    833.9
     1     1    18    10    24    12     0     0    54.0   36.947  106.237    209.4    825.3
     1     1    18    10    24    13     0     1    55.0   36.762  106.370    250.4    815.6
     1     1    18    10    24    14     0     2    56.0   36.597  106.508    293.2    809.4
     1     1    18    10    24    15     0     3    57.0   36.428  106.666    338.3    806.7
     1     1    18    10    24    16     0     2    58.0   36.243  106.843    369.9    807.6
     1     1    18    10    24    17     0     1    59.0   36.012  107.041    353.5    817.2
     1     1    18    10    24    18     0     0    60.0   35.749  107.247    275.7    833.7
     1     1    18    10    24    19     0     1    61.0   35.523  107.412    178.5    855.4
     1     1    18    10    24    20     0     2    62.0   35.342  107.535    109.0    869.3
     1     1    18    10    24    21     0     3    63.0   35.188  107.643     69.1    878.1
     1     1    18    10    24    22     0     2    64.0   35.054  107.744     48.2    883.1
     1     1    18    10    24    23     0     1    65.0   34.931  107.832     44.4    883.2
     1     1    18    10    25     0     0     0    66.0   34.790  107.915     90.1    877.7
     1     1    18    10    25     1     0     1    67.0   34.602  107.999    238.5    859.6
     1     1    18    10    25     2     0     2    68.0   34.364  108.086    532.1    823.8
     1     1    18    10    25     3     0     3    69.0   34.096  108.157    979.1    774.9
     1     1    18    10    25     4     0     2    70.0   33.809  108.221   1502.2    725.3
     1     1    18    10    25     5     0     1    71.0   33.528  108.299   1870.0    700.1
     1     1    18    10    25     6     0     0    72.0   33.244  108.363   1995.5    704.0
     1     1    18    10    25     7     0     1    73.0   32.980  108.377   1935.8    723.4
     1     1    18    10    25     8     0     2    74.0   32.765  108.333   1843.8    733.9
     1     1    18    10    25     9     0     3    75.0   32.591  108.266   1796.7    733.1
     1     1    18    10    25    10     0     2    76.0   32.429  108.182   1753.4    733.7
     1     1    18    10    25    11     0     1    77.0   32.254  108.076   1698.7    740.9
     1     1    18    10    25    12     0     0    78.0   32.056  107.932   1652.9    748.3
     1     1    18    10    25    13     0     1    79.0   31.852  107.769   1633.6    759.0
     1     1    18    10    25    14     0     2    80.0   31.670  107.610   1637.4    769.2
     1     1    18    10    25    15     0     3    81.0   31.510  107.452   1657.6    777.2
     1     1    18    10    25    16     0     2    82.0   31.361  107.292   1685.7    783.2
     1     1    18    10    25    17     0     1    83.0   31.214  107.125   1715.6    790.0
     1     1    18    10    25    18     0     0    84.0   31.064  106.947   1751.2    795.7
     1     1    18    10    25    19     0     1    85.0   30.928  106.764   1778.9    793.6
     1     1    18    10    25    20     0     2    86.0   30.820  106.585   1789.7    792.0
     1     1    18    10    25    21     0     3    87.0   30.737  106.413   1785.1    792.2
     1     1    18    10    25    22     0     2    88.0   30.664  106.252   1777.3    795.0
     1     1    18    10    25    23     0     1    89.0   30.590  106.102   1781.6    795.9
     1     1    18    10    26     0     0     0    90.0   30.513  105.958   1799.4    795.1
     1     1    18    10    26     1     0     1    91.0   30.444  105.826   1819.9    791.8
     1     1    18    10    26     2     0     2    92.0   30.391  105.708   1836.2    790.0
     1     1    18    10    26     3     0     3    93.0   30.351  105.604   1853.8    788.1
     1     1    18    10    26     4     0     2    94.0   30.318  105.504   1875.7    785.0
     1     1    18    10    26     5     0     1    95.0   30.282  105.401   1902.6    781.4
     1     1    18    10    26     6     0     0    96.0   30.242  105.297   1933.9    777.3
     1     1    18    10    26     7     0     1    97.0   30.203  105.195   1970.4    772.8
     1     1    18    10    26     8     0     2    98.0   30.172  105.099   2014.1    767.6
     1     1    18    10    26     9     0     3    99.0   30.146  105.008   2068.6    761.6
     1     1    18    10    26    10     0     2   100.0   30.123  104.916   2116.8    754.9
     1     1    18    10    26    11     0     1   101.0   30.103  104.823   2143.3    752.2
     1     1    18    10    26    12     0     0   102.0   30.085  104.731   2154.4    751.0
     1     1    18    10    26    13     0     1   103.0   30.078  104.643   2159.7    750.4
     1     1    18    10    26    14     0     2   104.0   30.091  104.560   2161.6    749.4
     1     1    18    10    26    15     0     3   105.0   30.126  104.481   2155.4    749.0
     1     1    18    10    26    16     0     2   106.0   30.174  104.408   2140.4    749.2
     1     1    18    10    26    17     0     1   107.0   30.229  104.343   2115.7    750.1
     1     1    18    10    26    18     0     0   108.0   30.286  104.285   2077.4    752.2
     1     1    18    10    26    19     0     1   109.0   30.348  104.231   2031.5    755.9
     1     1    18    10    26    20     0     2   110.0   30.419  104.180   1984.7    758.8
     1     1    18    10    26    21     0     3   111.0   30.501  104.132   1935.5    761.9
     1     1    18    10    26    22     0     2   112.0   30.585  104.086   1872.4    765.8
     1     1    18    10    26    23     0     1   113.0   30.656  104.038   1786.1    773.2
     1     1    18    10    27     0     0     0   114.0   30.709  103.991   1680.7    780.9
     1     1    18    10    27     1     0     1   115.0   30.739  103.951   1561.8    784.3
     1     1    18    10    27     2     0     2   116.0   30.746  103.920   1440.3    789.7
     1     1    18    10    27     3     0     3   117.0   30.731  103.893   1319.9    796.3
     1     1    18    10    27     4     0     2   118.0   30.708  103.874   1194.9    804.5
     1     1    18    10    27     5     0     1   119.0   30.687  103.860   1061.5    815.9
     1     1    18    10    27     6     0     0   120.0   30.671  103.854    928.1    828.7
