# Supplementary material for: Migration of wheat stripe rust from the primary oversummering region to neighboring regions in China
Source: Commun Biol. 2025 Mar 3;8:350. doi: 10.1038/s42003-025-07789-3 (PMC11876435; doi:10.1038/s42003-025-07789-3)
Supplement: Supplementary file 4 — Supplementary Data 2 [file 42003_2025_7789_MOESM4_ESM.zip › Eastern_Liupan_Mountain/Autumn/PL18102212]

     5     1
    GDAS    18    10     1     0     0
    GDAS    18    10     8     0     0
    GDAS    18    10    15     0     0
    GDAS    18    10    22     0     0
    GDAS    18    10    29     0     0
     1 FORWARD  OMEGA   
    18    10    22    12   35.198  106.551   100.0
     1 PRESSURE
     1     1    18    10    22    12     0     0     0.0   35.198  106.551    100.0    844.7
     1     1    18    10    22    13     0     1     1.0   35.169  106.533     99.0    844.7
     1     1    18    10    22    14     0     2     2.0   35.156  106.512     98.5    843.8
     1     1    18    10    22    15     0     3     3.0   35.158  106.489     97.7    842.6
     1     1    18    10    22    16     0     2     4.0   35.171  106.467     96.0    841.2
     1     1    18    10    22    17     0     1     5.0   35.192  106.446     93.1    839.7
     1     1    18    10    22    18     0     0     6.0   35.220  106.427     89.6    838.2
     1     1    18    10    22    19     0     1     7.0   35.256  106.409     86.0    836.5
     1     1    18    10    22    20     0     2     8.0   35.300  106.393     83.0    834.5
     1     1    18    10    22    21     0     3     9.0   35.352  106.378     80.7    832.3
     1     1    18    10    22    22     0     2    10.0   35.411  106.363     79.5    830.1
     1     1    18    10    22    23     0     1    11.0   35.474  106.347     79.7    827.4
     1     1    18    10    23     0     0     0    12.0   35.541  106.329     81.0    824.4
     1     1    18    10    23     1     0     1    13.0   35.627  106.320     85.5    821.1
     1     1    18    10    23     2     0     2    14.0   35.753  106.330     97.4    816.8
     1     1    18    10    23     3     0     3    15.0   35.920  106.361    120.7    811.8
     1     1    18    10    23     4     0     2    16.0   36.114  106.411    156.4    811.1
     1     1    18    10    23     5     0     1    17.0   36.312  106.478    198.7    813.4
     1     1    18    10    23     6     0     0    18.0   36.508  106.561    249.1    814.5
     1     1    18    10    23     7     0     1    19.0   36.700  106.649    312.7    812.0
     1     1    18    10    23     8     0     2    20.0   36.891  106.734    400.2    806.6
     1     1    18    10    23     9     0     3    21.0   37.083  106.835    520.2    795.7
     1     1    18    10    23    10     0     2    22.0   37.276  106.976    640.4    783.2
     1     1    18    10    23    11     0     1    23.0   37.457  107.158    716.5    777.7
     1     1    18    10    23    12     0     0    24.0   37.611  107.369    752.0    779.3
     1     1    18    10    23    13     0     1    25.0   37.741  107.612    775.3    781.3
     1     1    18    10    23    14     0     2    26.0   37.858  107.898    807.5    782.5
     1     1    18    10    23    15     0     3    27.0   37.960  108.223    863.4    783.6
     1     1    18    10    23    16     0     2    28.0   38.033  108.560    933.2    781.8
     1     1    18    10    23    17     0     1    29.0   38.076  108.895   1000.5    780.2
     1     1    18    10    23    18     0     0    30.0   38.106  109.230   1055.7    778.7
     1     1    18    10    23    19     0     1    31.0   38.141  109.557   1099.3    778.1
     1     1    18    10    23    20     0     2    32.0   38.186  109.864   1129.9    777.1
     1     1    18    10    23    21     0     3    33.0   38.237  110.154   1149.4    775.8
     1     1    18    10    23    22     0     2    34.0   38.295  110.435   1174.2    773.9
     1     1    18    10    23    23     0     1    35.0   38.359  110.710   1215.7    770.2
     1     1    18    10    24     0     0     0    36.0   38.419  110.979   1272.6    766.4
     1     1    18    10    24     1     0     1    37.0   38.472  111.259   1315.4    750.9
     1     1    18    10    24     2     0     2    38.0   38.516  111.565   1326.3    737.5
     1     1    18    10    24     3     0     3    39.0   38.549  111.895   1313.6    724.5
     1     1    18    10    24     4     0     2    40.0   38.581  112.217   1296.5    726.5
     1     1    18    10    24     5     0     1    41.0   38.620  112.493   1274.5    735.4
     1     1    18    10    24     6     0     0    42.0   38.667  112.718   1243.9    744.2
     1     1    18    10    24     7     0     1    43.0   38.724  112.900   1201.9    753.3
     1     1    18    10    24     8     0     2    44.0   38.796  113.045   1157.7    764.0
     1     1    18    10    24     9     0     3    45.0   38.890  113.153   1132.8    771.9
     1     1    18    10    24    10     0     2    46.0   39.008  113.248   1129.1    773.3
     1     1    18    10    24    11     0     1    47.0   39.148  113.355   1132.7    774.4
     1     1    18    10    24    12     0     0    48.0   39.307  113.485   1135.2    776.3
     1     1    18    10    24    13     0     1    49.0   39.473  113.641   1133.8    780.0
     1     1    18    10    24    14     0     2    50.0   39.633  113.832   1109.5    784.6
     1     1    18    10    24    15     0     3    51.0   39.779  114.051   1015.7    794.2
     1     1    18    10    24    16     0     2    52.0   39.914  114.277    854.3    804.7
     1     1    18    10    24    17     0     1    53.0   40.043  114.498    671.7    812.7
     1     1    18    10    24    18     0     0    54.0   40.175  114.695    509.8    823.9
     1     1    18    10    24    19     0     1    55.0   40.317  114.856    386.4    831.1
     1     1    18    10    24    20     0     2    56.0   40.469  114.969    307.9    838.7
     1     1    18    10    24    21     0     3    57.0   40.622  115.053    294.7    844.3
     1     1    18    10    24    22     0     2    58.0   40.778  115.140    349.2    842.3
     1     1    18    10    24    23     0     1    59.0   40.953  115.268    476.4    832.1
     1     1    18    10    25     0     0     0    60.0   41.136  115.512    650.5    812.5
     1     1    18    10    25     1     0     1    61.0   41.284  115.882    780.9    796.1
     1     1    18    10    25     2     0     2    62.0   41.413  116.291    876.6    798.2
     1     1    18    10    25     3     0     3    63.0   41.557  116.688   1060.5    788.1
     1     1    18    10    25     4     0     2    64.0   41.711  117.096   1314.3    754.4
     1     1    18    10    25     5     0     1    65.0   41.897  117.541   1515.5    726.6
     1     1    18    10    25     6     0     0    66.0   42.143  118.001   1612.6    715.7
     1     1    18    10    25     7     0     1    67.0   42.389  118.500   1678.1    735.5
     1     1    18    10    25     8     0     2    68.0   42.632  119.020   1944.7    739.9
     1     1    18    10    25     9     0     3    69.0   42.959  119.530   2354.7    705.9
     1     1    18    10    25    10     0     2    70.0   43.334  120.051   2683.8    680.6
     1     1    18    10    25    11     0     1    71.0   43.679  120.568   2876.3    668.7
     1     1    18    10    25    12     0     0    72.0   43.972  121.121   2810.2    672.1
     1     1    18    10    25    13     0     1    73.0   44.226  121.651   2655.2    717.8
     1     1    18    10    25    14     0     2    74.0   44.537  122.101   2626.1    710.2
     1     1    18    10    25    15     0     3    75.0   44.862  122.532   2604.8    714.3
     1     1    18    10    25    16     0     2    76.0   45.222  122.904   2633.8    713.5
     1     1    18    10    25    17     0     1    77.0   45.636  123.219   2684.6    704.2
     1     1    18    10    25    18     0     0    78.0   46.073  123.502   2720.5    702.0
     1     1    18    10    25    19     0     1    79.0   46.523  123.746   2772.8    697.4
     1     1    18    10    25    20     0     2    80.0   47.007  123.933   2868.0    687.3
     1     1    18    10    25    21     0     3    81.0   47.518  124.059   3006.7    673.6
     1     1    18    10    25    22     0     2    82.0   48.048  124.152   3139.1    656.8
