# Supplementary material for: Migration of wheat stripe rust from the primary oversummering region to neighboring regions in China
Source: Commun Biol. 2025 Mar 3;8:350. doi: 10.1038/s42003-025-07789-3 (PMC11876435; doi:10.1038/s42003-025-07789-3)
Supplement: Supplementary file 4 — Supplementary Data 2 [file 42003_2025_7789_MOESM4_ESM.zip › Eastern_Liupan_Mountain/Autumn/PL18102218]

     5     1
    GDAS    18    10     1     0     0
    GDAS    18    10     8     0     0
    GDAS    18    10    15     0     0
    GDAS    18    10    22     0     0
    GDAS    18    10    29     0     0
     1 FORWARD  OMEGA   
    18    10    22    18   35.198  106.551   100.0
     1 PRESSURE
     1     1    18    10    22    18     0     0     0.0   35.198  106.551    100.0    843.9
     1     1    18    10    22    19     0     1     1.0   35.230  106.534     95.7    842.4
     1     1    18    10    22    20     0     2     2.0   35.271  106.517     92.6    840.6
     1     1    18    10    22    21     0     3     3.0   35.321  106.502     90.9    838.4
     1     1    18    10    22    22     0     2     4.0   35.379  106.485     91.4    836.0
     1     1    18    10    22    23     0     1     5.0   35.441  106.466     93.9    833.1
     1     1    18    10    23     0     0     0     6.0   35.508  106.445     98.2    829.7
     1     1    18    10    23     1     0     1     7.0   35.597  106.430    106.9    825.8
     1     1    18    10    23     2     0     2     8.0   35.724  106.434    125.2    820.9
     1     1    18    10    23     3     0     3     9.0   35.894  106.456    156.7    814.3
     1     1    18    10    23     4     0     2    10.0   36.093  106.500    200.0    810.6
     1     1    18    10    23     5     0     1    11.0   36.299  106.561    249.9    811.6
     1     1    18    10    23     6     0     0    12.0   36.505  106.640    309.0    810.3
     1     1    18    10    23     7     0     1    13.0   36.713  106.728    386.2    806.6
     1     1    18    10    23     8     0     2    14.0   36.922  106.822    494.4    797.8
     1     1    18    10    23     9     0     3    15.0   37.126  106.949    634.7    784.6
     1     1    18    10    23    10     0     2    16.0   37.312  107.129    755.8    771.6
     1     1    18    10    23    11     0     1    17.0   37.472  107.345    813.0    770.5
     1     1    18    10    23    12     0     0    18.0   37.603  107.584    837.8    773.2
     1     1    18    10    23    13     0     1    19.0   37.713  107.853    857.6    775.0
     1     1    18    10    23    14     0     2    20.0   37.813  108.158    889.1    777.6
     1     1    18    10    23    15     0     3    21.0   37.897  108.485    944.7    779.7
     1     1    18    10    23    16     0     2    22.0   37.951  108.821   1018.4    778.5
     1     1    18    10    23    17     0     1    23.0   37.988  109.156   1092.2    776.8
     1     1    18    10    23    18     0     0    24.0   38.021  109.491   1152.4    774.0
     1     1    18    10    23    19     0     1    25.0   38.062  109.816   1196.1    772.9
     1     1    18    10    23    20     0     2    26.0   38.116  110.123   1228.3    770.4
     1     1    18    10    23    21     0     3    27.0   38.178  110.422   1260.8    765.9
     1     1    18    10    23    22     0     2    28.0   38.244  110.724   1309.4    761.2
     1     1    18    10    23    23     0     1    29.0   38.306  111.033   1375.4    754.4
     1     1    18    10    24     0     0     0    30.0   38.358  111.356   1423.0    737.5
     1     1    18    10    24     1     0     1    31.0   38.398  111.702   1433.2    724.3
     1     1    18    10    24     2     0     2    32.0   38.426  112.068   1418.6    716.3
     1     1    18    10    24     3     0     3    33.0   38.447  112.427   1404.0    725.8
     1     1    18    10    24     4     0     2    34.0   38.471  112.747   1383.8    734.3
     1     1    18    10    24     5     0     1    35.0   38.505  113.018   1362.1    743.5
     1     1    18    10    24     6     0     0    36.0   38.554  113.233   1374.2    756.2
     1     1    18    10    24     7     0     1    37.0   38.621  113.409   1432.8    757.3
     1     1    18    10    24     8     0     2    38.0   38.706  113.575   1521.8    753.7
     1     1    18    10    24     9     0     3    39.0   38.812  113.751   1628.9    747.2
     1     1    18    10    24    10     0     2    40.0   38.934  113.951   1722.7    739.0
     1     1    18    10    24    11     0     1    41.0   39.062  114.179   1773.9    740.3
     1     1    18    10    24    12     0     0    42.0   39.199  114.427   1779.8    747.3
     1     1    18    10    24    13     0     1    43.0   39.346  114.692   1762.9    750.1
     1     1    18    10    24    14     0     2    44.0   39.496  114.979   1723.9    745.6
     1     1    18    10    24    15     0     3    45.0   39.653  115.282   1673.1    754.9
     1     1    18    10    24    16     0     2    46.0   39.829  115.599   1615.9    770.8
     1     1    18    10    24    17     0     1    47.0   40.035  115.914   1554.4    791.2
     1     1    18    10    24    18     0     0    48.0   40.259  116.234   1496.1    802.3
     1     1    18    10    24    19     0     1    49.0   40.484  116.572   1481.6    805.7
     1     1    18    10    24    20     0     2    50.0   40.719  116.936   1519.5    803.1
     1     1    18    10    24    21     0     3    51.0   40.964  117.346   1571.1    785.9
     1     1    18    10    24    22     0     2    52.0   41.212  117.808   1613.7    769.9
     1     1    18    10    24    23     0     1    53.0   41.450  118.294   1636.2    756.8
     1     1    18    10    25     0     0     0    54.0   41.669  118.767   1670.9    755.0
     1     1    18    10    25     1     0     1    55.0   41.889  119.223   1772.1    747.2
     1     1    18    10    25     2     0     2    56.0   42.126  119.678   1928.5    730.3
     1     1    18    10    25     3     0     3    57.0   42.377  120.129   2123.1    728.0
     1     1    18    10    25     4     0     2    58.0   42.655  120.576   2350.2    724.7
     1     1    18    10    25     5     0     1    59.0   42.970  121.067   2557.2    712.9
     1     1    18    10    25     6     0     0    60.0   43.313  121.589   2731.3    700.1
     1     1    18    10    25     7     0     1    61.0   43.704  122.084   2893.0    691.7
     1     1    18    10    25     8     0     2    62.0   44.155  122.545   3061.0    680.6
