# Supplementary material for: Migration of wheat stripe rust from the primary oversummering region to neighboring regions in China
Source: Commun Biol. 2025 Mar 3;8:350. doi: 10.1038/s42003-025-07789-3 (PMC11876435; doi:10.1038/s42003-025-07789-3)
Supplement: Supplementary file 4 — Supplementary Data 2 [file 42003_2025_7789_MOESM4_ESM.zip › Eastern_Liupan_Mountain/Autumn/PL18102300]

     5     1
    GDAS    18    10     1     0     0
    GDAS    18    10     8     0     0
    GDAS    18    10    15     0     0
    GDAS    18    10    22     0     0
    GDAS    18    10    29     0     0
     1 FORWARD  OMEGA   
    18    10    23     0   35.198  106.551   100.0
     1 PRESSURE
     1     1    18    10    23     0     0     0     0.0   35.198  106.551    100.0    843.1
     1     1    18    10    23     1     0     1     1.0   35.264  106.513    101.7    839.4
     1     1    18    10    23     2     0     2     2.0   35.366  106.489    110.9    834.6
     1     1    18    10    23     3     0     3     3.0   35.509  106.482    130.8    828.7
     1     1    18    10    23     4     0     2     4.0   35.686  106.495    163.9    820.5
     1     1    18    10    23     5     0     1     5.0   35.888  106.531    210.7    812.0
     1     1    18    10    23     6     0     0     6.0   36.108  106.585    271.2    807.2
     1     1    18    10    23     7     0     1     7.0   36.328  106.646    341.3    804.8
     1     1    18    10    23     8     0     2     8.0   36.543  106.704    424.8    801.0
     1     1    18    10    23     9     0     3     9.0   36.752  106.774    536.7    792.6
     1     1    18    10    23    10     0     2    10.0   36.962  106.876    679.0    779.1
     1     1    18    10    23    11     0     1    11.0   37.158  107.030    817.0    765.4
     1     1    18    10    23    12     0     0    12.0   37.315  107.223    899.0    758.9
     1     1    18    10    23    13     0     1    13.0   37.441  107.448    927.9    760.7
     1     1    18    10    23    14     0     2    14.0   37.552  107.709    933.8    764.5
     1     1    18    10    23    15     0     3    15.0   37.658  108.001    940.7    767.8
     1     1    18    10    23    16     0     2    16.0   37.748  108.311    961.1    772.3
     1     1    18    10    23    17     0     1    17.0   37.813  108.623    990.5    775.5
     1     1    18    10    23    18     0     0    18.0   37.856  108.937   1021.5    778.4
     1     1    18    10    23    19     0     1    19.0   37.894  109.242   1053.4    780.6
     1     1    18    10    23    20     0     2    20.0   37.941  109.527   1086.8    781.3
     1     1    18    10    23    21     0     3    21.0   37.993  109.791   1111.7    781.8
     1     1    18    10    23    22     0     2    22.0   38.050  110.039   1122.9    782.2
     1     1    18    10    23    23     0     1    23.0   38.116  110.276   1131.0    780.1
     1     1    18    10    24     0     0     0    24.0   38.189  110.502   1149.2    776.8
     1     1    18    10    24     1     0     1    25.0   38.263  110.721   1177.5    773.8
     1     1    18    10    24     2     0     2    26.0   38.334  110.936   1214.1    770.7
     1     1    18    10    24     3     0     3    27.0   38.401  111.155   1243.4    762.4
     1     1    18    10    24     4     0     2    28.0   38.461  111.379   1253.0    752.4
     1     1    18    10    24     5     0     1    29.0   38.518  111.599   1247.3    743.7
     1     1    18    10    24     6     0     0    30.0   38.581  111.804   1237.2    734.6
     1     1    18    10    24     7     0     1    31.0   38.655  112.005   1221.8    724.4
     1     1    18    10    24     8     0     2    32.0   38.741  112.206   1197.2    729.6
     1     1    18    10    24     9     0     3    33.0   38.839  112.389   1146.9    738.4
     1     1    18    10    24    10     0     2    34.0   38.955  112.547   1071.9    750.1
     1     1    18    10    24    11     0     1    35.0   39.089  112.685    986.7    764.5
     1     1    18    10    24    12     0     0    36.0   39.238  112.819    922.6    777.3
     1     1    18    10    24    13     0     1    37.0   39.392  112.968    902.1    784.3
     1     1    18    10    24    14     0     2    38.0   39.540  113.138    921.3    785.3
     1     1    18    10    24    15     0     3    39.0   39.684  113.332    949.0    785.5
     1     1    18    10    24    16     0     2    40.0   39.819  113.557    951.6    789.5
     1     1    18    10    24    17     0     1    41.0   39.941  113.809    900.9    799.7
     1     1    18    10    24    18     0     0    42.0   40.048  114.065    801.4    812.7
     1     1    18    10    24    19     0     1    43.0   40.150  114.314    692.5    814.8
     1     1    18    10    24    20     0     2    44.0   40.267  114.558    597.4    815.7
     1     1    18    10    24    21     0     3    45.0   40.399  114.778    519.9    817.9
     1     1    18    10    24    22     0     2    46.0   40.546  114.970    488.9    821.0
     1     1    18    10    24    23     0     1    47.0   40.708  115.159    540.7    824.5
     1     1    18    10    25     0     0     0    48.0   40.888  115.391    682.1    815.9
     1     1    18    10    25     1     0     1    49.0   41.052  115.726    834.0    796.5
     1     1    18    10    25     2     0     2    50.0   41.192  116.125    921.8    793.6
     1     1    18    10    25     3     0     3    51.0   41.350  116.520   1047.3    795.1
     1     1    18    10    25     4     0     2    52.0   41.516  116.923   1241.2    772.9
     1     1    18    10    25     5     0     1    53.0   41.683  117.352   1406.5    749.3
     1     1    18    10    25     6     0     0    54.0   41.882  117.793   1522.3    732.5
     1     1    18    10    25     7     0     1    55.0   42.105  118.277   1570.1    729.7
     1     1    18    10    25     8     0     2    56.0   42.322  118.812   1677.8    750.3
     1     1    18    10    25     9     0     3    57.0   42.585  119.342   1967.2    736.2
     1     1    18    10    25    10     0     2    58.0   42.873  119.877   2291.3    710.9
     1     1    18    10    25    11     0     1    59.0   43.125  120.422   2497.6    701.0
     1     1    18    10    25    12     0     0    60.0   43.342  120.935   2586.3    701.8
     1     1    18    10    25    13     0     1    61.0   43.590  121.423   2606.6    706.1
     1     1    18    10    25    14     0     2    62.0   43.901  121.910   2597.4    711.4
     1     1    18    10    25    15     0     3    63.0   44.230  122.389   2566.0    715.6
     1     1    18    10    25    16     0     2    64.0   44.583  122.811   2565.3    721.1
     1     1    18    10    25    17     0     1    65.0   44.985  123.175   2588.5    713.1
     1     1    18    10    25    18     0     0    66.0   45.404  123.505   2605.9    713.1
     1     1    18    10    25    19     0     1    67.0   45.838  123.796   2657.5    710.5
     1     1    18    10    25    20     0     2    68.0   46.315  124.036   2759.3    699.6
     1     1    18    10    25    21     0     3    69.0   46.841  124.212   2928.3    683.7
     1     1    18    10    25    22     0     2    70.0   47.408  124.339   3131.9    658.8
