# Supplementary material for: Migration of wheat stripe rust from the primary oversummering region to neighboring regions in China
Source: Commun Biol. 2025 Mar 3;8:350. doi: 10.1038/s42003-025-07789-3 (PMC11876435; doi:10.1038/s42003-025-07789-3)
Supplement: Supplementary file 4 — Supplementary Data 2 [file 42003_2025_7789_MOESM4_ESM.zip › Eastern_Liupan_Mountain/Autumn/PL18102306]

     5     1
    GDAS    18    10     1     0     0
    GDAS    18    10     8     0     0
    GDAS    18    10    15     0     0
    GDAS    18    10    22     0     0
    GDAS    18    10    29     0     0
     1 FORWARD  OMEGA   
    18    10    23     6   35.198  106.551   100.0
     1 PRESSURE
     1     1    18    10    23     6     0     0     0.0   35.198  106.551    100.0    839.7
     1     1    18    10    23     7     0     1     1.0   35.392  106.554    132.1    832.6
     1     1    18    10    23     8     0     2     2.0   35.594  106.552    179.6    821.9
     1     1    18    10    23     9     0     3     3.0   35.803  106.547    238.0    810.0
     1     1    18    10    23    10     0     2     4.0   36.023  106.554    295.3    799.4
     1     1    18    10    23    11     0     1     5.0   36.246  106.575    348.2    799.3
     1     1    18    10    23    12     0     0     6.0   36.473  106.599    399.0    799.2
     1     1    18    10    23    13     0     1     7.0   36.700  106.638    444.8    797.8
     1     1    18    10    23    14     0     2     8.0   36.926  106.714    484.3    796.7
     1     1    18    10    23    15     0     3     9.0   37.155  106.846    512.6    796.0
     1     1    18    10    23    16     0     2    10.0   37.366  107.025    527.0    796.5
     1     1    18    10    23    17     0     1    11.0   37.538  107.230    525.4    799.3
     1     1    18    10    23    18     0     0    12.0   37.674  107.457    508.7    804.3
     1     1    18    10    23    19     0     1    13.0   37.791  107.694    497.0    809.6
     1     1    18    10    23    20     0     2    14.0   37.892  107.929    504.7    811.4
     1     1    18    10    23    21     0     3    15.0   37.970  108.158    528.7    812.9
     1     1    18    10    23    22     0     2    16.0   38.029  108.377    558.7    814.1
     1     1    18    10    23    23     0     1    17.0   38.079  108.579    588.1    814.6
     1     1    18    10    24     0     0     0    18.0   38.122  108.760    613.7    815.0
     1     1    18    10    24     1     0     1    19.0   38.159  108.911    632.6    814.9
     1     1    18    10    24     2     0     2    20.0   38.192  109.029    640.6    815.4
     1     1    18    10    24     3     0     3    21.0   38.222  109.113    637.0    816.3
     1     1    18    10    24     4     0     2    22.0   38.257  109.162    625.6    817.5
     1     1    18    10    24     5     0     1    23.0   38.304  109.179    609.7    818.3
     1     1    18    10    24     6     0     0    24.0   38.361  109.168    590.7    818.8
     1     1    18    10    24     7     0     1    25.0   38.432  109.145    570.3    819.2
     1     1    18    10    24     8     0     2    26.0   38.521  109.125    549.1    819.3
     1     1    18    10    24     9     0     3    27.0   38.628  109.114    527.7    819.4
     1     1    18    10    24    10     0     2    28.0   38.748  109.120    511.3    819.7
     1     1    18    10    24    11     0     1    29.0   38.871  109.148    502.6    818.6
     1     1    18    10    24    12     0     0    30.0   38.991  109.199    498.7    817.4
     1     1    18    10    24    13     0     1    31.0   39.098  109.289    504.2    816.7
     1     1    18    10    24    14     0     2    32.0   39.186  109.435    523.0    814.9
     1     1    18    10    24    15     0     3    33.0   39.268  109.641    549.1    813.0
     1     1    18    10    24    16     0     2    34.0   39.324  109.906    541.5    812.2
     1     1    18    10    24    17     0     1    35.0   39.331  110.210    490.7    824.9
     1     1    18    10    24    18     0     0    36.0   39.303  110.537    462.5    838.3
     1     1    18    10    24    19     0     1    37.0   39.259  110.856    497.7    842.7
     1     1    18    10    24    20     0     2    38.0   39.186  111.161    563.8    827.9
     1     1    18    10    24    21     0     3    39.0   39.077  111.463    634.4    803.3
     1     1    18    10    24    22     0     2    40.0   38.978  111.794    698.5    773.1
     1     1    18    10    24    23     0     1    41.0   38.886  112.171    722.3    765.5
     1     1    18    10    25     0     0     0    42.0   38.766  112.554    728.9    787.0
     1     1    18    10    25     1     0     1    43.0   38.637  112.922    767.6    797.9
     1     1    18    10    25     2     0     2    44.0   38.507  113.269    793.2    806.3
     1     1    18    10    25     3     0     3    45.0   38.360  113.614    723.2    834.1
     1     1    18    10    25     4     0     2    46.0   38.217  113.975    557.9    883.0
     1     1    18    10    25     5     0     1    47.0   38.109  114.295    384.7    929.5
     1     1    18    10    25     6     0     0    48.0   38.010  114.566    267.1    959.2
     1     1    18    10    25     7     0     1    49.0   37.915  114.806    198.8    977.4
     1     1    18    10    25     8     0     2    50.0   37.839  115.015    168.1    990.5
     1     1    18    10    25     9     0     3    51.0   37.782  115.204    156.6    990.2
     1     1    18    10    25    10     0     2    52.0   37.736  115.389    150.0    992.6
     1     1    18    10    25    11     0     1    53.0   37.689  115.575    148.9    993.7
     1     1    18    10    25    12     0     0    54.0   37.633  115.752    151.2    994.2
     1     1    18    10    25    13     0     1    55.0   37.535  115.946    156.2    994.6
     1     1    18    10    25    14     0     2    56.0   37.373  116.195    162.8    994.3
     1     1    18    10    25    15     0     3    57.0   37.168  116.505    172.2    993.4
     1     1    18    10    25    16     0     2    58.0   36.949  116.815    183.0    991.4
     1     1    18    10    25    17     0     1    59.0   36.704  117.072    187.4    987.0
     1     1    18    10    25    18     0     0    60.0   36.423  117.295    174.7    980.1
     1     1    18    10    25    19     0     1    61.0   36.154  117.501    147.9    972.4
     1     1    18    10    25    20     0     2    62.0   35.910  117.670    115.2    968.6
     1     1    18    10    25    21     0     3    63.0   35.670  117.801     74.4    975.6
     1     1    18    10    25    22     0     2    64.0   35.471  117.918     37.7    985.2
     1     1    18    10    25    23     0     1    65.0   35.315  118.029     15.2    993.2
     1     1    18    10    26     0     0     0    66.0   35.169  118.127      0.1   1000.2
     1     1    18    10    26     1     0     1    67.0   35.024  118.233      0.0   1005.8
     1     1    18    10    26     2     0     2    68.0   34.886  118.374      0.0   1008.7
     1     1    18    10    26     3     0     3    69.0   34.751  118.543      0.0   1010.9
     1     1    18    10    26     4     0     2    70.0   34.622  118.734      0.0   1012.5
     1     1    18    10    26     5     0     1    71.0   34.502  118.941      0.0   1013.9
     1     1    18    10    26     6     0     0    72.0   34.394  119.167      0.0   1015.2
     1     1    18    10    26     7     0     1    73.0   34.292  119.389      0.0   1016.6
     1     1    18    10    26     8     0     2    74.0   34.195  119.591      0.0   1017.3
     1     1    18    10    26     9     0     3    75.0   34.108  119.782      0.0   1017.6
     1     1    18    10    26    10     0     2    76.0   34.034  119.961      0.0   1017.8
     1     1    18    10    26    11     0     1    77.0   33.964  120.133      0.0   1018.0
     1     1    18    10    26    12     0     0    78.0   33.876  120.315      0.2   1018.1
     1     1    18    10    26    13     0     1    79.0   33.745  120.515      0.4   1019.3
     1     1    18    10    26    14     0     2    80.0   33.556  120.728      0.3   1020.4
     1     1    18    10    26    15     0     3    81.0   33.302  120.966      0.0   1021.6
     1     1    18    10    26    16     0     2    82.0   33.019  121.224      0.0   1020.9
     1     1    18    10    26    17     0     1    83.0   32.749  121.462      0.0   1021.0
     1     1    18    10    26    18     0     0    84.0   32.489  121.670      0.0   1021.3
     1     1    18    10    26    19     0     1    85.0   32.226  121.871      0.1   1021.1
     1     1    18    10    26    20     0     2    86.0   31.946  122.072      0.4   1020.8
     1     1    18    10    26    21     0     3    87.0   31.652  122.259      0.3   1020.6
     1     1    18    10    26    22     0     2    88.0   31.364  122.432      0.0   1020.6
     1     1    18    10    26    23     0     1    89.0   31.092  122.594      0.0   1020.7
     1     1    18    10    27     0     0     0    90.0   30.833  122.735      0.0   1020.7
     1     1    18    10    27     1     0     1    91.0   30.572  122.865      0.0   1020.5
     1     1    18    10    27     2     0     2    92.0   30.295  122.995      0.0   1020.2
     1     1    18    10    27     3     0     3    93.0   30.007  123.119      0.0   1020.0
     1     1    18    10    27     4     0     2    94.0   29.709  123.232      0.0   1020.0
     1     1    18    10    27     5     0     1    95.0   29.398  123.329      0.0   1020.0
     1     1    18    10    27     6     0     0    96.0   29.072  123.406      0.0   1020.0
     1     1    18    10    27     7     0     1    97.0   28.732  123.455      0.0   1019.8
     1     1    18    10    27     8     0     2    98.0   28.383  123.469      0.0   1019.6
     1     1    18    10    27     9     0     3    99.0   28.025  123.442      0.0   1019.5
     1     1    18    10    27    10     0     2   100.0   27.673  123.376      0.0   1019.5
     1     1    18    10    27    11     0     1   101.0   27.338  123.279      0.0   1019.5
     1     1    18    10    27    12     0     0   102.0   27.020  123.152      0.0   1019.5
     1     1    18    10    27    13     0     1   103.0   26.715  123.007      0.0   1019.4
     1     1    18    10    27    14     0     2   104.0   26.420  122.856      0.0   1019.3
     1     1    18    10    27    15     0     3   105.0   26.138  122.701      0.0   1019.2
     1     1    18    10    27    16     0     2   106.0   25.862  122.547      0.0   1018.4
     1     1    18    10    27    17     0     1   107.0   25.584  122.411      0.6   1017.4
     1     1    18    10    27    18     0     0   108.0   25.312  122.300      3.0   1016.5
     1     1    18    10    27    19     0     1   109.0   25.057  122.205      7.3   1016.0
     1     1    18    10    27    20     0     2   110.0   24.806  122.100     13.3   1015.1
     1     1    18    10    27    21     0     3   111.0   24.527  121.966     19.9   1011.9
     1     1    18    10    27    22     0     2   112.0   24.224  121.817     20.6    997.7
     1     1    18    10    27    23     0     1   113.0   23.935  121.684     18.2    978.9
     1     1    18    10    28     0     0     0   114.0   23.684  121.575     20.1    961.5
     1     1    18    10    28     1     0     1   115.0   23.468  121.480     44.4    941.8
     1     1    18    10    28     2     0     2   116.0   23.268  121.394    136.9    915.1
     1     1    18    10    28     3     0     3   117.0   23.079  121.317    290.1    880.7
     1     1    18    10    28     4     0     2   118.0   22.896  121.241    469.5    856.0
     1     1    18    10    28     5     0     1   119.0   22.706  121.151    638.4    849.2
     1     1    18    10    28     6     0     0   120.0   22.498  121.042    780.3    852.1
