# Supplementary material for: Migration of wheat stripe rust from the primary oversummering region to neighboring regions in China
Source: Commun Biol. 2025 Mar 3;8:350. doi: 10.1038/s42003-025-07789-3 (PMC11876435; doi:10.1038/s42003-025-07789-3)
Supplement: Supplementary file 4 — Supplementary Data 2 [file 42003_2025_7789_MOESM4_ESM.zip › Eastern_Liupan_Mountain/Autumn/PL18102312]

     5     1
    GDAS    18    10     1     0     0
    GDAS    18    10     8     0     0
    GDAS    18    10    15     0     0
    GDAS    18    10    22     0     0
    GDAS    18    10    29     0     0
     1 FORWARD  OMEGA   
    18    10    23    12   35.198  106.551   100.0
     1 PRESSURE
     1     1    18    10    23    12     0     0     0.0   35.198  106.551    100.0    839.3
     1     1    18    10    23    13     0     1     1.0   35.365  106.539    137.7    830.7
     1     1    18    10    23    14     0     2     2.0   35.531  106.541    163.4    823.5
     1     1    18    10    23    15     0     3     3.0   35.690  106.558    172.4    819.8
     1     1    18    10    23    16     0     2     4.0   35.836  106.584    178.4    818.1
     1     1    18    10    23    17     0     1     5.0   35.972  106.611    192.9    814.5
     1     1    18    10    23    18     0     0     6.0   36.096  106.636    213.8    813.7
     1     1    18    10    23    19     0     1     7.0   36.214  106.659    235.3    813.5
     1     1    18    10    23    20     0     2     8.0   36.334  106.681    254.3    813.2
     1     1    18    10    23    21     0     3     9.0   36.457  106.700    270.7    812.6
     1     1    18    10    23    22     0     2    10.0   36.588  106.716    282.5    812.6
     1     1    18    10    23    23     0     1    11.0   36.730  106.725    288.3    813.3
     1     1    18    10    24     0     0     0    12.0   36.880  106.724    288.3    814.4
     1     1    18    10    24     1     0     1    13.0   37.032  106.713    286.8    816.4
     1     1    18    10    24     2     0     2    14.0   37.173  106.694    289.5    819.3
     1     1    18    10    24     3     0     3    15.0   37.295  106.663    297.8    821.3
     1     1    18    10    24     4     0     2    16.0   37.400  106.633    310.9    822.5
     1     1    18    10    24     5     0     1    17.0   37.492  106.615    328.2    822.9
     1     1    18    10    24     6     0     0    18.0   37.578  106.610    347.9    822.8
     1     1    18    10    24     7     0     1    19.0   37.650  106.609    367.2    822.1
     1     1    18    10    24     8     0     2    20.0   37.697  106.609    385.8    821.4
     1     1    18    10    24     9     0     3    21.0   37.721  106.611    405.9    819.9
     1     1    18    10    24    10     0     2    22.0   37.713  106.640    431.6    817.3
     1     1    18    10    24    11     0     1    23.0   37.673  106.710    475.5    811.6
     1     1    18    10    24    12     0     0    24.0   37.618  106.809    555.9    802.2
     1     1    18    10    24    13     0     1    25.0   37.542  106.919    652.3    786.9
     1     1    18    10    24    14     0     2    26.0   37.426  107.037    714.9    777.6
     1     1    18    10    24    15     0     3    27.0   37.275  107.182    730.8    775.3
     1     1    18    10    24    16     0     2    28.0   37.098  107.360    704.9    777.5
     1     1    18    10    24    17     0     1    29.0   36.881  107.552    653.6    785.1
     1     1    18    10    24    18     0     0    30.0   36.610  107.751    602.1    798.5
     1     1    18    10    24    19     0     1    31.0   36.322  107.937    569.6    810.1
     1     1    18    10    24    20     0     2    32.0   36.017  108.085    543.0    820.1
     1     1    18    10    24    21     0     3    33.0   35.669  108.202    515.7    829.5
     1     1    18    10    24    22     0     2    34.0   35.316  108.318    470.6    840.8
     1     1    18    10    24    23     0     1    35.0   34.995  108.419    356.5    858.7
     1     1    18    10    25     0     0     0    36.0   34.744  108.506    265.9    875.7
     1     1    18    10    25     1     0     1    37.0   34.532  108.601    301.5    872.5
     1     1    18    10    25     2     0     2    38.0   34.323  108.721    501.8    851.1
     1     1    18    10    25     3     0     3    39.0   34.079  108.852    900.5    813.2
     1     1    18    10    25     4     0     2    40.0   33.795  108.990   1353.3    756.4
     1     1    18    10    25     5     0     1    41.0   33.504  109.125   1565.6    737.1
     1     1    18    10    25     6     0     0    42.0   33.207  109.238   1534.1    750.8
     1     1    18    10    25     7     0     1    43.0   32.947  109.309   1430.8    773.9
     1     1    18    10    25     8     0     2    44.0   32.731  109.345   1358.8    771.8
     1     1    18    10    25     9     0     3    45.0   32.539  109.363   1318.1    763.5
     1     1    18    10    25    10     0     2    46.0   32.352  109.367   1256.7    757.6
     1     1    18    10    25    11     0     1    47.0   32.165  109.356   1147.0    757.2
     1     1    18    10    25    12     0     0    48.0   31.994  109.323    979.5    760.9
     1     1    18    10    25    13     0     1    49.0   31.865  109.275    798.9    788.8
     1     1    18    10    25    14     0     2    50.0   31.769  109.224    655.3    808.3
     1     1    18    10    25    15     0     3    51.0   31.688  109.174    556.7    821.8
     1     1    18    10    25    16     0     2    52.0   31.616  109.127    492.5    832.1
     1     1    18    10    25    17     0     1    53.0   31.550  109.083    453.4    840.9
     1     1    18    10    25    18     0     0    54.0   31.486  109.041    434.3    848.3
     1     1    18    10    25    19     0     1    55.0   31.423  109.001    436.4    854.6
     1     1    18    10    25    20     0     2    56.0   31.358  108.962    460.2    860.6
     1     1    18    10    25    21     0     3    57.0   31.293  108.921    500.1    864.8
     1     1    18    10    25    22     0     2    58.0   31.227  108.874    552.0    868.2
     1     1    18    10    25    23     0     1    59.0   31.157  108.821    614.7    870.9
     1     1    18    10    26     0     0     0    60.0   31.085  108.759    686.2    871.8
     1     1    18    10    26     1     0     1    61.0   31.022  108.687    757.1    870.8
     1     1    18    10    26     2     0     2    62.0   30.977  108.613    812.0    866.9
     1     1    18    10    26     3     0     3    63.0   30.951  108.544    849.7    863.4
     1     1    18    10    26     4     0     2    64.0   30.940  108.487    865.2    860.9
     1     1    18    10    26     5     0     1    65.0   30.937  108.445    853.2    862.5
     1     1    18    10    26     6     0     0    66.0   30.940  108.419    818.9    866.2
     1     1    18    10    26     7     0     1    67.0   30.949  108.411    776.7    871.5
     1     1    18    10    26     8     0     2    68.0   30.965  108.423    738.6    875.4
     1     1    18    10    26     9     0     3    69.0   30.986  108.454    707.0    878.8
     1     1    18    10    26    10     0     2    70.0   31.001  108.498    706.7    881.5
     1     1    18    10    26    11     0     1    71.0   31.006  108.548    756.0    875.4
     1     1    18    10    26    12     0     0    72.0   31.003  108.603    855.1    865.4
     1     1    18    10    26    13     0     1    73.0   30.999  108.656    990.4    849.6
     1     1    18    10    26    14     0     2    74.0   30.992  108.695   1140.3    834.1
     1     1    18    10    26    15     0     3    75.0   30.978  108.719   1295.7    817.3
     1     1    18    10    26    16     0     2    76.0   30.965  108.726   1445.0    802.0
     1     1    18    10    26    17     0     1    77.0   30.966  108.726   1588.2    788.1
     1     1    18    10    26    18     0     0    78.0   30.981  108.732   1734.4    774.9
     1     1    18    10    26    19     0     1    79.0   31.005  108.754   1887.0    760.3
     1     1    18    10    26    20     0     2    80.0   31.036  108.800   2040.4    742.6
     1     1    18    10    26    21     0     3    81.0   31.072  108.874   2200.8    724.4
     1     1    18    10    26    22     0     2    82.0   31.117  108.980   2377.2    703.6
     1     1    18    10    26    23     0     1    83.0   31.171  109.129   2552.0    680.5
     1     1    18    10    27     0     0     0    84.0   31.223  109.327   2683.0    664.0
     1     1    18    10    27     1     0     1    85.0   31.260  109.566   2756.4    655.6
     1     1    18    10    27     2     0     2    86.0   31.280  109.840   2770.2    655.2
     1     1    18    10    27     3     0     3    87.0   31.288  110.143   2732.2    660.9
     1     1    18    10    27     4     0     2    88.0   31.275  110.465   2653.1    670.6
     1     1    18    10    27     5     0     1    89.0   31.232  110.806   2527.4    683.0
     1     1    18    10    27     6     0     0    90.0   31.164  111.154   2367.5    707.8
     1     1    18    10    27     7     0     1    91.0   31.081  111.460   2223.2    742.3
     1     1    18    10    27     8     0     2    92.0   30.994  111.701   2114.8    767.2
     1     1    18    10    27     9     0     3    93.0   30.914  111.891   2044.2    786.9
     1     1    18    10    27    10     0     2    94.0   30.832  112.050   1997.1    798.0
     1     1    18    10    27    11     0     1    95.0   30.734  112.193   1953.1    801.8
     1     1    18    10    27    12     0     0    96.0   30.614  112.332   1907.8    807.7
     1     1    18    10    27    13     0     1    97.0   30.481  112.466   1860.7    813.3
     1     1    18    10    27    14     0     2    98.0   30.349  112.590   1812.6    819.8
     1     1    18    10    27    15     0     3    99.0   30.228  112.706   1772.3    825.5
     1     1    18    10    27    16     0     2   100.0   30.116  112.814   1744.7    829.5
     1     1    18    10    27    17     0     1   101.0   30.011  112.917   1730.3    832.0
     1     1    18    10    27    18     0     0   102.0   29.909  113.019   1724.9    832.2
     1     1    18    10    27    19     0     1   103.0   29.793  113.118   1723.8    831.0
     1     1    18    10    27    20     0     2   104.0   29.653  113.210   1725.5    829.1
     1     1    18    10    27    21     0     3   105.0   29.494  113.298   1732.7    825.6
     1     1    18    10    27    22     0     2   106.0   29.319  113.378   1747.3    820.7
     1     1    18    10    27    23     0     1   107.0   29.129  113.447   1771.1    814.2
     1     1    18    10    28     0     0     0   108.0   28.927  113.505   1804.4    807.2
     1     1    18    10    28     1     0     1   109.0   28.726  113.554   1837.8    802.4
     1     1    18    10    28     2     0     2   110.0   28.537  113.599   1861.1    799.2
     1     1    18    10    28     3     0     3   111.0   28.362  113.643   1871.0    797.5
     1     1    18    10    28     4     0     2   112.0   28.198  113.691   1858.7    797.2
     1     1    18    10    28     5     0     1   113.0   28.045  113.745   1818.2    800.4
     1     1    18    10    28     6     0     0   114.0   27.903  113.809   1759.2    805.3
     1     1    18    10    28     7     0     1   115.0   27.764  113.877   1689.2    810.5
     1     1    18    10    28     8     0     2   116.0   27.621  113.939   1608.9    817.4
     1     1    18    10    28     9     0     3   117.0   27.483  113.993   1521.7    825.7
     1     1    18    10    28    10     0     2   118.0   27.347  114.042   1440.0    835.9
     1     1    18    10    28    11     0     1   119.0   27.201  114.092   1370.6    843.8
     1     1    18    10    28    12     0     0   120.0   27.047  114.140   1307.9    851.1
