# Supplementary material for: Migration of wheat stripe rust from the primary oversummering region to neighboring regions in China
Source: Commun Biol. 2025 Mar 3;8:350. doi: 10.1038/s42003-025-07789-3 (PMC11876435; doi:10.1038/s42003-025-07789-3)
Supplement: Supplementary file 4 — Supplementary Data 2 [file 42003_2025_7789_MOESM4_ESM.zip › Eastern_Liupan_Mountain/Autumn/PL18102318]

     5     1
    GDAS    18    10     1     0     0
    GDAS    18    10     8     0     0
    GDAS    18    10    15     0     0
    GDAS    18    10    22     0     0
    GDAS    18    10    29     0     0
     1 FORWARD  OMEGA   
    18    10    23    18   35.198  106.551   100.0
     1 PRESSURE
     1     1    18    10    23    18     0     0     0.0   35.198  106.551    100.0    839.8
     1     1    18    10    23    19     0     1     1.0   35.280  106.539     98.1    837.1
     1     1    18    10    23    20     0     2     2.0   35.361  106.529    100.7    833.8
     1     1    18    10    23    21     0     3     3.0   35.442  106.521    107.4    830.2
     1     1    18    10    23    22     0     2     4.0   35.528  106.511    115.8    826.7
     1     1    18    10    23    23     0     1     5.0   35.624  106.500    123.9    823.1
     1     1    18    10    24     0     0     0     6.0   35.731  106.489    132.1    819.3
     1     1    18    10    24     1     0     1     7.0   35.853  106.482    146.4    814.9
     1     1    18    10    24     2     0     2     8.0   35.993  106.481    174.6    808.3
     1     1    18    10    24     3     0     3     9.0   36.147  106.479    213.7    806.6
     1     1    18    10    24     4     0     2    10.0   36.302  106.473    255.7    805.0
     1     1    18    10    24     5     0     1    11.0   36.451  106.467    301.4    803.1
     1     1    18    10    24     6     0     0    12.0   36.588  106.468    355.9    800.8
     1     1    18    10    24     7     0     1    13.0   36.704  106.472    414.6    796.9
     1     1    18    10    24     8     0     2    14.0   36.791  106.471    466.3    793.0
     1     1    18    10    24     9     0     3    15.0   36.846  106.463    508.0    789.9
     1     1    18    10    24    10     0     2    16.0   36.856  106.474    553.6    787.8
     1     1    18    10    24    11     0     1    17.0   36.823  106.520    620.9    781.9
     1     1    18    10    24    12     0     0    18.0   36.765  106.593    713.4    773.1
     1     1    18    10    24    13     0     1    19.0   36.685  106.692    810.8    762.8
     1     1    18    10    24    14     0     2    20.0   36.588  106.818    896.4    757.0
     1     1    18    10    24    15     0     3    21.0   36.483  106.970    986.7    753.6
     1     1    18    10    24    16     0     2    22.0   36.342  107.128   1069.5    748.0
     1     1    18    10    24    17     0     1    23.0   36.137  107.265   1132.7    747.2
     1     1    18    10    24    18     0     0    24.0   35.884  107.380   1182.2    747.9
     1     1    18    10    24    19     0     1    25.0   35.609  107.481   1196.6    751.4
     1     1    18    10    24    20     0     2    26.0   35.309  107.570   1169.7    760.4
     1     1    18    10    24    21     0     3    27.0   34.960  107.636   1115.6    770.7
     1     1    18    10    24    22     0     2    28.0   34.593  107.694   1109.2    765.1
     1     1    18    10    24    23     0     1    29.0   34.251  107.768   1267.0    743.8
     1     1    18    10    25     0     0     0    30.0   33.955  107.900   1657.9    707.1
     1     1    18    10    25     1     0     1    31.0   33.738  108.092   2129.4    664.9
     1     1    18    10    25     2     0     2    32.0   33.569  108.276   2451.9    650.6
     1     1    18    10    25     3     0     3    33.0   33.423  108.443   2648.2    646.8
     1     1    18    10    25     4     0     2    34.0   33.287  108.604   2758.5    643.8
     1     1    18    10    25     5     0     1    35.0   33.151  108.782   2767.5    644.7
     1     1    18    10    25     6     0     0    36.0   33.005  108.990   2606.4    654.5
     1     1    18    10    25     7     0     1    37.0   32.801  109.190   2304.1    681.7
     1     1    18    10    25     8     0     2    38.0   32.573  109.337   2080.8    701.2
     1     1    18    10    25     9     0     3    39.0   32.362  109.446   1962.9    705.6
     1     1    18    10    25    10     0     2    40.0   32.143  109.527   1901.6    704.5
     1     1    18    10    25    11     0     1    41.0   31.889  109.570   1879.7    709.0
     1     1    18    10    25    12     0     0    42.0   31.616  109.567   1890.5    718.0
     1     1    18    10    25    13     0     1    43.0   31.362  109.527   1916.4    725.0
     1     1    18    10    25    14     0     2    44.0   31.149  109.467   1958.7    731.3
     1     1    18    10    25    15     0     3    45.0   30.968  109.391   2014.8    734.6
     1     1    18    10    25    16     0     2    46.0   30.814  109.315   2064.5    725.7
     1     1    18    10    25    17     0     1    47.0   30.680  109.251   2101.7    719.2
     1     1    18    10    25    18     0     0    48.0   30.562  109.187   2122.2    714.6
     1     1    18    10    25    19     0     1    49.0   30.459  109.121   2123.1    712.4
     1     1    18    10    25    20     0     2    50.0   30.373  109.049   2104.5    712.5
     1     1    18    10    25    21     0     3    51.0   30.304  108.971   2068.3    715.0
     1     1    18    10    25    22     0     2    52.0   30.251  108.894   2023.1    720.0
     1     1    18    10    25    23     0     1    53.0   30.214  108.827   1979.1    725.1
     1     1    18    10    26     0     0     0    54.0   30.193  108.767   1941.9    730.0
     1     1    18    10    26     1     0     1    55.0   30.182  108.711   1903.9    734.0
     1     1    18    10    26     2     0     2    56.0   30.176  108.656   1854.3    740.0
     1     1    18    10    26     3     0     3    57.0   30.177  108.603   1791.5    747.5
     1     1    18    10    26     4     0     2    58.0   30.173  108.545   1713.0    755.8
     1     1    18    10    26     5     0     1    59.0   30.159  108.475   1618.1    766.0
     1     1    18    10    26     6     0     0    60.0   30.136  108.391   1512.6    778.1
     1     1    18    10    26     7     0     1    61.0   30.118  108.298   1413.6    790.9
     1     1    18    10    26     8     0     2    62.0   30.118  108.206   1333.2    800.9
     1     1    18    10    26     9     0     3    63.0   30.138  108.122   1266.2    809.7
     1     1    18    10    26    10     0     2    64.0   30.168  108.040   1210.9    818.7
     1     1    18    10    26    11     0     1    65.0   30.196  107.956   1166.6    825.8
     1     1    18    10    26    12     0     0    66.0   30.218  107.870   1128.9    832.2
     1     1    18    10    26    13     0     1    67.0   30.240  107.791   1103.5    837.6
     1     1    18    10    26    14     0     2    68.0   30.272  107.725   1096.1    840.4
     1     1    18    10    26    15     0     3    69.0   30.312  107.669   1104.9    841.5
     1     1    18    10    26    16     0     2    70.0   30.352  107.621   1122.2    840.8
     1     1    18    10    26    17     0     1    71.0   30.388  107.581   1141.7    840.4
     1     1    18    10    26    18     0     0    72.0   30.419  107.548   1164.8    839.2
     1     1    18    10    26    19     0     1    73.0   30.449  107.516   1188.9    837.3
     1     1    18    10    26    20     0     2    74.0   30.480  107.482   1211.1    835.9
     1     1    18    10    26    21     0     3    75.0   30.513  107.444   1231.0    834.9
     1     1    18    10    26    22     0     2    76.0   30.549  107.405   1243.6    834.8
     1     1    18    10    26    23     0     1    77.0   30.588  107.368   1243.7    836.3
     1     1    18    10    27     0     0     0    78.0   30.629  107.330   1229.8    839.3
     1     1    18    10    27     1     0     1    79.0   30.673  107.285   1209.2    843.7
     1     1    18    10    27     2     0     2    80.0   30.723  107.230   1189.6    847.4
     1     1    18    10    27     3     0     3    81.0   30.779  107.161   1171.0    851.4
     1     1    18    10    27     4     0     2    82.0   30.840  107.092   1143.6    855.1
     1     1    18    10    27     5     0     1    83.0   30.899  107.032   1095.3    861.3
     1     1    18    10    27     6     0     0    84.0   30.958  106.981   1024.5    869.4
     1     1    18    10    27     7     0     1    85.0   31.013  106.928    944.3    878.6
     1     1    18    10    27     8     0     2    86.0   31.064  106.870    874.7    884.2
     1     1    18    10    27     9     0     3    87.0   31.114  106.810    821.4    886.7
     1     1    18    10    27    10     0     2    88.0   31.154  106.747    788.1    889.1
     1     1    18    10    27    11     0     1    89.0   31.175  106.682    773.8    889.2
     1     1    18    10    27    12     0     0    90.0   31.179  106.616    770.3    889.3
     1     1    18    10    27    13     0     1    91.0   31.172  106.551    773.5    889.2
     1     1    18    10    27    14     0     2    92.0   31.163  106.493    783.5    888.7
     1     1    18    10    27    15     0     3    93.0   31.152  106.438    801.5    887.5
     1     1    18    10    27    16     0     2    94.0   31.127  106.384    820.7    885.8
     1     1    18    10    27    17     0     1    95.0   31.078  106.329    834.4    886.4
     1     1    18    10    27    18     0     0    96.0   31.004  106.270    844.1    888.4
     1     1    18    10    27    19     0     1    97.0   30.918  106.206    851.2    887.8
     1     1    18    10    27    20     0     2    98.0   30.834  106.140    856.5    887.1
     1     1    18    10    27    21     0     3    99.0   30.752  106.071    857.9    886.9
     1     1    18    10    27    22     0     2   100.0   30.676  106.012    860.2    888.1
     1     1    18    10    27    23     0     1   101.0   30.607  105.974    866.4    887.8
     1     1    18    10    28     0     0     0   102.0   30.546  105.957    873.1    887.5
     1     1    18    10    28     1     0     1   103.0   30.498  105.955    879.4    887.0
     1     1    18    10    28     2     0     2   104.0   30.466  105.962    886.3    886.4
     1     1    18    10    28     3     0     3   105.0   30.449  105.977    895.0    885.6
     1     1    18    10    28     4     0     2   106.0   30.439  105.999    901.8    884.1
     1     1    18    10    28     5     0     1   107.0   30.430  106.026    901.2    883.5
     1     1    18    10    28     6     0     0   108.0   30.422  106.057    892.6    883.7
     1     1    18    10    28     7     0     1   109.0   30.420  106.084    875.6    884.9
     1     1    18    10    28     8     0     2   110.0   30.426  106.098    851.1    886.9
     1     1    18    10    28     9     0     3   111.0   30.440  106.098    820.9    889.4
     1     1    18    10    28    10     0     2   112.0   30.459  106.092    791.1    893.3
     1     1    18    10    28    11     0     1   113.0   30.481  106.088    766.2    896.1
     1     1    18    10    28    12     0     0   114.0   30.506  106.089    745.4    898.5
     1     1    18    10    28    13     0     1   115.0   30.529  106.100    729.6    900.2
     1     1    18    10    28    14     0     2   116.0   30.542  106.124    718.1    901.2
     1     1    18    10    28    15     0     3   117.0   30.545  106.161    709.9    902.0
     1     1    18    10    28    16     0     2   118.0   30.529  106.206    709.9    902.2
     1     1    18    10    28    17     0     1   119.0   30.490  106.251    723.1    900.6
     1     1    18    10    28    18     0     0   120.0   30.429  106.294    748.4    897.6
