# Supplementary material for: Migration of wheat stripe rust from the primary oversummering region to neighboring regions in China
Source: Commun Biol. 2025 Mar 3;8:350. doi: 10.1038/s42003-025-07789-3 (PMC11876435; doi:10.1038/s42003-025-07789-3)
Supplement: Supplementary file 4 — Supplementary Data 2 [file 42003_2025_7789_MOESM4_ESM.zip › Eastern_Liupan_Mountain/Autumn/PL18102400]

     5     1
    GDAS    18    10     1     0     0
    GDAS    18    10     8     0     0
    GDAS    18    10    15     0     0
    GDAS    18    10    22     0     0
    GDAS    18    10    29     0     0
     1 FORWARD  OMEGA   
    18    10    24     0   35.198  106.551   100.0
     1 PRESSURE
     1     1    18    10    24     0     0     0     0.0   35.198  106.551    100.0    838.3
     1     1    18    10    24     1     0     1     1.0   35.294  106.521     96.3    835.3
     1     1    18    10    24     2     0     2     2.0   35.409  106.500    102.0    830.9
     1     1    18    10    24     3     0     3     3.0   35.543  106.489    118.9    825.5
     1     1    18    10    24     4     0     2     4.0   35.690  106.480    148.7    818.0
     1     1    18    10    24     5     0     1     5.0   35.843  106.466    192.9    808.4
     1     1    18    10    24     6     0     0     6.0   35.999  106.447    255.2    797.4
     1     1    18    10    24     7     0     1     7.0   36.138  106.424    332.2    790.8
     1     1    18    10    24     8     0     2     8.0   36.247  106.398    416.5    784.4
     1     1    18    10    24     9     0     3     9.0   36.323  106.368    507.0    776.1
     1     1    18    10    24    10     0     2    10.0   36.356  106.351    607.1    768.1
     1     1    18    10    24    11     0     1    11.0   36.341  106.355    722.2    757.4
     1     1    18    10    24    12     0     0    12.0   36.283  106.370    856.3    744.9
     1     1    18    10    24    13     0     1    13.0   36.189  106.392   1005.5    729.3
     1     1    18    10    24    14     0     2    14.0   36.081  106.425   1161.5    714.4
     1     1    18    10    24    15     0     3    15.0   35.979  106.475   1311.8    701.6
     1     1    18    10    24    16     0     2    16.0   35.879  106.546   1433.2    695.4
     1     1    18    10    24    17     0     1    17.0   35.765  106.627   1519.9    695.4
     1     1    18    10    24    18     0     0    18.0   35.635  106.705   1593.1    696.3
     1     1    18    10    24    19     0     1    19.0   35.486  106.784   1644.5    696.9
     1     1    18    10    24    20     0     2    20.0   35.297  106.864   1641.4    703.3
     1     1    18    10    24    21     0     3    21.0   35.046  106.923   1539.2    716.8
     1     1    18    10    24    22     0     2    22.0   34.700  106.938   1243.9    731.8
     1     1    18    10    24    23     0     1    23.0   34.263  106.888    711.0    766.1
     1     1    18    10    25     0     0     0    24.0   33.953  106.813    328.3    833.5
     1     1    18    10    25     1     0     1    25.0   33.734  106.738     99.1    868.4
     1     1    18    10    25     2     0     2    26.0   33.591  106.698     26.6    882.4
     1     1    18    10    25     3     0     3    27.0   33.460  106.664      6.3    894.8
     1     1    18    10    25     4     0     2    28.0   33.334  106.633      1.1    905.3
     1     1    18    10    25     5     0     1    29.0   33.221  106.601      0.0    914.1
     1     1    18    10    25     6     0     0    30.0   33.119  106.564      0.0    921.4
     1     1    18    10    25     7     0     1    31.0   33.031  106.526      0.0    927.0
     1     1    18    10    25     8     0     2    32.0   32.965  106.494      0.0    927.9
     1     1    18    10    25     9     0     3    33.0   32.920  106.467      0.0    926.6
     1     1    18    10    25    10     0     2    34.0   32.886  106.446      0.0    927.0
     1     1    18    10    25    11     0     1    35.0   32.855  106.432      0.0    927.6
     1     1    18    10    25    12     0     0    36.0   32.827  106.425      0.0    928.6
     1     1    18    10    25    13     0     1    37.0   32.799  106.420      0.0    928.9
     1     1    18    10    25    14     0     2    38.0   32.767  106.416      0.0    929.3
     1     1    18    10    25    15     0     3    39.0   32.733  106.411      0.0    929.8
     1     1    18    10    25    16     0     2    40.0   32.697  106.404      0.0    930.4
     1     1    18    10    25    17     0     1    41.0   32.658  106.394      0.0    930.9
     1     1    18    10    25    18     0     0    42.0   32.618  106.380      0.0    931.3
     1     1    18    10    25    19     0     1    43.0   32.577  106.364      0.0    931.4
     1     1    18    10    25    20     0     2    44.0   32.536  106.349      0.0    931.5
     1     1    18    10    25    21     0     3    45.0   32.494  106.334      0.0    931.8
     1     1    18    10    25    22     0     2    46.0   32.452  106.320      0.0    932.5
     1     1    18    10    25    23     0     1    47.0   32.411  106.309      0.0    933.3
     1     1    18    10    26     0     0     0    48.0   32.371  106.302      0.0    934.1
     1     1    18    10    26     1     0     1    49.0   32.331  106.297      0.0    934.5
     1     1    18    10    26     2     0     2    50.0   32.294  106.290      0.0    934.8
     1     1    18    10    26     3     0     3    51.0   32.258  106.283      0.0    935.2
     1     1    18    10    26     4     0     2    52.0   32.232  106.276      0.2    934.8
     1     1    18    10    26     5     0     1    53.0   32.221  106.264      1.6    934.2
     1     1    18    10    26     6     0     0    54.0   32.225  106.245      4.4    933.3
     1     1    18    10    26     7     0     1    55.0   32.244  106.226      8.2    932.6
     1     1    18    10    26     8     0     2    56.0   32.275  106.213     14.7    931.2
     1     1    18    10    26     9     0     3    57.0   32.320  106.205     30.0    928.5
     1     1    18    10    26    10     0     2    58.0   32.370  106.203     59.4    925.1
     1     1    18    10    26    11     0     1    59.0   32.422  106.210    103.8    919.6
     1     1    18    10    26    12     0     0    60.0   32.482  106.228    168.9    912.8
     1     1    18    10    26    13     0     1    61.0   32.542  106.256    247.9    903.3
     1     1    18    10    26    14     0     2    62.0   32.595  106.285    328.8    894.3
     1     1    18    10    26    15     0     3    63.0   32.644  106.314    410.7    886.4
     1     1    18    10    26    16     0     2    64.0   32.691  106.339    493.0    877.3
     1     1    18    10    26    17     0     1    65.0   32.737  106.358    575.4    869.1
     1     1    18    10    26    18     0     0    66.0   32.786  106.370    658.3    860.2
     1     1    18    10    26    19     0     1    67.0   32.832  106.380    735.4    851.4
     1     1    18    10    26    20     0     2    68.0   32.874  106.391    802.4    844.6
     1     1    18    10    26    21     0     3    69.0   32.912  106.402    859.9    838.8
     1     1    18    10    26    22     0     2    70.0   32.950  106.412    905.5    834.2
     1     1    18    10    26    23     0     1    71.0   32.988  106.422    939.0    831.4
     1     1    18    10    27     0     0     0    72.0   33.025  106.430    962.7    827.8
     1     1    18    10    27     1     0     1    73.0   33.064  106.440    976.1    823.9
     1     1    18    10    27     2     0     2    74.0   33.108  106.456    978.1    821.1
     1     1    18    10    27     3     0     3    75.0   33.158  106.477    970.9    818.9
     1     1    18    10    27     4     0     2    76.0   33.206  106.499    953.3    817.2
     1     1    18    10    27     5     0     1    77.0   33.249  106.519    925.9    817.2
     1     1    18    10    27     6     0     0    78.0   33.287  106.536    893.9    817.9
     1     1    18    10    27     7     0     1    79.0   33.328  106.551    869.1    818.3
     1     1    18    10    27     8     0     2    80.0   33.380  106.564    861.3    814.9
     1     1    18    10    27     9     0     3    81.0   33.445  106.576    872.6    808.7
     1     1    18    10    27    10     0     2    82.0   33.505  106.593    898.7    801.1
     1     1    18    10    27    11     0     1    83.0   33.544  106.616    923.8    795.3
     1     1    18    10    27    12     0     0    84.0   33.561  106.647    938.7    792.6
     1     1    18    10    27    13     0     1    85.0   33.562  106.681    944.8    792.6
     1     1    18    10    27    14     0     2    86.0   33.555  106.715    945.1    793.4
     1     1    18    10    27    15     0     3    87.0   33.541  106.751    939.5    795.5
     1     1    18    10    27    16     0     2    88.0   33.513  106.790    926.5    799.5
     1     1    18    10    27    17     0     1    89.0   33.467  106.834    906.3    806.5
     1     1    18    10    27    18     0     0    90.0   33.404  106.885    882.3    815.9
     1     1    18    10    27    19     0     1    91.0   33.334  106.937    851.5    826.3
     1     1    18    10    27    20     0     2    92.0   33.269  106.985    810.5    838.0
     1     1    18    10    27    21     0     3    93.0   33.210  107.030    764.4    848.9
     1     1    18    10    27    22     0     2    94.0   33.156  107.081    728.2    859.0
     1     1    18    10    27    23     0     1    95.0   33.100  107.148    710.7    865.4
     1     1    18    10    28     0     0     0    96.0   33.039  107.231    706.9    870.4
     1     1    18    10    28     1     0     1    97.0   32.981  107.320    693.3    871.2
     1     1    18    10    28     2     0     2    98.0   32.940  107.402    653.4    873.2
     1     1    18    10    28     3     0     3    99.0   32.914  107.473    595.2    877.6
     1     1    18    10    28     4     0     2   100.0   32.898  107.536    520.9    882.8
     1     1    18    10    28     5     0     1   101.0   32.884  107.594    440.4    890.3
     1     1    18    10    28     6     0     0   102.0   32.870  107.646    367.0    896.6
     1     1    18    10    28     7     0     1   103.0   32.855  107.695    313.6    901.4
     1     1    18    10    28     8     0     2   104.0   32.840  107.744    279.3    902.9
     1     1    18    10    28     9     0     3   105.0   32.824  107.792    256.6    903.2
     1     1    18    10    28    10     0     2   106.0   32.804  107.845    248.5    903.2
     1     1    18    10    28    11     0     1   107.0   32.773  107.905    258.8    900.6
     1     1    18    10    28    12     0     0   108.0   32.730  107.976    287.9    895.3
     1     1    18    10    28    13     0     1   109.0   32.685  108.055    324.6    886.7
     1     1    18    10    28    14     0     2   110.0   32.648  108.140    355.0    879.3
     1     1    18    10    28    15     0     3   111.0   32.616  108.226    377.5    872.8
     1     1    18    10    28    16     0     2   112.0   32.584  108.312    388.0    866.5
     1     1    18    10    28    17     0     1   113.0   32.545  108.395    382.2    861.9
     1     1    18    10    28    18     0     0   114.0   32.497  108.470    362.3    858.1
     1     1    18    10    28    19     0     1   115.0   32.444  108.533    330.3    855.4
     1     1    18    10    28    20     0     2   116.0   32.387  108.579    287.8    854.3
     1     1    18    10    28    21     0     3   117.0   32.329  108.608    236.5    854.9
     1     1    18    10    28    22     0     2   118.0   32.270  108.628    187.8    856.1
     1     1    18    10    28    23     0     1   119.0   32.208  108.644    152.2    855.4
     1     1    18    10    29     0     0     0   120.0   32.142  108.657    131.6    852.8
