# Supplementary material for: Migration of wheat stripe rust from the primary oversummering region to neighboring regions in China
Source: Commun Biol. 2025 Mar 3;8:350. doi: 10.1038/s42003-025-07789-3 (PMC11876435; doi:10.1038/s42003-025-07789-3)
Supplement: Supplementary file 4 — Supplementary Data 2 [file 42003_2025_7789_MOESM4_ESM.zip › Eastern_Liupan_Mountain/Autumn/PL18102406]

     5     1
    GDAS    18    10     1     0     0
    GDAS    18    10     8     0     0
    GDAS    18    10    15     0     0
    GDAS    18    10    22     0     0
    GDAS    18    10    29     0     0
     1 FORWARD  OMEGA   
    18    10    24     6   35.198  106.551   100.0
     1 PRESSURE
     1     1    18    10    24     6     0     0     0.0   35.198  106.551    100.0    837.0
     1     1    18    10    24     7     0     1     1.0   35.344  106.526    121.1    830.5
     1     1    18    10    24     8     0     2     2.0   35.469  106.494    152.5    822.4
     1     1    18    10    24     9     0     3     3.0   35.571  106.454    195.3    813.3
     1     1    18    10    24    10     0     2     4.0   35.651  106.418    250.5    804.9
     1     1    18    10    24    11     0     1     5.0   35.710  106.396    319.2    795.7
     1     1    18    10    24    12     0     0     6.0   35.745  106.389    403.7    787.1
     1     1    18    10    24    13     0     1     7.0   35.736  106.403    502.9    778.5
     1     1    18    10    24    14     0     2     8.0   35.673  106.443    606.2    772.5
     1     1    18    10    24    15     0     3     9.0   35.579  106.514    695.9    768.7
     1     1    18    10    24    16     0     2    10.0   35.441  106.603    743.5    770.3
     1     1    18    10    24    17     0     1    11.0   35.231  106.688    721.8    780.7
     1     1    18    10    24    18     0     0    12.0   34.951  106.764    620.6    797.6
     1     1    18    10    24    19     0     1    13.0   34.672  106.835    425.6    810.2
     1     1    18    10    24    20     0     2    14.0   34.459  106.893    205.6    833.7
     1     1    18    10    24    21     0     3    15.0   34.308  106.922     90.6    847.8
     1     1    18    10    24    22     0     2    16.0   34.173  106.920     26.0    843.2
     1     1    18    10    24    23     0     1    17.0   34.049  106.887      0.0    839.9
     1     1    18    10    25     0     0     0    18.0   33.925  106.838      0.0    847.8
     1     1    18    10    25     1     0     1    19.0   33.802  106.788      0.0    861.3
     1     1    18    10    25     2     0     2    20.0   33.676  106.744      0.0    874.3
     1     1    18    10    25     3     0     3    21.0   33.544  106.702      0.0    887.3
     1     1    18    10    25     4     0     2    22.0   33.415  106.664      0.0    898.5
     1     1    18    10    25     5     0     1    23.0   33.300  106.627      0.0    907.8
     1     1    18    10    25     6     0     0    24.0   33.197  106.587      0.0    915.5
     1     1    18    10    25     7     0     1    25.0   33.109  106.546      0.0    921.3
     1     1    18    10    25     8     0     2    26.0   33.042  106.511      0.0    925.2
     1     1    18    10    25     9     0     3    27.0   32.997  106.481      0.0    926.9
     1     1    18    10    25    10     0     2    28.0   32.963  106.458      0.0    927.1
     1     1    18    10    25    11     0     1    29.0   32.932  106.443      0.0    927.7
     1     1    18    10    25    12     0     0    30.0   32.903  106.436      0.0    928.6
     1     1    18    10    25    13     0     1    31.0   32.874  106.432      0.0    928.9
     1     1    18    10    25    14     0     2    32.0   32.841  106.429      0.0    929.3
     1     1    18    10    25    15     0     3    33.0   32.805  106.427      0.0    929.7
     1     1    18    10    25    16     0     2    34.0   32.767  106.422      0.0    930.4
     1     1    18    10    25    17     0     1    35.0   32.727  106.413      0.0    930.9
     1     1    18    10    25    18     0     0    36.0   32.686  106.401      0.0    931.4
     1     1    18    10    25    19     0     1    37.0   32.644  106.387      0.0    931.4
     1     1    18    10    25    20     0     2    38.0   32.603  106.374      0.0    931.5
     1     1    18    10    25    21     0     3    39.0   32.561  106.360      0.0    931.6
     1     1    18    10    25    22     0     2    40.0   32.521  106.348      0.0    932.2
     1     1    18    10    25    23     0     1    41.0   32.481  106.339      0.0    932.9
     1     1    18    10    26     0     0     0    42.0   32.442  106.333      0.0    933.7
     1     1    18    10    26     1     0     1    43.0   32.404  106.327      0.0    934.0
     1     1    18    10    26     2     0     2    44.0   32.367  106.318      0.0    934.2
     1     1    18    10    26     3     0     3    45.0   32.332  106.308      0.0    934.4
     1     1    18    10    26     4     0     2    46.0   32.304  106.296      0.5    934.0
     1     1    18    10    26     5     0     1    47.0   32.292  106.279      2.4    933.3
     1     1    18    10    26     6     0     0    48.0   32.294  106.256      5.4    932.3
     1     1    18    10    26     7     0     1    49.0   32.310  106.233      9.4    931.6
     1     1    18    10    26     8     0     2    50.0   32.339  106.216     16.6    929.9
     1     1    18    10    26     9     0     3    51.0   32.381  106.205     33.7    927.0
     1     1    18    10    26    10     0     2    52.0   32.429  106.200     65.0    923.3
     1     1    18    10    26    11     0     1    53.0   32.480  106.204    111.4    917.8
     1     1    18    10    26    12     0     0    54.0   32.540  106.221    178.8    910.5
     1     1    18    10    26    13     0     1    55.0   32.600  106.247    260.1    901.1
     1     1    18    10    26    14     0     2    56.0   32.654  106.275    343.3    891.7
     1     1    18    10    26    15     0     3    57.0   32.705  106.302    427.6    883.5
     1     1    18    10    26    16     0     2    58.0   32.756  106.326    512.7    874.2
     1     1    18    10    26    17     0     1    59.0   32.808  106.342    599.2    865.7
     1     1    18    10    26    18     0     0    60.0   32.863  106.354    684.7    855.9
     1     1    18    10    26    19     0     1    61.0   32.915  106.365    761.9    847.4
     1     1    18    10    26    20     0     2    62.0   32.963  106.376    828.3    840.8
     1     1    18    10    26    21     0     3    63.0   33.008  106.390    884.0    834.5
     1     1    18    10    26    22     0     2    64.0   33.051  106.404    926.1    827.8
     1     1    18    10    26    23     0     1    65.0   33.092  106.416    955.5    823.0
     1     1    18    10    27     0     0     0    66.0   33.129  106.424    975.4    819.1
     1     1    18    10    27     1     0     1    67.0   33.167  106.433    987.2    815.5
     1     1    18    10    27     2     0     2    68.0   33.211  106.448    991.2    812.4
     1     1    18    10    27     3     0     3    69.0   33.260  106.468    989.8    809.6
     1     1    18    10    27     4     0     2    70.0   33.309  106.490    980.9    806.7
     1     1    18    10    27     5     0     1    71.0   33.353  106.510    963.7    805.5
     1     1    18    10    27     6     0     0    72.0   33.393  106.530    942.7    804.7
     1     1    18    10    27     7     0     1    73.0   33.437  106.548    930.2    803.6
     1     1    18    10    27     8     0     2    74.0   33.491  106.564    937.5    798.6
     1     1    18    10    27     9     0     3    75.0   33.555  106.579    967.1    790.7
     1     1    18    10    27    10     0     2    76.0   33.612  106.597   1007.8    781.5
     1     1    18    10    27    11     0     1    77.0   33.644  106.618   1037.4    776.0
     1     1    18    10    27    12     0     0    78.0   33.650  106.641   1047.8    774.6
     1     1    18    10    27    13     0     1    79.0   33.641  106.668   1046.8    776.5
     1     1    18    10    27    14     0     2    80.0   33.624  106.696   1043.3    778.3
     1     1    18    10    27    15     0     3    81.0   33.601  106.726   1036.1    781.1
     1     1    18    10    27    16     0     2    82.0   33.565  106.759   1022.5    785.4
     1     1    18    10    27    17     0     1    83.0   33.511  106.799   1000.7    792.8
     1     1    18    10    27    18     0     0    84.0   33.440  106.846    973.9    802.7
     1     1    18    10    27    19     0     1    85.0   33.364  106.893    939.6    813.5
     1     1    18    10    27    20     0     2    86.0   33.291  106.937    894.4    826.2
     1     1    18    10    27    21     0     3    87.0   33.223  106.981    841.3    839.7
     1     1    18    10    27    22     0     2    88.0   33.161  107.030    796.5    852.3
     1     1    18    10    27    23     0     1    89.0   33.100  107.092    773.0    860.0
     1     1    18    10    28     0     0     0    90.0   33.035  107.169    766.9    865.8
     1     1    18    10    28     1     0     1    91.0   32.975  107.253    752.2    866.3
     1     1    18    10    28     2     0     2    92.0   32.932  107.330    710.8    868.4
     1     1    18    10    28     3     0     3    93.0   32.906  107.398    649.8    873.0
     1     1    18    10    28     4     0     2    94.0   32.890  107.459    569.4    879.1
     1     1    18    10    28     5     0     1    95.0   32.877  107.514    479.9    887.3
     1     1    18    10    28     6     0     0    96.0   32.863  107.563    397.5    895.1
     1     1    18    10    28     7     0     1    97.0   32.850  107.609    337.3    900.7
     1     1    18    10    28     8     0     2    98.0   32.838  107.654    298.9    902.6
     1     1    18    10    28     9     0     3    99.0   32.826  107.699    274.3    903.4
     1     1    18    10    28    10     0     2   100.0   32.809  107.746    266.4    903.8
     1     1    18    10    28    11     0     1   101.0   32.784  107.804    277.9    900.8
     1     1    18    10    28    12     0     0   102.0   32.748  107.873    308.3    895.6
     1     1    18    10    28    13     0     1   103.0   32.705  107.954    350.4    887.8
     1     1    18    10    28    14     0     2   104.0   32.665  108.043    392.5    880.1
     1     1    18    10    28    15     0     3   105.0   32.630  108.138    428.4    871.6
     1     1    18    10    28    16     0     2   106.0   32.595  108.236    450.9    863.5
     1     1    18    10    28    17     0     1   107.0   32.554  108.330    456.5    857.4
     1     1    18    10    28    18     0     0   108.0   32.505  108.418    447.6    852.4
     1     1    18    10    28    19     0     1   109.0   32.450  108.492    425.6    848.5
     1     1    18    10    28    20     0     2   110.0   32.390  108.546    391.3    846.0
     1     1    18    10    28    21     0     3   111.0   32.327  108.584    345.1    844.8
     1     1    18    10    28    22     0     2   112.0   32.257  108.611    298.7    845.1
     1     1    18    10    28    23     0     1   113.0   32.174  108.637    265.9    842.5
     1     1    18    10    29     0     0     0   114.0   32.078  108.661    252.8    836.6
     1     1    18    10    29     1     0     1   115.0   31.980  108.687    264.0    830.9
     1     1    18    10    29     2     0     2   116.0   31.896  108.718    295.3    833.1
     1     1    18    10    29     3     0     3   117.0   31.829  108.758    340.5    832.5
     1     1    18    10    29     4     0     2   118.0   31.767  108.808    399.8    829.7
     1     1    18    10    29     5     0     1   119.0   31.700  108.872    471.9    824.8
     1     1    18    10    29     6     0     0   120.0   31.629  108.948    550.3    819.8
