# Supplementary material for: Migration of wheat stripe rust from the primary oversummering region to neighboring regions in China
Source: Commun Biol. 2025 Mar 3;8:350. doi: 10.1038/s42003-025-07789-3 (PMC11876435; doi:10.1038/s42003-025-07789-3)
Supplement: Supplementary file 4 — Supplementary Data 2 [file 42003_2025_7789_MOESM4_ESM.zip › Eastern_Liupan_Mountain/Autumn/PL18102412]

     5     1
    GDAS    18    10     1     0     0
    GDAS    18    10     8     0     0
    GDAS    18    10    15     0     0
    GDAS    18    10    22     0     0
    GDAS    18    10    29     0     0
     1 FORWARD  OMEGA   
    18    10    24    12   35.198  106.551   100.0
     1 PRESSURE
     1     1    18    10    24    12     0     0     0.0   35.198  106.551    100.0    837.8
     1     1    18    10    24    13     0     1     1.0   35.236  106.542    115.0    835.4
     1     1    18    10    24    14     0     2     2.0   35.243  106.552    120.1    835.7
     1     1    18    10    24    15     0     3     3.0   35.223  106.581    112.2    838.8
     1     1    18    10    24    16     0     2     4.0   35.176  106.621     90.0    844.4
     1     1    18    10    24    17     0     1     5.0   35.106  106.663     60.3    852.4
     1     1    18    10    24    18     0     0     6.0   35.024  106.702     34.4    859.9
     1     1    18    10    24    19     0     1     7.0   34.936  106.742     18.1    863.5
     1     1    18    10    24    20     0     2     8.0   34.832  106.789      4.9    863.0
     1     1    18    10    24    21     0     3     9.0   34.713  106.840      0.0    861.1
     1     1    18    10    24    22     0     2    10.0   34.592  106.877      0.0    858.4
     1     1    18    10    24    23     0     1    11.0   34.479  106.885      0.0    855.2
     1     1    18    10    25     0     0     0    12.0   34.367  106.865      0.0    851.8
     1     1    18    10    25     1     0     1    13.0   34.239  106.823      0.0    848.1
     1     1    18    10    25     2     0     2    14.0   34.089  106.763      0.0    845.0
     1     1    18    10    25     3     0     3    15.0   33.929  106.690      0.0    851.5
     1     1    18    10    25     4     0     2    16.0   33.780  106.620      0.0    865.9
     1     1    18    10    25     5     0     1    17.0   33.650  106.561      0.0    877.2
     1     1    18    10    25     6     0     0    18.0   33.534  106.505      0.0    886.2
     1     1    18    10    25     7     0     1    19.0   33.433  106.451      0.0    893.2
     1     1    18    10    25     8     0     2    20.0   33.352  106.399      0.0    898.1
     1     1    18    10    25     9     0     3    21.0   33.289  106.351      0.0    901.2
     1     1    18    10    25    10     0     2    22.0   33.237  106.311      0.0    904.8
     1     1    18    10    25    11     0     1    23.0   33.189  106.286      0.0    908.4
     1     1    18    10    25    12     0     0    24.0   33.146  106.275      0.0    912.1
     1     1    18    10    25    13     0     1    25.0   33.103  106.272      0.0    915.0
     1     1    18    10    25    14     0     2    26.0   33.056  106.274      0.0    918.3
     1     1    18    10    25    15     0     3    27.0   33.006  106.281      0.0    922.0
     1     1    18    10    25    16     0     2    28.0   32.954  106.287      0.0    923.8
     1     1    18    10    25    17     0     1    29.0   32.901  106.289      0.0    925.0
     1     1    18    10    25    18     0     0    30.0   32.845  106.285      0.0    926.1
     1     1    18    10    25    19     0     1    31.0   32.791  106.278      0.0    926.6
     1     1    18    10    25    20     0     2    32.0   32.741  106.270      0.0    927.1
     1     1    18    10    25    21     0     3    33.0   32.694  106.261      0.0    927.6
     1     1    18    10    25    22     0     2    34.0   32.649  106.251      0.0    928.5
     1     1    18    10    25    23     0     1    35.0   32.606  106.244      0.0    929.4
     1     1    18    10    26     0     0     0    36.0   32.566  106.238      0.0    930.4
     1     1    18    10    26     1     0     1    37.0   32.527  106.231      0.0    930.8
     1     1    18    10    26     2     0     2    38.0   32.485  106.220      0.0    931.2
     1     1    18    10    26     3     0     3    39.0   32.443  106.207      0.0    931.6
     1     1    18    10    26     4     0     2    40.0   32.408  106.191      0.0    931.2
     1     1    18    10    26     5     0     1    41.0   32.389  106.169      0.7    930.4
     1     1    18    10    26     6     0     0    42.0   32.386  106.139      2.3    929.2
     1     1    18    10    26     7     0     1    43.0   32.398  106.107      4.6    928.4
     1     1    18    10    26     8     0     2    44.0   32.424  106.082      7.9    927.3
     1     1    18    10    26     9     0     3    45.0   32.465  106.063     13.3    925.5
     1     1    18    10    26    10     0     2    46.0   32.511  106.051     24.0    922.9
     1     1    18    10    26    11     0     1    47.0   32.556  106.046     43.5    920.1
     1     1    18    10    26    12     0     0    48.0   32.605  106.052     77.5    916.0
     1     1    18    10    26    13     0     1    49.0   32.660  106.064    130.3    909.7
     1     1    18    10    26    14     0     2    50.0   32.715  106.074    192.6    901.4
     1     1    18    10    26    15     0     3    51.0   32.766  106.086    257.7    894.4
     1     1    18    10    26    16     0     2    52.0   32.815  106.096    326.5    885.8
     1     1    18    10    26    17     0     1    53.0   32.864  106.101    400.2    877.6
     1     1    18    10    26    18     0     0    54.0   32.918  106.099    482.4    867.8
     1     1    18    10    26    19     0     1    55.0   32.974  106.090    578.7    856.5
     1     1    18    10    26    20     0     2    56.0   33.029  106.082    681.1    842.3
     1     1    18    10    26    21     0     3    57.0   33.077  106.080    771.7    830.0
     1     1    18    10    26    22     0     2    58.0   33.124  106.082    844.4    821.0
     1     1    18    10    26    23     0     1    59.0   33.173  106.086    901.4    813.5
     1     1    18    10    27     0     0     0    60.0   33.223  106.087    948.5    806.9
     1     1    18    10    27     1     0     1    61.0   33.275  106.091    991.5    800.5
     1     1    18    10    27     2     0     2    62.0   33.335  106.103   1033.1    793.8
     1     1    18    10    27     3     0     3    63.0   33.399  106.122   1073.2    787.1
     1     1    18    10    27     4     0     2    64.0   33.463  106.140   1105.2    780.3
     1     1    18    10    27     5     0     1    65.0   33.519  106.155   1123.1    775.6
     1     1    18    10    27     6     0     0    66.0   33.568  106.167   1128.4    772.4
     1     1    18    10    27     7     0     1    67.0   33.617  106.175   1141.3    770.1
     1     1    18    10    27     8     0     2    68.0   33.673  106.181   1181.0    763.0
     1     1    18    10    27     9     0     3    69.0   33.729  106.183   1246.5    753.5
     1     1    18    10    27    10     0     2    70.0   33.767  106.178   1313.4    743.8
     1     1    18    10    27    11     0     1    71.0   33.773  106.165   1358.8    739.9
     1     1    18    10    27    12     0     0    72.0   33.752  106.143   1384.0    739.5
     1     1    18    10    27    13     0     1    73.0   33.715  106.119   1407.6    741.1
     1     1    18    10    27    14     0     2    74.0   33.668  106.101   1443.8    740.2
     1     1    18    10    27    15     0     3    75.0   33.609  106.084   1491.7    738.6
     1     1    18    10    27    16     0     2    76.0   33.532  106.066   1539.5    736.7
     1     1    18    10    27    17     0     1    77.0   33.432  106.044   1575.1    737.8
     1     1    18    10    27    18     0     0    78.0   33.314  106.016   1599.2    740.4
     1     1    18    10    27    19     0     1    79.0   33.190  105.977   1609.1    742.5
     1     1    18    10    27    20     0     2    80.0   33.070  105.927   1597.4    744.9
     1     1    18    10    27    21     0     3    81.0   32.954  105.868   1560.6    748.5
     1     1    18    10    27    22     0     2    82.0   32.840  105.815   1503.1    755.0
     1     1    18    10    27    23     0     1    83.0   32.728  105.779   1437.0    763.9
     1     1    18    10    28     0     0     0    84.0   32.617  105.763   1371.1    773.7
     1     1    18    10    28     1     0     1    85.0   32.515  105.763   1317.9    783.0
     1     1    18    10    28     2     0     2    86.0   32.433  105.770   1285.4    789.2
     1     1    18    10    28     3     0     3    87.0   32.369  105.780   1274.9    792.7
     1     1    18    10    28     4     0     2    88.0   32.318  105.793   1275.3    793.3
     1     1    18    10    28     5     0     1    89.0   32.276  105.808   1274.3    794.7
     1     1    18    10    28     6     0     0    90.0   32.244  105.826   1269.6    796.2
     1     1    18    10    28     7     0     1    91.0   32.220  105.843   1260.6    797.9
     1     1    18    10    28     8     0     2    92.0   32.208  105.856   1248.0    799.5
     1     1    18    10    28     9     0     3    93.0   32.208  105.864   1232.0    800.9
     1     1    18    10    28    10     0     2    94.0   32.210  105.867   1216.0    803.1
     1     1    18    10    28    11     0     1    95.0   32.203  105.865   1202.9    805.0
     1     1    18    10    28    12     0     0    96.0   32.188  105.857   1192.7    806.6
     1     1    18    10    28    13     0     1    97.0   32.172  105.853   1187.4    807.9
     1     1    18    10    28    14     0     2    98.0   32.164  105.863   1189.3    808.3
     1     1    18    10    28    15     0     3    99.0   32.164  105.887   1197.6    808.0
     1     1    18    10    28    16     0     2   100.0   32.147  105.919   1186.3    807.6
     1     1    18    10    28    17     0     1   101.0   32.095  105.962   1130.5    815.3
     1     1    18    10    28    18     0     0   102.0   32.010  106.025   1022.3    827.8
     1     1    18    10    28    19     0     1   103.0   31.904  106.098    899.4    847.9
     1     1    18    10    28    20     0     2   104.0   31.791  106.156    808.9    861.1
     1     1    18    10    28    21     0     3   105.0   31.680  106.199    747.3    871.0
     1     1    18    10    28    22     0     2   106.0   31.575  106.234    713.3    879.1
     1     1    18    10    28    23     0     1   107.0   31.479  106.275    704.7    883.5
     1     1    18    10    29     0     0     0   108.0   31.392  106.323    713.4    885.9
     1     1    18    10    29     1     0     1   109.0   31.317  106.379    730.9    886.8
     1     1    18    10    29     2     0     2   110.0   31.256  106.446    751.3    887.5
     1     1    18    10    29     3     0     3   111.0   31.207  106.523    772.6    887.6
     1     1    18    10    29     4     0     2   112.0   31.162  106.603    790.1    887.0
     1     1    18    10    29     5     0     1   113.0   31.116  106.677    798.1    887.7
     1     1    18    10    29     6     0     0   114.0   31.071  106.746    793.7    889.8
     1     1    18    10    29     7     0     1   115.0   31.032  106.814    776.3    893.3
     1     1    18    10    29     8     0     2   116.0   31.008  106.886    749.5    897.3
     1     1    18    10    29     9     0     3   117.0   30.996  106.963    718.0    901.3
     1     1    18    10    29    10     0     2   118.0   30.998  107.048    693.5    904.4
     1     1    18    10    29    11     0     1   119.0   31.008  107.144    685.6    903.2
     1     1    18    10    29    12     0     0   120.0   31.021  107.246    697.5    899.7
