# Supplementary material for: Migration of wheat stripe rust from the primary oversummering region to neighboring regions in China
Source: Commun Biol. 2025 Mar 3;8:350. doi: 10.1038/s42003-025-07789-3 (PMC11876435; doi:10.1038/s42003-025-07789-3)
Supplement: Supplementary file 4 — Supplementary Data 2 [file 42003_2025_7789_MOESM4_ESM.zip › Eastern_Liupan_Mountain/Autumn/PL18102418]

     5     1
    GDAS    18    10     1     0     0
    GDAS    18    10     8     0     0
    GDAS    18    10    15     0     0
    GDAS    18    10    22     0     0
    GDAS    18    10    29     0     0
     1 FORWARD  OMEGA   
    18    10    24    18   35.198  106.551   100.0
     1 PRESSURE
     1     1    18    10    24    18     0     0     0.0   35.198  106.551    100.0    840.9
     1     1    18    10    24    19     0     1     1.0   35.059  106.608     61.1    852.3
     1     1    18    10    24    20     0     2     2.0   34.929  106.665     31.0    858.4
     1     1    18    10    24    21     0     3     3.0   34.797  106.724     11.6    859.9
     1     1    18    10    24    22     0     2     4.0   34.672  106.768      0.0    858.6
     1     1    18    10    24    23     0     1     5.0   34.560  106.784      0.0    856.5
     1     1    18    10    25     0     0     0     6.0   34.452  106.773      0.0    854.1
     1     1    18    10    25     1     0     1     7.0   34.331  106.740      0.0    851.2
     1     1    18    10    25     2     0     2     8.0   34.184  106.690      0.0    848.5
     1     1    18    10    25     3     0     3     9.0   34.025  106.620      0.0    847.3
     1     1    18    10    25     4     0     2    10.0   33.875  106.546      0.0    859.0
     1     1    18    10    25     5     0     1    11.0   33.743  106.482      0.0    870.0
     1     1    18    10    25     6     0     0    12.0   33.626  106.421      0.0    878.9
     1     1    18    10    25     7     0     1    13.0   33.523  106.362      0.0    885.8
     1     1    18    10    25     8     0     2    14.0   33.438  106.305      0.0    890.7
     1     1    18    10    25     9     0     3    15.0   33.370  106.249      0.0    893.8
     1     1    18    10    25    10     0     2    16.0   33.312  106.202      0.0    897.5
     1     1    18    10    25    11     0     1    17.0   33.258  106.173      0.0    901.1
     1     1    18    10    25    12     0     0    18.0   33.209  106.160      0.0    904.9
     1     1    18    10    25    13     0     1    19.0   33.159  106.158      0.0    907.9
     1     1    18    10    25    14     0     2    20.0   33.106  106.161      0.0    911.2
     1     1    18    10    25    15     0     3    21.0   33.051  106.171      0.0    915.0
     1     1    18    10    25    16     0     2    22.0   32.992  106.181      0.0    918.9
     1     1    18    10    25    17     0     1    23.0   32.930  106.187      0.0    920.7
     1     1    18    10    25    18     0     0    24.0   32.866  106.187      0.0    922.2
     1     1    18    10    25    19     0     1    25.0   32.805  106.182      0.0    923.2
     1     1    18    10    25    20     0     2    26.0   32.749  106.176      0.0    924.1
     1     1    18    10    25    21     0     3    27.0   32.696  106.167      0.0    924.9
     1     1    18    10    25    22     0     2    28.0   32.647  106.158      0.0    926.1
     1     1    18    10    25    23     0     1    29.0   32.601  106.149      0.0    927.3
     1     1    18    10    26     0     0     0    30.0   32.558  106.143      0.0    928.5
     1     1    18    10    26     1     0     1    31.0   32.515  106.135      0.0    929.2
     1     1    18    10    26     2     0     2    32.0   32.470  106.126      0.0    929.9
     1     1    18    10    26     3     0     3    33.0   32.424  106.116      0.0    930.6
     1     1    18    10    26     4     0     2    34.0   32.385  106.103      0.0    930.5
     1     1    18    10    26     5     0     1    35.0   32.365  106.082      0.0    929.8
     1     1    18    10    26     6     0     0    36.0   32.361  106.052      0.3    928.7
     1     1    18    10    26     7     0     1    37.0   32.373  106.020      1.2    927.8
     1     1    18    10    26     8     0     2    38.0   32.401  105.995      3.2    926.5
     1     1    18    10    26     9     0     3    39.0   32.445  105.975      6.5    924.4
     1     1    18    10    26    10     0     2    40.0   32.493  105.962     11.3    922.4
     1     1    18    10    26    11     0     1    41.0   32.537  105.956     19.9    919.9
     1     1    18    10    26    12     0     0    42.0   32.579  105.960     37.1    917.4
     1     1    18    10    26    13     0     1    43.0   32.622  105.969     64.1    913.9
     1     1    18    10    26    14     0     2    44.0   32.664  105.975     99.2    909.4
     1     1    18    10    26    15     0     3    45.0   32.705  105.978    139.2    904.8
     1     1    18    10    26    16     0     2    46.0   32.742  105.976    179.0    898.7
     1     1    18    10    26    17     0     1    47.0   32.770  105.971    215.7    893.7
     1     1    18    10    26    18     0     0    48.0   32.791  105.959    247.8    889.3
     1     1    18    10    26    19     0     1    49.0   32.805  105.942    275.6    884.7
     1     1    18    10    26    20     0     2    50.0   32.809  105.919    299.5    880.3
     1     1    18    10    26    21     0     3    51.0   32.802  105.890    316.9    876.7
     1     1    18    10    26    22     0     2    52.0   32.789  105.855    323.5    874.4
     1     1    18    10    26    23     0     1    53.0   32.774  105.816    316.3    873.8
     1     1    18    10    27     0     0     0    54.0   32.756  105.775    295.7    874.7
     1     1    18    10    27     1     0     1    55.0   32.739  105.734    272.7    876.8
     1     1    18    10    27     2     0     2    56.0   32.732  105.699    259.6    876.8
     1     1    18    10    27     3     0     3    57.0   32.735  105.666    257.5    875.0
     1     1    18    10    27     4     0     2    58.0   32.754  105.634    266.0    871.1
     1     1    18    10    27     5     0     1    59.0   32.788  105.602    281.8    865.3
     1     1    18    10    27     6     0     0    60.0   32.838  105.569    299.9    858.3
     1     1    18    10    27     7     0     1    61.0   32.899  105.533    312.6    850.8
     1     1    18    10    27     8     0     2    62.0   32.967  105.495    314.9    844.0
     1     1    18    10    27     9     0     3    63.0   33.043  105.455    309.7    838.8
     1     1    18    10    27    10     0     2    64.0   33.114  105.417    301.2    835.3
     1     1    18    10    27    11     0     1    65.0   33.171  105.385    287.8    833.1
     1     1    18    10    27    12     0     0    66.0   33.215  105.360    268.3    832.6
     1     1    18    10    27    13     0     1    67.0   33.247  105.346    240.8    833.9
     1     1    18    10    27    14     0     2    68.0   33.272  105.345    206.5    836.8
     1     1    18    10    27    15     0     3    69.0   33.290  105.357    170.2    841.4
     1     1    18    10    27    16     0     2    70.0   33.296  105.377    138.3    846.8
     1     1    18    10    27    17     0     1    71.0   33.286  105.399    111.5    850.9
     1     1    18    10    27    18     0     0    72.0   33.263  105.424     88.5    855.5
     1     1    18    10    27    19     0     1    73.0   33.232  105.448     69.3    859.5
     1     1    18    10    27    20     0     2    74.0   33.198  105.470     53.6    863.3
     1     1    18    10    27    21     0     3    75.0   33.162  105.491     40.3    866.1
     1     1    18    10    27    22     0     2    76.0   33.125  105.514     29.6    870.1
     1     1    18    10    27    23     0     1    77.0   33.089  105.543     22.0    874.2
     1     1    18    10    28     0     0     0    78.0   33.054  105.577     16.8    878.6
     1     1    18    10    28     1     0     1    79.0   33.022  105.605     14.0    882.0
     1     1    18    10    28     2     0     2    80.0   32.996  105.616     13.4    883.8
     1     1    18    10    28     3     0     3    81.0   32.976  105.612     14.9    884.1
     1     1    18    10    28     4     0     2    82.0   32.969  105.595     19.6    882.2
     1     1    18    10    28     5     0     1    83.0   32.979  105.568     28.7    878.4
     1     1    18    10    28     6     0     0    84.0   33.006  105.528     44.8    872.5
     1     1    18    10    28     7     0     1    85.0   33.050  105.482     67.9    864.6
     1     1    18    10    28     8     0     2    86.0   33.106  105.439     95.3    856.0
     1     1    18    10    28     9     0     3    87.0   33.170  105.396    124.8    847.7
     1     1    18    10    28    10     0     2    88.0   33.230  105.358    143.4    841.0
     1     1    18    10    28    11     0     1    89.0   33.276  105.336    143.8    839.1
     1     1    18    10    28    12     0     0    90.0   33.308  105.331    130.0    840.4
     1     1    18    10    28    13     0     1    91.0   33.328  105.341    109.6    842.9
     1     1    18    10    28    14     0     2    92.0   33.337  105.362     87.9    846.3
     1     1    18    10    28    15     0     3    93.0   33.336  105.396     68.3    850.7
     1     1    18    10    28    16     0     2    94.0   33.324  105.435     53.0    855.5
     1     1    18    10    28    17     0     1    95.0   33.298  105.471     40.7    859.6
     1     1    18    10    28    18     0     0    96.0   33.260  105.505     30.0    864.2
     1     1    18    10    28    19     0     1    97.0   33.214  105.536     21.6    868.6
     1     1    18    10    28    20     0     2    98.0   33.163  105.565     15.7    872.9
     1     1    18    10    28    21     0     3    99.0   33.105  105.591     11.5    877.2
     1     1    18    10    28    22     0     2   100.0   33.043  105.619      8.6    881.7
     1     1    18    10    28    23     0     1   101.0   32.979  105.649      6.5    886.6
     1     1    18    10    29     0     0     0   102.0   32.913  105.682      4.8    892.0
     1     1    18    10    29     1     0     1   103.0   32.848  105.709      3.3    897.5
     1     1    18    10    29     2     0     2   104.0   32.784  105.723      2.0    901.8
     1     1    18    10    29     3     0     3   105.0   32.722  105.727      1.1    905.2
     1     1    18    10    29     4     0     2   106.0   32.659  105.724      0.1    906.8
     1     1    18    10    29     5     0     1   107.0   32.589  105.716      0.0    908.6
     1     1    18    10    29     6     0     0   108.0   32.514  105.702      0.0    910.4
     1     1    18    10    29     7     0     1   109.0   32.450  105.687      0.0    912.2
     1     1    18    10    29     8     0     2   110.0   32.406  105.674      0.0    913.3
     1     1    18    10    29     9     0     3   111.0   32.382  105.666      0.0    913.7
     1     1    18    10    29    10     0     2   112.0   32.369  105.669      0.4    914.5
     1     1    18    10    29    11     0     1   113.0   32.361  105.695      1.0    915.8
     1     1    18    10    29    12     0     0   114.0   32.359  105.743      2.0    917.5
     1     1    18    10    29    13     0     1   115.0   32.358  105.793      2.9    919.8
     1     1    18    10    29    14     0     2   116.0   32.350  105.828      2.4    921.9
     1     1    18    10    29    15     0     3   117.0   32.336  105.846      0.5    923.8
     1     1    18    10    29    16     0     2   118.0   32.314  105.855      0.0    924.8
     1     1    18    10    29    17     0     1   119.0   32.282  105.859      0.0    926.0
     1     1    18    10    29    18     0     0   120.0   32.241  105.858      0.0    927.4
