# Supplementary material for: Migration of wheat stripe rust from the primary oversummering region to neighboring regions in China
Source: Commun Biol. 2025 Mar 3;8:350. doi: 10.1038/s42003-025-07789-3 (PMC11876435; doi:10.1038/s42003-025-07789-3)
Supplement: Supplementary file 4 — Supplementary Data 2 [file 42003_2025_7789_MOESM4_ESM.zip › Eastern_Liupan_Mountain/Autumn/PL18102500]

     5     1
    GDAS    18    10     1     0     0
    GDAS    18    10     8     0     0
    GDAS    18    10    15     0     0
    GDAS    18    10    22     0     0
    GDAS    18    10    29     0     0
     1 FORWARD  OMEGA   
    18    10    25     0   35.198  106.551   100.0
     1 PRESSURE
     1     1    18    10    25     0     0     0     0.0   35.198  106.551    100.0    843.4
     1     1    18    10    25     1     0     1     1.0   35.045  106.570     64.6    852.0
     1     1    18    10    25     2     0     2     2.0   34.884  106.567     34.9    855.5
     1     1    18    10    25     3     0     3     3.0   34.704  106.544     16.7    855.7
     1     1    18    10    25     4     0     2     4.0   34.522  106.504      2.8    853.4
     1     1    18    10    25     5     0     1     5.0   34.362  106.454      0.0    852.0
     1     1    18    10    25     6     0     0     6.0   34.224  106.397      0.0    851.6
     1     1    18    10    25     7     0     1     7.0   34.110  106.329      0.0    852.5
     1     1    18    10    25     8     0     2     8.0   34.023  106.247      0.0    854.7
     1     1    18    10    25     9     0     3     9.0   33.958  106.152      0.0    859.8
     1     1    18    10    25    10     0     2    10.0   33.908  106.065      0.0    864.9
     1     1    18    10    25    11     0     1    11.0   33.867  106.006      0.0    868.5
     1     1    18    10    25    12     0     0    12.0   33.830  105.978      0.0    869.8
     1     1    18    10    25    13     0     1    13.0   33.791  105.967      0.0    871.3
     1     1    18    10    25    14     0     2    14.0   33.742  105.962      0.0    873.4
     1     1    18    10    25    15     0     3    15.0   33.684  105.963      0.0    876.4
     1     1    18    10    25    16     0     2    16.0   33.622  105.968      0.0    879.7
     1     1    18    10    25    17     0     1    17.0   33.556  105.972      0.0    883.2
     1     1    18    10    25    18     0     0    18.0   33.487  105.977      0.0    886.9
     1     1    18    10    25    19     0     1    19.0   33.416  105.981      0.0    890.6
     1     1    18    10    25    20     0     2    20.0   33.347  105.985      0.0    894.2
     1     1    18    10    25    21     0     3    21.0   33.281  105.988      0.0    897.6
     1     1    18    10    25    22     0     2    22.0   33.220  105.990      0.0    901.0
     1     1    18    10    25    23     0     1    23.0   33.165  105.989      0.0    904.0
     1     1    18    10    26     0     0     0    24.0   33.117  105.985      0.0    906.6
     1     1    18    10    26     1     0     1    25.0   33.068  105.974      0.0    908.0
     1     1    18    10    26     2     0     2    26.0   33.012  105.952      0.0    909.0
     1     1    18    10    26     3     0     3    27.0   32.949  105.918      0.0    908.7
     1     1    18    10    26     4     0     2    28.0   32.896  105.876      0.1    906.8
     1     1    18    10    26     5     0     1    29.0   32.867  105.823      0.9    903.8
     1     1    18    10    26     6     0     0    30.0   32.862  105.758      2.2    899.4
     1     1    18    10    26     7     0     1    31.0   32.879  105.690      4.1    894.0
     1     1    18    10    26     8     0     2    32.0   32.914  105.628      6.5    887.9
     1     1    18    10    26     9     0     3    33.0   32.966  105.572      9.2    880.9
     1     1    18    10    26    10     0     2    34.0   33.021  105.525     12.4    875.3
     1     1    18    10    26    11     0     1    35.0   33.068  105.492     16.4    871.5
     1     1    18    10    26    12     0     0    36.0   33.103  105.476     21.1    869.3
     1     1    18    10    26    13     0     1    37.0   33.130  105.469     25.6    867.4
     1     1    18    10    26    14     0     2    38.0   33.150  105.466     29.0    866.2
     1     1    18    10    26    15     0     3    39.0   33.162  105.466     30.8    865.6
     1     1    18    10    26    16     0     2    40.0   33.170  105.466     30.9    865.6
     1     1    18    10    26    17     0     1    41.0   33.172  105.463     29.2    865.8
     1     1    18    10    26    18     0     0    42.0   33.169  105.458     25.9    866.2
     1     1    18    10    26    19     0     1    43.0   33.159  105.452     21.8    866.5
     1     1    18    10    26    20     0     2    44.0   33.141  105.448     17.7    867.2
     1     1    18    10    26    21     0     3    45.0   33.114  105.445     14.0    868.4
     1     1    18    10    26    22     0     2    46.0   33.083  105.442     10.9    869.8
     1     1    18    10    26    23     0     1    47.0   33.052  105.437      8.4    870.6
     1     1    18    10    27     0     0     0    48.0   33.023  105.428      5.9    870.9
     1     1    18    10    27     1     0     1    49.0   33.004  105.414      3.7    870.3
     1     1    18    10    27     2     0     2    50.0   33.005  105.393      2.1    868.5
     1     1    18    10    27     3     0     3    51.0   33.030  105.364      1.1    865.5
     1     1    18    10    27     4     0     2    52.0   33.070  105.327      0.3    861.6
     1     1    18    10    27     5     0     1    53.0   33.120  105.279      0.0    856.9
     1     1    18    10    27     6     0     0    54.0   33.178  105.219      0.0    851.3
     1     1    18    10    27     7     0     1    55.0   33.240  105.153      0.0    844.8
     1     1    18    10    27     8     0     2    56.0   33.305  105.086      0.0    838.3
     1     1    18    10    27     9     0     3    57.0   33.369  105.017      0.0    832.0
     1     1    18    10    27    10     0     2    58.0   33.424  104.954      0.0    824.1
     1     1    18    10    27    11     0     1    59.0   33.464  104.904      0.0    817.5
     1     1    18    10    27    12     0     0    60.0   33.492  104.868      0.0    813.2
     1     1    18    10    27    13     0     1    61.0   33.509  104.849      0.0    811.2
     1     1    18    10    27    14     0     2    62.0   33.520  104.847      0.0    811.4
     1     1    18    10    27    15     0     3    63.0   33.524  104.863      0.0    813.9
     1     1    18    10    27    16     0     2    64.0   33.520  104.891      0.0    817.6
     1     1    18    10    27    17     0     1    65.0   33.506  104.921      0.0    821.7
     1     1    18    10    27    18     0     0    66.0   33.483  104.955      0.0    826.6
     1     1    18    10    27    19     0     1    67.0   33.452  104.991      0.0    831.1
     1     1    18    10    27    20     0     2    68.0   33.416  105.028      0.0    833.8
     1     1    18    10    27    21     0     3    69.0   33.375  105.065      0.0    836.0
     1     1    18    10    27    22     0     2    70.0   33.336  105.102      0.0    839.3
     1     1    18    10    27    23     0     1    71.0   33.302  105.144      0.0    842.9
     1     1    18    10    28     0     0     0    72.0   33.271  105.190      0.0    846.7
     1     1    18    10    28     1     0     1    73.0   33.247  105.227      0.0    849.7
     1     1    18    10    28     2     0     2    74.0   33.232  105.245      0.0    851.1
     1     1    18    10    28     3     0     3    75.0   33.227  105.243      0.0    851.0
     1     1    18    10    28     4     0     2    76.0   33.237  105.224      0.0    849.2
     1     1    18    10    28     5     0     1    77.0   33.268  105.187      0.0    845.7
     1     1    18    10    28     6     0     0    78.0   33.320  105.130      0.0    840.5
     1     1    18    10    28     7     0     1    79.0   33.385  105.059      0.0    833.7
     1     1    18    10    28     8     0     2    80.0   33.451  104.978      0.0    825.1
     1     1    18    10    28     9     0     3    81.0   33.509  104.891      0.0    812.6
     1     1    18    10    28    10     0     2    82.0   33.549  104.813      0.0    804.1
     1     1    18    10    28    11     0     1    83.0   33.569  104.760      0.0    798.9
     1     1    18    10    28    12     0     0    84.0   33.573  104.732      0.0    796.6
     1     1    18    10    28    13     0     1    85.0   33.567  104.728      0.0    795.9
     1     1    18    10    28    14     0     2    86.0   33.558  104.746      0.0    798.0
     1     1    18    10    28    15     0     3    87.0   33.543  104.787      0.0    802.7
     1     1    18    10    28    16     0     2    88.0   33.523  104.839      0.0    809.3
     1     1    18    10    28    17     0     1    89.0   33.497  104.890      0.0    815.9
     1     1    18    10    28    18     0     0    90.0   33.463  104.940      0.0    822.5
     1     1    18    10    28    19     0     1    91.0   33.422  104.986      0.0    829.0
     1     1    18    10    28    20     0     2    92.0   33.374  105.028      0.0    833.3
     1     1    18    10    28    21     0     3    93.0   33.320  105.066      0.0    836.5
     1     1    18    10    28    22     0     2    94.0   33.260  105.103      0.0    840.3
     1     1    18    10    28    23     0     1    95.0   33.197  105.145      0.0    844.6
     1     1    18    10    29     0     0     0    96.0   33.130  105.191      0.0    849.4
     1     1    18    10    29     1     0     1    97.0   33.061  105.227      0.0    854.7
     1     1    18    10    29     2     0     2    98.0   32.994  105.244      0.0    858.9
     1     1    18    10    29     3     0     3    99.0   32.932  105.244      0.0    864.1
     1     1    18    10    29     4     0     2   100.0   32.875  105.230      0.0    866.6
     1     1    18    10    29     5     0     1   101.0   32.823  105.202      0.0    868.0
     1     1    18    10    29     6     0     0   102.0   32.777  105.157      0.0    868.2
     1     1    18    10    29     7     0     1   103.0   32.747  105.104      0.0    867.1
     1     1    18    10    29     8     0     2   104.0   32.736  105.051      0.0    864.7
     1     1    18    10    29     9     0     3   105.0   32.742  105.000      0.5    861.2
     1     1    18    10    29    10     0     2   106.0   32.747  104.964      0.9    854.9
     1     1    18    10    29    11     0     1   107.0   32.740  104.958      0.5    854.6
     1     1    18    10    29    12     0     0   108.0   32.719  104.984      0.0    860.8
     1     1    18    10    29    13     0     1   109.0   32.689  105.034      0.0    868.1
     1     1    18    10    29    14     0     2   110.0   32.653  105.092      0.0    874.3
     1     1    18    10    29    15     0     3   111.0   32.612  105.153      0.0    880.8
     1     1    18    10    29    16     0     2   112.0   32.565  105.211      0.0    887.0
     1     1    18    10    29    17     0     1   113.0   32.513  105.265      0.0    893.2
     1     1    18    10    29    18     0     0   114.0   32.454  105.312      0.0    899.2
     1     1    18    10    29    19     0     1   115.0   32.392  105.353      0.0    904.9
     1     1    18    10    29    20     0     2   116.0   32.326  105.388      0.0    910.2
     1     1    18    10    29    21     0     3   117.0   32.257  105.417      0.0    915.5
     1     1    18    10    29    22     0     2   118.0   32.183  105.443      0.0    921.2
     1     1    18    10    29    23     0     1   119.0   32.104  105.471      0.0    926.8
     1     1    18    10    30     0     0     0   120.0   32.020  105.501      0.0    932.2
