# Supplementary material for: Migration of wheat stripe rust from the primary oversummering region to neighboring regions in China
Source: Commun Biol. 2025 Mar 3;8:350. doi: 10.1038/s42003-025-07789-3 (PMC11876435; doi:10.1038/s42003-025-07789-3)
Supplement: Supplementary file 4 — Supplementary Data 2 [file 42003_2025_7789_MOESM4_ESM.zip › Eastern_Liupan_Mountain/Autumn/PL18102506]

     5     1
    GDAS    18    10     1     0     0
    GDAS    18    10     8     0     0
    GDAS    18    10    15     0     0
    GDAS    18    10    22     0     0
    GDAS    18    10    29     0     0
     1 FORWARD  OMEGA   
    18    10    25     6   35.198  106.551   100.0
     1 PRESSURE
     1     1    18    10    25     6     0     0     0.0   35.198  106.551    100.0    844.1
     1     1    18    10    25     7     0     1     1.0   34.986  106.541     61.1    854.5
     1     1    18    10    25     8     0     2     2.0   34.806  106.501     35.7    853.2
     1     1    18    10    25     9     0     3     3.0   34.661  106.447     21.4    852.2
     1     1    18    10    25    10     0     2     4.0   34.550  106.390     14.3    852.1
     1     1    18    10    25    11     0     1     5.0   34.472  106.339     11.0    852.3
     1     1    18    10    25    12     0     0     6.0   34.418  106.298      9.6    852.9
     1     1    18    10    25    13     0     1     7.0   34.374  106.266      8.7    853.2
     1     1    18    10    25    14     0     2     8.0   34.329  106.239      7.6    853.8
     1     1    18    10    25    15     0     3     9.0   34.278  106.218      6.1    854.5
     1     1    18    10    25    16     0     2    10.0   34.225  106.202      4.1    855.5
     1     1    18    10    25    17     0     1    11.0   34.174  106.187      1.5    856.5
     1     1    18    10    25    18     0     0    12.0   34.122  106.175      0.0    857.6
     1     1    18    10    25    19     0     1    13.0   34.070  106.166      0.0    858.6
     1     1    18    10    25    20     0     2    14.0   34.013  106.161      0.0    859.7
     1     1    18    10    25    21     0     3    15.0   33.954  106.161      0.0    862.7
     1     1    18    10    25    22     0     2    16.0   33.896  106.162      0.0    866.6
     1     1    18    10    25    23     0     1    17.0   33.844  106.163      0.0    870.1
     1     1    18    10    26     0     0     0    18.0   33.798  106.165      0.0    873.2
     1     1    18    10    26     1     0     1    19.0   33.754  106.159      0.0    875.8
     1     1    18    10    26     2     0     2    20.0   33.709  106.140      0.0    878.5
     1     1    18    10    26     3     0     3    21.0   33.660  106.106      0.0    881.2
     1     1    18    10    26     4     0     2    22.0   33.618  106.063      0.1    882.5
     1     1    18    10    26     5     0     1    23.0   33.592  106.011      1.7    882.7
     1     1    18    10    26     6     0     0    24.0   33.586  105.950      4.7    879.3
     1     1    18    10    26     7     0     1    25.0   33.600  105.886      9.1    875.2
     1     1    18    10    26     8     0     2    26.0   33.631  105.829     17.3    869.8
     1     1    18    10    26     9     0     3    27.0   33.679  105.777     39.0    862.9
     1     1    18    10    26    10     0     2    28.0   33.730  105.729     80.8    854.5
     1     1    18    10    26    11     0     1    29.0   33.772  105.686    135.8    845.4
     1     1    18    10    26    12     0     0    30.0   33.806  105.654    181.6    836.5
     1     1    18    10    26    13     0     1    31.0   33.833  105.626    208.3    832.1
     1     1    18    10    26    14     0     2    32.0   33.851  105.596    217.1    829.2
     1     1    18    10    26    15     0     3    33.0   33.859  105.564    207.7    828.5
     1     1    18    10    26    16     0     2    34.0   33.859  105.533    187.3    829.5
     1     1    18    10    26    17     0     1    35.0   33.857  105.506    163.4    830.8
     1     1    18    10    26    18     0     0    36.0   33.852  105.481    137.6    832.6
     1     1    18    10    26    19     0     1    37.0   33.846  105.462    111.7    834.5
     1     1    18    10    26    20     0     2    38.0   33.841  105.449     88.1    836.6
     1     1    18    10    26    21     0     3    39.0   33.834  105.441     68.2    838.9
     1     1    18    10    26    22     0     2    40.0   33.825  105.436     52.2    841.1
     1     1    18    10    26    23     0     1    41.0   33.814  105.431     39.3    842.3
     1     1    18    10    27     0     0     0    42.0   33.803  105.427     28.6    843.5
     1     1    18    10    27     1     0     1    43.0   33.799  105.418     21.3    843.9
     1     1    18    10    27     2     0     2    44.0   33.812  105.399     17.4    842.7
     1     1    18    10    27     3     0     3    45.0   33.844  105.368     15.5    840.2
     1     1    18    10    27     4     0     2    46.0   33.890  105.324     15.2    836.8
     1     1    18    10    27     5     0     1    47.0   33.944  105.265     16.3    832.2
     1     1    18    10    27     6     0     0    48.0   34.007  105.187     18.5    826.8
     1     1    18    10    27     7     0     1    49.0   34.071  105.097     20.0    820.7
     1     1    18    10    27     8     0     2    50.0   34.129  104.999     18.9    815.0
     1     1    18    10    27     9     0     3    51.0   34.178  104.897     16.4    806.3
     1     1    18    10    27    10     0     2    52.0   34.215  104.808     13.6    800.7
     1     1    18    10    27    11     0     1    53.0   34.240  104.739     10.7    796.7
     1     1    18    10    27    12     0     0    54.0   34.257  104.689      8.1    793.9
     1     1    18    10    27    13     0     1    55.0   34.264  104.656      5.4    791.6
     1     1    18    10    27    14     0     2    56.0   34.263  104.639      2.0    790.6
     1     1    18    10    27    15     0     3    57.0   34.253  104.637      0.0    790.9
     1     1    18    10    27    16     0     2    58.0   34.237  104.646      0.0    791.8
     1     1    18    10    27    17     0     1    59.0   34.215  104.660      0.0    793.1
     1     1    18    10    27    18     0     0    60.0   34.188  104.678      0.0    794.7
     1     1    18    10    27    19     0     1    61.0   34.156  104.700      0.0    796.3
     1     1    18    10    27    20     0     2    62.0   34.119  104.723      0.0    798.0
     1     1    18    10    27    21     0     3    63.0   34.075  104.747      0.0    799.9
     1     1    18    10    27    22     0     2    64.0   34.030  104.776      0.0    802.5
     1     1    18    10    27    23     0     1    65.0   33.994  104.814      0.0    805.7
     1     1    18    10    28     0     0     0    66.0   33.967  104.862      0.0    809.7
     1     1    18    10    28     1     0     1    67.0   33.954  104.899      0.0    812.5
     1     1    18    10    28     2     0     2    68.0   33.959  104.908      0.0    813.0
     1     1    18    10    28     3     0     3    69.0   33.984  104.888      0.0    810.8
     1     1    18    10    28     4     0     2    70.0   34.020  104.842      0.0    806.1
     1     1    18    10    28     5     0     1    71.0   34.060  104.776      0.0    799.9
     1     1    18    10    28     6     0     0    72.0   34.100  104.692      0.0    792.6
     1     1    18    10    28     7     0     1    73.0   34.132  104.597      0.0    785.2
     1     1    18    10    28     8     0     2    74.0   34.149  104.502      0.0    777.7
     1     1    18    10    28     9     0     3    75.0   34.155  104.405      0.0    770.3
     1     1    18    10    28    10     0     2    76.0   34.151  104.322      0.0    764.3
     1     1    18    10    28    11     0     1    77.0   34.145  104.260      0.0    759.9
     1     1    18    10    28    12     0     0    78.0   34.137  104.217      0.0    756.9
     1     1    18    10    28    13     0     1    79.0   34.129  104.195      0.0    755.0
     1     1    18    10    28    14     0     2    80.0   34.121  104.197      0.0    755.0
     1     1    18    10    28    15     0     3    81.0   34.113  104.223      0.0    757.0
     1     1    18    10    28    16     0     2    82.0   34.104  104.263      0.0    761.1
     1     1    18    10    28    17     0     1    83.0   34.093  104.305      0.0    765.3
     1     1    18    10    28    18     0     0    84.0   34.081  104.349      0.0    769.6
     1     1    18    10    28    19     0     1    85.0   34.067  104.395      0.0    772.9
     1     1    18    10    28    20     0     2    86.0   34.051  104.443      0.0    776.4
     1     1    18    10    28    21     0     3    87.0   34.034  104.491      0.0    779.9
     1     1    18    10    28    22     0     2    88.0   34.016  104.545      0.0    784.2
     1     1    18    10    28    23     0     1    89.0   33.995  104.608      0.0    789.1
     1     1    18    10    29     0     0     0    90.0   33.972  104.680      0.0    794.4
     1     1    18    10    29     1     0     1    91.0   33.944  104.735      0.0    799.2
     1     1    18    10    29     2     0     2    92.0   33.907  104.748      0.0    800.8
     1     1    18    10    29     3     0     3    93.0   33.863  104.722      0.0    798.8
     1     1    18    10    29     4     0     2    94.0   33.810  104.671      0.0    792.9
     1     1    18    10    29     5     0     1    95.0   33.747  104.613      0.0    785.6
     1     1    18    10    29     6     0     0    96.0   33.677  104.545      0.0    776.7
     1     1    18    10    29     7     0     1    97.0   33.612  104.474      0.7    767.4
     1     1    18    10    29     8     0     2    98.0   33.559  104.406      3.0    757.8
     1     1    18    10    29     9     0     3    99.0   33.515  104.341      6.9    748.2
     1     1    18    10    29    10     0     2   100.0   33.478  104.283     12.7    739.0
     1     1    18    10    29    11     0     1   101.0   33.445  104.232     23.3    730.0
     1     1    18    10    29    12     0     0   102.0   33.416  104.184     40.5    721.0
     1     1    18    10    29    13     0     1   103.0   33.390  104.139     66.7    711.8
     1     1    18    10    29    14     0     2   104.0   33.364  104.096    111.4    701.0
     1     1    18    10    29    15     0     3   105.0   33.337  104.050    188.1    686.9
     1     1    18    10    29    16     0     2   106.0   33.307  104.001    303.7    667.6
     1     1    18    10    29    17     0     1   107.0   33.277  103.956    424.0    652.9
     1     1    18    10    29    18     0     0   108.0   33.248  103.922    537.1    641.3
     1     1    18    10    29    19     0     1   109.0   33.225  103.896    657.0    630.2
     1     1    18    10    29    20     0     2   110.0   33.214  103.880    795.3    618.0
     1     1    18    10    29    21     0     3   111.0   33.215  103.886    949.9    605.7
     1     1    18    10    29    22     0     2   112.0   33.221  103.927   1120.3    594.0
     1     1    18    10    29    23     0     1   113.0   33.227  104.011   1324.0    582.7
     1     1    18    10    30     0     0     0   114.0   33.209  104.137   1544.1    579.6
     1     1    18    10    30     1     0     1   115.0   33.151  104.284   1695.0    581.4
     1     1    18    10    30     2     0     2   116.0   33.067  104.422   1732.3    594.6
     1     1    18    10    30     3     0     3   117.0   32.975  104.540   1669.5    618.0
     1     1    18    10    30     4     0     2   118.0   32.883  104.640   1567.4    652.6
     1     1    18    10    30     5     0     1   119.0   32.802  104.721   1471.3    679.6
     1     1    18    10    30     6     0     0   120.0   32.746  104.785   1384.6    701.5
