# Supplementary material for: Migration of wheat stripe rust from the primary oversummering region to neighboring regions in China
Source: Commun Biol. 2025 Mar 3;8:350. doi: 10.1038/s42003-025-07789-3 (PMC11876435; doi:10.1038/s42003-025-07789-3)
Supplement: Supplementary file 4 — Supplementary Data 2 [file 42003_2025_7789_MOESM4_ESM.zip › Eastern_Liupan_Mountain/Autumn/PL18102512]

     5     1
    GDAS    18    10     1     0     0
    GDAS    18    10     8     0     0
    GDAS    18    10    15     0     0
    GDAS    18    10    22     0     0
    GDAS    18    10    29     0     0
     1 FORWARD  OMEGA   
    18    10    25    12   35.198  106.551   100.0
     1 PRESSURE
     1     1    18    10    25    12     0     0     0.0   35.198  106.551    100.0    845.7
     1     1    18    10    25    13     0     1     1.0   35.095  106.522     91.3    848.4
     1     1    18    10    25    14     0     2     2.0   35.014  106.489     88.3    849.5
     1     1    18    10    25    15     0     3     3.0   34.951  106.458     89.5    848.1
     1     1    18    10    25    16     0     2     4.0   34.898  106.433     91.2    846.6
     1     1    18    10    25    17     0     1     5.0   34.847  106.410     90.5    845.9
     1     1    18    10    25    18     0     0     6.0   34.799  106.391     86.8    845.7
     1     1    18    10    25    19     0     1     7.0   34.746  106.371     80.4    845.9
     1     1    18    10    25    20     0     2     8.0   34.684  106.349     71.8    846.5
     1     1    18    10    25    21     0     3     9.0   34.615  106.325     61.8    847.5
     1     1    18    10    25    22     0     2    10.0   34.547  106.301     51.9    849.3
     1     1    18    10    25    23     0     1    11.0   34.486  106.277     42.9    850.5
     1     1    18    10    26     0     0     0    12.0   34.432  106.253     34.4    852.0
     1     1    18    10    26     1     0     1    13.0   34.382  106.231     27.5    853.1
     1     1    18    10    26     2     0     2    14.0   34.334  106.210     22.6    854.1
     1     1    18    10    26     3     0     3    15.0   34.287  106.186     19.6    855.0
     1     1    18    10    26     4     0     2    16.0   34.246  106.158     18.9    855.0
     1     1    18    10    26     5     0     1    17.0   34.216  106.126     21.5    854.6
     1     1    18    10    26     6     0     0    18.0   34.200  106.090     29.1    853.7
     1     1    18    10    26     7     0     1    19.0   34.201  106.053     47.6    852.8
     1     1    18    10    26     8     0     2    20.0   34.221  106.020     94.1    849.0
     1     1    18    10    26     9     0     3    21.0   34.265  105.987    203.7    837.6
     1     1    18    10    26    10     0     2    22.0   34.316  105.952    343.5    817.7
     1     1    18    10    26    11     0     1    23.0   34.365  105.917    473.8    802.5
     1     1    18    10    26    12     0     0    24.0   34.420  105.889    591.2    789.2
     1     1    18    10    26    13     0     1    25.0   34.474  105.870    682.0    777.1
     1     1    18    10    26    14     0     2    26.0   34.523  105.855    741.8    770.6
     1     1    18    10    26    15     0     3    27.0   34.570  105.846    779.2    766.4
     1     1    18    10    26    16     0     2    28.0   34.615  105.846    806.3    763.6
     1     1    18    10    26    17     0     1    29.0   34.654  105.861    833.4    760.5
     1     1    18    10    26    18     0     0    30.0   34.686  105.891    862.2    757.7
     1     1    18    10    26    19     0     1    31.0   34.714  105.935    888.2    755.0
     1     1    18    10    26    20     0     2    32.0   34.742  105.985    906.8    753.9
     1     1    18    10    26    21     0     3    33.0   34.770  106.040    918.9    753.3
     1     1    18    10    26    22     0     2    34.0   34.798  106.093    918.8    754.0
     1     1    18    10    26    23     0     1    35.0   34.821  106.137    902.4    756.7
     1     1    18    10    27     0     0     0    36.0   34.840  106.173    871.2    760.9
     1     1    18    10    27     1     0     1    37.0   34.858  106.206    839.7    766.1
     1     1    18    10    27     2     0     2    38.0   34.876  106.241    819.3    768.7
     1     1    18    10    27     3     0     3    39.0   34.894  106.278    807.6    770.7
     1     1    18    10    27     4     0     2    40.0   34.915  106.310    797.9    771.9
     1     1    18    10    27     5     0     1    41.0   34.942  106.328    785.3    773.5
     1     1    18    10    27     6     0     0    42.0   34.975  106.333    770.3    774.7
     1     1    18    10    27     7     0     1    43.0   35.004  106.331    753.7    775.9
     1     1    18    10    27     8     0     2    44.0   35.019  106.327    738.5    776.8
     1     1    18    10    27     9     0     3    45.0   35.020  106.320    726.0    777.4
     1     1    18    10    27    10     0     2    46.0   35.007  106.313    716.7    778.9
     1     1    18    10    27    11     0     1    47.0   34.980  106.310    712.4    779.8
     1     1    18    10    27    12     0     0    48.0   34.940  106.311    716.2    780.2
     1     1    18    10    27    13     0     1    49.0   34.891  106.321    733.1    779.9
     1     1    18    10    27    14     0     2    50.0   34.835  106.341    766.6    777.8
     1     1    18    10    27    15     0     3    51.0   34.772  106.373    814.0    774.7
     1     1    18    10    27    16     0     2    52.0   34.687  106.409    853.3    770.1
     1     1    18    10    27    17     0     1    53.0   34.576  106.444    867.6    769.5
     1     1    18    10    27    18     0     0    54.0   34.444  106.478    860.4    770.2
     1     1    18    10    27    19     0     1    55.0   34.306  106.510    838.8    771.9
     1     1    18    10    27    20     0     2    56.0   34.176  106.535    805.0    773.3
     1     1    18    10    27    21     0     3    57.0   34.055  106.542    754.0    776.4
     1     1    18    10    27    22     0     2    58.0   33.945  106.540    696.7    786.6
     1     1    18    10    27    23     0     1    59.0   33.847  106.543    642.8    800.0
     1     1    18    10    28     0     0     0    60.0   33.757  106.556    592.1    812.2
     1     1    18    10    28     1     0     1    61.0   33.679  106.573    546.2    822.7
     1     1    18    10    28     2     0     2    62.0   33.617  106.583    505.7    831.4
     1     1    18    10    28     3     0     3    63.0   33.570  106.585    469.1    838.8
     1     1    18    10    28     4     0     2    64.0   33.532  106.585    442.2    844.9
     1     1    18    10    28     5     0     1    65.0   33.499  106.590    429.1    848.4
     1     1    18    10    28     6     0     0    66.0   33.470  106.599    426.5    850.5
     1     1    18    10    28     7     0     1    67.0   33.449  106.609    431.4    851.3
     1     1    18    10    28     8     0     2    68.0   33.440  106.618    443.8    850.4
     1     1    18    10    28     9     0     3    69.0   33.445  106.628    464.7    847.5
     1     1    18    10    28    10     0     2    70.0   33.457  106.646    497.1    843.8
     1     1    18    10    28    11     0     1    71.0   33.472  106.685    542.3    838.8
     1     1    18    10    28    12     0     0    72.0   33.486  106.746    602.0    832.8
     1     1    18    10    28    13     0     1    73.0   33.491  106.823    659.1    825.4
     1     1    18    10    28    14     0     2    74.0   33.479  106.908    692.8    823.8
     1     1    18    10    28    15     0     3    75.0   33.454  106.995    702.1    826.4
     1     1    18    10    28    16     0     2    76.0   33.415  107.081    699.1    831.8
     1     1    18    10    28    17     0     1    77.0   33.357  107.166    695.9    837.6
     1     1    18    10    28    18     0     0    78.0   33.286  107.252    692.6    844.3
     1     1    18    10    28    19     0     1    79.0   33.209  107.339    689.5    851.3
     1     1    18    10    28    20     0     2    80.0   33.132  107.428    687.1    857.5
     1     1    18    10    28    21     0     3    81.0   33.055  107.518    684.7    863.3
     1     1    18    10    28    22     0     2    82.0   32.973  107.616    687.1    866.4
     1     1    18    10    28    23     0     1    83.0   32.879  107.721    705.3    861.3
     1     1    18    10    29     0     0     0    84.0   32.769  107.824    743.8    853.1
     1     1    18    10    29     1     0     1    85.0   32.651  107.914    773.2    843.6
     1     1    18    10    29     2     0     2    86.0   32.541  107.984    773.1    840.9
     1     1    18    10    29     3     0     3    87.0   32.445  108.036    755.6    839.6
     1     1    18    10    29     4     0     2    88.0   32.362  108.079    738.9    837.9
     1     1    18    10    29     5     0     1    89.0   32.283  108.124    738.1    833.3
     1     1    18    10    29     6     0     0    90.0   32.204  108.175    759.5    825.7
     1     1    18    10    29     7     0     1    91.0   32.126  108.226    806.7    815.2
     1     1    18    10    29     8     0     2    92.0   32.052  108.267    875.1    802.8
     1     1    18    10    29     9     0     3    93.0   31.982  108.298    954.2    791.1
     1     1    18    10    29    10     0     2    94.0   31.907  108.322   1018.0    786.5
     1     1    18    10    29    11     0     1    95.0   31.819  108.340   1050.7    788.9
     1     1    18    10    29    12     0     0    96.0   31.719  108.353   1069.2    794.1
     1     1    18    10    29    13     0     1    97.0   31.619  108.363   1092.2    799.4
     1     1    18    10    29    14     0     2    98.0   31.527  108.371   1127.3    802.1
     1     1    18    10    29    15     0     3    99.0   31.443  108.378   1171.1    803.1
     1     1    18    10    29    16     0     2   100.0   31.361  108.385   1220.9    803.4
     1     1    18    10    29    17     0     1   101.0   31.275  108.394   1277.2    803.4
     1     1    18    10    29    18     0     0   102.0   31.186  108.409   1340.4    803.1
     1     1    18    10    29    19     0     1   103.0   31.091  108.418   1403.5    802.8
     1     1    18    10    29    20     0     2   104.0   30.986  108.416   1457.4    803.6
     1     1    18    10    29    21     0     3   105.0   30.875  108.403   1485.6    797.1
     1     1    18    10    29    22     0     2   106.0   30.760  108.380   1494.8    795.1
     1     1    18    10    29    23     0     1   107.0   30.644  108.350   1497.8    793.0
     1     1    18    10    30     0     0     0   108.0   30.524  108.311   1497.9    791.4
     1     1    18    10    30     1     0     1   109.0   30.406  108.273   1488.4    789.9
     1     1    18    10    30     2     0     2   110.0   30.296  108.245   1462.1    791.0
     1     1    18    10    30     3     0     3   111.0   30.191  108.229   1419.7    793.6
     1     1    18    10    30     4     0     2   112.0   30.089  108.220   1360.2    797.1
     1     1    18    10    30     5     0     1   113.0   29.988  108.213   1284.9    802.8
     1     1    18    10    30     6     0     0   114.0   29.887  108.209   1206.4    810.2
     1     1    18    10    30     7     0     1   115.0   29.789  108.214   1134.8    816.2
     1     1    18    10    30     8     0     2   116.0   29.695  108.229   1069.3    820.7
     1     1    18    10    30     9     0     3   117.0   29.607  108.252   1006.4    825.4
     1     1    18    10    30    10     0     2   118.0   29.521  108.282    945.9    830.9
     1     1    18    10    30    11     0     1   119.0   29.437  108.318    889.1    836.4
     1     1    18    10    30    12     0     0   120.0   29.356  108.362    835.4    842.1
