# Supplementary material for: Migration of wheat stripe rust from the primary oversummering region to neighboring regions in China
Source: Commun Biol. 2025 Mar 3;8:350. doi: 10.1038/s42003-025-07789-3 (PMC11876435; doi:10.1038/s42003-025-07789-3)
Supplement: Supplementary file 4 — Supplementary Data 2 [file 42003_2025_7789_MOESM4_ESM.zip › Eastern_Liupan_Mountain/Autumn/PL18102518]

     5     1
    GDAS    18    10     1     0     0
    GDAS    18    10     8     0     0
    GDAS    18    10    15     0     0
    GDAS    18    10    22     0     0
    GDAS    18    10    29     0     0
     1 FORWARD  OMEGA   
    18    10    25    18   35.198  106.551   100.0
     1 PRESSURE
     1     1    18    10    25    18     0     0     0.0   35.198  106.551    100.0    847.0
     1     1    18    10    25    19     0     1     1.0   35.143  106.567     92.5    850.0
     1     1    18    10    25    20     0     2     2.0   35.082  106.564     87.7    852.0
     1     1    18    10    25    21     0     3     3.0   35.014  106.543     85.5    853.0
     1     1    18    10    25    22     0     2     4.0   34.943  106.507     85.0    851.6
     1     1    18    10    25    23     0     1     5.0   34.876  106.462     84.3    849.8
     1     1    18    10    26     0     0     0     6.0   34.812  106.414     82.9    848.4
     1     1    18    10    26     1     0     1     7.0   34.755  106.373     80.5    847.4
     1     1    18    10    26     2     0     2     8.0   34.706  106.345     78.0    847.0
     1     1    18    10    26     3     0     3     9.0   34.663  106.327     76.1    847.0
     1     1    18    10    26     4     0     2    10.0   34.623  106.312     76.2    846.1
     1     1    18    10    26     5     0     1    11.0   34.585  106.295     79.8    844.9
     1     1    18    10    26     6     0     0    12.0   34.550  106.276     88.8    843.2
     1     1    18    10    26     7     0     1    13.0   34.526  106.254    109.9    841.5
     1     1    18    10    26     8     0     2    14.0   34.520  106.227    154.1    837.3
     1     1    18    10    26     9     0     3    15.0   34.534  106.196    226.7    829.1
     1     1    18    10    26    10     0     2    16.0   34.555  106.162    315.0    818.1
     1     1    18    10    26    11     0     1    17.0   34.579  106.127    401.4    809.2
     1     1    18    10    26    12     0     0    18.0   34.607  106.096    481.1    799.8
     1     1    18    10    26    13     0     1    19.0   34.637  106.071    545.8    792.3
     1     1    18    10    26    14     0     2    20.0   34.665  106.047    591.3    787.2
     1     1    18    10    26    15     0     3    21.0   34.693  106.027    616.2    783.6
     1     1    18    10    26    16     0     2    22.0   34.716  106.014    631.8    782.2
     1     1    18    10    26    17     0     1    23.0   34.733  106.014    652.3    779.8
     1     1    18    10    26    18     0     0    24.0   34.744  106.029    679.4    777.2
     1     1    18    10    26    19     0     1    25.0   34.756  106.055    706.5    774.2
     1     1    18    10    26    20     0     2    26.0   34.775  106.087    725.5    772.7
     1     1    18    10    26    21     0     3    27.0   34.799  106.122    737.1    772.1
     1     1    18    10    26    22     0     2    28.0   34.824  106.158    738.3    772.6
     1     1    18    10    26    23     0     1    29.0   34.843  106.188    726.2    774.6
     1     1    18    10    27     0     0     0    30.0   34.856  106.212    701.8    777.9
     1     1    18    10    27     1     0     1    31.0   34.864  106.234    676.8    781.9
     1     1    18    10    27     2     0     2    32.0   34.874  106.257    660.7    784.1
     1     1    18    10    27     3     0     3    33.0   34.886  106.282    651.9    785.6
     1     1    18    10    27     4     0     2    34.0   34.903  106.304    646.8    786.2
     1     1    18    10    27     5     0     1    35.0   34.930  106.318    642.5    786.8
     1     1    18    10    27     6     0     0    36.0   34.964  106.323    638.1    786.9
     1     1    18    10    27     7     0     1    37.0   34.996  106.322    632.2    787.1
     1     1    18    10    27     8     0     2    38.0   35.014  106.318    627.4    787.1
     1     1    18    10    27     9     0     3    39.0   35.018  106.310    624.9    786.8
     1     1    18    10    27    10     0     2    40.0   35.007  106.302    624.4    787.2
     1     1    18    10    27    11     0     1    41.0   34.984  106.298    626.6    787.5
     1     1    18    10    27    12     0     0    42.0   34.948  106.298    634.4    787.5
     1     1    18    10    27    13     0     1    43.0   34.905  106.306    653.3    786.9
     1     1    18    10    27    14     0     2    44.0   34.856  106.326    687.1    784.6
     1     1    18    10    27    15     0     3    45.0   34.799  106.356    733.6    781.5
     1     1    18    10    27    16     0     2    46.0   34.721  106.391    772.7    777.4
     1     1    18    10    27    17     0     1    47.0   34.614  106.424    787.0    776.9
     1     1    18    10    27    18     0     0    48.0   34.484  106.455    779.3    777.9
     1     1    18    10    27    19     0     1    49.0   34.349  106.485    758.6    779.7
     1     1    18    10    27    20     0     2    50.0   34.220  106.510    728.2    781.1
     1     1    18    10    27    21     0     3    51.0   34.099  106.519    682.8    784.0
     1     1    18    10    27    22     0     2    52.0   33.990  106.516    627.5    790.2
     1     1    18    10    27    23     0     1    53.0   33.893  106.516    572.1    803.6
     1     1    18    10    28     0     0     0    54.0   33.804  106.526    517.3    815.6
     1     1    18    10    28     1     0     1    55.0   33.728  106.539    467.1    826.9
     1     1    18    10    28     2     0     2    56.0   33.668  106.545    425.1    835.9
     1     1    18    10    28     3     0     3    57.0   33.622  106.543    391.5    842.8
     1     1    18    10    28     4     0     2    58.0   33.584  106.540    372.5    847.7
     1     1    18    10    28     5     0     1    59.0   33.551  106.541    370.7    849.7
     1     1    18    10    28     6     0     0    60.0   33.522  106.548    382.2    850.3
     1     1    18    10    28     7     0     1    61.0   33.500  106.555    402.1    849.5
     1     1    18    10    28     8     0     2    62.0   33.491  106.562    428.6    847.2
     1     1    18    10    28     9     0     3    63.0   33.494  106.569    463.1    843.0
     1     1    18    10    28    10     0     2    64.0   33.506  106.587    507.9    838.0
     1     1    18    10    28    11     0     1    65.0   33.520  106.624    564.6    832.0
     1     1    18    10    28    12     0     0    66.0   33.533  106.684    635.8    824.7
     1     1    18    10    28    13     0     1    67.0   33.535  106.762    703.6    816.3
     1     1    18    10    28    14     0     2    68.0   33.521  106.848    746.3    814.0
     1     1    18    10    28    15     0     3    69.0   33.492  106.940    761.5    816.0
     1     1    18    10    28    16     0     2    70.0   33.448  107.032    753.6    822.2
     1     1    18    10    28    17     0     1    71.0   33.387  107.122    737.7    830.7
     1     1    18    10    28    18     0     0    72.0   33.311  107.209    722.8    839.3
     1     1    18    10    28    19     0     1    73.0   33.231  107.295    710.1    847.8
     1     1    18    10    28    20     0     2    74.0   33.152  107.381    700.6    855.1
     1     1    18    10    28    21     0     3    75.0   33.075  107.467    693.1    861.7
     1     1    18    10    28    22     0     2    76.0   32.995  107.561    690.8    867.4
     1     1    18    10    28    23     0     1    77.0   32.904  107.666    703.4    863.2
     1     1    18    10    29     0     0     0    78.0   32.797  107.770    737.7    855.5
     1     1    18    10    29     1     0     1    79.0   32.682  107.863    763.7    846.2
     1     1    18    10    29     2     0     2    80.0   32.575  107.937    759.9    843.8
     1     1    18    10    29     3     0     3    81.0   32.480  107.994    738.3    843.9
     1     1    18    10    29     4     0     2    82.0   32.398  108.041    715.9    843.1
     1     1    18    10    29     5     0     1    83.0   32.322  108.089    707.5    839.4
     1     1    18    10    29     6     0     0    84.0   32.245  108.144    719.4    832.7
     1     1    18    10    29     7     0     1    85.0   32.170  108.197    757.1    823.4
     1     1    18    10    29     8     0     2    86.0   32.099  108.240    817.4    811.9
     1     1    18    10    29     9     0     3    87.0   32.033  108.275    893.5    799.3
     1     1    18    10    29    10     0     2    88.0   31.962  108.301    961.5    790.1
     1     1    18    10    29    11     0     1    89.0   31.879  108.322   1000.5    790.5
     1     1    18    10    29    12     0     0    90.0   31.784  108.339   1018.6    795.0
     1     1    18    10    29    13     0     1    91.0   31.690  108.353   1036.9    800.2
     1     1    18    10    29    14     0     2    92.0   31.602  108.368   1065.3    802.8
     1     1    18    10    29    15     0     3    93.0   31.523  108.382   1102.6    804.3
     1     1    18    10    29    16     0     2    94.0   31.446  108.397   1147.4    804.5
     1     1    18    10    29    17     0     1    95.0   31.364  108.415   1198.9    804.3
     1     1    18    10    29    18     0     0    96.0   31.279  108.438   1257.5    803.9
     1     1    18    10    29    19     0     1    97.0   31.189  108.454   1316.2    803.5
     1     1    18    10    29    20     0     2    98.0   31.090  108.457   1367.6    805.7
     1     1    18    10    29    21     0     3    99.0   30.984  108.451   1409.7    807.7
     1     1    18    10    29    22     0     2   100.0   30.872  108.434   1435.9    802.9
     1     1    18    10    29    23     0     1   101.0   30.756  108.406   1453.7    799.1
     1     1    18    10    30     0     0     0   102.0   30.636  108.368   1466.0    796.0
     1     1    18    10    30     1     0     1   103.0   30.519  108.330   1467.4    793.3
     1     1    18    10    30     2     0     2   104.0   30.412  108.303   1452.3    793.1
     1     1    18    10    30     3     0     3   105.0   30.313  108.286   1421.6    794.5
     1     1    18    10    30     4     0     2   106.0   30.217  108.277   1373.2    796.8
     1     1    18    10    30     5     0     1   107.0   30.121  108.271   1306.1    801.4
     1     1    18    10    30     6     0     0   108.0   30.026  108.267   1224.7    807.5
     1     1    18    10    30     7     0     1   109.0   29.934  108.269   1142.0    815.5
     1     1    18    10    30     8     0     2   110.0   29.847  108.281   1065.6    821.5
     1     1    18    10    30     9     0     3   111.0   29.766  108.304    993.1    827.2
     1     1    18    10    30    10     0     2   112.0   29.686  108.335    925.6    833.7
     1     1    18    10    30    11     0     1   113.0   29.606  108.374    865.3    839.5
     1     1    18    10    30    12     0     0   114.0   29.527  108.420    811.2    844.7
     1     1    18    10    30    13     0     1   115.0   29.450  108.466    761.7    849.5
     1     1    18    10    30    14     0     2   116.0   29.371  108.509    715.5    854.7
     1     1    18    10    30    15     0     3   117.0   29.288  108.550    673.1    860.2
     1     1    18    10    30    16     0     2   118.0   29.197  108.588    639.9    865.6
     1     1    18    10    30    17     0     1   119.0   29.098  108.620    620.0    869.5
     1     1    18    10    30    18     0     0   120.0   28.987  108.643    612.7    872.2
