# Supplementary material for: Migration of wheat stripe rust from the primary oversummering region to neighboring regions in China
Source: Commun Biol. 2025 Mar 3;8:350. doi: 10.1038/s42003-025-07789-3 (PMC11876435; doi:10.1038/s42003-025-07789-3)
Supplement: Supplementary file 4 — Supplementary Data 2 [file 42003_2025_7789_MOESM4_ESM.zip › Eastern_Liupan_Mountain/Autumn/PL18102600]

     5     1
    GDAS    18    10     1     0     0
    GDAS    18    10     8     0     0
    GDAS    18    10    15     0     0
    GDAS    18    10    22     0     0
    GDAS    18    10    29     0     0
     1 FORWARD  OMEGA   
    18    10    26     0   35.198  106.551   100.0
     1 PRESSURE
     1     1    18    10    26     0     0     0     0.0   35.198  106.551    100.0    848.3
     1     1    18    10    26     1     0     1     1.0   35.146  106.520    100.7    848.1
     1     1    18    10    26     2     0     2     2.0   35.107  106.502    103.2    848.1
     1     1    18    10    26     3     0     3     3.0   35.081  106.498    106.9    848.2
     1     1    18    10    26     4     0     2     4.0   35.061  106.499    110.2    847.5
     1     1    18    10    26     5     0     1     5.0   35.041  106.492    112.3    846.7
     1     1    18    10    26     6     0     0     6.0   35.019  106.480    112.8    845.7
     1     1    18    10    26     7     0     1     7.0   35.004  106.461    115.7    845.2
     1     1    18    10    26     8     0     2     8.0   35.002  106.436    125.6    843.0
     1     1    18    10    26     9     0     3     9.0   35.011  106.405    143.8    839.4
     1     1    18    10    26    10     0     2    10.0   35.021  106.372    167.4    834.5
     1     1    18    10    26    11     0     1    11.0   35.025  106.338    188.3    830.7
     1     1    18    10    26    12     0     0    12.0   35.026  106.300    203.3    827.4
     1     1    18    10    26    13     0     1    13.0   35.026  106.255    208.9    824.7
     1     1    18    10    26    14     0     2    14.0   35.025  106.204    203.6    822.9
     1     1    18    10    26    15     0     3    15.0   35.024  106.146    188.3    821.8
     1     1    18    10    26    16     0     2    16.0   35.020  106.087    172.3    821.4
     1     1    18    10    26    17     0     1    17.0   35.006  106.031    162.6    820.1
     1     1    18    10    26    18     0     0    18.0   34.984  105.981    159.3    819.2
     1     1    18    10    26    19     0     1    19.0   34.961  105.938    159.3    819.0
     1     1    18    10    26    20     0     2    20.0   34.947  105.899    159.2    818.9
     1     1    18    10    26    21     0     3    21.0   34.943  105.865    158.9    818.7
     1     1    18    10    26    22     0     2    22.0   34.942  105.833    156.6    818.1
     1     1    18    10    26    23     0     1    23.0   34.938  105.799    150.7    818.2
     1     1    18    10    27     0     0     0    24.0   34.932  105.765    141.2    818.7
     1     1    18    10    27     1     0     1    25.0   34.929  105.735    132.3    819.5
     1     1    18    10    27     2     0     2    26.0   34.929  105.718    127.5    819.4
     1     1    18    10    27     3     0     3    27.0   34.933  105.715    126.9    819.2
     1     1    18    10    27     4     0     2    28.0   34.940  105.721    129.0    818.6
     1     1    18    10    27     5     0     1    29.0   34.950  105.729    132.3    818.0
     1     1    18    10    27     6     0     0    30.0   34.964  105.741    135.9    817.3
     1     1    18    10    27     7     0     1    31.0   34.974  105.755    138.6    816.3
     1     1    18    10    27     8     0     2    32.0   34.975  105.765    141.0    815.5
     1     1    18    10    27     9     0     3    33.0   34.966  105.770    144.4    814.8
     1     1    18    10    27    10     0     2    34.0   34.956  105.766    150.5    815.3
     1     1    18    10    27    11     0     1    35.0   34.952  105.751    159.6    814.9
     1     1    18    10    27    12     0     0    36.0   34.954  105.725    172.1    813.9
     1     1    18    10    27    13     0     1    37.0   34.949  105.696    186.8    811.8
     1     1    18    10    27    14     0     2    38.0   34.926  105.675    201.3    810.4
     1     1    18    10    27    15     0     3    39.0   34.883  105.662    213.7    809.9
     1     1    18    10    27    16     0     2    40.0   34.823  105.656    216.8    810.4
     1     1    18    10    27    17     0     1    41.0   34.747  105.653    204.7    813.1
     1     1    18    10    27    18     0     0    42.0   34.660  105.652    179.8    817.6
     1     1    18    10    27    19     0     1    43.0   34.576  105.657    149.2    823.0
     1     1    18    10    27    20     0     2    44.0   34.507  105.669    118.9    827.8
     1     1    18    10    27    21     0     3    45.0   34.445  105.685     90.9    832.2
     1     1    18    10    27    22     0     2    46.0   34.389  105.703     67.4    836.7
     1     1    18    10    27    23     0     1    47.0   34.336  105.725     48.9    840.7
     1     1    18    10    28     0     0     0    48.0   34.285  105.750     34.2    844.0
     1     1    18    10    28     1     0     1    49.0   34.238  105.773     23.6    847.0
     1     1    18    10    28     2     0     2    50.0   34.200  105.788     17.1    849.0
     1     1    18    10    28     3     0     3    51.0   34.170  105.794     13.3    850.2
     1     1    18    10    28     4     0     2    52.0   34.151  105.793     11.4    849.8
     1     1    18    10    28     5     0     1    53.0   34.140  105.787     11.0    848.8
     1     1    18    10    28     6     0     0    54.0   34.137  105.776     11.9    847.2
     1     1    18    10    28     7     0     1    55.0   34.138  105.758     14.4    846.0
     1     1    18    10    28     8     0     2    56.0   34.138  105.731     19.6    844.2
     1     1    18    10    28     9     0     3    57.0   34.138  105.693     29.1    841.6
     1     1    18    10    28    10     0     2    58.0   34.132  105.652     39.2    839.7
     1     1    18    10    28    11     0     1    59.0   34.113  105.617     42.6    839.2
     1     1    18    10    28    12     0     0    60.0   34.083  105.593     37.4    840.2
     1     1    18    10    28    13     0     1    61.0   34.042  105.584     27.7    841.9
     1     1    18    10    28    14     0     2    62.0   33.994  105.589     18.2    844.4
     1     1    18    10    28    15     0     3    63.0   33.940  105.607     11.5    848.3
     1     1    18    10    28    16     0     2    64.0   33.885  105.633      6.4    851.5
     1     1    18    10    28    17     0     1    65.0   33.830  105.661      1.8    855.0
     1     1    18    10    28    18     0     0    66.0   33.775  105.692      0.0    858.7
     1     1    18    10    28    19     0     1    67.0   33.718  105.722      0.0    862.3
     1     1    18    10    28    20     0     2    68.0   33.660  105.750      0.0    865.9
     1     1    18    10    28    21     0     3    69.0   33.599  105.777      0.0    869.6
     1     1    18    10    28    22     0     2    70.0   33.536  105.805      0.0    873.9
     1     1    18    10    28    23     0     1    71.0   33.471  105.837      0.0    878.7
     1     1    18    10    29     0     0     0    72.0   33.403  105.872      0.0    883.8
     1     1    18    10    29     1     0     1    73.0   33.330  105.901      0.0    889.8
     1     1    18    10    29     2     0     2    74.0   33.250  105.914      0.0    895.1
     1     1    18    10    29     3     0     3    75.0   33.164  105.910      0.0    899.7
     1     1    18    10    29     4     0     2    76.0   33.069  105.897      0.0    901.9
     1     1    18    10    29     5     0     1    77.0   32.963  105.883      0.0    904.0
     1     1    18    10    29     6     0     0    78.0   32.850  105.869      0.0    905.9
     1     1    18    10    29     7     0     1    79.0   32.749  105.858      0.0    908.4
     1     1    18    10    29     8     0     2    80.0   32.677  105.849      0.0    910.1
     1     1    18    10    29     9     0     3    81.0   32.631  105.843      0.0    911.1
     1     1    18    10    29    10     0     2    82.0   32.601  105.848      0.0    912.3
     1     1    18    10    29    11     0     1    83.0   32.579  105.871      0.4    914.0
     1     1    18    10    29    12     0     0    84.0   32.567  105.911      1.7    916.0
     1     1    18    10    29    13     0     1    85.0   32.559  105.954      2.9    919.0
     1     1    18    10    29    14     0     2    86.0   32.547  105.983      2.8    921.4
     1     1    18    10    29    15     0     3    87.0   32.531  105.997      1.4    923.4
     1     1    18    10    29    16     0     2    88.0   32.508  106.002      0.0    924.0
     1     1    18    10    29    17     0     1    89.0   32.476  106.004      0.0    924.7
     1     1    18    10    29    18     0     0    90.0   32.436  106.002      0.0    925.6
     1     1    18    10    29    19     0     1    91.0   32.389  105.996      0.0    927.6
     1     1    18    10    29    20     0     2    92.0   32.338  105.987      0.0    929.6
     1     1    18    10    29    21     0     3    93.0   32.281  105.975      0.0    931.7
     1     1    18    10    29    22     0     2    94.0   32.220  105.965      0.0    933.2
     1     1    18    10    29    23     0     1    95.0   32.155  105.963      0.0    935.0
     1     1    18    10    30     0     0     0    96.0   32.086  105.968      0.0    936.9
     1     1    18    10    30     1     0     1    97.0   32.014  105.977      0.0    939.7
     1     1    18    10    30     2     0     2    98.0   31.945  105.987      0.0    943.1
     1     1    18    10    30     3     0     3    99.0   31.879  106.001      0.0    946.6
     1     1    18    10    30     4     0     2   100.0   31.815  106.012      0.0    948.5
     1     1    18    10    30     5     0     1   101.0   31.752  106.015      0.0    950.4
     1     1    18    10    30     6     0     0   102.0   31.686  106.008      0.0    952.6
     1     1    18    10    30     7     0     1   103.0   31.628  105.993      0.0    954.4
     1     1    18    10    30     8     0     2   104.0   31.591  105.974      1.8    955.3
     1     1    18    10    30     9     0     3   105.0   31.574  105.950      8.3    955.4
     1     1    18    10    30    10     0     2   106.0   31.579  105.925     21.9    954.0
     1     1    18    10    30    11     0     1   107.0   31.609  105.906     51.5    950.3
     1     1    18    10    30    12     0     0   108.0   31.678  105.897    111.6    941.8
     1     1    18    10    30    13     0     1   109.0   31.771  105.910    203.4    927.2
     1     1    18    10    30    14     0     2   110.0   31.860  105.950    302.5    913.4
     1     1    18    10    30    15     0     3   111.0   31.942  106.016    405.5    900.5
     1     1    18    10    30    16     0     2   112.0   32.005  106.100    508.5    885.7
     1     1    18    10    30    17     0     1   113.0   32.043  106.195    601.1    874.8
     1     1    18    10    30    18     0     0   114.0   32.064  106.299    677.5    865.6
     1     1    18    10    30    19     0     1   115.0   32.074  106.405    748.7    858.7
     1     1    18    10    30    20     0     2   116.0   32.077  106.511    826.6    850.3
     1     1    18    10    30    21     0     3   117.0   32.073  106.615    911.4    841.0
     1     1    18    10    30    22     0     2   118.0   32.072  106.718   1004.9    831.6
     1     1    18    10    30    23     0     1   119.0   32.081  106.829   1110.1    821.5
     1     1    18    10    31     0     0     0   120.0   32.101  106.952   1229.4    809.9
