# Supplementary material for: Migration of wheat stripe rust from the primary oversummering region to neighboring regions in China
Source: Commun Biol. 2025 Mar 3;8:350. doi: 10.1038/s42003-025-07789-3 (PMC11876435; doi:10.1038/s42003-025-07789-3)
Supplement: Supplementary file 4 — Supplementary Data 2 [file 42003_2025_7789_MOESM4_ESM.zip › Eastern_Liupan_Mountain/Autumn/PL18102606]

     5     1
    GDAS    18    10     1     0     0
    GDAS    18    10     8     0     0
    GDAS    18    10    15     0     0
    GDAS    18    10    22     0     0
    GDAS    18    10    29     0     0
     1 FORWARD  OMEGA   
    18    10    26     6   35.198  106.551   100.0
     1 PRESSURE
     1     1    18    10    26     6     0     0     0.0   35.198  106.551    100.0    845.9
     1     1    18    10    26     7     0     1     1.0   35.173  106.549     98.9    846.7
     1     1    18    10    26     8     0     2     2.0   35.163  106.534    105.0    845.4
     1     1    18    10    26     9     0     3     3.0   35.164  106.510    119.0    842.8
     1     1    18    10    26    10     0     2     4.0   35.165  106.483    137.6    839.4
     1     1    18    10    26    11     0     1     5.0   35.161  106.458    155.5    836.3
     1     1    18    10    26    12     0     0     6.0   35.156  106.434    171.0    833.7
     1     1    18    10    26    13     0     1     7.0   35.151  106.406    181.0    831.3
     1     1    18    10    26    14     0     2     8.0   35.147  106.373    183.2    829.6
     1     1    18    10    26    15     0     3     9.0   35.144  106.335    177.3    828.5
     1     1    18    10    26    16     0     2    10.0   35.138  106.294    169.3    828.0
     1     1    18    10    26    17     0     1    11.0   35.126  106.256    164.3    827.0
     1     1    18    10    26    18     0     0    12.0   35.107  106.220    162.6    825.9
     1     1    18    10    26    19     0     1    13.0   35.088  106.187    162.7    825.1
     1     1    18    10    26    20     0     2    14.0   35.076  106.157    163.0    824.4
     1     1    18    10    26    21     0     3    15.0   35.072  106.131    163.2    823.7
     1     1    18    10    26    22     0     2    16.0   35.069  106.107    162.0    822.8
     1     1    18    10    26    23     0     1    17.0   35.062  106.083    157.6    822.5
     1     1    18    10    27     0     0     0    18.0   35.051  106.058    150.5    822.6
     1     1    18    10    27     1     0     1    19.0   35.039  106.038    143.7    823.0
     1     1    18    10    27     2     0     2    20.0   35.032  106.035    139.5    823.5
     1     1    18    10    27     3     0     3    21.0   35.028  106.049    137.6    824.3
     1     1    18    10    27     4     0     2    22.0   35.030  106.073    137.3    825.2
     1     1    18    10    27     5     0     1    23.0   35.037  106.101    138.0    826.0
     1     1    18    10    27     6     0     0    24.0   35.051  106.133    140.6    826.5
     1     1    18    10    27     7     0     1    25.0   35.064  106.161    146.3    826.0
     1     1    18    10    27     8     0     2    26.0   35.066  106.181    155.9    825.1
     1     1    18    10    27     9     0     3    27.0   35.058  106.192    169.5    823.7
     1     1    18    10    27    10     0     2    28.0   35.044  106.195    183.8    823.4
     1     1    18    10    27    11     0     1    29.0   35.030  106.191    196.7    823.2
     1     1    18    10    27    12     0     0    30.0   35.013  106.180    207.8    822.9
     1     1    18    10    27    13     0     1    31.0   34.993  106.169    220.7    822.1
     1     1    18    10    27    14     0     2    32.0   34.969  106.164    240.8    820.6
     1     1    18    10    27    15     0     3    33.0   34.942  106.168    269.7    818.5
     1     1    18    10    27    16     0     2    34.0   34.897  106.178    297.0    815.7
     1     1    18    10    27    17     0     1    35.0   34.822  106.190    309.1    816.0
     1     1    18    10    27    18     0     0    36.0   34.720  106.202    305.3    818.4
     1     1    18    10    27    19     0     1    37.0   34.614  106.217    294.2    822.0
     1     1    18    10    27    20     0     2    38.0   34.515  106.234    280.6    824.5
     1     1    18    10    27    21     0     3    39.0   34.421  106.251    260.0    827.6
     1     1    18    10    27    22     0     2    40.0   34.333  106.266    230.7    831.7
     1     1    18    10    27    23     0     1    41.0   34.253  106.283    194.9    835.9
     1     1    18    10    28     0     0     0    42.0   34.179  106.303    155.5    840.7
     1     1    18    10    28     1     0     1    43.0   34.116  106.319    120.8    844.9
     1     1    18    10    28     2     0     2    44.0   34.066  106.325     96.5    847.1
     1     1    18    10    28     3     0     3    45.0   34.029  106.323     81.2    848.5
     1     1    18    10    28     4     0     2    46.0   34.001  106.318     75.1    848.7
     1     1    18    10    28     5     0     1    47.0   33.975  106.318     79.7    849.1
     1     1    18    10    28     6     0     0    48.0   33.952  106.323     97.5    848.2
     1     1    18    10    28     7     0     1    49.0   33.932  106.329    131.7    846.4
     1     1    18    10    28     8     0     2    50.0   33.918  106.331    183.5    841.4
     1     1    18    10    28     9     0     3    51.0   33.910  106.331    252.5    835.0
     1     1    18    10    28    10     0     2    52.0   33.904  106.334    331.0    826.7
     1     1    18    10    28    11     0     1    53.0   33.897  106.346    412.3    820.0
     1     1    18    10    28    12     0     0    54.0   33.892  106.373    505.1    811.2
     1     1    18    10    28    13     0     1    55.0   33.880  106.412    604.5    801.1
     1     1    18    10    28    14     0     2    56.0   33.848  106.460    689.6    793.7
     1     1    18    10    28    15     0     3    57.0   33.795  106.517    750.0    790.9
     1     1    18    10    28    16     0     2    58.0   33.719  106.580    778.0    793.3
     1     1    18    10    28    17     0     1    59.0   33.621  106.642    771.0    802.0
     1     1    18    10    28    18     0     0    60.0   33.509  106.700    735.9    815.5
     1     1    18    10    28    19     0     1    61.0   33.399  106.751    686.7    831.6
     1     1    18    10    28    20     0     2    62.0   33.304  106.796    635.1    847.2
     1     1    18    10    28    21     0     3    63.0   33.222  106.837    585.1    861.2
     1     1    18    10    28    22     0     2    64.0   33.150  106.886    545.7    874.8
     1     1    18    10    28    23     0     1    65.0   33.087  106.953    523.4    886.1
     1     1    18    10    29     0     0     0    66.0   33.034  107.041    516.3    893.7
     1     1    18    10    29     1     0     1    67.0   32.989  107.135    495.7    894.6
     1     1    18    10    29     2     0     2    68.0   32.960  107.217    439.6    899.2
     1     1    18    10    29     3     0     3    69.0   32.946  107.286    357.9    906.9
     1     1    18    10    29     4     0     2    70.0   32.944  107.347    273.5    916.4
     1     1    18    10    29     5     0     1    71.0   32.950  107.412    203.3    922.0
     1     1    18    10    29     6     0     0    72.0   32.961  107.481    150.2    926.4
     1     1    18    10    29     7     0     1    73.0   32.976  107.551    106.6    928.6
     1     1    18    10    29     8     0     2    74.0   32.995  107.615     69.1    931.6
     1     1    18    10    29     9     0     3    75.0   33.013  107.669     38.7    932.3
     1     1    18    10    29    10     0     2    76.0   33.027  107.709     21.6    932.6
     1     1    18    10    29    11     0     1    77.0   33.037  107.735     14.2    931.1
     1     1    18    10    29    12     0     0    78.0   33.046  107.747     11.2    930.1
     1     1    18    10    29    13     0     1    79.0   33.056  107.756      8.3    929.8
     1     1    18    10    29    14     0     2    80.0   33.072  107.768      3.0    929.1
     1     1    18    10    29    15     0     3    81.0   33.091  107.785      0.0    927.9
     1     1    18    10    29    16     0     2    82.0   33.113  107.807      0.0    925.4
     1     1    18    10    29    17     0     1    83.0   33.136  107.834      0.0    922.8
     1     1    18    10    29    18     0     0    84.0   33.162  107.866      0.0    920.0
     1     1    18    10    29    19     0     1    85.0   33.187  107.902      0.0    918.1
     1     1    18    10    29    20     0     2    86.0   33.209  107.943      0.3    916.5
     1     1    18    10    29    21     0     3    87.0   33.228  107.988      2.3    915.3
     1     1    18    10    29    22     0     2    88.0   33.243  108.040      5.7    913.6
     1     1    18    10    29    23     0     1    89.0   33.252  108.096      9.4    912.7
     1     1    18    10    30     0     0     0    90.0   33.255  108.158     14.4    911.8
     1     1    18    10    30     1     0     1    91.0   33.247  108.224     27.1    911.7
     1     1    18    10    30     2     0     2    92.0   33.227  108.296     64.2    910.6
     1     1    18    10    30     3     0     3    93.0   33.196  108.374    122.4    905.0
     1     1    18    10    30     4     0     2    94.0   33.163  108.457    169.0    898.5
     1     1    18    10    30     5     0     1    95.0   33.134  108.540    194.4    896.9
     1     1    18    10    30     6     0     0    96.0   33.112  108.622    211.5    895.7
     1     1    18    10    30     7     0     1    97.0   33.104  108.698    228.7    893.6
     1     1    18    10    30     8     0     2    98.0   33.117  108.766    251.8    890.5
     1     1    18    10    30     9     0     3    99.0   33.147  108.830    280.5    885.6
     1     1    18    10    30    10     0     2   100.0   33.174  108.892    303.5    881.5
     1     1    18    10    30    11     0     1   101.0   33.179  108.949    317.2    879.9
     1     1    18    10    30    12     0     0   102.0   33.165  109.000    317.8    879.7
     1     1    18    10    30    13     0     1   103.0   33.140  109.048    290.6    883.3
     1     1    18    10    30    14     0     2   104.0   33.105  109.093    224.1    892.3
     1     1    18    10    30    15     0     3   105.0   33.055  109.132    128.3    905.3
     1     1    18    10    30    16     0     2   106.0   32.996  109.157     64.2    918.1
     1     1    18    10    30    17     0     1   107.0   32.939  109.171     31.4    916.4
     1     1    18    10    30    18     0     0   108.0   32.887  109.182     11.3    912.8
     1     1    18    10    30    19     0     1   109.0   32.841  109.190      1.6    909.6
     1     1    18    10    30    20     0     2   110.0   32.802  109.198      0.0    906.9
     1     1    18    10    30    21     0     3   111.0   32.770  109.207      0.0    904.7
     1     1    18    10    30    22     0     2   112.0   32.741  109.218      0.0    903.5
     1     1    18    10    30    23     0     1   113.0   32.717  109.237      0.0    903.1
     1     1    18    10    31     0     0     0   114.0   32.697  109.264      0.0    903.4
     1     1    18    10    31     1     0     1   115.0   32.687  109.295      0.0    904.3
     1     1    18    10    31     2     0     2   116.0   32.694  109.330      0.0    906.5
     1     1    18    10    31     3     0     3   117.0   32.716  109.368      0.0    909.8
     1     1    18    10    31     4     0     2   118.0   32.748  109.411      1.2    913.2
     1     1    18    10    31     5     0     1   119.0   32.780  109.462      3.4    916.9
     1     1    18    10    31     6     0     0   120.0   32.816  109.521      6.3    920.7
