# Supplementary material for: Migration of wheat stripe rust from the primary oversummering region to neighboring regions in China
Source: Commun Biol. 2025 Mar 3;8:350. doi: 10.1038/s42003-025-07789-3 (PMC11876435; doi:10.1038/s42003-025-07789-3)
Supplement: Supplementary file 4 — Supplementary Data 2 [file 42003_2025_7789_MOESM4_ESM.zip › Eastern_Liupan_Mountain/Autumn/PL18102612]

     5     1
    GDAS    18    10     1     0     0
    GDAS    18    10     8     0     0
    GDAS    18    10    15     0     0
    GDAS    18    10    22     0     0
    GDAS    18    10    29     0     0
     1 FORWARD  OMEGA   
    18    10    26    12   35.198  106.551   100.0
     1 PRESSURE
     1     1    18    10    26    12     0     0     0.0   35.198  106.551    100.0    845.8
     1     1    18    10    26    13     0     1     1.0   35.187  106.534    109.6    844.2
     1     1    18    10    26    14     0     2     2.0   35.179  106.512    114.8    842.8
     1     1    18    10    26    15     0     3     3.0   35.175  106.482    115.1    841.4
     1     1    18    10    26    16     0     2     4.0   35.170  106.450    113.2    840.3
     1     1    18    10    26    17     0     1     5.0   35.158  106.416    111.8    839.0
     1     1    18    10    26    18     0     0     6.0   35.141  106.381    111.3    837.8
     1     1    18    10    26    19     0     1     7.0   35.123  106.348    111.5    837.1
     1     1    18    10    26    20     0     2     8.0   35.111  106.317    112.2    836.4
     1     1    18    10    26    21     0     3     9.0   35.104  106.288    113.3    835.7
     1     1    18    10    26    22     0     2    10.0   35.099  106.262    113.0    834.6
     1     1    18    10    26    23     0     1    11.0   35.094  106.234    110.2    833.8
     1     1    18    10    27     0     0     0    12.0   35.088  106.205    104.9    833.2
     1     1    18    10    27     1     0     1    13.0   35.083  106.182     99.3    832.8
     1     1    18    10    27     2     0     2    14.0   35.083  106.173     95.2    832.7
     1     1    18    10    27     3     0     3    15.0   35.086  106.181     92.4    833.0
     1     1    18    10    27     4     0     2    16.0   35.095  106.198     91.1    833.5
     1     1    18    10    27     5     0     1    17.0   35.108  106.218     91.8    833.7
     1     1    18    10    27     6     0     0    18.0   35.126  106.240     94.8    833.6
     1     1    18    10    27     7     0     1    19.0   35.141  106.260    101.9    832.7
     1     1    18    10    27     8     0     2    20.0   35.146  106.270    114.8    831.2
     1     1    18    10    27     9     0     3    21.0   35.140  106.271    133.8    829.1
     1     1    18    10    27    10     0     2    22.0   35.129  106.266    155.2    827.3
     1     1    18    10    27    11     0     1    23.0   35.114  106.256    174.6    826.0
     1     1    18    10    27    12     0     0    24.0   35.096  106.242    191.7    824.9
     1     1    18    10    27    13     0     1    25.0   35.074  106.230    208.1    823.7
     1     1    18    10    27    14     0     2    26.0   35.048  106.227    227.0    822.7
     1     1    18    10    27    15     0     3    27.0   35.021  106.232    251.0    821.7
     1     1    18    10    27    16     0     2    28.0   34.976  106.241    271.8    819.8
     1     1    18    10    27    17     0     1    29.0   34.900  106.250    277.9    820.3
     1     1    18    10    27    18     0     0    30.0   34.797  106.258    268.6    822.9
     1     1    18    10    27    19     0     1    31.0   34.691  106.269    253.5    826.7
     1     1    18    10    27    20     0     2    32.0   34.595  106.284    238.2    829.0
     1     1    18    10    27    21     0     3    33.0   34.506  106.300    218.6    831.4
     1     1    18    10    27    22     0     2    34.0   34.423  106.315    193.2    834.6
     1     1    18    10    27    23     0     1    35.0   34.348  106.330    163.4    838.4
     1     1    18    10    28     0     0     0    36.0   34.280  106.347    131.3    842.6
     1     1    18    10    28     1     0     1    37.0   34.220  106.361    104.0    845.4
     1     1    18    10    28     2     0     2    38.0   34.173  106.367     85.2    847.0
     1     1    18    10    28     3     0     3    39.0   34.135  106.366     73.1    848.1
     1     1    18    10    28     4     0     2    40.0   34.105  106.364     68.1    848.0
     1     1    18    10    28     5     0     1    41.0   34.078  106.368     71.5    846.7
     1     1    18    10    28     6     0     0    42.0   34.053  106.377     85.1    844.5
     1     1    18    10    28     7     0     1    43.0   34.031  106.387    111.8    841.7
     1     1    18    10    28     8     0     2    44.0   34.013  106.392    155.3    837.4
     1     1    18    10    28     9     0     3    45.0   34.001  106.395    217.8    830.6
     1     1    18    10    28    10     0     2    46.0   33.989  106.399    290.6    823.4
     1     1    18    10    28    11     0     1    47.0   33.975  106.410    365.4    817.4
     1     1    18    10    28    12     0     0    48.0   33.964  106.433    448.2    810.3
     1     1    18    10    28    13     0     1    49.0   33.946  106.467    534.3    801.8
     1     1    18    10    28    14     0     2    50.0   33.909  106.508    607.4    796.5
     1     1    18    10    28    15     0     3    51.0   33.854  106.556    657.6    794.7
     1     1    18    10    28    16     0     2    52.0   33.777  106.609    677.8    798.0
     1     1    18    10    28    17     0     1    53.0   33.681  106.660    667.7    807.0
     1     1    18    10    28    18     0     0    54.0   33.573  106.707    635.1    820.2
     1     1    18    10    28    19     0     1    55.0   33.469  106.748    592.9    835.0
     1     1    18    10    28    20     0     2    56.0   33.377  106.786    549.1    848.5
     1     1    18    10    28    21     0     3    57.0   33.296  106.822    505.9    861.5
     1     1    18    10    28    22     0     2    58.0   33.223  106.865    473.1    874.5
     1     1    18    10    28    23     0     1    59.0   33.157  106.927    457.1    885.0
     1     1    18    10    29     0     0     0    60.0   33.102  107.009    455.9    893.4
     1     1    18    10    29     1     0     1    61.0   33.058  107.099    440.5    895.4
     1     1    18    10    29     2     0     2    62.0   33.032  107.177    387.7    902.9
     1     1    18    10    29     3     0     3    63.0   33.022  107.241    306.5    912.1
     1     1    18    10    29     4     0     2    64.0   33.023  107.297    225.8    921.4
     1     1    18    10    29     5     0     1    65.0   33.030  107.355    164.9    926.0
     1     1    18    10    29     6     0     0    66.0   33.041  107.417    122.5    927.2
     1     1    18    10    29     7     0     1    67.0   33.055  107.479     91.7    926.9
     1     1    18    10    29     8     0     2    68.0   33.069  107.533     67.0    927.2
     1     1    18    10    29     9     0     3    69.0   33.084  107.580     45.4    926.7
     1     1    18    10    29    10     0     2    70.0   33.096  107.615     31.9    926.7
     1     1    18    10    29    11     0     1    71.0   33.106  107.637     27.6    925.6
     1     1    18    10    29    12     0     0    72.0   33.113  107.647     29.8    924.6
     1     1    18    10    29    13     0     1    73.0   33.121  107.655     30.4    923.6
     1     1    18    10    29    14     0     2    74.0   33.133  107.669     22.3    923.6
     1     1    18    10    29    15     0     3    75.0   33.151  107.686     12.1    924.2
     1     1    18    10    29    16     0     2    76.0   33.172  107.708      3.8    922.1
     1     1    18    10    29    17     0     1    77.0   33.195  107.734      0.0    919.5
     1     1    18    10    29    18     0     0    78.0   33.219  107.763      0.0    916.9
     1     1    18    10    29    19     0     1    79.0   33.242  107.796      0.0    915.1
     1     1    18    10    29    20     0     2    80.0   33.262  107.833      0.0    913.6
     1     1    18    10    29    21     0     3    81.0   33.279  107.874      1.3    912.5
     1     1    18    10    29    22     0     2    82.0   33.294  107.923      4.1    910.7
     1     1    18    10    29    23     0     1    83.0   33.305  107.980      8.5    909.0
     1     1    18    10    30     0     0     0    84.0   33.312  108.044     15.8    907.6
     1     1    18    10    30     1     0     1    85.0   33.305  108.115     37.9    907.2
     1     1    18    10    30     2     0     2    86.0   33.281  108.193     97.5    904.1
     1     1    18    10    30     3     0     3    87.0   33.241  108.279    177.6    896.4
     1     1    18    10    30     4     0     2    88.0   33.200  108.370    233.9    890.1
     1     1    18    10    30     5     0     1    89.0   33.164  108.461    260.9    889.2
     1     1    18    10    30     6     0     0    90.0   33.136  108.549    275.7    888.8
     1     1    18    10    30     7     0     1    91.0   33.122  108.631    288.8    887.3
     1     1    18    10    30     8     0     2    92.0   33.126  108.706    306.9    884.7
     1     1    18    10    30     9     0     3    93.0   33.148  108.774    331.2    880.6
     1     1    18    10    30    10     0     2    94.0   33.168  108.841    355.0    877.0
     1     1    18    10    30    11     0     1    95.0   33.169  108.903    376.8    874.7
     1     1    18    10    30    12     0     0    96.0   33.154  108.962    391.6    873.1
     1     1    18    10    30    13     0     1    97.0   33.131  109.019    381.1    873.4
     1     1    18    10    30    14     0     2    98.0   33.101  109.073    330.4    880.4
     1     1    18    10    30    15     0     3    99.0   33.060  109.122    238.1    892.4
     1     1    18    10    30    16     0     2   100.0   33.004  109.156    127.6    908.2
     1     1    18    10    30    17     0     1   101.0   32.945  109.173     63.3    915.9
     1     1    18    10    30    18     0     0   102.0   32.891  109.184     30.0    913.3
     1     1    18    10    30    19     0     1   103.0   32.844  109.193     10.2    910.0
     1     1    18    10    30    20     0     2   104.0   32.805  109.202      1.5    907.3
     1     1    18    10    30    21     0     3   105.0   32.772  109.210      0.0    905.1
     1     1    18    10    30    22     0     2   106.0   32.744  109.222      0.0    903.9
     1     1    18    10    30    23     0     1   107.0   32.720  109.241      0.0    903.5
     1     1    18    10    31     0     0     0   108.0   32.699  109.268      0.0    903.8
     1     1    18    10    31     1     0     1   109.0   32.690  109.300      0.0    904.7
     1     1    18    10    31     2     0     2   110.0   32.697  109.335      0.0    907.0
     1     1    18    10    31     3     0     3   111.0   32.719  109.373      0.0    910.3
     1     1    18    10    31     4     0     2   112.0   32.750  109.416      1.2    913.6
     1     1    18    10    31     5     0     1   113.0   32.783  109.468      3.4    917.3
     1     1    18    10    31     6     0     0   114.0   32.820  109.526      6.2    921.1
     1     1    18    10    31     7     0     1   115.0   32.860  109.583      9.0    924.9
     1     1    18    10    31     8     0     2   116.0   32.904  109.629     11.1    927.9
     1     1    18    10    31     9     0     3   117.0   32.951  109.665     12.4    930.5
     1     1    18    10    31    10     0     2   118.0   32.994  109.689     13.2    933.4
     1     1    18    10    31    11     0     1   119.0   33.026  109.698     13.1    933.3
     1     1    18    10    31    12     0     0   120.0   33.046  109.691     12.2    932.8
