# Supplementary material for: Migration of wheat stripe rust from the primary oversummering region to neighboring regions in China
Source: Commun Biol. 2025 Mar 3;8:350. doi: 10.1038/s42003-025-07789-3 (PMC11876435; doi:10.1038/s42003-025-07789-3)
Supplement: Supplementary file 4 — Supplementary Data 2 [file 42003_2025_7789_MOESM4_ESM.zip › Eastern_Liupan_Mountain/Autumn/PL18102618]

     5     1
    GDAS    18    10     1     0     0
    GDAS    18    10     8     0     0
    GDAS    18    10    15     0     0
    GDAS    18    10    22     0     0
    GDAS    18    10    29     0     0
     1 FORWARD  OMEGA   
    18    10    26    18   35.198  106.551   100.0
     1 PRESSURE
     1     1    18    10    26    18     0     0     0.0   35.198  106.551    100.0    845.6
     1     1    18    10    26    19     0     1     1.0   35.179  106.524    100.6    845.3
     1     1    18    10    26    20     0     2     2.0   35.164  106.500    102.2    844.8
     1     1    18    10    26    21     0     3     3.0   35.154  106.478    104.5    844.3
     1     1    18    10    26    22     0     2     4.0   35.146  106.457    105.7    843.3
     1     1    18    10    26    23     0     1     5.0   35.140  106.435    103.8    842.7
     1     1    18    10    27     0     0     0     6.0   35.135  106.411     98.9    842.3
     1     1    18    10    27     1     0     1     7.0   35.133  106.391     93.4    842.0
     1     1    18    10    27     2     0     2     8.0   35.138  106.380     88.7    841.6
     1     1    18    10    27     3     0     3     9.0   35.149  106.379     85.0    841.5
     1     1    18    10    27     4     0     2    10.0   35.165  106.384     83.0    841.2
     1     1    18    10    27     5     0     1    11.0   35.186  106.391     83.9    840.4
     1     1    18    10    27     6     0     0    12.0   35.210  106.401     88.1    839.4
     1     1    18    10    27     7     0     1    13.0   35.231  106.408     97.9    837.7
     1     1    18    10    27     8     0     2    14.0   35.243  106.405    116.1    835.1
     1     1    18    10    27     9     0     3    15.0   35.243  106.393    144.7    831.3
     1     1    18    10    27    10     0     2    16.0   35.235  106.377    178.8    827.4
     1     1    18    10    27    11     0     1    17.0   35.220  106.362    211.5    824.6
     1     1    18    10    27    12     0     0    18.0   35.197  106.349    241.7    822.4
     1     1    18    10    27    13     0     1    19.0   35.168  106.344    267.9    820.1
     1     1    18    10    27    14     0     2    20.0   35.134  106.354    290.1    819.3
     1     1    18    10    27    15     0     3    21.0   35.099  106.377    309.8    819.5
     1     1    18    10    27    16     0     2    22.0   35.046  106.405    319.5    820.5
     1     1    18    10    27    17     0     1    23.0   34.962  106.422    312.7    823.2
     1     1    18    10    27    18     0     0    24.0   34.849  106.431    289.4    826.0
     1     1    18    10    27    19     0     1    25.0   34.733  106.442    262.4    830.2
     1     1    18    10    27    20     0     2    26.0   34.631  106.457    239.1    832.1
     1     1    18    10    27    21     0     3    27.0   34.540  106.471    215.1    833.8
     1     1    18    10    27    22     0     2    28.0   34.458  106.483    188.3    836.2
     1     1    18    10    27    23     0     1    29.0   34.388  106.493    159.6    839.1
     1     1    18    10    28     0     0     0    30.0   34.325  106.502    130.8    842.2
     1     1    18    10    28     1     0     1    31.0   34.271  106.509    106.5    844.1
     1     1    18    10    28     2     0     2    32.0   34.227  106.509     89.0    845.2
     1     1    18    10    28     3     0     3    33.0   34.193  106.505     77.3    846.0
     1     1    18    10    28     4     0     2    34.0   34.164  106.502     72.3    845.6
     1     1    18    10    28     5     0     1    35.0   34.137  106.505     75.5    844.1
     1     1    18    10    28     6     0     0    36.0   34.110  106.516     88.5    841.7
     1     1    18    10    28     7     0     1    37.0   34.085  106.529    113.4    838.7
     1     1    18    10    28     8     0     2    38.0   34.066  106.538    152.5    834.6
     1     1    18    10    28     9     0     3    39.0   34.051  106.542    209.2    828.2
     1     1    18    10    28    10     0     2    40.0   34.035  106.547    276.8    820.8
     1     1    18    10    28    11     0     1    41.0   34.018  106.559    347.6    813.8
     1     1    18    10    28    12     0     0    42.0   34.005  106.583    425.9    806.2
     1     1    18    10    28    13     0     1    43.0   33.985  106.620    504.4    797.8
     1     1    18    10    28    14     0     2    44.0   33.946  106.664    565.7    794.2
     1     1    18    10    28    15     0     3    45.0   33.887  106.713    600.1    794.9
     1     1    18    10    28    16     0     2    46.0   33.812  106.765    605.7    800.6
     1     1    18    10    28    17     0     1    47.0   33.724  106.813    587.5    810.6
     1     1    18    10    28    18     0     0    48.0   33.631  106.857    552.7    823.2
     1     1    18    10    28    19     0     1    49.0   33.543  106.896    512.1    836.7
     1     1    18    10    28    20     0     2    50.0   33.467  106.932    472.5    849.2
     1     1    18    10    28    21     0     3    51.0   33.403  106.968    435.7    860.5
     1     1    18    10    28    22     0     2    52.0   33.345  107.010    411.8    871.1
     1     1    18    10    28    23     0     1    53.0   33.284  107.069    410.0    877.7
     1     1    18    10    29     0     0     0    54.0   33.217  107.148    428.7    882.2
     1     1    18    10    29     1     0     1    55.0   33.152  107.235    435.0    883.8
     1     1    18    10    29     2     0     2    56.0   33.106  107.316    401.5    891.3
     1     1    18    10    29     3     0     3    57.0   33.077  107.387    334.5    900.3
     1     1    18    10    29     4     0     2    58.0   33.063  107.455    260.9    910.5
     1     1    18    10    29     5     0     1    59.0   33.056  107.526    200.4    915.5
     1     1    18    10    29     6     0     0    60.0   33.055  107.604    156.3    918.8
     1     1    18    10    29     7     0     1    61.0   33.057  107.683    123.1    919.7
     1     1    18    10    29     8     0     2    62.0   33.063  107.760     96.1    920.0
     1     1    18    10    29     9     0     3    63.0   33.071  107.834     72.6    920.3
     1     1    18    10    29    10     0     2    64.0   33.077  107.900     61.0    921.3
     1     1    18    10    29    11     0     1    65.0   33.078  107.956     63.8    919.6
     1     1    18    10    29    12     0     0    66.0   33.072  107.999     77.6    917.7
     1     1    18    10    29    13     0     1    67.0   33.060  108.038     89.3    915.7
     1     1    18    10    29    14     0     2    68.0   33.048  108.075     81.7    916.9
     1     1    18    10    29    15     0     3    69.0   33.040  108.109     53.8    920.6
     1     1    18    10    29    16     0     2    70.0   33.040  108.137     28.5    924.5
     1     1    18    10    29    17     0     1    71.0   33.047  108.164     15.0    924.4
     1     1    18    10    29    18     0     0    72.0   33.057  108.193      7.7    923.2
     1     1    18    10    29    19     0     1    73.0   33.066  108.222      3.6    922.9
     1     1    18    10    29    20     0     2    74.0   33.070  108.254      0.0    922.7
     1     1    18    10    29    21     0     3    75.0   33.071  108.288      0.0    922.6
     1     1    18    10    29    22     0     2    76.0   33.069  108.324      0.0    922.4
     1     1    18    10    29    23     0     1    77.0   33.062  108.366      0.0    922.3
     1     1    18    10    30     0     0     0    78.0   33.051  108.411      0.0    922.5
     1     1    18    10    30     1     0     1    79.0   33.039  108.459      0.0    922.7
     1     1    18    10    30     2     0     2    80.0   33.028  108.507      0.0    922.7
     1     1    18    10    30     3     0     3    81.0   33.022  108.557      0.0    922.3
     1     1    18    10    30     4     0     2    82.0   33.022  108.607      0.0    921.0
     1     1    18    10    30     5     0     1    83.0   33.029  108.657      0.2    919.5
     1     1    18    10    30     6     0     0    84.0   33.043  108.707      1.7    917.9
     1     1    18    10    30     7     0     1    85.0   33.065  108.754      4.3    916.3
     1     1    18    10    30     8     0     2    86.0   33.094  108.793      6.4    914.7
     1     1    18    10    30     9     0     3    87.0   33.129  108.824      6.1    913.3
     1     1    18    10    30    10     0     2    88.0   33.156  108.850      3.2    913.1
     1     1    18    10    30    11     0     1    89.0   33.160  108.869      0.1    913.6
     1     1    18    10    30    12     0     0    90.0   33.142  108.880      0.0    914.7
     1     1    18    10    30    13     0     1    91.0   33.108  108.889      0.0    915.3
     1     1    18    10    30    14     0     2    92.0   33.065  108.901      0.0    916.0
     1     1    18    10    30    15     0     3    93.0   33.013  108.915      0.0    916.7
     1     1    18    10    30    16     0     2    94.0   32.955  108.926      0.0    912.8
     1     1    18    10    30    17     0     1    95.0   32.902  108.933      0.0    908.0
     1     1    18    10    30    18     0     0    96.0   32.853  108.936      0.0    903.6
     1     1    18    10    30    19     0     1    97.0   32.809  108.937      0.0    899.8
     1     1    18    10    30    20     0     2    98.0   32.769  108.938      0.0    896.3
     1     1    18    10    30    21     0     3    99.0   32.735  108.937      0.0    893.3
     1     1    18    10    30    22     0     2   100.0   32.704  108.939      0.0    891.0
     1     1    18    10    30    23     0     1   101.0   32.675  108.946      0.0    888.8
     1     1    18    10    31     0     0     0   102.0   32.649  108.960      0.0    886.4
     1     1    18    10    31     1     0     1   103.0   32.632  108.980      0.0    884.0
     1     1    18    10    31     2     0     2   104.0   32.632  109.007      0.0    883.5
     1     1    18    10    31     3     0     3   105.0   32.650  109.041      0.0    886.8
     1     1    18    10    31     4     0     2   106.0   32.678  109.083      0.7    890.8
     1     1    18    10    31     5     0     1   107.0   32.705  109.135      2.1    895.3
     1     1    18    10    31     6     0     0   108.0   32.734  109.196      4.2    900.0
     1     1    18    10    31     7     0     1   109.0   32.765  109.254      6.7    904.3
     1     1    18    10    31     8     0     2   110.0   32.801  109.299      8.8    908.0
     1     1    18    10    31     9     0     3   111.0   32.841  109.330     10.6    911.0
     1     1    18    10    31    10     0     2   112.0   32.879  109.349     10.9    914.6
     1     1    18    10    31    11     0     1   113.0   32.903  109.357      9.1    917.5
     1     1    18    10    31    12     0     0   114.0   32.912  109.354      5.9    918.6
     1     1    18    10    31    13     0     1   115.0   32.909  109.345      1.7    918.2
     1     1    18    10    31    14     0     2   116.0   32.900  109.338      0.0    917.5
     1     1    18    10    31    15     0     3   117.0   32.884  109.334      0.0    916.4
     1     1    18    10    31    16     0     2   118.0   32.863  109.330      0.0    915.0
     1     1    18    10    31    17     0     1   119.0   32.838  109.325      0.0    913.3
     1     1    18    10    31    18     0     0   120.0   32.811  109.319      0.0    911.4
