# Supplementary material for: Migration of wheat stripe rust from the primary oversummering region to neighboring regions in China
Source: Commun Biol. 2025 Mar 3;8:350. doi: 10.1038/s42003-025-07789-3 (PMC11876435; doi:10.1038/s42003-025-07789-3)
Supplement: Supplementary file 4 — Supplementary Data 2 [file 42003_2025_7789_MOESM4_ESM.zip › Eastern_Liupan_Mountain/Autumn/PL18102700]

     5     1
    GDAS    18    10     1     0     0
    GDAS    18    10     8     0     0
    GDAS    18    10    15     0     0
    GDAS    18    10    22     0     0
    GDAS    18    10    29     0     0
     1 FORWARD  OMEGA   
    18    10    27     0   35.198  106.551   100.0
     1 PRESSURE
     1     1    18    10    27     0     0     0     0.0   35.198  106.551    100.0    847.4
     1     1    18    10    27     1     0     1     1.0   35.199  106.536     94.4    847.1
     1     1    18    10    27     2     0     2     2.0   35.208  106.526     89.4    846.8
     1     1    18    10    27     3     0     3     3.0   35.223  106.522     85.0    846.4
     1     1    18    10    27     4     0     2     4.0   35.244  106.522     82.6    845.8
     1     1    18    10    27     5     0     1     5.0   35.269  106.524     83.8    844.6
     1     1    18    10    27     6     0     0     6.0   35.297  106.528     88.9    843.0
     1     1    18    10    27     7     0     1     7.0   35.322  106.528    100.6    841.0
     1     1    18    10    27     8     0     2     8.0   35.337  106.518    123.2    837.7
     1     1    18    10    27     9     0     3     9.0   35.342  106.498    160.1    832.6
     1     1    18    10    27    10     0     2    10.0   35.335  106.475    206.2    827.0
     1     1    18    10    27    11     0     1    11.0   35.318  106.458    252.0    822.9
     1     1    18    10    27    12     0     0    12.0   35.289  106.448    295.0    818.9
     1     1    18    10    27    13     0     1    13.0   35.250  106.450    330.0    816.3
     1     1    18    10    27    14     0     2    14.0   35.205  106.473    353.8    816.3
     1     1    18    10    27    15     0     3    15.0   35.160  106.513    366.5    818.3
     1     1    18    10    27    16     0     2    16.0   35.098  106.557    362.5    821.8
     1     1    18    10    27    17     0     1    17.0   35.005  106.584    340.5    827.6
     1     1    18    10    27    18     0     0    18.0   34.884  106.594    302.7    830.7
     1     1    18    10    27    19     0     1    19.0   34.761  106.605    264.0    834.9
     1     1    18    10    27    20     0     2    20.0   34.656  106.619    233.4    836.3
     1     1    18    10    27    21     0     3    21.0   34.565  106.632    205.7    837.4
     1     1    18    10    27    22     0     2    22.0   34.486  106.640    178.0    839.0
     1     1    18    10    27    23     0     1    23.0   34.420  106.645    151.0    841.1
     1     1    18    10    28     0     0     0    24.0   34.364  106.647    125.7    843.1
     1     1    18    10    28     1     0     1    25.0   34.316  106.647    104.6    844.2
     1     1    18    10    28     2     0     2    26.0   34.278  106.643     89.0    844.9
     1     1    18    10    28     3     0     3    27.0   34.248  106.634     78.2    845.4
     1     1    18    10    28     4     0     2    28.0   34.223  106.628     73.4    844.8
     1     1    18    10    28     5     0     1    29.0   34.198  106.631     76.4    843.1
     1     1    18    10    28     6     0     0    30.0   34.172  106.642     88.4    840.5
     1     1    18    10    28     7     0     1    31.0   34.147  106.655    111.1    837.6
     1     1    18    10    28     8     0     2    32.0   34.128  106.663    146.0    833.8
     1     1    18    10    28     9     0     3    33.0   34.114  106.665    197.4    827.8
     1     1    18    10    28    10     0     2    34.0   34.098  106.668    259.9    821.1
     1     1    18    10    28    11     0     1    35.0   34.079  106.676    325.7    814.2
     1     1    18    10    28    12     0     0    36.0   34.063  106.696    396.6    807.3
     1     1    18    10    28    13     0     1    37.0   34.039  106.727    463.4    798.6
     1     1    18    10    28    14     0     2    38.0   33.995  106.768    510.4    792.4
     1     1    18    10    28    15     0     3    39.0   33.933  106.813    529.6    795.3
     1     1    18    10    28    16     0     2    40.0   33.857  106.857    521.1    803.2
     1     1    18    10    28    17     0     1    41.0   33.774  106.897    494.3    813.9
     1     1    18    10    28    18     0     0    42.0   33.691  106.928    456.5    826.5
     1     1    18    10    28    19     0     1    43.0   33.615  106.954    417.9    839.4
     1     1    18    10    28    20     0     2    44.0   33.551  106.981    384.4    849.8
     1     1    18    10    28    21     0     3    45.0   33.496  107.009    355.8    858.8
     1     1    18    10    28    22     0     2    46.0   33.441  107.043    341.1    867.4
     1     1    18    10    28    23     0     1    47.0   33.379  107.092    348.2    873.3
     1     1    18    10    29     0     0     0    48.0   33.308  107.161    375.3    877.7
     1     1    18    10    29     1     0     1    49.0   33.238  107.240    393.7    879.8
     1     1    18    10    29     2     0     2    50.0   33.184  107.314    375.2    886.2
     1     1    18    10    29     3     0     3    51.0   33.147  107.381    324.2    894.7
     1     1    18    10    29     4     0     2    52.0   33.124  107.445    264.5    904.1
     1     1    18    10    29     5     0     1    53.0   33.110  107.513    213.5    909.1
     1     1    18    10    29     6     0     0    54.0   33.101  107.589    174.4    912.4
     1     1    18    10    29     7     0     1    55.0   33.097  107.667    144.2    914.3
     1     1    18    10    29     8     0     2    56.0   33.099  107.742    118.4    914.9
     1     1    18    10    29     9     0     3    57.0   33.104  107.816     94.7    915.3
     1     1    18    10    29    10     0     2    58.0   33.107  107.884     84.5    916.6
     1     1    18    10    29    11     0     1    59.0   33.103  107.940     91.4    914.8
     1     1    18    10    29    12     0     0    60.0   33.090  107.987    112.8    913.1
     1     1    18    10    29    13     0     1    61.0   33.070  108.029    133.8    910.8
     1     1    18    10    29    14     0     2    62.0   33.049  108.071    134.2    911.7
     1     1    18    10    29    15     0     3    63.0   33.029  108.111    108.2    915.2
     1     1    18    10    29    16     0     2    64.0   33.020  108.147     68.2    920.6
     1     1    18    10    29    17     0     1    65.0   33.022  108.179     37.0    923.8
     1     1    18    10    29    18     0     0    66.0   33.030  108.209     20.5    924.7
     1     1    18    10    29    19     0     1    67.0   33.037  108.239     10.7    924.4
     1     1    18    10    29    20     0     2    68.0   33.040  108.269      5.4    924.2
     1     1    18    10    29    21     0     3    69.0   33.041  108.300      0.8    924.2
     1     1    18    10    29    22     0     2    70.0   33.037  108.335      0.0    923.9
     1     1    18    10    29    23     0     1    71.0   33.030  108.375      0.0    923.9
     1     1    18    10    30     0     0     0    72.0   33.019  108.419      0.0    924.0
     1     1    18    10    30     1     0     1    73.0   33.006  108.465      0.0    924.2
     1     1    18    10    30     2     0     2    74.0   32.997  108.512      0.0    923.7
     1     1    18    10    30     3     0     3    75.0   32.992  108.559      0.0    922.7
     1     1    18    10    30     4     0     2    76.0   32.994  108.608      0.0    921.5
     1     1    18    10    30     5     0     1    77.0   33.003  108.656      0.0    920.4
     1     1    18    10    30     6     0     0    78.0   33.020  108.705      0.0    918.6
     1     1    18    10    30     7     0     1    79.0   33.044  108.750      1.5    916.9
     1     1    18    10    30     8     0     2    80.0   33.075  108.787      3.4    915.3
     1     1    18    10    30     9     0     3    81.0   33.112  108.818      3.5    913.8
     1     1    18    10    30    10     0     2    82.0   33.139  108.842      1.2    913.6
     1     1    18    10    30    11     0     1    83.0   33.144  108.860      0.0    914.0
     1     1    18    10    30    12     0     0    84.0   33.126  108.871      0.0    915.1
     1     1    18    10    30    13     0     1    85.0   33.092  108.880      0.0    915.8
     1     1    18    10    30    14     0     2    86.0   33.050  108.892      0.0    916.4
     1     1    18    10    30    15     0     3    87.0   32.997  108.905      0.0    916.8
     1     1    18    10    30    16     0     2    88.0   32.941  108.916      0.0    911.8
     1     1    18    10    30    17     0     1    89.0   32.890  108.923      0.0    907.3
     1     1    18    10    30    18     0     0    90.0   32.843  108.926      0.0    903.1
     1     1    18    10    30    19     0     1    91.0   32.800  108.927      0.0    899.3
     1     1    18    10    30    20     0     2    92.0   32.762  108.928      0.0    896.0
     1     1    18    10    30    21     0     3    93.0   32.729  108.927      0.0    893.1
     1     1    18    10    30    22     0     2    94.0   32.699  108.928      0.0    891.0
     1     1    18    10    30    23     0     1    95.0   32.671  108.936      0.0    888.9
     1     1    18    10    31     0     0     0    96.0   32.645  108.949      0.0    886.6
     1     1    18    10    31     1     0     1    97.0   32.629  108.969      0.0    884.3
     1     1    18    10    31     2     0     2    98.0   32.629  108.996      0.0    883.0
     1     1    18    10    31     3     0     3    99.0   32.648  109.030      0.0    885.9
     1     1    18    10    31     4     0     2   100.0   32.675  109.072      0.7    890.0
     1     1    18    10    31     5     0     1   101.0   32.702  109.124      2.0    894.4
     1     1    18    10    31     6     0     0   102.0   32.730  109.185      4.1    899.2
     1     1    18    10    31     7     0     1   103.0   32.761  109.243      6.5    903.5
     1     1    18    10    31     8     0     2   104.0   32.797  109.288      8.7    907.2
     1     1    18    10    31     9     0     3   105.0   32.837  109.319     10.5    910.3
     1     1    18    10    31    10     0     2   106.0   32.874  109.338     10.7    913.9
     1     1    18    10    31    11     0     1   107.0   32.898  109.346      8.9    916.8
     1     1    18    10    31    12     0     0   108.0   32.907  109.343      5.6    917.9
     1     1    18    10    31    13     0     1   109.0   32.905  109.335      1.2    917.5
     1     1    18    10    31    14     0     2   110.0   32.895  109.328      0.0    916.8
     1     1    18    10    31    15     0     3   111.0   32.879  109.324      0.0    915.7
     1     1    18    10    31    16     0     2   112.0   32.858  109.321      0.0    914.3
     1     1    18    10    31    17     0     1   113.0   32.834  109.316      0.0    912.6
     1     1    18    10    31    18     0     0   114.0   32.807  109.310      0.0    910.7
     1     1    18    10    31    19     0     1   115.0   32.780  109.302      0.0    908.7
     1     1    18    10    31    20     0     2   116.0   32.756  109.289      0.0    906.6
     1     1    18    10    31    21     0     3   117.0   32.734  109.270      0.0    904.3
