# Supplementary material for: Migration of wheat stripe rust from the primary oversummering region to neighboring regions in China
Source: Commun Biol. 2025 Mar 3;8:350. doi: 10.1038/s42003-025-07789-3 (PMC11876435; doi:10.1038/s42003-025-07789-3)
Supplement: Supplementary file 4 — Supplementary Data 2 [file 42003_2025_7789_MOESM4_ESM.zip › Eastern_Liupan_Mountain/Autumn/PL18102706]

     5     1
    GDAS    18    10     1     0     0
    GDAS    18    10     8     0     0
    GDAS    18    10    15     0     0
    GDAS    18    10    22     0     0
    GDAS    18    10    29     0     0
     1 FORWARD  OMEGA   
    18    10    27     6   35.198  106.551   100.0
     1 PRESSURE
     1     1    18    10    27     6     0     0     0.0   35.198  106.551    100.0    845.3
     1     1    18    10    27     7     0     1     1.0   35.229  106.542    112.4    842.8
     1     1    18    10    27     8     0     2     2.0   35.250  106.526    133.9    839.3
     1     1    18    10    27     9     0     3     3.0   35.262  106.502    168.0    833.8
     1     1    18    10    27    10     0     2     4.0   35.261  106.477    210.3    828.5
     1     1    18    10    27    11     0     1     5.0   35.251  106.459    252.7    824.6
     1     1    18    10    27    12     0     0     6.0   35.228  106.447    292.7    820.7
     1     1    18    10    27    13     0     1     7.0   35.196  106.447    325.7    818.0
     1     1    18    10    27    14     0     2     8.0   35.159  106.466    349.6    817.7
     1     1    18    10    27    15     0     3     9.0   35.120  106.500    364.7    818.9
     1     1    18    10    27    16     0     2    10.0   35.063  106.538    364.4    821.6
     1     1    18    10    27    17     0     1    11.0   34.974  106.560    345.9    825.8
     1     1    18    10    27    18     0     0    12.0   34.854  106.571    310.5    828.7
     1     1    18    10    27    19     0     1    13.0   34.732  106.582    273.1    832.8
     1     1    18    10    27    20     0     2    14.0   34.627  106.596    242.5    834.5
     1     1    18    10    27    21     0     3    15.0   34.534  106.608    213.5    835.8
     1     1    18    10    27    22     0     2    16.0   34.455  106.616    184.1    837.7
     1     1    18    10    27    23     0     1    17.0   34.388  106.621    155.1    840.0
     1     1    18    10    28     0     0     0    18.0   34.329  106.625    127.8    842.4
     1     1    18    10    28     1     0     1    19.0   34.280  106.625    105.2    843.6
     1     1    18    10    28     2     0     2    20.0   34.240  106.621     88.7    844.5
     1     1    18    10    28     3     0     3    21.0   34.210  106.613     77.4    845.1
     1     1    18    10    28     4     0     2    22.0   34.183  106.607     72.4    844.6
     1     1    18    10    28     5     0     1    23.0   34.157  106.609     75.3    842.9
     1     1    18    10    28     6     0     0    24.0   34.130  106.620     87.7    840.3
     1     1    18    10    28     7     0     1    25.0   34.105  106.634    110.9    837.2
     1     1    18    10    28     8     0     2    26.0   34.086  106.643    146.9    833.3
     1     1    18    10    28     9     0     3    27.0   34.070  106.647    199.4    827.2
     1     1    18    10    28    10     0     2    28.0   34.054  106.652    263.0    820.3
     1     1    18    10    28    11     0     1    29.0   34.037  106.663    330.2    813.3
     1     1    18    10    28    12     0     0    30.0   34.024  106.687    403.5    806.2
     1     1    18    10    28    13     0     1    31.0   34.003  106.722    473.7    796.9
     1     1    18    10    28    14     0     2    32.0   33.962  106.766    524.6    794.1
     1     1    18    10    28    15     0     3    33.0   33.902  106.814    546.3    796.7
     1     1    18    10    28    16     0     2    34.0   33.829  106.862    540.4    804.1
     1     1    18    10    28    17     0     1    35.0   33.748  106.905    515.9    814.4
     1     1    18    10    28    18     0     0    36.0   33.666  106.941    479.9    826.7
     1     1    18    10    28    19     0     1    37.0   33.590  106.973    442.3    839.4
     1     1    18    10    28    20     0     2    38.0   33.526  107.003    408.9    850.3
     1     1    18    10    28    21     0     3    39.0   33.471  107.035    382.1    859.1
     1     1    18    10    28    22     0     2    40.0   33.414  107.073    370.9    867.2
     1     1    18    10    28    23     0     1    41.0   33.349  107.128    381.7    872.8
     1     1    18    10    29     0     0     0    42.0   33.275  107.204    412.6    877.0
     1     1    18    10    29     1     0     1    43.0   33.202  107.289    431.9    878.2
     1     1    18    10    29     2     0     2    44.0   33.146  107.371    410.2    885.3
     1     1    18    10    29     3     0     3    45.0   33.109  107.445    352.2    894.3
     1     1    18    10    29     4     0     2    46.0   33.086  107.517    283.1    904.2
     1     1    18    10    29     5     0     1    47.0   33.072  107.594    223.2    910.2
     1     1    18    10    29     6     0     0    48.0   33.064  107.678    176.9    913.9
     1     1    18    10    29     7     0     1    49.0   33.061  107.765    142.1    916.2
     1     1    18    10    29     8     0     2    50.0   33.063  107.851    113.8    916.5
     1     1    18    10    29     9     0     3    51.0   33.067  107.936     89.1    916.8
     1     1    18    10    29    10     0     2    52.0   33.071  108.014     76.9    918.0
     1     1    18    10    29    11     0     1    53.0   33.069  108.077     77.7    916.5
     1     1    18    10    29    12     0     0    54.0   33.064  108.123     85.7    915.4
     1     1    18    10    29    13     0     1    55.0   33.054  108.161     87.6    914.5
     1     1    18    10    29    14     0     2    56.0   33.042  108.198     70.3    916.8
     1     1    18    10    29    15     0     3    57.0   33.031  108.229     38.8    921.4
     1     1    18    10    29    16     0     2    58.0   33.026  108.252     18.5    924.7
     1     1    18    10    29    17     0     1    59.0   33.024  108.275      6.7    924.3
     1     1    18    10    29    18     0     0    60.0   33.024  108.298      0.3    923.8
     1     1    18    10    29    19     0     1    61.0   33.023  108.322      0.0    923.9
     1     1    18    10    29    20     0     2    62.0   33.020  108.348      0.0    924.1
     1     1    18    10    29    21     0     3    63.0   33.014  108.375      0.0    924.3
     1     1    18    10    29    22     0     2    64.0   33.005  108.405      0.0    924.4
     1     1    18    10    29    23     0     1    65.0   32.992  108.440      0.0    923.9
     1     1    18    10    30     0     0     0    66.0   32.977  108.479      0.0    922.7
     1     1    18    10    30     1     0     1    67.0   32.961  108.521      0.0    921.3
     1     1    18    10    30     2     0     2    68.0   32.948  108.563      0.0    919.8
     1     1    18    10    30     3     0     3    69.0   32.941  108.607      0.0    918.5
     1     1    18    10    30     4     0     2    70.0   32.940  108.651      0.0    917.1
     1     1    18    10    30     5     0     1    71.0   32.946  108.696      0.0    916.2
     1     1    18    10    30     6     0     0    72.0   32.962  108.741      0.0    916.0
     1     1    18    10    30     7     0     1    73.0   32.988  108.781      0.3    916.7
     1     1    18    10    30     8     0     2    74.0   33.025  108.813      1.8    916.1
     1     1    18    10    30     9     0     3    75.0   33.068  108.839      3.1    914.5
     1     1    18    10    30    10     0     2    76.0   33.100  108.861      2.3    914.3
     1     1    18    10    30    11     0     1    77.0   33.106  108.877      0.3    914.7
     1     1    18    10    30    12     0     0    78.0   33.087  108.886      0.0    915.8
     1     1    18    10    30    13     0     1    79.0   33.052  108.893      0.0    916.4
     1     1    18    10    30    14     0     2    80.0   33.007  108.903      0.0    917.1
     1     1    18    10    30    15     0     3    81.0   32.955  108.914      0.0    913.2
     1     1    18    10    30    16     0     2    82.0   32.902  108.924      0.0    908.5
     1     1    18    10    30    17     0     1    83.0   32.854  108.931      0.0    904.1
     1     1    18    10    30    18     0     0    84.0   32.809  108.934      0.0    900.1
     1     1    18    10    30    19     0     1    85.0   32.769  108.935      0.0    896.5
     1     1    18    10    30    20     0     2    86.0   32.733  108.935      0.0    893.4
     1     1    18    10    30    21     0     3    87.0   32.701  108.934      0.0    890.6
     1     1    18    10    30    22     0     2    88.0   32.673  108.935      0.0    888.7
     1     1    18    10    30    23     0     1    89.0   32.647  108.942      0.0    886.7
     1     1    18    10    31     0     0     0    90.0   32.623  108.955      0.0    884.6
     1     1    18    10    31     1     0     1    91.0   32.608  108.974      0.0    882.3
     1     1    18    10    31     2     0     2    92.0   32.608  109.001      0.0    881.1
     1     1    18    10    31     3     0     3    93.0   32.626  109.035      0.0    884.5
     1     1    18    10    31     4     0     2    94.0   32.652  109.078      0.8    888.5
     1     1    18    10    31     5     0     1    95.0   32.678  109.130      2.2    892.9
     1     1    18    10    31     6     0     0    96.0   32.705  109.190      4.5    897.5
     1     1    18    10    31     7     0     1    97.0   32.734  109.248      7.3    901.8
     1     1    18    10    31     8     0     2    98.0   32.768  109.292      9.7    905.5
     1     1    18    10    31     9     0     3    99.0   32.807  109.323     11.9    908.3
     1     1    18    10    31    10     0     2   100.0   32.843  109.343     12.3    911.9
     1     1    18    10    31    11     0     1   101.0   32.868  109.351     10.1    914.8
     1     1    18    10    31    12     0     0   102.0   32.878  109.349      6.3    916.3
     1     1    18    10    31    13     0     1   103.0   32.878  109.341      1.5    916.1
     1     1    18    10    31    14     0     2   104.0   32.870  109.335      0.0    915.5
     1     1    18    10    31    15     0     3   105.0   32.857  109.331      0.0    914.6
     1     1    18    10    31    16     0     2   106.0   32.838  109.328      0.0    913.3
     1     1    18    10    31    17     0     1   107.0   32.816  109.324      0.0    911.8
     1     1    18    10    31    18     0     0   108.0   32.791  109.318      0.0    910.0
     1     1    18    10    31    19     0     1   109.0   32.766  109.310      0.0    908.1
     1     1    18    10    31    20     0     2   110.0   32.744  109.297      0.0    906.1
     1     1    18    10    31    21     0     3   111.0   32.723  109.278      0.0    904.0
