# Supplementary material for: Migration of wheat stripe rust from the primary oversummering region to neighboring regions in China
Source: Commun Biol. 2025 Mar 3;8:350. doi: 10.1038/s42003-025-07789-3 (PMC11876435; doi:10.1038/s42003-025-07789-3)
Supplement: Supplementary file 4 — Supplementary Data 2 [file 42003_2025_7789_MOESM4_ESM.zip › Eastern_Liupan_Mountain/Autumn/PL18102712]

     5     1
    GDAS    18    10     1     0     0
    GDAS    18    10     8     0     0
    GDAS    18    10    15     0     0
    GDAS    18    10    22     0     0
    GDAS    18    10    29     0     0
     1 FORWARD  OMEGA   
    18    10    27    12   35.198  106.551   100.0
     1 PRESSURE
     1     1    18    10    27    12     0     0     0.0   35.198  106.551    100.0    846.6
     1     1    18    10    27    13     0     1     1.0   35.189  106.548    113.3    845.2
     1     1    18    10    27    14     0     2     2.0   35.173  106.556    119.8    845.4
     1     1    18    10    27    15     0     3     3.0   35.151  106.575    118.9    847.0
     1     1    18    10    27    16     0     2     4.0   35.117  106.598    110.9    849.8
     1     1    18    10    27    17     0     1     5.0   35.063  106.615     98.0    853.4
     1     1    18    10    27    18     0     0     6.0   34.993  106.622     82.8    857.1
     1     1    18    10    27    19     0     1     7.0   34.921  106.627     70.3    857.9
     1     1    18    10    27    20     0     2     8.0   34.861  106.636     62.3    857.9
     1     1    18    10    27    21     0     3     9.0   34.809  106.647     56.8    857.9
     1     1    18    10    27    22     0     2    10.0   34.764  106.657     52.2    858.0
     1     1    18    10    27    23     0     1    11.0   34.724  106.663     47.8    857.9
     1     1    18    10    28     0     0     0    12.0   34.688  106.665     43.5    857.7
     1     1    18    10    28     1     0     1    13.0   34.657  106.664     39.5    857.3
     1     1    18    10    28     2     0     2    14.0   34.632  106.661     36.3    856.9
     1     1    18    10    28     3     0     3    15.0   34.614  106.656     33.9    856.6
     1     1    18    10    28     4     0     2    16.0   34.599  106.653     33.0    855.4
     1     1    18    10    28     5     0     1    17.0   34.585  106.655     34.4    854.0
     1     1    18    10    28     6     0     0    18.0   34.571  106.661     38.6    852.5
     1     1    18    10    28     7     0     1    19.0   34.561  106.665     46.1    851.6
     1     1    18    10    28     8     0     2    20.0   34.556  106.658     58.4    850.2
     1     1    18    10    28     9     0     3    21.0   34.556  106.641     78.8    847.5
     1     1    18    10    28    10     0     2    22.0   34.548  106.619    105.7    844.1
     1     1    18    10    28    11     0     1    23.0   34.524  106.597    131.4    841.2
     1     1    18    10    28    12     0     0    24.0   34.485  106.574    152.8    838.1
     1     1    18    10    28    13     0     1    25.0   34.433  106.557    166.9    835.9
     1     1    18    10    28    14     0     2    26.0   34.374  106.550    170.1    834.9
     1     1    18    10    28    15     0     3    27.0   34.307  106.550    160.4    835.3
     1     1    18    10    28    16     0     2    28.0   34.234  106.552    139.3    837.1
     1     1    18    10    28    17     0     1    29.0   34.160  106.554    109.9    839.3
     1     1    18    10    28    18     0     0    30.0   34.087  106.556     77.8    841.9
     1     1    18    10    28    19     0     1    31.0   34.020  106.557     52.1    844.8
     1     1    18    10    28    20     0     2    32.0   33.959  106.557     34.2    849.7
     1     1    18    10    28    21     0     3    33.0   33.904  106.555     21.5    856.1
     1     1    18    10    28    22     0     2    34.0   33.852  106.557     13.5    861.7
     1     1    18    10    28    23     0     1    35.0   33.798  106.567      8.0    866.6
     1     1    18    10    29     0     0     0    36.0   33.743  106.583      4.1    871.4
     1     1    18    10    29     1     0     1    37.0   33.685  106.601      0.4    876.6
     1     1    18    10    29     2     0     2    38.0   33.623  106.613      0.0    882.2
     1     1    18    10    29     3     0     3    39.0   33.559  106.619      0.0    888.2
     1     1    18    10    29     4     0     2    40.0   33.492  106.621      0.0    893.3
     1     1    18    10    29     5     0     1    41.0   33.427  106.627      0.0    898.2
     1     1    18    10    29     6     0     0    42.0   33.363  106.636      0.0    903.1
     1     1    18    10    29     7     0     1    43.0   33.311  106.643      0.0    907.9
     1     1    18    10    29     8     0     2    44.0   33.276  106.641      0.0    911.1
     1     1    18    10    29     9     0     3    45.0   33.256  106.631      0.0    912.8
     1     1    18    10    29    10     0     2    46.0   33.243  106.616      0.0    913.7
     1     1    18    10    29    11     0     1    47.0   33.231  106.602      0.0    914.3
     1     1    18    10    29    12     0     0    48.0   33.222  106.588      0.0    914.8
     1     1    18    10    29    13     0     1    49.0   33.215  106.578      0.0    915.8
     1     1    18    10    29    14     0     2    50.0   33.210  106.576      0.0    916.9
     1     1    18    10    29    15     0     3    51.0   33.208  106.581      0.0    917.9
     1     1    18    10    29    16     0     2    52.0   33.207  106.589      0.0    918.1
     1     1    18    10    29    17     0     1    53.0   33.203  106.599      0.0    918.5
     1     1    18    10    29    18     0     0    54.0   33.198  106.610      0.0    919.2
     1     1    18    10    29    19     0     1    55.0   33.191  106.622      0.0    920.3
     1     1    18    10    29    20     0     2    56.0   33.185  106.634      0.0    921.4
     1     1    18    10    29    21     0     3    57.0   33.178  106.646      0.0    922.5
     1     1    18    10    29    22     0     2    58.0   33.170  106.661      0.0    924.5
     1     1    18    10    29    23     0     1    59.0   33.160  106.684      0.0    926.9
     1     1    18    10    30     0     0     0    60.0   33.148  106.714      0.0    929.8
     1     1    18    10    30     1     0     1    61.0   33.131  106.746      0.0    932.2
     1     1    18    10    30     2     0     2    62.0   33.105  106.776      0.0    935.4
     1     1    18    10    30     3     0     3    63.0   33.071  106.804      0.0    939.5
     1     1    18    10    30     4     0     2    64.0   33.039  106.831      0.0    943.4
     1     1    18    10    30     5     0     1    65.0   33.021  106.854      0.0    945.8
     1     1    18    10    30     6     0     0    66.0   33.016  106.873      0.0    946.7
     1     1    18    10    30     7     0     1    67.0   33.021  106.886      0.0    946.4
     1     1    18    10    30     8     0     2    68.0   33.034  106.893      0.0    945.1
     1     1    18    10    30     9     0     3    69.0   33.054  106.893      0.0    942.8
     1     1    18    10    30    10     0     2    70.0   33.081  106.887      0.0    940.4
     1     1    18    10    30    11     0     1    71.0   33.117  106.873      0.0    936.9
     1     1    18    10    30    12     0     0    72.0   33.159  106.853      0.0    932.3
     1     1    18    10    30    13     0     1    73.0   33.200  106.834      0.0    927.4
     1     1    18    10    30    14     0     2    74.0   33.233  106.824      0.0    923.7
     1     1    18    10    30    15     0     3    75.0   33.258  106.822      0.0    921.0
     1     1    18    10    30    16     0     2    76.0   33.279  106.824      0.0    918.9
     1     1    18    10    30    17     0     1    77.0   33.299  106.828      0.0    916.8
     1     1    18    10    30    18     0     0    78.0   33.319  106.831      0.0    914.7
     1     1    18    10    30    19     0     1    79.0   33.339  106.834      0.0    912.5
     1     1    18    10    30    20     0     2    80.0   33.360  106.833      0.0    910.1
     1     1    18    10    30    21     0     3    81.0   33.383  106.830      0.0    907.6
     1     1    18    10    30    22     0     2    82.0   33.405  106.826      0.0    905.2
     1     1    18    10    30    23     0     1    83.0   33.424  106.823      0.0    903.1
     1     1    18    10    31     0     0     0    84.0   33.442  106.822      0.0    901.2
     1     1    18    10    31     1     0     1    85.0   33.461  106.822      1.6    899.1
     1     1    18    10    31     2     0     2    86.0   33.485  106.824      5.5    896.5
     1     1    18    10    31     3     0     3    87.0   33.516  106.828     12.0    892.9
     1     1    18    10    31     4     0     2    88.0   33.558  106.847     26.8    886.7
     1     1    18    10    31     5     0     1    89.0   33.613  106.894     56.4    877.9
     1     1    18    10    31     6     0     0    90.0   33.685  106.973    106.2    864.2
     1     1    18    10    31     7     0     1    91.0   33.769  107.071    187.6    847.1
     1     1    18    10    31     8     0     2    92.0   33.863  107.164    322.5    824.9
     1     1    18    10    31     9     0     3    93.0   33.966  107.254    517.6    795.0
     1     1    18    10    31    10     0     2    94.0   34.035  107.351    755.0    772.0
     1     1    18    10    31    11     0     1    95.0   34.030  107.472   1053.9    747.8
     1     1    18    10    31    12     0     0    96.0   33.927  107.647   1440.4    720.6
     1     1    18    10    31    13     0     1    97.0   33.789  107.909   1740.8    694.6
     1     1    18    10    31    14     0     2    98.0   33.674  108.225   1894.3    696.5
     1     1    18    10    31    15     0     3    99.0   33.576  108.552   1936.5    706.1
     1     1    18    10    31    16     0     2   100.0   33.494  108.876   1922.3    716.5
     1     1    18    10    31    17     0     1   101.0   33.436  109.191   1885.1    725.1
     1     1    18    10    31    18     0     0   102.0   33.405  109.486   1831.9    735.5
     1     1    18    10    31    19     0     1   103.0   33.394  109.758   1770.4    746.4
     1     1    18    10    31    20     0     2   104.0   33.395  110.008   1711.1    756.3
     1     1    18    10    31    21     0     3   105.0   33.407  110.228   1665.1    764.5
