# Supplementary material for: Migration of wheat stripe rust from the primary oversummering region to neighboring regions in China
Source: Commun Biol. 2025 Mar 3;8:350. doi: 10.1038/s42003-025-07789-3 (PMC11876435; doi:10.1038/s42003-025-07789-3)
Supplement: Supplementary file 4 — Supplementary Data 2 [file 42003_2025_7789_MOESM4_ESM.zip › Eastern_Liupan_Mountain/Autumn/PL18102718]

     5     1
    GDAS    18    10     1     0     0
    GDAS    18    10     8     0     0
    GDAS    18    10    15     0     0
    GDAS    18    10    22     0     0
    GDAS    18    10    29     0     0
     1 FORWARD  OMEGA   
    18    10    27    18   35.198  106.551   100.0
     1 PRESSURE
     1     1    18    10    27    18     0     0     0.0   35.198  106.551    100.0    847.1
     1     1    18    10    27    19     0     1     1.0   35.117  106.576     80.8    852.8
     1     1    18    10    27    20     0     2     2.0   35.049  106.598     69.9    856.6
     1     1    18    10    27    21     0     3     3.0   34.993  106.618     65.4    859.0
     1     1    18    10    27    22     0     2     4.0   34.945  106.636     63.6    858.9
     1     1    18    10    27    23     0     1     5.0   34.904  106.647     61.4    859.1
     1     1    18    10    28     0     0     0     6.0   34.869  106.653     59.0    859.1
     1     1    18    10    28     1     0     1     7.0   34.840  106.655     56.6    858.9
     1     1    18    10    28     2     0     2     8.0   34.818  106.656     54.5    858.7
     1     1    18    10    28     3     0     3     9.0   34.802  106.655     52.8    858.5
     1     1    18    10    28     4     0     2    10.0   34.790  106.654     52.4    857.4
     1     1    18    10    28     5     0     1    11.0   34.778  106.657     54.5    856.0
     1     1    18    10    28     6     0     0    12.0   34.767  106.663     59.6    854.4
     1     1    18    10    28     7     0     1    13.0   34.759  106.663     69.1    853.1
     1     1    18    10    28     8     0     2    14.0   34.755  106.652     85.8    850.7
     1     1    18    10    28     9     0     3    15.0   34.754  106.629    112.8    847.3
     1     1    18    10    28    10     0     2    16.0   34.743  106.601    146.9    842.5
     1     1    18    10    28    11     0     1    17.0   34.709  106.572    179.8    837.9
     1     1    18    10    28    12     0     0    18.0   34.654  106.542    209.1    833.9
     1     1    18    10    28    13     0     1    19.0   34.587  106.520    230.3    830.9
     1     1    18    10    28    14     0     2    20.0   34.513  106.513    238.6    829.5
     1     1    18    10    28    15     0     3    21.0   34.432  106.518    231.5    829.6
     1     1    18    10    28    16     0     2    22.0   34.346  106.527    211.8    831.1
     1     1    18    10    28    17     0     1    23.0   34.255  106.533    181.2    833.1
     1     1    18    10    28    18     0     0    24.0   34.166  106.539    138.4    836.7
     1     1    18    10    28    19     0     1    25.0   34.085  106.543     95.7    841.2
     1     1    18    10    28    20     0     2    26.0   34.014  106.544     64.1    844.5
     1     1    18    10    28    21     0     3    27.0   33.951  106.543     42.0    850.7
     1     1    18    10    28    22     0     2    28.0   33.891  106.545     26.9    857.0
     1     1    18    10    28    23     0     1    29.0   33.831  106.555     17.0    863.2
     1     1    18    10    29     0     0     0    30.0   33.772  106.571     11.0    869.0
     1     1    18    10    29     1     0     1    31.0   33.712  106.589      6.8    874.3
     1     1    18    10    29     2     0     2    32.0   33.648  106.600      3.1    880.1
     1     1    18    10    29     3     0     3    33.0   33.581  106.606      0.0    886.2
     1     1    18    10    29     4     0     2    34.0   33.512  106.608      0.0    891.4
     1     1    18    10    29     5     0     1    35.0   33.444  106.614      0.0    896.5
     1     1    18    10    29     6     0     0    36.0   33.378  106.622      0.0    901.6
     1     1    18    10    29     7     0     1    37.0   33.323  106.629      0.0    906.6
     1     1    18    10    29     8     0     2    38.0   33.286  106.627      0.0    910.0
     1     1    18    10    29     9     0     3    39.0   33.263  106.617      0.0    911.8
     1     1    18    10    29    10     0     2    40.0   33.249  106.603      0.0    912.8
     1     1    18    10    29    11     0     1    41.0   33.236  106.589      0.0    913.6
     1     1    18    10    29    12     0     0    42.0   33.226  106.576      0.0    914.1
     1     1    18    10    29    13     0     1    43.0   33.218  106.567      0.0    915.3
     1     1    18    10    29    14     0     2    44.0   33.212  106.565      0.0    916.4
     1     1    18    10    29    15     0     3    45.0   33.209  106.570      0.0    917.5
     1     1    18    10    29    16     0     2    46.0   33.207  106.579      0.0    917.8
     1     1    18    10    29    17     0     1    47.0   33.202  106.589      0.0    918.3
     1     1    18    10    29    18     0     0    48.0   33.196  106.600      0.0    919.0
     1     1    18    10    29    19     0     1    49.0   33.189  106.613      0.0    920.2
     1     1    18    10    29    20     0     2    50.0   33.182  106.625      0.0    921.4
     1     1    18    10    29    21     0     3    51.0   33.175  106.637      0.0    922.6
     1     1    18    10    29    22     0     2    52.0   33.166  106.652      0.0    924.6
     1     1    18    10    29    23     0     1    53.0   33.155  106.675      0.0    927.1
     1     1    18    10    30     0     0     0    54.0   33.143  106.705      0.0    930.0
     1     1    18    10    30     1     0     1    55.0   33.126  106.738      0.0    932.4
     1     1    18    10    30     2     0     2    56.0   33.100  106.768      0.0    935.6
     1     1    18    10    30     3     0     3    57.0   33.066  106.796      0.0    939.8
     1     1    18    10    30     4     0     2    58.0   33.034  106.823      0.0    943.6
     1     1    18    10    30     5     0     1    59.0   33.015  106.846      0.0    946.1
     1     1    18    10    30     6     0     0    60.0   33.010  106.865      0.0    947.1
     1     1    18    10    30     7     0     1    61.0   33.015  106.878      0.0    946.8
     1     1    18    10    30     8     0     2    62.0   33.028  106.885      0.0    945.5
     1     1    18    10    30     9     0     3    63.0   33.047  106.885      0.0    943.2
     1     1    18    10    30    10     0     2    64.0   33.075  106.879      0.0    940.8
     1     1    18    10    30    11     0     1    65.0   33.111  106.865      0.0    937.3
     1     1    18    10    30    12     0     0    66.0   33.153  106.845      0.0    932.7
     1     1    18    10    30    13     0     1    67.0   33.195  106.826      0.0    927.8
     1     1    18    10    30    14     0     2    68.0   33.227  106.817      0.0    924.1
     1     1    18    10    30    15     0     3    69.0   33.253  106.815      0.0    921.4
     1     1    18    10    30    16     0     2    70.0   33.274  106.818      0.0    919.2
     1     1    18    10    30    17     0     1    71.0   33.295  106.822      0.0    917.1
     1     1    18    10    30    18     0     0    72.0   33.315  106.826      0.0    915.1
     1     1    18    10    30    19     0     1    73.0   33.335  106.829      0.0    912.9
     1     1    18    10    30    20     0     2    74.0   33.356  106.829      0.0    910.5
     1     1    18    10    30    21     0     3    75.0   33.378  106.826      0.0    908.0
     1     1    18    10    30    22     0     2    76.0   33.400  106.822      0.0    905.7
     1     1    18    10    30    23     0     1    77.0   33.419  106.819      0.0    903.6
     1     1    18    10    31     0     0     0    78.0   33.436  106.818      0.0    901.8
     1     1    18    10    31     1     0     1    79.0   33.455  106.818      1.6    899.7
     1     1    18    10    31     2     0     2    80.0   33.479  106.820      5.5    897.1
     1     1    18    10    31     3     0     3    81.0   33.509  106.824     12.0    893.6
     1     1    18    10    31     4     0     2    82.0   33.550  106.842     26.9    887.4
     1     1    18    10    31     5     0     1    83.0   33.605  106.888     56.7    878.7
     1     1    18    10    31     6     0     0    84.0   33.677  106.967    106.8    865.2
     1     1    18    10    31     7     0     1    85.0   33.760  107.064    187.3    848.0
     1     1    18    10    31     8     0     2    86.0   33.853  107.157    319.3    826.1
     1     1    18    10    31     9     0     3    87.0   33.956  107.246    510.7    796.5
     1     1    18    10    31    10     0     2    88.0   34.027  107.342    745.9    772.5
     1     1    18    10    31    11     0     1    89.0   34.025  107.463   1044.0    748.3
     1     1    18    10    31    12     0     0    90.0   33.924  107.635   1429.7    721.7
     1     1    18    10    31    13     0     1    91.0   33.787  107.895   1730.3    695.6
     1     1    18    10    31    14     0     2    92.0   33.673  108.207   1884.9    697.1
     1     1    18    10    31    15     0     3    93.0   33.576  108.532   1928.8    706.4
     1     1    18    10    31    16     0     2    94.0   33.495  108.854   1915.6    716.8
     1     1    18    10    31    17     0     1    95.0   33.437  109.168   1878.5    725.3
     1     1    18    10    31    18     0     0    96.0   33.405  109.462   1824.7    735.8
     1     1    18    10    31    19     0     1    97.0   33.394  109.733   1762.8    746.7
     1     1    18    10    31    20     0     2    98.0   33.394  109.982   1702.0    756.6
     1     1    18    10    31    21     0     3    99.0   33.405  110.202   1653.8    765.1
