# Supplementary material for: Migration of wheat stripe rust from the primary oversummering region to neighboring regions in China
Source: Commun Biol. 2025 Mar 3;8:350. doi: 10.1038/s42003-025-07789-3 (PMC11876435; doi:10.1038/s42003-025-07789-3)
Supplement: Supplementary file 4 — Supplementary Data 2 [file 42003_2025_7789_MOESM4_ESM.zip › Eastern_Liupan_Mountain/Autumn/PL18102800]

     5     1
    GDAS    18    10     1     0     0
    GDAS    18    10     8     0     0
    GDAS    18    10    15     0     0
    GDAS    18    10    22     0     0
    GDAS    18    10    29     0     0
     1 FORWARD  OMEGA   
    18    10    28     0   35.198  106.551   100.0
     1 PRESSURE
     1     1    18    10    28     0     0     0     0.0   35.198  106.551    100.0    846.8
     1     1    18    10    28     1     0     1     1.0   35.152  106.582     90.2    850.6
     1     1    18    10    28     2     0     2     2.0   35.114  106.609     83.1    853.5
     1     1    18    10    28     3     0     3     3.0   35.084  106.632     78.1    855.8
     1     1    18    10    28     4     0     2     4.0   35.063  106.650     75.4    856.7
     1     1    18    10    28     5     0     1     5.0   35.045  106.664     75.6    856.8
     1     1    18    10    28     6     0     0     6.0   35.032  106.675     78.8    856.4
     1     1    18    10    28     7     0     1     7.0   35.024  106.675     87.2    855.7
     1     1    18    10    28     8     0     2     8.0   35.020  106.659    103.6    853.2
     1     1    18    10    28     9     0     3     9.0   35.018  106.630    130.7    849.3
     1     1    18    10    28    10     0     2    10.0   35.002  106.595    164.5    843.9
     1     1    18    10    28    11     0     1    11.0   34.957  106.556    197.9    838.3
     1     1    18    10    28    12     0     0    12.0   34.886  106.514    227.1    833.4
     1     1    18    10    28    13     0     1    13.0   34.801  106.483    248.2    829.9
     1     1    18    10    28    14     0     2    14.0   34.711  106.474    257.1    828.3
     1     1    18    10    28    15     0     3    15.0   34.620  106.481    251.4    828.6
     1     1    18    10    28    16     0     2    16.0   34.523  106.494    234.8    830.4
     1     1    18    10    28    17     0     1    17.0   34.419  106.505    210.3    831.9
     1     1    18    10    28    18     0     0    18.0   34.315  106.513    174.1    834.6
     1     1    18    10    28    19     0     1    19.0   34.221  106.520    130.4    839.3
     1     1    18    10    28    20     0     2    20.0   34.138  106.526     91.4    842.8
     1     1    18    10    28    21     0     3    21.0   34.066  106.527     62.5    845.8
     1     1    18    10    28    22     0     2    22.0   33.996  106.529     41.3    847.3
     1     1    18    10    28    23     0     1    23.0   33.927  106.537     26.5    854.3
     1     1    18    10    29     0     0     0    24.0   33.859  106.553     17.0    861.0
     1     1    18    10    29     1     0     1    25.0   33.792  106.569     11.1    867.5
     1     1    18    10    29     2     0     2    26.0   33.722  106.579      6.6    873.7
     1     1    18    10    29     3     0     3    27.0   33.649  106.584      2.8    880.2
     1     1    18    10    29     4     0     2    28.0   33.575  106.587      0.0    885.8
     1     1    18    10    29     5     0     1    29.0   33.500  106.592      0.0    891.4
     1     1    18    10    29     6     0     0    30.0   33.427  106.599      0.0    896.9
     1     1    18    10    29     7     0     1    31.0   33.366  106.605      0.0    902.4
     1     1    18    10    29     8     0     2    32.0   33.323  106.604      0.0    906.2
     1     1    18    10    29     9     0     3    33.0   33.296  106.594      0.0    908.5
     1     1    18    10    29    10     0     2    34.0   33.277  106.580      0.0    909.8
     1     1    18    10    29    11     0     1    35.0   33.261  106.567      0.0    910.9
     1     1    18    10    29    12     0     0    36.0   33.248  106.555      0.0    911.7
     1     1    18    10    29    13     0     1    37.0   33.238  106.546      0.0    913.1
     1     1    18    10    29    14     0     2    38.0   33.229  106.545      0.0    914.4
     1     1    18    10    29    15     0     3    39.0   33.224  106.550      0.0    915.7
     1     1    18    10    29    16     0     2    40.0   33.218  106.559      0.0    916.2
     1     1    18    10    29    17     0     1    41.0   33.211  106.569      0.0    916.9
     1     1    18    10    29    18     0     0    42.0   33.203  106.580      0.0    917.8
     1     1    18    10    29    19     0     1    43.0   33.194  106.592      0.0    919.2
     1     1    18    10    29    20     0     2    44.0   33.185  106.604      0.0    920.6
     1     1    18    10    29    21     0     3    45.0   33.176  106.616      0.0    921.9
     1     1    18    10    29    22     0     2    46.0   33.165  106.632      0.0    924.1
     1     1    18    10    29    23     0     1    47.0   33.153  106.655      0.0    926.7
     1     1    18    10    30     0     0     0    48.0   33.139  106.686      0.0    929.7
     1     1    18    10    30     1     0     1    49.0   33.121  106.719      0.0    932.3
     1     1    18    10    30     2     0     2    50.0   33.094  106.749      0.0    935.6
     1     1    18    10    30     3     0     3    51.0   33.059  106.777      0.0    939.7
     1     1    18    10    30     4     0     2    52.0   33.026  106.803      0.0    943.7
     1     1    18    10    30     5     0     1    53.0   33.006  106.826      0.0    946.2
     1     1    18    10    30     6     0     0    54.0   32.999  106.844      0.0    947.2
     1     1    18    10    30     7     0     1    55.0   33.002  106.856      0.0    947.3
     1     1    18    10    30     8     0     2    56.0   33.015  106.863      0.0    946.0
     1     1    18    10    30     9     0     3    57.0   33.034  106.863      0.0    943.8
     1     1    18    10    30    10     0     2    58.0   33.062  106.856      0.2    941.4
     1     1    18    10    30    11     0     1    59.0   33.098  106.843      0.0    937.8
     1     1    18    10    30    12     0     0    60.0   33.141  106.824      0.0    933.2
     1     1    18    10    30    13     0     1    61.0   33.183  106.807      0.0    928.3
     1     1    18    10    30    14     0     2    62.0   33.216  106.798      0.0    924.6
     1     1    18    10    30    15     0     3    63.0   33.242  106.797      0.0    922.0
     1     1    18    10    30    16     0     2    64.0   33.264  106.801      0.0    919.9
     1     1    18    10    30    17     0     1    65.0   33.284  106.805      0.0    917.9
     1     1    18    10    30    18     0     0    66.0   33.304  106.810      0.0    915.9
     1     1    18    10    30    19     0     1    67.0   33.324  106.814      0.0    913.8
     1     1    18    10    30    20     0     2    68.0   33.344  106.814      0.0    911.5
     1     1    18    10    30    21     0     3    69.0   33.366  106.812      0.0    909.0
     1     1    18    10    30    22     0     2    70.0   33.387  106.809      0.0    906.8
     1     1    18    10    30    23     0     1    71.0   33.406  106.806      0.0    904.8
     1     1    18    10    31     0     0     0    72.0   33.423  106.806      0.0    903.0
     1     1    18    10    31     1     0     1    73.0   33.441  106.806      1.6    901.0
     1     1    18    10    31     2     0     2    74.0   33.464  106.807      5.4    898.5
     1     1    18    10    31     3     0     3    75.0   33.493  106.810     12.1    895.2
     1     1    18    10    31     4     0     2    76.0   33.533  106.827     27.2    889.1
     1     1    18    10    31     5     0     1    77.0   33.587  106.871     57.5    880.6
     1     1    18    10    31     6     0     0    78.0   33.656  106.947    108.6    867.3
     1     1    18    10    31     7     0     1    79.0   33.738  107.044    187.6    849.9
     1     1    18    10    31     8     0     2    80.0   33.831  107.137    312.4    828.8
     1     1    18    10    31     9     0     3    81.0   33.933  107.226    495.5    800.1
     1     1    18    10    31    10     0     2    82.0   34.009  107.321    725.5    773.7
     1     1    18    10    31    11     0     1    83.0   34.013  107.440   1021.4    749.5
     1     1    18    10    31    12     0     0    84.0   33.917  107.608   1404.5    724.0
     1     1    18    10    31    13     0     1    85.0   33.783  107.860   1705.6    698.0
     1     1    18    10    31    14     0     2    86.0   33.672  108.163   1863.1    698.4
     1     1    18    10    31    15     0     3    87.0   33.576  108.483   1911.5    707.0
     1     1    18    10    31    16     0     2    88.0   33.497  108.800   1900.9    717.4
     1     1    18    10    31    17     0     1    89.0   33.438  109.111   1864.0    725.5
     1     1    18    10    31    18     0     0    90.0   33.405  109.404   1808.5    736.3
     1     1    18    10    31    19     0     1    91.0   33.393  109.672   1745.3    747.3
     1     1    18    10    31    20     0     2    92.0   33.392  109.919   1683.3    757.3
     1     1    18    10    31    21     0     3    93.0   33.402  110.138   1630.4    766.0
