# Supplementary material for: Migration of wheat stripe rust from the primary oversummering region to neighboring regions in China
Source: Commun Biol. 2025 Mar 3;8:350. doi: 10.1038/s42003-025-07789-3 (PMC11876435; doi:10.1038/s42003-025-07789-3)
Supplement: Supplementary file 4 — Supplementary Data 2 [file 42003_2025_7789_MOESM4_ESM.zip › Eastern_Liupan_Mountain/Autumn/PL18102806]

     5     1
    GDAS    18    10     1     0     0
    GDAS    18    10     8     0     0
    GDAS    18    10    15     0     0
    GDAS    18    10    22     0     0
    GDAS    18    10    29     0     0
     1 FORWARD  OMEGA   
    18    10    28     6   35.198  106.551   100.0
     1 PRESSURE
     1     1    18    10    28     6     0     0     0.0   35.198  106.551    100.0    844.0
     1     1    18    10    28     7     0     1     1.0   35.153  106.588    100.9    847.1
     1     1    18    10    28     8     0     2     2.0   35.121  106.600    111.3    847.3
     1     1    18    10    28     9     0     3     3.0   35.097  106.592    132.8    845.4
     1     1    18    10    28    10     0     2     4.0   35.066  106.572    160.8    841.7
     1     1    18    10    28    11     0     1     5.0   35.015  106.541    189.1    838.7
     1     1    18    10    28    12     0     0     6.0   34.941  106.500    215.7    834.4
     1     1    18    10    28    13     0     1     7.0   34.854  106.468    235.2    830.9
     1     1    18    10    28    14     0     2     8.0   34.763  106.457    243.0    829.6
     1     1    18    10    28    15     0     3     9.0   34.670  106.464    237.0    830.1
     1     1    18    10    28    16     0     2    10.0   34.573  106.476    221.6    831.8
     1     1    18    10    28    17     0     1    11.0   34.470  106.488    199.4    833.3
     1     1    18    10    28    18     0     0    12.0   34.365  106.497    166.3    835.9
     1     1    18    10    28    19     0     1    13.0   34.269  106.505    126.0    840.2
     1     1    18    10    28    20     0     2    14.0   34.186  106.511     89.6    843.5
     1     1    18    10    28    21     0     3    15.0   34.112  106.514     62.0    846.4
     1     1    18    10    28    22     0     2    16.0   34.041  106.518     41.4    847.6
     1     1    18    10    28    23     0     1    17.0   33.970  106.526     26.6    850.9
     1     1    18    10    29     0     0     0    18.0   33.900  106.540     16.9    857.8
     1     1    18    10    29     1     0     1    19.0   33.830  106.555     10.8    864.4
     1     1    18    10    29     2     0     2    20.0   33.757  106.566      6.2    870.7
     1     1    18    10    29     3     0     3    21.0   33.682  106.570      2.2    877.4
     1     1    18    10    29     4     0     2    22.0   33.604  106.573      0.0    883.2
     1     1    18    10    29     5     0     1    23.0   33.527  106.578      0.0    889.0
     1     1    18    10    29     6     0     0    24.0   33.450  106.585      0.0    894.8
     1     1    18    10    29     7     0     1    25.0   33.385  106.591      0.0    900.5
     1     1    18    10    29     8     0     2    26.0   33.339  106.589      0.0    904.5
     1     1    18    10    29     9     0     3    27.0   33.310  106.579      0.0    906.9
     1     1    18    10    29    10     0     2    28.0   33.290  106.566      0.0    908.5
     1     1    18    10    29    11     0     1    29.0   33.272  106.553      0.0    909.7
     1     1    18    10    29    12     0     0    30.0   33.258  106.542      0.0    910.6
     1     1    18    10    29    13     0     1    31.0   33.245  106.534      0.0    912.1
     1     1    18    10    29    14     0     2    32.0   33.236  106.533      0.0    913.6
     1     1    18    10    29    15     0     3    33.0   33.229  106.538      0.0    915.0
     1     1    18    10    29    16     0     2    34.0   33.222  106.547      0.0    915.6
     1     1    18    10    29    17     0     1    35.0   33.214  106.557      0.0    916.4
     1     1    18    10    29    18     0     0    36.0   33.205  106.569      0.0    917.3
     1     1    18    10    29    19     0     1    37.0   33.194  106.581      0.0    918.8
     1     1    18    10    29    20     0     2    38.0   33.184  106.593      0.0    920.3
     1     1    18    10    29    21     0     3    39.0   33.175  106.605      0.0    921.7
     1     1    18    10    29    22     0     2    40.0   33.163  106.621      0.0    923.9
     1     1    18    10    29    23     0     1    41.0   33.150  106.644      0.0    926.6
     1     1    18    10    30     0     0     0    42.0   33.135  106.675      0.0    929.7
     1     1    18    10    30     1     0     1    43.0   33.117  106.708      0.0    932.3
     1     1    18    10    30     2     0     2    44.0   33.090  106.738      0.0    935.7
     1     1    18    10    30     3     0     3    45.0   33.054  106.766      0.0    939.8
     1     1    18    10    30     4     0     2    46.0   33.020  106.792      0.0    943.8
     1     1    18    10    30     5     0     1    47.0   33.000  106.815      0.0    946.4
     1     1    18    10    30     6     0     0    48.0   32.991  106.832      0.0    946.6
     1     1    18    10    30     7     0     1    49.0   32.994  106.845      0.0    946.9
     1     1    18    10    30     8     0     2    50.0   33.006  106.851      0.0    946.4
     1     1    18    10    30     9     0     3    51.0   33.025  106.851      0.0    944.2
     1     1    18    10    30    10     0     2    52.0   33.053  106.844      0.3    941.8
     1     1    18    10    30    11     0     1    53.0   33.090  106.832      0.0    938.2
     1     1    18    10    30    12     0     0    54.0   33.134  106.813      0.0    933.6
     1     1    18    10    30    13     0     1    55.0   33.176  106.796      0.0    928.7
     1     1    18    10    30    14     0     2    56.0   33.210  106.788      0.0    925.1
     1     1    18    10    30    15     0     3    57.0   33.236  106.788      0.0    922.4
     1     1    18    10    30    16     0     2    58.0   33.257  106.792      0.0    920.3
     1     1    18    10    30    17     0     1    59.0   33.278  106.797      0.0    918.3
     1     1    18    10    30    18     0     0    60.0   33.298  106.802      0.0    916.4
     1     1    18    10    30    19     0     1    61.0   33.317  106.806      0.0    914.3
     1     1    18    10    30    20     0     2    62.0   33.338  106.807      0.0    912.0
     1     1    18    10    30    21     0     3    63.0   33.359  106.805      0.0    909.6
     1     1    18    10    30    22     0     2    64.0   33.380  106.802      0.0    907.4
     1     1    18    10    30    23     0     1    65.0   33.399  106.800      0.0    905.4
     1     1    18    10    31     0     0     0    66.0   33.415  106.800      0.0    903.7
     1     1    18    10    31     1     0     1    67.0   33.433  106.800      1.6    901.8
     1     1    18    10    31     2     0     2    68.0   33.455  106.801      5.4    899.3
     1     1    18    10    31     3     0     3    69.0   33.484  106.803     12.1    896.1
     1     1    18    10    31     4     0     2    70.0   33.523  106.819     27.3    890.1
     1     1    18    10    31     5     0     1    71.0   33.576  106.862     58.0    881.7
     1     1    18    10    31     6     0     0    72.0   33.644  106.937    109.5    868.5
     1     1    18    10    31     7     0     1    73.0   33.726  107.033    187.4    851.1
     1     1    18    10    31     8     0     2    74.0   33.818  107.127    308.2    830.5
     1     1    18    10    31     9     0     3    75.0   33.920  107.215    486.4    802.3
     1     1    18    10    31    10     0     2    76.0   33.998  107.309    713.3    774.6
     1     1    18    10    31    11     0     1    77.0   34.006  107.426   1007.7    750.3
     1     1    18    10    31    12     0     0    78.0   33.913  107.592   1389.4    725.5
     1     1    18    10    31    13     0     1    79.0   33.781  107.840   1690.5    699.5
     1     1    18    10    31    14     0     2    80.0   33.672  108.139   1849.8    699.2
     1     1    18    10    31    15     0     3    81.0   33.577  108.455   1900.9    707.3
     1     1    18    10    31    16     0     2    82.0   33.499  108.769   1892.0    717.8
     1     1    18    10    31    17     0     1    83.0   33.440  109.079   1855.1    725.6
     1     1    18    10    31    18     0     0    84.0   33.406  109.370   1798.3    736.7
     1     1    18    10    31    19     0     1    85.0   33.392  109.637   1734.1    747.7
     1     1    18    10    31    20     0     2    86.0   33.391  109.882   1671.2    757.8
     1     1    18    10    31    21     0     3    87.0   33.400  110.100   1615.4    766.7
