# Supplementary material for: Migration of wheat stripe rust from the primary oversummering region to neighboring regions in China
Source: Commun Biol. 2025 Mar 3;8:350. doi: 10.1038/s42003-025-07789-3 (PMC11876435; doi:10.1038/s42003-025-07789-3)
Supplement: Supplementary file 4 — Supplementary Data 2 [file 42003_2025_7789_MOESM4_ESM.zip › Eastern_Liupan_Mountain/Autumn/PL18102812]

     5     1
    GDAS    18    10     1     0     0
    GDAS    18    10     8     0     0
    GDAS    18    10    15     0     0
    GDAS    18    10    22     0     0
    GDAS    18    10    29     0     0
     1 FORWARD  OMEGA   
    18    10    28    12   35.198  106.551   100.0
     1 PRESSURE
     1     1    18    10    28    12     0     0     0.0   35.198  106.551    100.0    843.9
     1     1    18    10    28    13     0     1     1.0   35.131  106.540     97.9    845.5
     1     1    18    10    28    14     0     2     2.0   35.064  106.535     94.1    847.7
     1     1    18    10    28    15     0     3     3.0   35.000  106.537     89.2    850.3
     1     1    18    10    28    16     0     2     4.0   34.933  106.540     85.0    850.8
     1     1    18    10    28    17     0     1     5.0   34.862  106.544     82.1    850.8
     1     1    18    10    28    18     0     0     6.0   34.787  106.550     78.8    850.8
     1     1    18    10    28    19     0     1     7.0   34.711  106.557     73.1    850.5
     1     1    18    10    28    20     0     2     8.0   34.637  106.566     64.7    850.9
     1     1    18    10    28    21     0     3     9.0   34.567  106.575     55.3    851.5
     1     1    18    10    28    22     0     2    10.0   34.498  106.586     46.0    851.8
     1     1    18    10    28    23     0     1    11.0   34.428  106.599     37.3    851.7
     1     1    18    10    29     0     0     0    12.0   34.354  106.615     29.3    851.5
     1     1    18    10    29     1     0     1    13.0   34.276  106.631     21.9    851.0
     1     1    18    10    29     2     0     2    14.0   34.190  106.646     15.0    850.4
     1     1    18    10    29     3     0     3    15.0   34.097  106.655      9.5    849.4
     1     1    18    10    29     4     0     2    16.0   33.997  106.658      4.2    847.1
     1     1    18    10    29     5     0     1    17.0   33.894  106.661      0.0    855.9
     1     1    18    10    29     6     0     0    18.0   33.794  106.666      0.0    864.4
     1     1    18    10    29     7     0     1    19.0   33.707  106.669      0.0    872.4
     1     1    18    10    29     8     0     2    20.0   33.641  106.666      0.0    878.4
     1     1    18    10    29     9     0     3    21.0   33.594  106.657      0.0    882.8
     1     1    18    10    29    10     0     2    22.0   33.558  106.641      0.0    886.4
     1     1    18    10    29    11     0     1    23.0   33.526  106.623      0.0    889.3
     1     1    18    10    29    12     0     0    24.0   33.499  106.602      0.0    891.8
     1     1    18    10    29    13     0     1    25.0   33.473  106.584      0.0    894.2
     1     1    18    10    29    14     0     2    26.0   33.449  106.573      0.0    896.6
     1     1    18    10    29    15     0     3    27.0   33.427  106.568      0.0    899.0
     1     1    18    10    29    16     0     2    28.0   33.406  106.567      0.0    900.6
     1     1    18    10    29    17     0     1    29.0   33.385  106.568      0.0    902.2
     1     1    18    10    29    18     0     0    30.0   33.364  106.570      0.0    903.8
     1     1    18    10    29    19     0     1    31.0   33.344  106.574      0.0    905.9
     1     1    18    10    29    20     0     2    32.0   33.323  106.579      0.0    908.0
     1     1    18    10    29    21     0     3    33.0   33.303  106.585      0.0    910.1
     1     1    18    10    29    22     0     2    34.0   33.281  106.595      0.0    912.9
     1     1    18    10    29    23     0     1    35.0   33.258  106.613      0.0    916.1
     1     1    18    10    30     0     0     0    36.0   33.233  106.638      0.0    919.7
     1     1    18    10    30     1     0     1    37.0   33.204  106.666      0.0    922.9
     1     1    18    10    30     2     0     2    38.0   33.168  106.690      0.0    926.7
     1     1    18    10    30     3     0     3    39.0   33.124  106.713      0.0    931.3
     1     1    18    10    30     4     0     2    40.0   33.082  106.734      0.0    935.6
     1     1    18    10    30     5     0     1    41.0   33.052  106.751      0.0    938.8
     1     1    18    10    30     6     0     0    42.0   33.033  106.765      0.0    940.9
     1     1    18    10    30     7     0     1    43.0   33.025  106.773      0.0    941.7
     1     1    18    10    30     8     0     2    44.0   33.030  106.776      0.0    941.1
     1     1    18    10    30     9     0     3    45.0   33.044  106.773      0.0    939.3
     1     1    18    10    30    10     0     2    46.0   33.069  106.764      0.8    937.2
     1     1    18    10    30    11     0     1    47.0   33.103  106.751      1.0    934.0
     1     1    18    10    30    12     0     0    48.0   33.144  106.734      0.8    929.9
     1     1    18    10    30    13     0     1    49.0   33.184  106.719      0.0    925.6
     1     1    18    10    30    14     0     2    50.0   33.215  106.712      0.0    922.4
     1     1    18    10    30    15     0     3    51.0   33.238  106.713      0.0    920.1
     1     1    18    10    30    16     0     2    52.0   33.258  106.717      0.0    918.5
     1     1    18    10    30    17     0     1    53.0   33.275  106.722      0.0    917.0
     1     1    18    10    30    18     0     0    54.0   33.291  106.728      0.0    915.6
     1     1    18    10    30    19     0     1    55.0   33.307  106.733      0.0    913.9
     1     1    18    10    30    20     0     2    56.0   33.324  106.735      0.0    912.1
     1     1    18    10    30    21     0     3    57.0   33.343  106.734      0.0    910.1
     1     1    18    10    30    22     0     2    58.0   33.360  106.733      0.0    908.3
     1     1    18    10    30    23     0     1    59.0   33.376  106.732      0.0    906.8
     1     1    18    10    31     0     0     0    60.0   33.389  106.733      0.0    905.5
     1     1    18    10    31     1     0     1    61.0   33.403  106.734      1.6    904.0
     1     1    18    10    31     2     0     2    62.0   33.423  106.735      5.5    901.8
     1     1    18    10    31     3     0     3    63.0   33.451  106.735     12.5    898.8
     1     1    18    10    31     4     0     2    64.0   33.490  106.749     28.8    892.9
     1     1    18    10    31     5     0     1    65.0   33.542  106.787     62.2    884.5
     1     1    18    10    31     6     0     0    66.0   33.610  106.857    120.3    871.4
     1     1    18    10    31     7     0     1    67.0   33.693  106.949    205.1    852.8
     1     1    18    10    31     8     0     2    68.0   33.790  107.047    323.6    830.7
     1     1    18    10    31     9     0     3    69.0   33.899  107.143    493.4    802.9
     1     1    18    10    31    10     0     2    70.0   33.983  107.243    714.4    775.4
     1     1    18    10    31    11     0     1    71.0   33.995  107.364   1002.1    750.2
     1     1    18    10    31    12     0     0    72.0   33.906  107.528   1375.4    726.4
     1     1    18    10    31    13     0     1    73.0   33.777  107.768   1671.8    701.5
     1     1    18    10    31    14     0     2    74.0   33.670  108.056   1833.8    699.5
     1     1    18    10    31    15     0     3    75.0   33.577  108.365   1893.3    706.3
     1     1    18    10    31    16     0     2    76.0   33.501  108.674   1891.1    716.7
     1     1    18    10    31    17     0     1    77.0   33.441  108.981   1858.8    723.7
     1     1    18    10    31    18     0     0    78.0   33.403  109.271   1803.6    734.5
     1     1    18    10    31    19     0     1    79.0   33.386  109.538   1738.9    745.7
     1     1    18    10    31    20     0     2    80.0   33.382  109.782   1674.4    756.0
     1     1    18    10    31    21     0     3    81.0   33.387  110.003   1612.0    765.5
