# Supplementary material for: Migration of wheat stripe rust from the primary oversummering region to neighboring regions in China
Source: Commun Biol. 2025 Mar 3;8:350. doi: 10.1038/s42003-025-07789-3 (PMC11876435; doi:10.1038/s42003-025-07789-3)
Supplement: Supplementary file 4 — Supplementary Data 2 [file 42003_2025_7789_MOESM4_ESM.zip › Eastern_Liupan_Mountain/Autumn/PL18102818]

     5     1
    GDAS    18    10     1     0     0
    GDAS    18    10     8     0     0
    GDAS    18    10    15     0     0
    GDAS    18    10    22     0     0
    GDAS    18    10    29     0     0
     1 FORWARD  OMEGA   
    18    10    28    18   35.198  106.551   100.0
     1 PRESSURE
     1     1    18    10    28    18     0     0     0.0   35.198  106.551    100.0    846.0
     1     1    18    10    28    19     0     1     1.0   35.113  106.592     89.9    851.6
     1     1    18    10    28    20     0     2     2.0   35.034  106.622     86.2    855.3
     1     1    18    10    28    21     0     3     3.0   34.956  106.647     85.0    856.1
     1     1    18    10    28    22     0     2     4.0   34.880  106.672     82.6    856.0
     1     1    18    10    28    23     0     1     5.0   34.805  106.699     78.5    856.0
     1     1    18    10    29     0     0     0     6.0   34.729  106.727     73.6    855.9
     1     1    18    10    29     1     0     1     7.0   34.649  106.756     68.2    855.3
     1     1    18    10    29     2     0     2     8.0   34.565  106.784     61.7    854.2
     1     1    18    10    29     3     0     3     9.0   34.476  106.808     53.7    852.9
     1     1    18    10    29     4     0     2    10.0   34.378  106.826     43.4    850.5
     1     1    18    10    29     5     0     1    11.0   34.268  106.839     31.2    847.7
     1     1    18    10    29     6     0     0    12.0   34.152  106.847     19.8    844.9
     1     1    18    10    29     7     0     1    13.0   34.045  106.849     12.0    842.5
     1     1    18    10    29     8     0     2    14.0   33.958  106.844      6.3    845.3
     1     1    18    10    29     9     0     3    15.0   33.891  106.832      1.2    852.4
     1     1    18    10    29    10     0     2    16.0   33.838  106.812      0.0    858.9
     1     1    18    10    29    11     0     1    17.0   33.792  106.783      0.0    864.5
     1     1    18    10    29    12     0     0    18.0   33.752  106.748      0.0    869.2
     1     1    18    10    29    13     0     1    19.0   33.714  106.713      0.0    873.2
     1     1    18    10    29    14     0     2    20.0   33.676  106.687      0.0    877.1
     1     1    18    10    29    15     0     3    21.0   33.639  106.667      0.0    880.9
     1     1    18    10    29    16     0     2    22.0   33.604  106.653      0.0    883.9
     1     1    18    10    29    17     0     1    23.0   33.572  106.640      0.0    886.5
     1     1    18    10    29    18     0     0    24.0   33.542  106.629      0.0    889.0
     1     1    18    10    29    19     0     1    25.0   33.513  106.621      0.0    891.8
     1     1    18    10    29    20     0     2    26.0   33.484  106.616      0.0    894.6
     1     1    18    10    29    21     0     3    27.0   33.456  106.614      0.0    897.4
     1     1    18    10    29    22     0     2    28.0   33.425  106.616      0.0    900.7
     1     1    18    10    29    23     0     1    29.0   33.393  106.627      0.0    904.3
     1     1    18    10    30     0     0     0    30.0   33.359  106.645      0.0    908.3
     1     1    18    10    30     1     0     1    31.0   33.322  106.666      0.0    912.0
     1     1    18    10    30     2     0     2    32.0   33.278  106.684      0.0    916.4
     1     1    18    10    30     3     0     3    33.0   33.227  106.700      0.0    921.4
     1     1    18    10    30     4     0     2    34.0   33.178  106.715      0.0    926.0
     1     1    18    10    30     5     0     1    35.0   33.139  106.728      0.0    929.7
     1     1    18    10    30     6     0     0    36.0   33.111  106.738      0.0    932.4
     1     1    18    10    30     7     0     1    37.0   33.096  106.744      0.0    933.8
     1     1    18    10    30     8     0     2    38.0   33.093  106.744      0.0    933.8
     1     1    18    10    30     9     0     3    39.0   33.103  106.738      0.0    932.5
     1     1    18    10    30    10     0     2    40.0   33.123  106.728      1.0    930.7
     1     1    18    10    30    11     0     1    41.0   33.152  106.714      1.5    928.0
     1     1    18    10    30    12     0     0    42.0   33.189  106.696      1.9    924.4
     1     1    18    10    30    13     0     1    43.0   33.224  106.680      1.6    920.6
     1     1    18    10    30    14     0     2    44.0   33.251  106.672      0.2    917.9
     1     1    18    10    30    15     0     3    45.0   33.271  106.672      0.0    916.1
     1     1    18    10    30    16     0     2    46.0   33.286  106.675      0.0    914.8
     1     1    18    10    30    17     0     1    47.0   33.300  106.679      0.0    913.7
     1     1    18    10    30    18     0     0    48.0   33.312  106.684      0.0    912.7
     1     1    18    10    30    19     0     1    49.0   33.325  106.688      0.0    911.4
     1     1    18    10    30    20     0     2    50.0   33.339  106.689      0.0    909.9
     1     1    18    10    30    21     0     3    51.0   33.355  106.689      0.0    908.2
     1     1    18    10    30    22     0     2    52.0   33.370  106.687      0.0    906.7
     1     1    18    10    30    23     0     1    53.0   33.383  106.687      0.0    905.5
     1     1    18    10    31     0     0     0    54.0   33.394  106.688      0.1    904.5
     1     1    18    10    31     1     0     1    55.0   33.406  106.690      1.8    903.1
     1     1    18    10    31     2     0     2    56.0   33.426  106.690      5.8    901.0
     1     1    18    10    31     3     0     3    57.0   33.455  106.691     13.0    897.9
     1     1    18    10    31     4     0     2    58.0   33.496  106.705     30.2    891.8
     1     1    18    10    31     5     0     1    59.0   33.552  106.743     66.0    883.0
     1     1    18    10    31     6     0     0    60.0   33.624  106.812    130.4    869.3
     1     1    18    10    31     7     0     1    61.0   33.711  106.904    226.7    849.1
     1     1    18    10    31     8     0     2    62.0   33.817  107.008    359.7    823.9
     1     1    18    10    31     9     0     3    63.0   33.932  107.115    543.5    793.9
     1     1    18    10    31    10     0     2    64.0   34.012  107.225    770.9    768.3
     1     1    18    10    31    11     0     1    65.0   34.015  107.357   1065.0    744.4
     1     1    18    10    31    12     0     0    66.0   33.914  107.532   1438.5    719.9
     1     1    18    10    31    13     0     1    67.0   33.779  107.782   1727.4    696.3
     1     1    18    10    31    14     0     2    68.0   33.667  108.083   1882.5    696.0
     1     1    18    10    31    15     0     3    69.0   33.570  108.400   1937.3    703.6
     1     1    18    10    31    16     0     2    70.0   33.490  108.716   1934.6    713.7
     1     1    18    10    31    17     0     1    71.0   33.429  109.029   1906.3    720.4
     1     1    18    10    31    18     0     0    72.0   33.392  109.325   1858.7    730.6
     1     1    18    10    31    19     0     1    73.0   33.375  109.599   1800.3    741.3
     1     1    18    10    31    20     0     2    74.0   33.369  109.850   1739.2    751.6
     1     1    18    10    31    21     0     3    75.0   33.373  110.076   1684.2    760.8
