# Supplementary material for: Migration of wheat stripe rust from the primary oversummering region to neighboring regions in China
Source: Commun Biol. 2025 Mar 3;8:350. doi: 10.1038/s42003-025-07789-3 (PMC11876435; doi:10.1038/s42003-025-07789-3)
Supplement: Supplementary file 4 — Supplementary Data 2 [file 42003_2025_7789_MOESM4_ESM.zip › Eastern_Liupan_Mountain/Autumn/PL18102900]

     5     1
    GDAS    18    10     1     0     0
    GDAS    18    10     8     0     0
    GDAS    18    10    15     0     0
    GDAS    18    10    22     0     0
    GDAS    18    10    29     0     0
     1 FORWARD  OMEGA   
    18    10    29     0   35.198  106.551   100.0
     1 PRESSURE
     1     1    18    10    29     0     0     0     0.0   35.198  106.551    100.0    846.1
     1     1    18    10    29     1     0     1     1.0   35.092  106.618     93.3    853.4
     1     1    18    10    29     2     0     2     2.0   34.991  106.679     95.6    858.3
     1     1    18    10    29     3     0     3     3.0   34.893  106.736    101.9    857.4
     1     1    18    10    29     4     0     2     4.0   34.786  106.784    102.2    855.3
     1     1    18    10    29     5     0     1     5.0   34.664  106.818     92.3    853.2
     1     1    18    10    29     6     0     0     6.0   34.528  106.843     74.5    851.0
     1     1    18    10    29     7     0     1     7.0   34.395  106.856     55.5    849.4
     1     1    18    10    29     8     0     2     8.0   34.280  106.858     38.7    846.8
     1     1    18    10    29     9     0     3     9.0   34.185  106.850     25.3    844.9
     1     1    18    10    29    10     0     2    10.0   34.106  106.833     16.0    844.7
     1     1    18    10    29    11     0     1    11.0   34.040  106.803      9.7    844.8
     1     1    18    10    29    12     0     0    12.0   33.982  106.763      5.2    847.1
     1     1    18    10    29    13     0     1    13.0   33.927  106.722      0.1    853.1
     1     1    18    10    29    14     0     2    14.0   33.872  106.687      0.0    859.0
     1     1    18    10    29    15     0     3    15.0   33.817  106.659      0.0    864.6
     1     1    18    10    29    16     0     2    16.0   33.766  106.636      0.0    869.3
     1     1    18    10    29    17     0     1    17.0   33.720  106.616      0.0    873.4
     1     1    18    10    29    18     0     0    18.0   33.679  106.598      0.0    877.0
     1     1    18    10    29    19     0     1    19.0   33.639  106.584      0.0    880.8
     1     1    18    10    29    20     0     2    20.0   33.599  106.575      0.0    884.4
     1     1    18    10    29    21     0     3    21.0   33.561  106.568      0.0    888.0
     1     1    18    10    29    22     0     2    22.0   33.521  106.567      0.0    891.9
     1     1    18    10    29    23     0     1    23.0   33.480  106.574      0.0    896.1
     1     1    18    10    30     0     0     0    24.0   33.437  106.589      0.0    900.6
     1     1    18    10    30     1     0     1    25.0   33.391  106.607      0.0    904.8
     1     1    18    10    30     2     0     2    26.0   33.340  106.622      0.0    909.5
     1     1    18    10    30     3     0     3    27.0   33.282  106.634      0.0    914.7
     1     1    18    10    30     4     0     2    28.0   33.226  106.645      0.0    919.7
     1     1    18    10    30     5     0     1    29.0   33.179  106.654      0.0    923.8
     1     1    18    10    30     6     0     0    30.0   33.141  106.660      0.0    927.1
     1     1    18    10    30     7     0     1    31.0   33.116  106.662      0.0    929.2
     1     1    18    10    30     8     0     2    32.0   33.107  106.659      0.0    929.7
     1     1    18    10    30     9     0     3    33.0   33.113  106.651      0.4    928.7
     1     1    18    10    30    10     0     2    34.0   33.130  106.639      1.9    927.1
     1     1    18    10    30    11     0     1    35.0   33.157  106.625      3.3    924.7
     1     1    18    10    30    12     0     0    36.0   33.192  106.609      4.6    921.5
     1     1    18    10    30    13     0     1    37.0   33.225  106.596      5.4    918.2
     1     1    18    10    30    14     0     2    38.0   33.250  106.590      5.0    915.8
     1     1    18    10    30    15     0     3    39.0   33.267  106.591      3.2    914.4
     1     1    18    10    30    16     0     2    40.0   33.280  106.595      0.6    913.5
     1     1    18    10    30    17     0     1    41.0   33.291  106.600      0.0    912.8
     1     1    18    10    30    18     0     0    42.0   33.300  106.605      0.0    912.3
     1     1    18    10    30    19     0     1    43.0   33.309  106.611      0.0    911.4
     1     1    18    10    30    20     0     2    44.0   33.320  106.614      0.0    910.3
     1     1    18    10    30    21     0     3    45.0   33.333  106.614      0.0    909.0
     1     1    18    10    30    22     0     2    46.0   33.345  106.614      0.0    907.9
     1     1    18    10    30    23     0     1    47.0   33.354  106.616      0.0    907.1
     1     1    18    10    31     0     0     0    48.0   33.361  106.618      0.2    906.5
     1     1    18    10    31     1     0     1    49.0   33.371  106.621      2.0    905.5
     1     1    18    10    31     2     0     2    50.0   33.389  106.621      6.1    903.7
     1     1    18    10    31     3     0     3    51.0   33.417  106.620     13.6    900.7
     1     1    18    10    31     4     0     2    52.0   33.458  106.631     32.2    894.5
     1     1    18    10    31     5     0     1    53.0   33.513  106.665     71.4    885.6
     1     1    18    10    31     6     0     0    54.0   33.586  106.729    143.8    872.0
     1     1    18    10    31     7     0     1    55.0   33.674  106.816    248.5    851.2
     1     1    18    10    31     8     0     2    56.0   33.780  106.913    385.8    826.2
     1     1    18    10    31     9     0     3    57.0   33.898  107.022    562.4    794.1
     1     1    18    10    31    10     0     2    58.0   33.986  107.141    782.6    767.6
     1     1    18    10    31    11     0     1    59.0   33.994  107.279   1072.1    742.7
     1     1    18    10    31    12     0     0    60.0   33.896  107.455   1434.9    720.5
     1     1    18    10    31    13     0     1    61.0   33.764  107.697   1714.0    698.6
     1     1    18    10    31    14     0     2    62.0   33.656  107.986   1867.2    696.7
     1     1    18    10    31    15     0     3    63.0   33.562  108.295   1929.2    703.0
     1     1    18    10    31    16     0     2    64.0   33.484  108.604   1933.9    712.7
     1     1    18    10    31    17     0     1    65.0   33.424  108.912   1913.8    718.6
     1     1    18    10    31    18     0     0    66.0   33.385  109.207   1872.1    727.2
     1     1    18    10    31    19     0     1    67.0   33.364  109.482   1816.3    737.9
     1     1    18    10    31    20     0     2    68.0   33.354  109.734   1755.7    748.4
     1     1    18    10    31    21     0     3    69.0   33.354  109.963   1695.1    758.1
