# Supplementary material for: Migration of wheat stripe rust from the primary oversummering region to neighboring regions in China
Source: Commun Biol. 2025 Mar 3;8:350. doi: 10.1038/s42003-025-07789-3 (PMC11876435; doi:10.1038/s42003-025-07789-3)
Supplement: Supplementary file 4 — Supplementary Data 2 [file 42003_2025_7789_MOESM4_ESM.zip › Eastern_Liupan_Mountain/Autumn/PL18102906]

     5     1
    GDAS    18    10     1     0     0
    GDAS    18    10     8     0     0
    GDAS    18    10    15     0     0
    GDAS    18    10    22     0     0
    GDAS    18    10    29     0     0
     1 FORWARD  OMEGA   
    18    10    29     6   35.198  106.551   100.0
     1 PRESSURE
     1     1    18    10    29     6     0     0     0.0   35.198  106.551    100.0    845.0
     1     1    18    10    29     7     0     1     1.0   35.012  106.617     93.5    853.8
     1     1    18    10    29     8     0     2     2.0   34.842  106.656     81.6    853.3
     1     1    18    10    29     9     0     3     3.0   34.689  106.676     62.3    853.6
     1     1    18    10    29    10     0     2     4.0   34.561  106.681     43.5    854.0
     1     1    18    10    29    11     0     1     5.0   34.455  106.675     27.8    853.9
     1     1    18    10    29    12     0     0     6.0   34.367  106.657     16.9    854.3
     1     1    18    10    29    13     0     1     7.0   34.293  106.636      9.5    853.7
     1     1    18    10    29    14     0     2     8.0   34.223  106.616      4.1    852.7
     1     1    18    10    29    15     0     3     9.0   34.154  106.597      0.0    852.0
     1     1    18    10    29    16     0     2    10.0   34.085  106.574      0.0    851.2
     1     1    18    10    29    17     0     1    11.0   34.018  106.548      0.0    850.8
     1     1    18    10    29    18     0     0    12.0   33.955  106.520      0.0    854.9
     1     1    18    10    29    19     0     1    13.0   33.895  106.497      0.0    860.5
     1     1    18    10    29    20     0     2    14.0   33.837  106.480      0.0    865.6
     1     1    18    10    29    21     0     3    15.0   33.780  106.468      0.0    870.5
     1     1    18    10    29    22     0     2    16.0   33.723  106.462      0.0    875.5
     1     1    18    10    29    23     0     1    17.0   33.665  106.464      0.0    880.6
     1     1    18    10    30     0     0     0    18.0   33.607  106.474      0.0    885.7
     1     1    18    10    30     1     0     1    19.0   33.547  106.486      0.0    890.6
     1     1    18    10    30     2     0     2    20.0   33.482  106.495      0.0    895.8
     1     1    18    10    30     3     0     3    21.0   33.412  106.500      0.0    901.4
     1     1    18    10    30     4     0     2    22.0   33.343  106.504      0.0    906.6
     1     1    18    10    30     5     0     1    23.0   33.281  106.507      0.0    911.4
     1     1    18    10    30     6     0     0    24.0   33.225  106.506      0.0    915.6
     1     1    18    10    30     7     0     1    25.0   33.182  106.502      0.0    918.7
     1     1    18    10    30     8     0     2    26.0   33.159  106.493      0.0    920.0
     1     1    18    10    30     9     0     3    27.0   33.155  106.479      1.1    919.6
     1     1    18    10    30    10     0     2    28.0   33.167  106.464      3.7    918.5
     1     1    18    10    30    11     0     1    29.0   33.187  106.450      6.6    916.7
     1     1    18    10    30    12     0     0    30.0   33.216  106.438      9.9    914.3
     1     1    18    10    30    13     0     1    31.0   33.245  106.429     13.6    911.2
     1     1    18    10    30    14     0     2    32.0   33.266  106.426     16.2    909.1
     1     1    18    10    30    15     0     3    33.0   33.280  106.428     16.0    908.2
     1     1    18    10    30    16     0     2    34.0   33.288  106.433     14.1    908.4
     1     1    18    10    30    17     0     1    35.0   33.292  106.438     12.2    908.8
     1     1    18    10    30    18     0     0    36.0   33.293  106.445     10.4    909.5
     1     1    18    10    30    19     0     1    37.0   33.294  106.452      8.8    909.5
     1     1    18    10    30    20     0     2    38.0   33.298  106.456      7.7    909.2
     1     1    18    10    30    21     0     3    39.0   33.303  106.459      6.9    908.6
     1     1    18    10    30    22     0     2    40.0   33.308  106.462      6.5    908.3
     1     1    18    10    30    23     0     1    41.0   33.310  106.465      6.7    908.2
     1     1    18    10    31     0     0     0    42.0   33.309  106.471      7.3    908.3
     1     1    18    10    31     1     0     1    43.0   33.313  106.475      9.3    907.9
     1     1    18    10    31     2     0     2    44.0   33.329  106.476     14.9    905.9
     1     1    18    10    31     3     0     3    45.0   33.360  106.475     31.5    901.7
     1     1    18    10    31     4     0     2    46.0   33.406  106.486     69.9    893.9
     1     1    18    10    31     5     0     1    47.0   33.470  106.520    143.6    881.6
     1     1    18    10    31     6     0     0    48.0   33.554  106.586    254.2    862.5
     1     1    18    10    31     7     0     1    49.0   33.655  106.677    393.3    839.0
     1     1    18    10    31     8     0     2    50.0   33.772  106.782    557.7    810.2
     1     1    18    10    31     9     0     3    51.0   33.888  106.902    739.5    779.5
     1     1    18    10    31    10     0     2    52.0   33.962  107.048    969.0    752.1
     1     1    18    10    31    11     0     1    53.0   33.940  107.225   1266.8    729.1
     1     1    18    10    31    12     0     0    54.0   33.827  107.434   1588.1    710.7
     1     1    18    10    31    13     0     1    55.0   33.697  107.697   1825.3    694.7
     1     1    18    10    31    14     0     2    56.0   33.589  108.003   1952.8    694.6
     1     1    18    10    31    15     0     3    57.0   33.494  108.321   2004.5    700.9
     1     1    18    10    31    16     0     2    58.0   33.415  108.634   2011.1    708.8
     1     1    18    10    31    17     0     1    59.0   33.356  108.946   2003.0    712.5
     1     1    18    10    31    18     0     0    60.0   33.319  109.247   1983.2    719.2
     1     1    18    10    31    19     0     1    61.0   33.299  109.532   1949.5    727.9
     1     1    18    10    31    20     0     2    62.0   33.287  109.798   1906.0    737.5
     1     1    18    10    31    21     0     3    63.0   33.282  110.041   1862.2    746.8
