# Supplementary material for: Migration of wheat stripe rust from the primary oversummering region to neighboring regions in China
Source: Commun Biol. 2025 Mar 3;8:350. doi: 10.1038/s42003-025-07789-3 (PMC11876435; doi:10.1038/s42003-025-07789-3)
Supplement: Supplementary file 4 — Supplementary Data 2 [file 42003_2025_7789_MOESM4_ESM.zip › Eastern_Liupan_Mountain/Autumn/PL18102912]

     5     1
    GDAS    18    10     1     0     0
    GDAS    18    10     8     0     0
    GDAS    18    10    15     0     0
    GDAS    18    10    22     0     0
    GDAS    18    10    29     0     0
     1 FORWARD  OMEGA   
    18    10    29    12   35.198  106.551   100.0
     1 PRESSURE
     1     1    18    10    29    12     0     0     0.0   35.198  106.551    100.0    846.5
     1     1    18    10    29    13     0     1     1.0   35.058  106.583     74.5    855.5
     1     1    18    10    29    14     0     2     2.0   34.945  106.611     57.2    859.5
     1     1    18    10    29    15     0     3     3.0   34.858  106.642     43.7    860.2
     1     1    18    10    29    16     0     2     4.0   34.787  106.669     32.0    860.5
     1     1    18    10    29    17     0     1     5.0   34.724  106.686     22.1    860.6
     1     1    18    10    29    18     0     0     6.0   34.668  106.693     14.7    860.4
     1     1    18    10    29    19     0     1     7.0   34.617  106.696      9.4    860.4
     1     1    18    10    29    20     0     2     8.0   34.569  106.700      5.3    859.9
     1     1    18    10    29    21     0     3     9.0   34.521  106.706      0.9    859.5
     1     1    18    10    29    22     0     2    10.0   34.469  106.712      0.0    858.4
     1     1    18    10    29    23     0     1    11.0   34.411  106.716      0.0    857.1
     1     1    18    10    30     0     0     0    12.0   34.344  106.718      0.0    855.6
     1     1    18    10    30     1     0     1    13.0   34.268  106.717      0.0    854.3
     1     1    18    10    30     2     0     2    14.0   34.179  106.710      0.0    852.9
     1     1    18    10    30     3     0     3    15.0   34.081  106.694      0.0    851.5
     1     1    18    10    30     4     0     2    16.0   33.983  106.674      0.0    851.4
     1     1    18    10    30     5     0     1    17.0   33.893  106.656      0.0    859.5
     1     1    18    10    30     6     0     0    18.0   33.813  106.644      0.0    866.6
     1     1    18    10    30     7     0     1    19.0   33.748  106.633      0.0    872.2
     1     1    18    10    30     8     0     2    20.0   33.704  106.618      0.0    876.0
     1     1    18    10    30     9     0     3    21.0   33.678  106.599      0.0    878.1
     1     1    18    10    30    10     0     2    22.0   33.664  106.576      0.4    879.4
     1     1    18    10    30    11     0     1    23.0   33.653  106.551      1.6    880.4
     1     1    18    10    30    12     0     0    24.0   33.646  106.525      3.5    881.0
     1     1    18    10    30    13     0     1    25.0   33.638  106.501      5.2    882.0
     1     1    18    10    30    14     0     2    26.0   33.627  106.482      5.7    883.1
     1     1    18    10    30    15     0     3    27.0   33.612  106.469      5.0    884.5
     1     1    18    10    30    16     0     2    28.0   33.598  106.460      3.9    885.7
     1     1    18    10    30    17     0     1    29.0   33.584  106.453      2.8    886.9
     1     1    18    10    30    18     0     0    30.0   33.570  106.448      1.8    888.0
     1     1    18    10    30    19     0     1    31.0   33.560  106.444      1.1    888.6
     1     1    18    10    30    20     0     2    32.0   33.554  106.440      0.9    888.9
     1     1    18    10    30    21     0     3    33.0   33.553  106.435      1.3    888.7
     1     1    18    10    30    22     0     2    34.0   33.553  106.430      2.0    888.7
     1     1    18    10    30    23     0     1    35.0   33.551  106.429      3.0    888.8
     1     1    18    10    31     0     0     0    36.0   33.546  106.432      4.1    889.2
     1     1    18    10    31     1     0     1    37.0   33.550  106.436      6.4    888.8
     1     1    18    10    31     2     0     2    38.0   33.572  106.440     10.8    886.9
     1     1    18    10    31     3     0     3    39.0   33.615  106.447     22.7    882.1
     1     1    18    10    31     4     0     2    40.0   33.677  106.466     53.9    873.7
     1     1    18    10    31     5     0     1    41.0   33.758  106.507    124.6    860.2
     1     1    18    10    31     6     0     0    42.0   33.865  106.583    262.6    836.5
     1     1    18    10    31     7     0     1    43.0   33.998  106.699    466.5    802.0
     1     1    18    10    31     8     0     2    44.0   34.120  106.845    698.5    775.3
     1     1    18    10    31     9     0     3    45.0   34.193  107.014    930.8    755.3
     1     1    18    10    31    10     0     2    46.0   34.199  107.200   1188.7    735.9
     1     1    18    10    31    11     0     1    47.0   34.130  107.409   1476.2    710.6
     1     1    18    10    31    12     0     0    48.0   33.985  107.658   1796.5    683.8
     1     1    18    10    31    13     0     1    49.0   33.818  107.982   2049.5    667.4
     1     1    18    10    31    14     0     2    50.0   33.680  108.349   2173.1    676.5
     1     1    18    10    31    15     0     3    51.0   33.560  108.715   2208.8    687.1
     1     1    18    10    31    16     0     2    52.0   33.464  109.071   2210.6    695.1
     1     1    18    10    31    17     0     1    53.0   33.399  109.415   2201.5    701.6
     1     1    18    10    31    18     0     0    54.0   33.363  109.740   2170.2    710.0
     1     1    18    10    31    19     0     1    55.0   33.343  110.042   2125.1    720.7
     1     1    18    10    31    20     0     2    56.0   33.334  110.319   2102.0    729.5
     1     1    18    10    31    21     0     3    57.0   33.333  110.567   2118.1    731.1
