# Supplementary material for: Migration of wheat stripe rust from the primary oversummering region to neighboring regions in China
Source: Commun Biol. 2025 Mar 3;8:350. doi: 10.1038/s42003-025-07789-3 (PMC11876435; doi:10.1038/s42003-025-07789-3)
Supplement: Supplementary file 4 — Supplementary Data 2 [file 42003_2025_7789_MOESM4_ESM.zip › Eastern_Liupan_Mountain/Autumn/PL18102918]

     5     1
    GDAS    18    10     1     0     0
    GDAS    18    10     8     0     0
    GDAS    18    10    15     0     0
    GDAS    18    10    22     0     0
    GDAS    18    10    29     0     0
     1 FORWARD  OMEGA   
    18    10    29    18   35.198  106.551   100.0
     1 PRESSURE
     1     1    18    10    29    18     0     0     0.0   35.198  106.551    100.0    847.0
     1     1    18    10    29    19     0     1     1.0   35.111  106.609     85.7    853.7
     1     1    18    10    29    20     0     2     2.0   35.038  106.664     72.5    859.8
     1     1    18    10    29    21     0     3     3.0   34.977  106.716     59.8    864.6
     1     1    18    10    29    22     0     2     4.0   34.922  106.764     47.4    866.8
     1     1    18    10    29    23     0     1     5.0   34.865  106.805     35.1    867.8
     1     1    18    10    30     0     0     0     6.0   34.807  106.839     24.1    868.2
     1     1    18    10    30     1     0     1     7.0   34.739  106.869     16.2    868.8
     1     1    18    10    30     2     0     2     8.0   34.657  106.894     11.2    868.0
     1     1    18    10    30     3     0     3     9.0   34.559  106.912      7.7    865.5
     1     1    18    10    30     4     0     2    10.0   34.452  106.921      4.5    861.2
     1     1    18    10    30     5     0     1    11.0   34.345  106.920      1.0    856.7
     1     1    18    10    30     6     0     0    12.0   34.240  106.912      0.0    852.4
     1     1    18    10    30     7     0     1    13.0   34.148  106.898      0.0    849.0
     1     1    18    10    30     8     0     2    14.0   34.078  106.876      0.0    846.6
     1     1    18    10    30     9     0     3    15.0   34.030  106.849      0.0    845.3
     1     1    18    10    30    10     0     2    16.0   33.994  106.817      0.0    845.4
     1     1    18    10    30    11     0     1    17.0   33.963  106.779      0.3    849.3
     1     1    18    10    30    12     0     0    18.0   33.935  106.736      1.6    852.8
     1     1    18    10    30    13     0     1    19.0   33.907  106.693      2.8    856.4
     1     1    18    10    30    14     0     2    20.0   33.878  106.656      2.9    860.0
     1     1    18    10    30    15     0     3    21.0   33.848  106.625      1.9    863.5
     1     1    18    10    30    16     0     2    22.0   33.821  106.599      0.4    866.3
     1     1    18    10    30    17     0     1    23.0   33.797  106.578      0.0    868.5
     1     1    18    10    30    18     0     0    24.0   33.777  106.561      0.0    870.3
     1     1    18    10    30    19     0     1    25.0   33.763  106.546      0.0    871.6
     1     1    18    10    30    20     0     2    26.0   33.755  106.532      0.2    872.2
     1     1    18    10    30    21     0     3    27.0   33.755  106.518      1.0    872.2
     1     1    18    10    30    22     0     2    28.0   33.756  106.507      2.2    872.2
     1     1    18    10    30    23     0     1    29.0   33.755  106.500      3.6    872.3
     1     1    18    10    31     0     0     0    30.0   33.753  106.498      5.0    872.5
     1     1    18    10    31     1     0     1    31.0   33.760  106.501      7.4    871.7
     1     1    18    10    31     2     0     2    32.0   33.790  106.510     12.5    868.7
     1     1    18    10    31     3     0     3    33.0   33.845  106.527     26.1    862.3
     1     1    18    10    31     4     0     2    34.0   33.924  106.559     59.3    851.7
     1     1    18    10    31     5     0     1    35.0   34.024  106.618    138.2    837.1
     1     1    18    10    31     6     0     0    36.0   34.145  106.726    285.4    821.8
     1     1    18    10    31     7     0     1    37.0   34.262  106.883    475.6    802.4
     1     1    18    10    31     8     0     2    38.0   34.343  107.053    682.1    784.8
     1     1    18    10    31     9     0     3    39.0   34.377  107.220    910.4    767.9
     1     1    18    10    31    10     0     2    40.0   34.358  107.391   1168.8    746.2
     1     1    18    10    31    11     0     1    41.0   34.287  107.587   1449.4    720.4
     1     1    18    10    31    12     0     0    42.0   34.156  107.835   1749.1    693.7
     1     1    18    10    31    13     0     1    43.0   33.991  108.169   2000.0    669.0
     1     1    18    10    31    14     0     2    44.0   33.838  108.552   2130.4    677.7
     1     1    18    10    31    15     0     3    45.0   33.711  108.942   2145.2    692.9
     1     1    18    10    31    16     0     2    46.0   33.617  109.312   2105.4    704.4
     1     1    18    10    31    17     0     1    47.0   33.558  109.656   2048.8    714.7
     1     1    18    10    31    18     0     0    48.0   33.530  109.974   1977.7    725.9
     1     1    18    10    31    19     0     1    49.0   33.525  110.261   1923.1    738.2
     1     1    18    10    31    20     0     2    50.0   33.530  110.517   1903.7    743.2
     1     1    18    10    31    21     0     3    51.0   33.544  110.746   1906.1    745.4
