# Supplementary material for: Migration of wheat stripe rust from the primary oversummering region to neighboring regions in China
Source: Commun Biol. 2025 Mar 3;8:350. doi: 10.1038/s42003-025-07789-3 (PMC11876435; doi:10.1038/s42003-025-07789-3)
Supplement: Supplementary file 4 — Supplementary Data 2 [file 42003_2025_7789_MOESM4_ESM.zip › Eastern_Liupan_Mountain/Autumn/PL18103000]

     5     1
    GDAS    18    10     1     0     0
    GDAS    18    10     8     0     0
    GDAS    18    10    15     0     0
    GDAS    18    10    22     0     0
    GDAS    18    10    29     0     0
     1 FORWARD  OMEGA   
    18    10    30     0   35.198  106.551   100.0
     1 PRESSURE
     1     1    18    10    30     0     0     0     0.0   35.198  106.551    100.0    848.5
     1     1    18    10    30     1     0     1     1.0   35.099  106.621     82.9    856.7
     1     1    18    10    30     2     0     2     2.0   34.995  106.683     71.7    863.7
     1     1    18    10    30     3     0     3     3.0   34.882  106.737     62.9    864.5
     1     1    18    10    30     4     0     2     4.0   34.761  106.777     52.7    863.7
     1     1    18    10    30     5     0     1     5.0   34.639  106.803     41.6    861.6
     1     1    18    10    30     6     0     0     6.0   34.518  106.817     30.9    858.9
     1     1    18    10    30     7     0     1     7.0   34.409  106.817     22.8    856.4
     1     1    18    10    30     8     0     2     8.0   34.322  106.803     18.1    854.1
     1     1    18    10    30     9     0     3     9.0   34.256  106.780     16.0    852.3
     1     1    18    10    30    10     0     2    10.0   34.204  106.749     15.5    850.9
     1     1    18    10    30    11     0     1    11.0   34.157  106.712     16.5    849.8
     1     1    18    10    30    12     0     0    12.0   34.114  106.669     19.6    849.0
     1     1    18    10    30    13     0     1    13.0   34.072  106.626     23.2    848.6
     1     1    18    10    30    14     0     2    14.0   34.030  106.586     24.2    849.0
     1     1    18    10    30    15     0     3    15.0   33.987  106.550     22.0    851.2
     1     1    18    10    30    16     0     2    16.0   33.948  106.520     19.1    855.7
     1     1    18    10    30    17     0     1    17.0   33.914  106.495     17.3    859.0
     1     1    18    10    30    18     0     0    18.0   33.886  106.475     16.3    861.7
     1     1    18    10    30    19     0     1    19.0   33.864  106.458     16.5    863.6
     1     1    18    10    30    20     0     2    20.0   33.851  106.442     18.2    864.5
     1     1    18    10    30    21     0     3    21.0   33.846  106.426     22.0    864.5
     1     1    18    10    30    22     0     2    22.0   33.845  106.415     27.6    864.0
     1     1    18    10    30    23     0     1    23.0   33.844  106.410     33.7    863.5
     1     1    18    10    31     0     0     0    24.0   33.844  106.413     40.0    862.9
     1     1    18    10    31     1     0     1    25.0   33.856  106.422     52.0    861.1
     1     1    18    10    31     2     0     2    26.0   33.897  106.437     83.4    854.6
     1     1    18    10    31     3     0     3    27.0   33.972  106.464    160.3    841.7
     1     1    18    10    31     4     0     2    28.0   34.082  106.520    293.9    824.1
     1     1    18    10    31     5     0     1    29.0   34.210  106.631    466.9    805.6
     1     1    18    10    31     6     0     0    30.0   34.333  106.815    662.8    786.8
     1     1    18    10    31     7     0     1    31.0   34.425  107.046    881.2    770.1
     1     1    18    10    31     8     0     2    32.0   34.466  107.280   1121.5    752.3
     1     1    18    10    31     9     0     3    33.0   34.458  107.518   1384.1    731.6
     1     1    18    10    31    10     0     2    34.0   34.412  107.782   1631.2    708.1
     1     1    18    10    31    11     0     1    35.0   34.329  108.085   1834.6    693.6
     1     1    18    10    31    12     0     0    36.0   34.201  108.438   2015.1    687.8
     1     1    18    10    31    13     0     1    37.0   34.042  108.849   2140.9    684.4
     1     1    18    10    31    14     0     2    38.0   33.899  109.275   2151.3    691.0
     1     1    18    10    31    15     0     3    39.0   33.793  109.662   2076.2    705.0
     1     1    18    10    31    16     0     2    40.0   33.727  110.008   1977.3    720.4
     1     1    18    10    31    17     0     1    41.0   33.700  110.322   1906.4    735.8
     1     1    18    10    31    18     0     0    42.0   33.700  110.604   1885.3    741.6
     1     1    18    10    31    19     0     1    43.0   33.713  110.859   1896.0    743.1
     1     1    18    10    31    20     0     2    44.0   33.738  111.090   1912.0    743.2
     1     1    18    10    31    21     0     3    45.0   33.780  111.300   1907.4    745.0
