# Supplementary material for: Migration of wheat stripe rust from the primary oversummering region to neighboring regions in China
Source: Commun Biol. 2025 Mar 3;8:350. doi: 10.1038/s42003-025-07789-3 (PMC11876435; doi:10.1038/s42003-025-07789-3)
Supplement: Supplementary file 4 — Supplementary Data 2 [file 42003_2025_7789_MOESM4_ESM.zip › Eastern_Liupan_Mountain/Autumn/PL18103006]

     5     1
    GDAS    18    10     1     0     0
    GDAS    18    10     8     0     0
    GDAS    18    10    15     0     0
    GDAS    18    10    22     0     0
    GDAS    18    10    29     0     0
     1 FORWARD  OMEGA   
    18    10    30     6   35.198  106.551   100.0
     1 PRESSURE
     1     1    18    10    30     6     0     0     0.0   35.198  106.551    100.0    848.3
     1     1    18    10    30     7     0     1     1.0   35.042  106.615     93.6    856.4
     1     1    18    10    30     8     0     2     2.0   34.901  106.640     94.0    856.4
     1     1    18    10    30     9     0     3     3.0   34.777  106.638     98.6    853.4
     1     1    18    10    30    10     0     2     4.0   34.664  106.619    104.5    850.0
     1     1    18    10    30    11     0     1     5.0   34.561  106.586    110.2    847.5
     1     1    18    10    30    12     0     0     6.0   34.465  106.540    119.4    845.1
     1     1    18    10    30    13     0     1     7.0   34.383  106.492    129.6    843.0
     1     1    18    10    30    14     0     2     8.0   34.317  106.451    134.2    842.1
     1     1    18    10    30    15     0     3     9.0   34.264  106.416    129.6    842.6
     1     1    18    10    30    16     0     2    10.0   34.220  106.383    121.1    844.2
     1     1    18    10    30    17     0     1    11.0   34.184  106.352    116.1    845.0
     1     1    18    10    30    18     0     0    12.0   34.155  106.323    114.8    845.5
     1     1    18    10    30    19     0     1    13.0   34.134  106.296    120.5    845.5
     1     1    18    10    30    20     0     2    14.0   34.127  106.271    137.5    844.3
     1     1    18    10    30    21     0     3    15.0   34.137  106.251    169.6    840.8
     1     1    18    10    30    22     0     2    16.0   34.167  106.244    210.6    835.5
     1     1    18    10    30    23     0     1    17.0   34.214  106.262    251.4    831.1
     1     1    18    10    31     0     0     0    18.0   34.283  106.309    295.8    825.6
     1     1    18    10    31     1     0     1    19.0   34.379  106.379    358.9    819.6
     1     1    18    10    31     2     0     2    20.0   34.499  106.469    444.3    810.9
     1     1    18    10    31     3     0     3    21.0   34.630  106.587    532.2    803.5
     1     1    18    10    31     4     0     2    22.0   34.753  106.750    613.5    801.0
     1     1    18    10    31     5     0     1    23.0   34.858  106.965    698.5    802.1
     1     1    18    10    31     6     0     0    24.0   34.938  107.220    787.7    799.9
     1     1    18    10    31     7     0     1    25.0   34.980  107.479    916.8    796.1
     1     1    18    10    31     8     0     2    26.0   34.974  107.737   1171.6    778.6
     1     1    18    10    31     9     0     3    27.0   34.934  108.029   1588.0    741.7
     1     1    18    10    31    10     0     2    28.0   34.880  108.396   1886.8    700.3
     1     1    18    10    31    11     0     1    29.0   34.811  108.759   1984.6    708.7
     1     1    18    10    31    12     0     0    30.0   34.728  109.082   2056.7    715.3
     1     1    18    10    31    13     0     1    31.0   34.649  109.392   2173.4    711.8
     1     1    18    10    31    14     0     2    32.0   34.586  109.701   2316.7    702.0
     1     1    18    10    31    15     0     3    33.0   34.535  109.972   2435.8    693.5
     1     1    18    10    31    16     0     2    34.0   34.500  110.225   2500.3    687.6
     1     1    18    10    31    17     0     1    35.0   34.493  110.477   2510.4    689.2
     1     1    18    10    31    18     0     0    36.0   34.511  110.712   2475.6    694.7
     1     1    18    10    31    19     0     1    37.0   34.547  110.923   2406.0    704.4
     1     1    18    10    31    20     0     2    38.0   34.596  111.112   2320.1    715.4
     1     1    18    10    31    21     0     3    39.0   34.658  111.278   2233.3    726.3
