# Supplementary material for: Migration of wheat stripe rust from the primary oversummering region to neighboring regions in China
Source: Commun Biol. 2025 Mar 3;8:350. doi: 10.1038/s42003-025-07789-3 (PMC11876435; doi:10.1038/s42003-025-07789-3)
Supplement: Supplementary file 4 — Supplementary Data 2 [file 42003_2025_7789_MOESM4_ESM.zip › Eastern_Liupan_Mountain/Autumn/PL18103012]

     5     1
    GDAS    18    10     1     0     0
    GDAS    18    10     8     0     0
    GDAS    18    10    15     0     0
    GDAS    18    10    22     0     0
    GDAS    18    10    29     0     0
     1 FORWARD  OMEGA   
    18    10    30    12   35.198  106.551   100.0
     1 PRESSURE
     1     1    18    10    30    12     0     0     0.0   35.198  106.551    100.0    847.6
     1     1    18    10    30    13     0     1     1.0   35.080  106.522     89.3    851.0
     1     1    18    10    30    14     0     2     2.0   34.999  106.495     89.4    851.3
     1     1    18    10    30    15     0     3     3.0   34.951  106.479     96.6    849.3
     1     1    18    10    30    16     0     2     4.0   34.925  106.470    106.0    847.4
     1     1    18    10    30    17     0     1     5.0   34.912  106.459    114.1    845.9
     1     1    18    10    30    18     0     0     6.0   34.913  106.445    121.2    844.6
     1     1    18    10    30    19     0     1     7.0   34.926  106.430    129.6    843.2
     1     1    18    10    30    20     0     2     8.0   34.953  106.412    142.0    840.9
     1     1    18    10    30    21     0     3     9.0   34.995  106.393    158.4    837.8
     1     1    18    10    30    22     0     2    10.0   35.051  106.386    175.5    834.0
     1     1    18    10    30    23     0     1    11.0   35.121  106.408    191.4    831.4
     1     1    18    10    31     0     0     0    12.0   35.208  106.458    208.0    829.9
     1     1    18    10    31     1     0     1    13.0   35.308  106.532    226.7    829.0
     1     1    18    10    31     2     0     2    14.0   35.409  106.625    249.1    828.8
     1     1    18    10    31     3     0     3    15.0   35.506  106.738    277.9    828.8
     1     1    18    10    31     4     0     2    16.0   35.568  106.881    305.5    830.4
     1     1    18    10    31     5     0     1    17.0   35.575  107.055    315.5    834.9
     1     1    18    10    31     6     0     0    18.0   35.545  107.261    303.8    840.0
     1     1    18    10    31     7     0     1    19.0   35.498  107.469    289.4    847.2
     1     1    18    10    31     8     0     2    20.0   35.428  107.652    293.9    851.6
     1     1    18    10    31     9     0     3    21.0   35.335  107.816    347.3    851.6
     1     1    18    10    31    10     0     2    22.0   35.195  107.943    472.3    842.6
     1     1    18    10    31    11     0     1    23.0   34.981  108.002    646.1    826.9
     1     1    18    10    31    12     0     0    24.0   34.714  108.027    841.0    797.6
     1     1    18    10    31    13     0     1    25.0   34.489  108.083   1056.9    773.1
     1     1    18    10    31    14     0     2    26.0   34.340  108.215   1235.0    750.9
     1     1    18    10    31    15     0     3    27.0   34.238  108.395   1321.2    745.1
     1     1    18    10    31    16     0     2    28.0   34.162  108.592   1324.7    751.3
     1     1    18    10    31    17     0     1    29.0   34.101  108.791   1250.9    763.4
     1     1    18    10    31    18     0     0    30.0   34.054  108.980   1085.5    785.6
     1     1    18    10    31    19     0     1    31.0   34.020  109.140    869.1    811.6
     1     1    18    10    31    20     0     2    32.0   34.003  109.257    651.0    833.8
     1     1    18    10    31    21     0     3    33.0   34.001  109.334    432.2    856.3
