# Supplementary material for: Migration of wheat stripe rust from the primary oversummering region to neighboring regions in China
Source: Commun Biol. 2025 Mar 3;8:350. doi: 10.1038/s42003-025-07789-3 (PMC11876435; doi:10.1038/s42003-025-07789-3)
Supplement: Supplementary file 4 — Supplementary Data 2 [file 42003_2025_7789_MOESM4_ESM.zip › Eastern_Liupan_Mountain/Autumn/PL18103018]

     5     1
    GDAS    18    10     1     0     0
    GDAS    18    10     8     0     0
    GDAS    18    10    15     0     0
    GDAS    18    10    22     0     0
    GDAS    18    10    29     0     0
     1 FORWARD  OMEGA   
    18    10    30    18   35.198  106.551   100.0
     1 PRESSURE
     1     1    18    10    30    18     0     0     0.0   35.198  106.551    100.0    846.7
     1     1    18    10    30    19     0     1     1.0   35.215  106.562    106.7    846.0
     1     1    18    10    30    20     0     2     2.0   35.245  106.572    114.9    844.7
     1     1    18    10    30    21     0     3     3.0   35.290  106.582    124.0    842.9
     1     1    18    10    30    22     0     2     4.0   35.348  106.602    133.6    841.4
     1     1    18    10    30    23     0     1     5.0   35.420  106.636    145.8    840.1
     1     1    18    10    31     0     0     0     6.0   35.510  106.685    164.2    838.5
     1     1    18    10    31     1     0     1     7.0   35.612  106.753    189.3    836.4
     1     1    18    10    31     2     0     2     8.0   35.712  106.841    220.7    835.5
     1     1    18    10    31     3     0     3     9.0   35.803  106.952    261.1    835.4
     1     1    18    10    31     4     0     2    10.0   35.849  107.096    291.8    833.0
     1     1    18    10    31     5     0     1    11.0   35.837  107.269    292.7    836.1
     1     1    18    10    31     6     0     0    12.0   35.791  107.474    276.3    842.9
     1     1    18    10    31     7     0     1    13.0   35.730  107.687    262.3    850.2
     1     1    18    10    31     8     0     2    14.0   35.648  107.885    263.8    855.3
     1     1    18    10    31     9     0     3    15.0   35.542  108.066    300.0    856.7
     1     1    18    10    31    10     0     2    16.0   35.407  108.197    371.6    852.2
     1     1    18    10    31    11     0     1    17.0   35.218  108.245    451.5    847.7
     1     1    18    10    31    12     0     0    18.0   34.945  108.220    531.1    840.8
     1     1    18    10    31    13     0     1    19.0   34.685  108.182    636.8    824.0
     1     1    18    10    31    14     0     2    20.0   34.497  108.187    762.6    804.3
     1     1    18    10    31    15     0     3    21.0   34.361  108.229    877.5    788.1
     1     1    18    10    31    16     0     2    22.0   34.265  108.300    954.6    779.1
     1     1    18    10    31    17     0     1    23.0   34.201  108.390    982.5    777.1
     1     1    18    10    31    18     0     0    24.0   34.157  108.489    955.5    782.0
     1     1    18    10    31    19     0     1    25.0   34.127  108.586    883.1    793.0
     1     1    18    10    31    20     0     2    26.0   34.109  108.671    774.9    806.5
     1     1    18    10    31    21     0     3    27.0   34.102  108.738    632.1    823.3
