# Supplementary material for: Migration of wheat stripe rust from the primary oversummering region to neighboring regions in China
Source: Commun Biol. 2025 Mar 3;8:350. doi: 10.1038/s42003-025-07789-3 (PMC11876435; doi:10.1038/s42003-025-07789-3)
Supplement: Supplementary file 4 — Supplementary Data 2 [file 42003_2025_7789_MOESM4_ESM.zip › Eastern_Liupan_Mountain/Autumn/PL18103100]

     5     1
    GDAS    18    10     1     0     0
    GDAS    18    10     8     0     0
    GDAS    18    10    15     0     0
    GDAS    18    10    22     0     0
    GDAS    18    10    29     0     0
     1 FORWARD  OMEGA   
    18    10    31     0   35.198  106.551   100.0
     1 PRESSURE
     1     1    18    10    31     0     0     0     0.0   35.198  106.551    100.0    845.7
     1     1    18    10    31     1     0     1     1.0   35.269  106.590    110.6    844.5
     1     1    18    10    31     2     0     2     2.0   35.350  106.647    121.2    844.2
     1     1    18    10    31     3     0     3     3.0   35.436  106.722    132.7    844.6
     1     1    18    10    31     4     0     2     4.0   35.495  106.824    139.7    846.2
     1     1    18    10    31     5     0     1     5.0   35.504  106.959    131.4    852.6
     1     1    18    10    31     6     0     0     6.0   35.474  107.128    104.8    859.5
     1     1    18    10    31     7     0     1     7.0   35.432  107.295     78.7    867.0
     1     1    18    10    31     8     0     2     8.0   35.378  107.427     61.4    872.3
     1     1    18    10    31     9     0     3     9.0   35.311  107.525     53.3    875.8
     1     1    18    10    31    10     0     2    10.0   35.230  107.585     52.0    878.7
     1     1    18    10    31    11     0     1    11.0   35.129  107.606     53.5    881.0
     1     1    18    10    31    12     0     0    12.0   34.992  107.588     54.5    882.5
     1     1    18    10    31    13     0     1    13.0   34.859  107.560     53.7    877.0
     1     1    18    10    31    14     0     2    14.0   34.759  107.551     55.9    873.0
     1     1    18    10    31    15     0     3    15.0   34.676  107.556     66.2    868.7
     1     1    18    10    31    16     0     2    16.0   34.601  107.568     78.9    863.4
     1     1    18    10    31    17     0     1    17.0   34.540  107.586     83.6    860.4
     1     1    18    10    31    18     0     0    18.0   34.493  107.613     76.0    859.4
     1     1    18    10    31    19     0     1    19.0   34.460  107.645     59.1    860.8
     1     1    18    10    31    20     0     2    20.0   34.435  107.670     38.1    862.1
     1     1    18    10    31    21     0     3    21.0   34.418  107.688     19.2    863.5
