# Supplementary material for: Migration of wheat stripe rust from the primary oversummering region to neighboring regions in China
Source: Commun Biol. 2025 Mar 3;8:350. doi: 10.1038/s42003-025-07789-3 (PMC11876435; doi:10.1038/s42003-025-07789-3)
Supplement: Supplementary file 4 — Supplementary Data 2 [file 42003_2025_7789_MOESM4_ESM.zip › Eastern_Liupan_Mountain/Autumn/PL18103106]

     5     1
    GDAS    18    10     1     0     0
    GDAS    18    10     8     0     0
    GDAS    18    10    15     0     0
    GDAS    18    10    22     0     0
    GDAS    18    10    29     0     0
     1 FORWARD  OMEGA   
    18    10    31     6   35.198  106.551   100.0
     1 PRESSURE
     1     1    18    10    31     6     0     0     0.0   35.198  106.551    100.0    843.1
     1     1    18    10    31     7     0     1     1.0   35.182  106.705     93.1    850.8
     1     1    18    10    31     8     0     2     2.0   35.132  106.829     82.3    858.7
     1     1    18    10    31     9     0     3     3.0   35.049  106.917     71.4    865.7
     1     1    18    10    31    10     0     2     4.0   34.942  106.961     62.3    868.5
     1     1    18    10    31    11     0     1     5.0   34.827  106.959     53.7    866.0
     1     1    18    10    31    12     0     0     6.0   34.711  106.920     46.2    861.9
     1     1    18    10    31    13     0     1     7.0   34.616  106.871     41.7    857.9
     1     1    18    10    31    14     0     2     8.0   34.541  106.831     38.9    855.0
     1     1    18    10    31    15     0     3     9.0   34.475  106.795     35.7    852.9
     1     1    18    10    31    16     0     2    10.0   34.418  106.761     31.6    851.5
     1     1    18    10    31    17     0     1    11.0   34.370  106.724     26.9    850.7
     1     1    18    10    31    18     0     0    12.0   34.328  106.687     22.0    850.3
     1     1    18    10    31    19     0     1    13.0   34.291  106.648     17.9    849.9
     1     1    18    10    31    20     0     2    14.0   34.257  106.608     15.3    849.4
     1     1    18    10    31    21     0     3    15.0   34.226  106.568     13.5    849.1
