# Supplementary material for: Migration of wheat stripe rust from the primary oversummering region to neighboring regions in China
Source: Commun Biol. 2025 Mar 3;8:350. doi: 10.1038/s42003-025-07789-3 (PMC11876435; doi:10.1038/s42003-025-07789-3)
Supplement: Supplementary file 4 — Supplementary Data 2 [file 42003_2025_7789_MOESM4_ESM.zip › Eastern_Liupan_Mountain/Autumn/PL18103112]

     5     1
    GDAS    18    10     1     0     0
    GDAS    18    10     8     0     0
    GDAS    18    10    15     0     0
    GDAS    18    10    22     0     0
    GDAS    18    10    29     0     0
     1 FORWARD  OMEGA   
    18    10    31    12   35.198  106.551   100.0
     1 PRESSURE
     1     1    18    10    31    12     0     0     0.0   35.198  106.551    100.0    844.4
     1     1    18    10    31    13     0     1     1.0   35.081  106.479     80.9    846.5
     1     1    18    10    31    14     0     2     2.0   35.008  106.406     69.4    846.2
     1     1    18    10    31    15     0     3     3.0   34.970  106.326     62.6    843.5
     1     1    18    10    31    16     0     2     4.0   34.956  106.235     56.7    840.0
     1     1    18    10    31    17     0     1     5.0   34.956  106.133     49.0    836.4
     1     1    18    10    31    18     0     0     6.0   34.969  106.016     39.4    831.7
     1     1    18    10    31    19     0     1     7.0   34.985  105.892     30.7    829.0
     1     1    18    10    31    20     0     2     8.0   34.999  105.770     24.7    826.5
     1     1    18    10    31    21     0     3     9.0   35.010  105.653     20.1    824.1
