# Supplementary material for: Migration of wheat stripe rust from the primary oversummering region to neighboring regions in China
Source: Commun Biol. 2025 Mar 3;8:350. doi: 10.1038/s42003-025-07789-3 (PMC11876435; doi:10.1038/s42003-025-07789-3)
Supplement: Supplementary file 4 — Supplementary Data 2 [file 42003_2025_7789_MOESM4_ESM.zip › Eastern_Liupan_Mountain/Autumn/PL18103118]

     5     1
    GDAS    18    10     1     0     0
    GDAS    18    10     8     0     0
    GDAS    18    10    15     0     0
    GDAS    18    10    22     0     0
    GDAS    18    10    29     0     0
     1 FORWARD  OMEGA   
    18    10    31    18   35.198  106.551   100.0
     1 PRESSURE
     1     1    18    10    31    18     0     0     0.0   35.198  106.551    100.0    844.7
     1     1    18    10    31    19     0     1     1.0   35.192  106.492     79.9    844.4
     1     1    18    10    31    20     0     2     2.0   35.194  106.430     64.8    843.1
     1     1    18    10    31    21     0     3     3.0   35.202  106.366     53.7    841.2
