# Supplementary material for: Migration of wheat stripe rust from the primary oversummering region to neighboring regions in China
Source: Commun Biol. 2025 Mar 3;8:350. doi: 10.1038/s42003-025-07789-3 (PMC11876435; doi:10.1038/s42003-025-07789-3)
Supplement: Supplementary file 4 — Supplementary Data 2 [file 42003_2025_7789_MOESM4_ESM.zip › Eastern_Liupan_Mountain/Autumn/PL18110100]

     5     1
    GDAS    18    11     1     0     0
    GDAS    18    11     8     0     0
    GDAS    18    11    15     0     0
    GDAS    18    11    22     0     0
    GDAS    18    11    29     0     0
     1 FORWARD  OMEGA   
    18    11     1     0   35.198  106.551   100.0
     1 PRESSURE
     1     1    18    11     1     0     0     0     0.0   35.198  106.551    100.0    842.4
     1     1    18    11     1     1     0     1     1.0   35.276  106.474    111.3    835.8
     1     1    18    11     1     2     0     2     2.0   35.406  106.397    127.0    827.1
     1     1    18    11     1     3     0     3     3.0   35.595  106.324    145.9    815.9
     1     1    18    11     1     4     0     2     4.0   35.844  106.266    166.3    803.0
     1     1    18    11     1     5     0     1     5.0   36.144  106.222    186.1    798.4
     1     1    18    11     1     6     0     0     6.0   36.485  106.165    194.5    806.9
     1     1    18    11     1     7     0     1     7.0   36.852  106.066    176.5    820.6
     1     1    18    11     1     8     0     2     8.0   37.193  105.924    149.3    837.4
     1     1    18    11     1     9     0     3     9.0   37.485  105.757    133.4    846.1
     1     1    18    11     1    10     0     2    10.0   37.717  105.555    131.4    849.5
     1     1    18    11     1    11     0     1    11.0   37.891  105.289    136.2    847.5
     1     1    18    11     1    12     0     0    12.0   38.026  104.929    133.4    841.6
     1     1    18    11     1    13     0     1    13.0   38.166  104.568    126.1    840.9
     1     1    18    11     1    14     0     2    14.0   38.345  104.255    123.9    841.6
     1     1    18    11     1    15     0     3    15.0   38.552  103.945    133.5    843.1
     1     1    18    11     1    16     0     2    16.0   38.728  103.639    156.5    841.3
     1     1    18    11     1    17     0     1    17.0   38.825  103.385    183.2    837.4
     1     1    18    11     1    18     0     0    18.0   38.845  103.196    201.7    833.7
     1     1    18    11     1    19     0     1    19.0   38.801  103.080    210.3    831.9
     1     1    18    11     1    20     0     2    20.0   38.712  103.034    216.4    830.5
     1     1    18    11     1    21     0     3    21.0   38.590  103.055    228.3    828.8
     1     1    18    11     1    22     0     2    22.0   38.435  103.149    250.0    825.9
     1     1    18    11     1    23     0     1    23.0   38.233  103.331    290.5    821.0
     1     1    18    11     2     0     0     0    24.0   37.946  103.657    365.0    808.0
     1     1    18    11     2     1     0     1    25.0   37.649  104.000    447.1    787.1
     1     1    18    11     2     2     0     2    26.0   37.411  104.255    526.1    774.2
     1     1    18    11     2     3     0     3    27.0   37.217  104.468    604.8    763.5
     1     1    18    11     2     4     0     2    28.0   37.055  104.665    677.0    754.4
     1     1    18    11     2     5     0     1    29.0   36.939  104.840    741.4    750.2
     1     1    18    11     2     6     0     0    30.0   36.871  104.994    798.1    747.9
     1     1    18    11     2     7     0     1    31.0   36.866  105.107    854.0    744.6
     1     1    18    11     2     8     0     2    32.0   36.928  105.171    907.9    740.7
     1     1    18    11     2     9     0     3    33.0   37.044  105.195    949.7    739.0
     1     1    18    11     2    10     0     2    34.0   37.184  105.191   1015.0    741.0
     1     1    18    11     2    11     0     1    35.0   37.354  105.166   1134.8    734.5
     1     1    18    11     2    12     0     0    36.0   37.559  105.145   1279.3    725.6
     1     1    18    11     2    13     0     1    37.0   37.759  105.187   1390.5    719.6
     1     1    18    11     2    14     0     2    38.0   37.924  105.321   1437.5    723.5
     1     1    18    11     2    15     0     3    39.0   38.073  105.532   1435.2    729.3
     1     1    18    11     2    16     0     2    40.0   38.227  105.769   1411.0    726.5
     1     1    18    11     2    17     0     1    41.0   38.391  105.994   1391.0    714.2
     1     1    18    11     2    18     0     0    42.0   38.557  106.199   1402.1    706.5
     1     1    18    11     2    19     0     1    43.0   38.716  106.387   1450.8    701.5
     1     1    18    11     2    20     0     2    44.0   38.872  106.568   1528.2    699.7
     1     1    18    11     2    21     0     3    45.0   39.026  106.749   1618.7    703.2
     1     1    18    11     2    22     0     2    46.0   39.170  106.932   1692.5    708.9
     1     1    18    11     2    23     0     1    47.0   39.297  107.108   1733.4    707.3
     1     1    18    11     3     0     0     0    48.0   39.412  107.280   1762.1    702.4
     1     1    18    11     3     1     0     1    49.0   39.513  107.456   1800.7    698.3
     1     1    18    11     3     2     0     2    50.0   39.602  107.642   1863.4    691.9
     1     1    18    11     3     3     0     3    51.0   39.683  107.826   1955.5    684.4
     1     1    18    11     3     4     0     2    52.0   39.776  108.011   2055.8    674.4
     1     1    18    11     3     5     0     1    53.0   39.897  108.208   2137.1    665.6
     1     1    18    11     3     6     0     0    54.0   40.052  108.414   2206.1    657.6
     1     1    18    11     3     7     0     1    55.0   40.207  108.640   2266.2    653.5
     1     1    18    11     3     8     0     2    56.0   40.340  108.896   2314.0    649.8
     1     1    18    11     3     9     0     3    57.0   40.450  109.174   2351.6    648.6
     1     1    18    11     3    10     0     2    58.0   40.531  109.448   2388.3    645.5
     1     1    18    11     3    11     0     1    59.0   40.588  109.712   2427.1    640.0
     1     1    18    11     3    12     0     0    60.0   40.637  109.997   2465.6    632.4
     1     1    18    11     3    13     0     1    61.0   40.694  110.302   2513.7    623.5
     1     1    18    11     3    14     0     2    62.0   40.761  110.614   2572.8    609.9
     1     1    18    11     3    15     0     3    63.0   40.837  110.942   2615.0    595.0
     1     1    18    11     3    16     0     2    64.0   40.913  111.292   2645.1    592.4
     1     1    18    11     3    17     0     1    65.0   40.975  111.664   2665.3    596.2
     1     1    18    11     3    18     0     0    66.0   41.020  112.053   2687.2    601.7
     1     1    18    11     3    19     0     1    67.0   41.058  112.459   2690.6    602.9
     1     1    18    11     3    20     0     2    68.0   41.101  112.875   2662.4    608.5
     1     1    18    11     3    21     0     3    69.0   41.149  113.295   2615.1    616.0
     1     1    18    11     3    22     0     2    70.0   41.205  113.719   2566.7    622.5
     1     1    18    11     3    23     0     1    71.0   41.269  114.144   2521.5    627.7
     1     1    18    11     4     0     0     0    72.0   41.336  114.565   2487.1    633.5
     1     1    18    11     4     1     0     1    73.0   41.413  114.990   2484.9    636.6
     1     1    18    11     4     2     0     2    74.0   41.514  115.440   2508.8    635.3
     1     1    18    11     4     3     0     3    75.0   41.652  115.924   2539.4    632.9
     1     1    18    11     4     4     0     2    76.0   41.808  116.449   2594.2    630.9
     1     1    18    11     4     5     0     1    77.0   41.957  117.031   2660.5    622.8
     1     1    18    11     4     6     0     0    78.0   42.093  117.670   2734.9    623.2
     1     1    18    11     4     7     0     1    79.0   42.199  118.323   2818.2    630.4
     1     1    18    11     4     8     0     2    80.0   42.267  118.929   2910.0    642.4
     1     1    18    11     4     9     0     3    81.0   42.309  119.505   2953.8    642.1
     1     1    18    11     4    10     0     2    82.0   42.327  120.080   2943.4    649.7
     1     1    18    11     4    11     0     1    83.0   42.316  120.632   2915.9    673.6
     1     1    18    11     4    12     0     0    84.0   42.285  121.133   2869.4    693.5
     1     1    18    11     4    13     0     1    85.0   42.251  121.601   2817.7    702.8
     1     1    18    11     4    14     0     2    86.0   42.228  122.060   2789.1    709.4
     1     1    18    11     4    15     0     3    87.0   42.220  122.515   2782.3    715.2
     1     1    18    11     4    16     0     2    88.0   42.221  122.968   2783.4    719.5
     1     1    18    11     4    17     0     1    89.0   42.223  123.431   2771.9    715.2
     1     1    18    11     4    18     0     0    90.0   42.233  123.925   2761.1    709.8
     1     1    18    11     4    19     0     1    91.0   42.253  124.462   2747.5    700.5
     1     1    18    11     4    20     0     2    92.0   42.281  125.048   2729.5    690.3
     1     1    18    11     4    21     0     3    93.0   42.316  125.665   2710.3    684.0
     1     1    18    11     4    22     0     2    94.0   42.365  126.284   2695.6    679.6
     1     1    18    11     4    23     0     1    95.0   42.432  126.898   2683.2    677.0
     1     1    18    11     5     0     0     0    96.0   42.507  127.536   2613.6    655.5
     1     1    18    11     5     1     0     1    97.0   42.589  128.219   2542.5    654.7
     1     1    18    11     5     2     0     2    98.0   42.675  128.913   2533.1    688.2
     1     1    18    11     5     3     0     3    99.0   42.754  129.581   2539.4    713.7
     1     1    18    11     5     4     0     2   100.0   42.826  130.235   2544.0    724.8
     1     1    18    11     5     5     0     1   101.0   42.895  130.916   2476.8    721.2
     1     1    18    11     5     6     0     0   102.0   42.943  131.592   2380.6    750.9
     1     1    18    11     5     7     0     1   103.0   42.967  132.218   2321.2    766.2
     1     1    18    11     5     8     0     2   104.0   42.997  132.837   2292.9    754.6
     1     1    18    11     5     9     0     3   105.0   43.049  133.487   2281.7    746.3
     1     1    18    11     5    10     0     2   106.0   43.118  134.133   2266.5    746.3
     1     1    18    11     5    11     0     1   107.0   43.199  134.750   2257.3    757.9
     1     1    18    11     5    12     0     0   108.0   43.286  135.336   2233.0    766.1
     1     1    18    11     5    13     0     1   109.0   43.372  135.901   2208.0    776.7
     1     1    18    11     5    14     0     2   110.0   43.462  136.468   2186.4    780.8
     1     1    18    11     5    15     0     3   111.0   43.562  137.053   2172.8    781.9
     1     1    18    11     5    16     0     2   112.0   43.662  137.660   2151.5    782.4
     1     1    18    11     5    17     0     1   113.0   43.749  138.273   2120.2    786.6
     1     1    18    11     5    18     0     0   114.0   43.831  138.879   2096.8    789.3
     1     1    18    11     5    19     0     1   115.0   43.919  139.478   2090.2    790.5
     1     1    18    11     5    20     0     2   116.0   44.024  140.078   2108.7    789.1
     1     1    18    11     5    21     0     3   117.0   44.148  140.685   2146.0    784.4
     1     1    18    11     5    22     0     2   118.0   44.282  141.303   2162.4    773.2
     1     1    18    11     5    23     0     1   119.0   44.422  141.933   2121.4    763.4
     1     1    18    11     6     0     0     0   120.0   44.571  142.577   2074.6    768.4
