# Supplementary material for: Migration of wheat stripe rust from the primary oversummering region to neighboring regions in China
Source: Commun Biol. 2025 Mar 3;8:350. doi: 10.1038/s42003-025-07789-3 (PMC11876435; doi:10.1038/s42003-025-07789-3)
Supplement: Supplementary file 4 — Supplementary Data 2 [file 42003_2025_7789_MOESM4_ESM.zip › Eastern_Liupan_Mountain/Autumn/PL18110106]

     5     1
    GDAS    18    11     1     0     0
    GDAS    18    11     8     0     0
    GDAS    18    11    15     0     0
    GDAS    18    11    22     0     0
    GDAS    18    11    29     0     0
     1 FORWARD  OMEGA   
    18    11     1     6   35.198  106.551   100.0
     1 PRESSURE
     1     1    18    11     1     6     0     0     0.0   35.198  106.551    100.0    839.8
     1     1    18    11     1     7     0     1     1.0   35.469  106.484    151.9    825.6
     1     1    18    11     1     8     0     2     2.0   35.783  106.417    210.9    806.3
     1     1    18    11     1     9     0     3     3.0   36.142  106.357    248.0    795.2
     1     1    18    11     1    10     0     2     4.0   36.526  106.277    244.9    803.3
     1     1    18    11     1    11     0     1     5.0   36.890  106.156    199.7    818.8
     1     1    18    11     1    12     0     0     6.0   37.155  105.990    154.4    837.3
     1     1    18    11     1    13     0     1     7.0   37.364  105.807    126.1    843.9
     1     1    18    11     1    14     0     2     8.0   37.567  105.612    115.2    846.3
     1     1    18    11     1    15     0     3     9.0   37.770  105.383    103.0    847.8
     1     1    18    11     1    16     0     2    10.0   37.947  105.069     83.9    847.2
     1     1    18    11     1    17     0     1    11.0   38.098  104.722     70.1    847.8
     1     1    18    11     1    18     0     0    12.0   38.230  104.446     71.6    846.4
     1     1    18    11     1    19     0     1    13.0   38.346  104.249     82.6    845.2
     1     1    18    11     1    20     0     2    14.0   38.443  104.114     98.4    844.5
     1     1    18    11     1    21     0     3    15.0   38.519  104.016    118.9    843.8
     1     1    18    11     1    22     0     2    16.0   38.544  103.961    139.9    842.6
     1     1    18    11     1    23     0     1    17.0   38.486  103.992    158.6    840.5
     1     1    18    11     2     0     0     0    18.0   38.350  104.145    177.9    837.5
     1     1    18    11     2     1     0     1    19.0   38.204  104.389    202.9    834.7
     1     1    18    11     2     2     0     2    20.0   38.089  104.646    243.0    831.9
     1     1    18    11     2     3     0     3    21.0   37.983  104.901    307.5    826.8
     1     1    18    11     2     4     0     2    22.0   37.885  105.132    388.5    818.6
     1     1    18    11     2     5     0     1    23.0   37.805  105.329    467.8    812.1
     1     1    18    11     2     6     0     0    24.0   37.747  105.512    538.4    807.6
     1     1    18    11     2     7     0     1    25.0   37.715  105.688    593.1    804.7
     1     1    18    11     2     8     0     2    26.0   37.706  105.869    621.8    805.4
     1     1    18    11     2     9     0     3    27.0   37.708  106.057    625.5    807.1
     1     1    18    11     2    10     0     2    28.0   37.727  106.235    621.4    806.4
     1     1    18    11     2    11     0     1    29.0   37.776  106.384    621.0    804.8
     1     1    18    11     2    12     0     0    30.0   37.848  106.505    617.8    804.1
     1     1    18    11     2    13     0     1    31.0   37.929  106.632    604.9    804.2
     1     1    18    11     2    14     0     2    32.0   38.019  106.783    582.3    803.8
     1     1    18    11     2    15     0     3    33.0   38.123  106.944    567.3    804.7
     1     1    18    11     2    16     0     2    34.0   38.240  107.108    574.9    805.8
     1     1    18    11     2    17     0     1    35.0   38.357  107.284    596.6    805.5
     1     1    18    11     2    18     0     0    36.0   38.474  107.479    622.6    802.9
     1     1    18    11     2    19     0     1    37.0   38.590  107.689    652.8    799.5
     1     1    18    11     2    20     0     2    38.0   38.701  107.904    686.4    793.3
     1     1    18    11     2    21     0     3    39.0   38.798  108.118    712.2    789.6
     1     1    18    11     2    22     0     2    40.0   38.879  108.323    731.4    789.9
     1     1    18    11     2    23     0     1    41.0   38.948  108.509    748.1    789.2
     1     1    18    11     3     0     0     0    42.0   39.005  108.667    760.9    788.6
     1     1    18    11     3     1     0     1    43.0   39.048  108.822    783.4    788.4
     1     1    18    11     3     2     0     2    44.0   39.084  109.001    830.2    784.6
     1     1    18    11     3     3     0     3    45.0   39.120  109.190    908.5    778.3
     1     1    18    11     3     4     0     2    46.0   39.146  109.382    995.3    768.2
     1     1    18    11     3     5     0     1    47.0   39.162  109.575   1064.8    763.3
     1     1    18    11     3     6     0     0    48.0   39.184  109.766   1125.3    759.0
     1     1    18    11     3     7     0     1    49.0   39.222  109.952   1179.6    754.7
     1     1    18    11     3     8     0     2    50.0   39.270  110.133   1226.5    752.9
     1     1    18    11     3     9     0     3    51.0   39.321  110.310   1271.0    752.2
     1     1    18    11     3    10     0     2    52.0   39.388  110.491   1329.1    750.7
     1     1    18    11     3    11     0     1    53.0   39.487  110.686   1420.0    745.3
     1     1    18    11     3    12     0     0    54.0   39.622  110.902   1561.4    734.0
     1     1    18    11     3    13     0     1    55.0   39.783  111.162   1728.0    708.5
     1     1    18    11     3    14     0     2    56.0   39.948  111.476   1873.2    683.9
     1     1    18    11     3    15     0     3    57.0   40.110  111.848   1987.2    663.2
     1     1    18    11     3    16     0     2    58.0   40.268  112.248   2087.9    655.5
     1     1    18    11     3    17     0     1    59.0   40.419  112.649   2171.8    652.1
     1     1    18    11     3    18     0     0    60.0   40.557  113.060   2212.9    651.0
     1     1    18    11     3    19     0     1    61.0   40.686  113.483   2207.7    656.7
     1     1    18    11     3    20     0     2    62.0   40.812  113.913   2171.1    662.9
     1     1    18    11     3    21     0     3    63.0   40.929  114.345   2147.0    667.5
     1     1    18    11     3    22     0     2    64.0   41.048  114.778   2181.2    666.4
     1     1    18    11     3    23     0     1    65.0   41.173  115.213   2237.6    661.3
     1     1    18    11     4     0     0     0    66.0   41.293  115.648   2260.4    660.7
     1     1    18    11     4     1     0     1    67.0   41.418  116.092   2267.8    666.3
     1     1    18    11     4     2     0     2    68.0   41.555  116.551   2333.3    669.1
     1     1    18    11     4     3     0     3    69.0   41.707  117.046   2463.4    658.1
     1     1    18    11     4     4     0     2    70.0   41.864  117.615   2562.8    641.1
     1     1    18    11     4     5     0     1    71.0   42.000  118.226   2620.2    645.2
     1     1    18    11     4     6     0     0    72.0   42.115  118.833   2738.8    655.5
     1     1    18    11     4     7     0     1    73.0   42.201  119.431   2847.2    647.2
     1     1    18    11     4     8     0     2    74.0   42.260  120.023   2875.6    650.5
     1     1    18    11     4     9     0     3    75.0   42.296  120.592   2882.3    674.9
     1     1    18    11     4    10     0     2    76.0   42.304  121.122   2860.2    693.5
     1     1    18    11     4    11     0     1    77.0   42.287  121.615   2813.0    702.2
     1     1    18    11     4    12     0     0    78.0   42.261  122.081   2770.1    710.0
     1     1    18    11     4    13     0     1    79.0   42.239  122.528   2736.3    718.9
     1     1    18    11     4    14     0     2    80.0   42.228  122.961   2714.3    726.6
     1     1    18    11     4    15     0     3    81.0   42.239  123.399   2700.2    723.5
     1     1    18    11     4    16     0     2    82.0   42.264  123.862   2697.5    716.8
     1     1    18    11     4    17     0     1    83.0   42.299  124.359   2696.7    708.3
     1     1    18    11     4    18     0     0    84.0   42.355  124.908   2707.2    697.2
     1     1    18    11     4    19     0     1    85.0   42.425  125.503   2724.8    686.9
     1     1    18    11     4    20     0     2    86.0   42.496  126.123   2736.1    680.2
     1     1    18    11     4    21     0     3    87.0   42.576  126.761   2745.0    677.8
     1     1    18    11     4    22     0     2    88.0   42.665  127.422   2722.4    662.4
     1     1    18    11     4    23     0     1    89.0   42.762  128.125   2686.7    650.7
     1     1    18    11     5     0     0     0    90.0   42.853  128.844   2671.0    677.3
     1     1    18    11     5     1     0     1    91.0   42.936  129.544   2643.7    704.4
     1     1    18    11     5     2     0     2    92.0   43.016  130.235   2634.3    713.6
     1     1    18    11     5     3     0     3    93.0   43.098  130.929   2602.0    709.2
     1     1    18    11     5     4     0     2    94.0   43.167  131.606   2575.6    730.5
     1     1    18    11     5     5     0     1    95.0   43.222  132.258   2561.9    738.5
     1     1    18    11     5     6     0     0    96.0   43.284  132.914   2565.9    723.7
     1     1    18    11     5     7     0     1    97.0   43.363  133.598   2571.2    710.9
     1     1    18    11     5     8     0     2    98.0   43.450  134.293   2552.5    711.6
     1     1    18    11     5     9     0     3    99.0   43.545  134.973   2539.1    720.8
     1     1    18    11     5    10     0     2   100.0   43.649  135.635   2530.4    734.4
     1     1    18    11     5    11     0     1   101.0   43.758  136.286   2496.7    748.6
     1     1    18    11     5    12     0     0   102.0   43.868  136.941   2447.5    754.6
     1     1    18    11     5    13     0     1   103.0   43.975  137.615   2399.2    758.3
     1     1    18    11     5    14     0     2   104.0   44.077  138.293   2354.5    764.0
     1     1    18    11     5    15     0     3   105.0   44.183  138.957   2341.6    766.9
     1     1    18    11     5    16     0     2   106.0   44.297  139.610   2348.8    763.4
     1     1    18    11     5    17     0     1   107.0   44.418  140.266   2356.7    763.1
     1     1    18    11     5    18     0     0   108.0   44.547  140.953   2379.7    761.4
     1     1    18    11     5    19     0     1   109.0   44.680  141.682   2384.6    747.7
     1     1    18    11     5    20     0     2   110.0   44.815  142.437   2366.7    748.3
     1     1    18    11     5    21     0     3   111.0   44.958  143.214   2342.9    761.5
     1     1    18    11     5    22     0     2   112.0   45.106  143.982   2299.0    768.0
     1     1    18    11     5    23     0     1   113.0   45.247  144.720   2228.9    774.8
     1     1    18    11     6     0     0     0   114.0   45.378  145.445   2145.0    783.2
     1     1    18    11     6     1     0     1   115.0   45.501  146.176   2073.7    791.4
     1     1    18    11     6     2     0     2   116.0   45.623  146.920   2024.7    795.6
     1     1    18    11     6     3     0     3   117.0   45.747  147.681   1982.8    795.2
     1     1    18    11     6     4     0     2   118.0   45.880  148.457   1951.9    800.2
     1     1    18    11     6     5     0     1   119.0   46.025  149.231   1905.1    799.8
     1     1    18    11     6     6     0     0   120.0   46.194  150.018   1771.9    798.6
