# Supplementary material for: Migration of wheat stripe rust from the primary oversummering region to neighboring regions in China
Source: Commun Biol. 2025 Mar 3;8:350. doi: 10.1038/s42003-025-07789-3 (PMC11876435; doi:10.1038/s42003-025-07789-3)
Supplement: Supplementary file 4 — Supplementary Data 2 [file 42003_2025_7789_MOESM4_ESM.zip › Eastern_Liupan_Mountain/Autumn/PL18110112]

     5     1
    GDAS    18    11     1     0     0
    GDAS    18    11     8     0     0
    GDAS    18    11    15     0     0
    GDAS    18    11    22     0     0
    GDAS    18    11    29     0     0
     1 FORWARD  OMEGA   
    18    11     1    12   35.198  106.551   100.0
     1 PRESSURE
     1     1    18    11     1    12     0     0     0.0   35.198  106.551    100.0    839.5
     1     1    18    11     1    13     0     1     1.0   35.423  106.461    150.3    824.1
     1     1    18    11     1    14     0     2     2.0   35.724  106.393    190.5    807.3
     1     1    18    11     1    15     0     3     3.0   36.099  106.358    203.9    798.4
     1     1    18    11     1    16     0     2     4.0   36.499  106.311    191.5    809.3
     1     1    18    11     1    17     0     1     5.0   36.877  106.216    159.9    823.5
     1     1    18    11     1    18     0     0     6.0   37.187  106.079    133.0    839.5
     1     1    18    11     1    19     0     1     7.0   37.425  105.933    122.3    848.4
     1     1    18    11     1    20     0     2     8.0   37.612  105.791    122.5    851.3
     1     1    18    11     1    21     0     3     9.0   37.768  105.643    126.4    852.6
     1     1    18    11     1    22     0     2    10.0   37.900  105.506    132.7    853.5
     1     1    18    11     1    23     0     1    11.0   38.016  105.426    143.4    853.5
     1     1    18    11     2     0     0     0    12.0   38.114  105.428    158.0    848.1
     1     1    18    11     2     1     0     1    13.0   38.183  105.489    176.3    844.2
     1     1    18    11     2     2     0     2    14.0   38.224  105.582    197.7    840.5
     1     1    18    11     2     3     0     3    15.0   38.257  105.703    218.8    836.6
     1     1    18    11     2     4     0     2    16.0   38.293  105.833    239.0    831.5
     1     1    18    11     2     5     0     1    17.0   38.336  105.961    262.0    824.3
     1     1    18    11     2     6     0     0    18.0   38.382  106.096    295.2    817.9
     1     1    18    11     2     7     0     1    19.0   38.428  106.236    342.3    812.3
     1     1    18    11     2     8     0     2    20.0   38.476  106.372    400.3    807.4
     1     1    18    11     2     9     0     3    21.0   38.530  106.499    462.6    802.4
     1     1    18    11     2    10     0     2    22.0   38.595  106.609    533.8    799.3
     1     1    18    11     2    11     0     1    23.0   38.682  106.692    632.2    793.8
     1     1    18    11     2    12     0     0    24.0   38.801  106.745    780.3    783.3
     1     1    18    11     2    13     0     1    25.0   38.957  106.798    972.1    766.6
     1     1    18    11     2    14     0     2    26.0   39.158  106.906   1150.4    755.6
     1     1    18    11     2    15     0     3    27.0   39.403  107.105   1264.2    745.0
     1     1    18    11     2    16     0     2    28.0   39.652  107.374   1322.5    736.9
     1     1    18    11     2    17     0     1    29.0   39.888  107.672   1378.4    734.7
     1     1    18    11     2    18     0     0    30.0   40.136  107.994   1483.2    734.3
     1     1    18    11     2    19     0     1    31.0   40.372  108.327   1574.0    720.4
     1     1    18    11     2    20     0     2    32.0   40.577  108.646   1613.1    721.8
     1     1    18    11     2    21     0     3    33.0   40.784  108.959   1636.2    725.5
     1     1    18    11     2    22     0     2    34.0   41.001  109.280   1664.2    723.3
     1     1    18    11     2    23     0     1    35.0   41.216  109.629   1705.2    705.1
     1     1    18    11     3     0     0     0    36.0   41.431  110.023   1767.4    690.3
     1     1    18    11     3     1     0     1    37.0   41.638  110.436   1844.4    682.2
     1     1    18    11     3     2     0     2    38.0   41.829  110.860   1947.2    679.6
     1     1    18    11     3     3     0     3    39.0   42.014  111.322   2065.6    670.2
     1     1    18    11     3     4     0     2    40.0   42.192  111.779   2165.6    656.1
     1     1    18    11     3     5     0     1    41.0   42.356  112.200   2265.7    653.0
     1     1    18    11     3     6     0     0    42.0   42.512  112.617   2403.7    651.0
     1     1    18    11     3     7     0     1    43.0   42.662  113.064   2567.8    642.8
     1     1    18    11     3     8     0     2    44.0   42.816  113.545   2712.9    632.3
     1     1    18    11     3     9     0     3    45.0   42.972  114.038   2880.9    625.2
