# Supplementary material for: Migration of wheat stripe rust from the primary oversummering region to neighboring regions in China
Source: Commun Biol. 2025 Mar 3;8:350. doi: 10.1038/s42003-025-07789-3 (PMC11876435; doi:10.1038/s42003-025-07789-3)
Supplement: Supplementary file 4 — Supplementary Data 2 [file 42003_2025_7789_MOESM4_ESM.zip › Eastern_Liupan_Mountain/Autumn/PL18110118]

     5     1
    GDAS    18    11     1     0     0
    GDAS    18    11     8     0     0
    GDAS    18    11    15     0     0
    GDAS    18    11    22     0     0
    GDAS    18    11    29     0     0
     1 FORWARD  OMEGA   
    18    11     1    18   35.198  106.551   100.0
     1 PRESSURE
     1     1    18    11     1    18     0     0     0.0   35.198  106.551    100.0    839.1
     1     1    18    11     1    19     0     1     1.0   35.414  106.520    128.2    829.2
     1     1    18    11     1    20     0     2     2.0   35.685  106.506    154.5    817.8
     1     1    18    11     1    21     0     3     3.0   36.005  106.516    175.1    807.6
     1     1    18    11     1    22     0     2     4.0   36.347  106.519    190.9    812.1
     1     1    18    11     1    23     0     1     5.0   36.684  106.498    197.4    817.4
     1     1    18    11     2     0     0     0     6.0   36.991  106.462    200.1    823.7
     1     1    18    11     2     1     0     1     7.0   37.258  106.442    203.8    831.0
     1     1    18    11     2     2     0     2     8.0   37.495  106.463    208.1    836.7
     1     1    18    11     2     3     0     3     9.0   37.721  106.530    208.8    840.9
     1     1    18    11     2     4     0     2    10.0   37.938  106.639    204.9    843.1
     1     1    18    11     2     5     0     1    11.0   38.135  106.776    207.0    840.5
     1     1    18    11     2     6     0     0    12.0   38.304  106.929    225.2    839.4
     1     1    18    11     2     7     0     1    13.0   38.455  107.077    255.2    840.1
     1     1    18    11     2     8     0     2    14.0   38.606  107.203    289.3    838.4
     1     1    18    11     2     9     0     3    15.0   38.762  107.313    325.4    835.8
     1     1    18    11     2    10     0     2    16.0   38.928  107.402    375.4    833.5
     1     1    18    11     2    11     0     1    17.0   39.108  107.473    453.7    825.0
     1     1    18    11     2    12     0     0    18.0   39.303  107.543    557.9    812.8
     1     1    18    11     2    13     0     1    19.0   39.516  107.645    669.9    799.4
     1     1    18    11     2    14     0     2    20.0   39.743  107.804    774.9    790.1
     1     1    18    11     2    15     0     3    21.0   39.980  108.012    882.3    783.9
     1     1    18    11     2    16     0     2    22.0   40.223  108.251    971.9    774.9
     1     1    18    11     2    17     0     1    23.0   40.453  108.507   1037.8    773.5
     1     1    18    11     2    18     0     0    24.0   40.663  108.778   1093.0    772.9
     1     1    18    11     2    19     0     1    25.0   40.868  109.055   1139.3    773.7
     1     1    18    11     2    20     0     2    26.0   41.081  109.332   1182.4    762.8
     1     1    18    11     2    21     0     3    27.0   41.294  109.625   1220.1    745.8
     1     1    18    11     2    22     0     2    28.0   41.494  109.950   1260.2    736.3
     1     1    18    11     2    23     0     1    29.0   41.673  110.303   1311.5    730.2
     1     1    18    11     3     0     0     0    30.0   41.828  110.659   1359.5    729.0
     1     1    18    11     3     1     0     1    31.0   41.958  111.021   1415.4    733.0
     1     1    18    11     3     2     0     2    32.0   42.071  111.409   1466.3    721.4
     1     1    18    11     3     3     0     3    33.0   42.175  111.818   1503.6    713.2
     1     1    18    11     3     4     0     2    34.0   42.262  112.211   1549.5    711.8
     1     1    18    11     3     5     0     1    35.0   42.330  112.567   1625.8    711.0
     1     1    18    11     3     6     0     0    36.0   42.396  112.908   1743.3    705.7
     1     1    18    11     3     7     0     1    37.0   42.472  113.252   1869.4    693.4
     1     1    18    11     3     8     0     2    38.0   42.550  113.608   1971.5    685.8
     1     1    18    11     3     9     0     3    39.0   42.623  113.993   2072.4    678.9
     1     1    18    11     3    10     0     2    40.0   42.705  114.394   2182.4    669.3
     1     1    18    11     3    11     0     1    41.0   42.803  114.791   2294.7    659.9
     1     1    18    11     3    12     0     0    42.0   42.923  115.196   2405.3    648.9
     1     1    18    11     3    13     0     1    43.0   43.076  115.623   2503.6    639.7
     1     1    18    11     3    14     0     2    44.0   43.250  116.074   2588.4    633.4
     1     1    18    11     3    15     0     3    45.0   43.431  116.521   2674.2    627.5
     1     1    18    11     3    16     0     2    46.0   43.632  116.977   2800.5    615.9
     1     1    18    11     3    17     0     1    47.0   43.875  117.484   3000.0    605.7
