# Supplementary material for: Migration of wheat stripe rust from the primary oversummering region to neighboring regions in China
Source: Commun Biol. 2025 Mar 3;8:350. doi: 10.1038/s42003-025-07789-3 (PMC11876435; doi:10.1038/s42003-025-07789-3)
Supplement: Supplementary file 4 — Supplementary Data 2 [file 42003_2025_7789_MOESM4_ESM.zip › Eastern_Liupan_Mountain/Autumn/PL18110200]

     5     1
    GDAS    18    11     1     0     0
    GDAS    18    11     8     0     0
    GDAS    18    11    15     0     0
    GDAS    18    11    22     0     0
    GDAS    18    11    29     0     0
     1 FORWARD  OMEGA   
    18    11     2     0   35.198  106.551   100.0
     1 PRESSURE
     1     1    18    11     2     0     0     0     0.0   35.198  106.551    100.0    838.7
     1     1    18    11     2     1     0     1     1.0   35.453  106.518    136.9    827.4
     1     1    18    11     2     2     0     2     2.0   35.759  106.523    187.9    814.2
     1     1    18    11     2     3     0     3     3.0   36.087  106.550    253.2    805.0
     1     1    18    11     2     4     0     2     4.0   36.403  106.588    323.2    803.0
     1     1    18    11     2     5     0     1     5.0   36.686  106.644    392.8    801.4
     1     1    18    11     2     6     0     0     6.0   36.933  106.731    465.3    796.6
     1     1    18    11     2     7     0     1     7.0   37.171  106.836    546.9    792.2
     1     1    18    11     2     8     0     2     8.0   37.415  106.948    639.8    785.1
     1     1    18    11     2     9     0     3     9.0   37.667  107.072    716.6    778.4
     1     1    18    11     2    10     0     2    10.0   37.924  107.199    760.2    778.7
     1     1    18    11     2    11     0     1    11.0   38.183  107.313    806.2    782.4
     1     1    18    11     2    12     0     0    12.0   38.446  107.400    898.8    778.7
     1     1    18    11     2    13     0     1    13.0   38.720  107.500   1024.2    766.9
     1     1    18    11     2    14     0     2    14.0   39.008  107.661   1156.3    754.2
     1     1    18    11     2    15     0     3    15.0   39.309  107.905   1270.1    739.5
     1     1    18    11     2    16     0     2    16.0   39.615  108.216   1351.3    732.3
     1     1    18    11     2    17     0     1    17.0   39.911  108.568   1382.3    724.3
     1     1    18    11     2    18     0     0    18.0   40.180  108.949   1353.8    725.6
     1     1    18    11     2    19     0     1    19.0   40.423  109.320   1292.9    740.6
     1     1    18    11     2    20     0     2    20.0   40.661  109.665   1234.4    746.2
     1     1    18    11     2    21     0     3    21.0   40.916  110.010   1186.8    741.5
     1     1    18    11     2    22     0     2    22.0   41.165  110.369   1148.5    735.0
     1     1    18    11     2    23     0     1    23.0   41.366  110.727   1118.3    736.0
     1     1    18    11     3     0     0     0    24.0   41.520  111.065   1093.9    740.8
     1     1    18    11     3     1     0     1    25.0   41.643  111.395   1091.5    746.2
     1     1    18    11     3     2     0     2    26.0   41.763  111.755   1107.5    741.9
     1     1    18    11     3     3     0     3    27.0   41.887  112.147   1118.8    738.9
     1     1    18    11     3     4     0     2    28.0   41.990  112.545   1148.5    741.7
     1     1    18    11     3     5     0     1    29.0   42.071  112.928   1210.9    741.3
     1     1    18    11     3     6     0     0    30.0   42.154  113.291   1294.0    735.1
     1     1    18    11     3     7     0     1    31.0   42.233  113.627   1383.7    727.2
     1     1    18    11     3     8     0     2    32.0   42.307  113.959   1474.9    720.3
     1     1    18    11     3     9     0     3    33.0   42.381  114.313   1573.9    713.3
     1     1    18    11     3    10     0     2    34.0   42.460  114.676   1667.7    706.0
     1     1    18    11     3    11     0     1    35.0   42.543  115.033   1746.5    700.0
     1     1    18    11     3    12     0     0    36.0   42.628  115.384   1808.8    694.2
     1     1    18    11     3    13     0     1    37.0   42.734  115.735   1876.6    689.6
     1     1    18    11     3    14     0     2    38.0   42.881  116.108   1977.6    680.9
     1     1    18    11     3    15     0     3    39.0   43.061  116.510   2100.1    670.9
     1     1    18    11     3    16     0     2    40.0   43.254  116.928   2236.4    660.2
     1     1    18    11     3    17     0     1    41.0   43.460  117.362   2417.7    649.7
     1     1    18    11     3    18     0     0    42.0   43.704  117.835   2641.6    636.9
     1     1    18    11     3    19     0     1    43.0   43.973  118.374   2821.6    626.1
     1     1    18    11     3    20     0     2    44.0   44.210  118.960   2912.0    624.4
     1     1    18    11     3    21     0     3    45.0   44.390  119.576   2969.8    636.8
     1     1    18    11     3    22     0     2    46.0   44.525  120.192   2990.1    649.6
     1     1    18    11     3    23     0     1    47.0   44.633  120.780   3010.3    663.6
     1     1    18    11     4     0     0     0    48.0   44.729  121.334   3046.8    670.8
     1     1    18    11     4     1     0     1    49.0   44.816  121.873   3088.8    676.3
     1     1    18    11     4     2     0     2    50.0   44.898  122.424   3126.3    676.6
     1     1    18    11     4     3     0     3    51.0   44.984  122.995   3163.3    674.4
