# Supplementary material for: Migration of wheat stripe rust from the primary oversummering region to neighboring regions in China
Source: Commun Biol. 2025 Mar 3;8:350. doi: 10.1038/s42003-025-07789-3 (PMC11876435; doi:10.1038/s42003-025-07789-3)
Supplement: Supplementary file 4 — Supplementary Data 2 [file 42003_2025_7789_MOESM4_ESM.zip › Eastern_Liupan_Mountain/Autumn/PL18110206]

     5     1
    GDAS    18    11     1     0     0
    GDAS    18    11     8     0     0
    GDAS    18    11    15     0     0
    GDAS    18    11    22     0     0
    GDAS    18    11    29     0     0
     1 FORWARD  OMEGA   
    18    11     2     6   35.198  106.551   100.0
     1 PRESSURE
     1     1    18    11     2     6     0     0     0.0   35.198  106.551    100.0    836.7
     1     1    18    11     2     7     0     1     1.0   35.515  106.552    172.8    822.4
     1     1    18    11     2     8     0     2     2.0   35.838  106.537    259.9    804.3
     1     1    18    11     2     9     0     3     3.0   36.156  106.515    348.9    792.8
     1     1    18    11     2    10     0     2     4.0   36.443  106.494    445.7    789.1
     1     1    18    11     2    11     0     1     5.0   36.695  106.471    559.4    783.5
     1     1    18    11     2    12     0     0     6.0   36.928  106.453    702.0    775.6
     1     1    18    11     2    13     0     1     7.0   37.151  106.481    865.0    764.2
     1     1    18    11     2    14     0     2     8.0   37.389  106.576   1018.2    753.0
     1     1    18    11     2    15     0     3     9.0   37.652  106.724   1120.5    745.6
     1     1    18    11     2    16     0     2    10.0   37.919  106.905   1130.3    742.6
     1     1    18    11     2    17     0     1    11.0   38.141  107.105   1085.3    754.3
     1     1    18    11     2    18     0     0    12.0   38.319  107.338   1043.0    762.3
     1     1    18    11     2    19     0     1    13.0   38.481  107.589   1017.1    765.5
     1     1    18    11     2    20     0     2    14.0   38.638  107.843   1005.9    764.1
     1     1    18    11     2    21     0     3    15.0   38.780  108.097    995.7    763.0
     1     1    18    11     2    22     0     2    16.0   38.898  108.338    990.6    765.9
     1     1    18    11     2    23     0     1    17.0   38.989  108.553    991.9    766.1
     1     1    18    11     3     0     0     0    18.0   39.055  108.734    994.1    766.6
     1     1    18    11     3     1     0     1    19.0   39.104  108.902   1012.6    766.5
     1     1    18    11     3     2     0     2    20.0   39.147  109.078   1066.6    762.2
     1     1    18    11     3     3     0     3    21.0   39.199  109.258   1162.3    754.2
     1     1    18    11     3     4     0     2    22.0   39.264  109.442   1269.8    741.5
     1     1    18    11     3     5     0     1    23.0   39.333  109.627   1358.6    734.5
     1     1    18    11     3     6     0     0    24.0   39.410  109.808   1441.3    728.4
     1     1    18    11     3     7     0     1    25.0   39.497  109.983   1528.0    721.5
     1     1    18    11     3     8     0     2    26.0   39.596  110.162   1614.7    715.0
     1     1    18    11     3     9     0     3    27.0   39.715  110.352   1698.6    709.3
     1     1    18    11     3    10     0     2    28.0   39.865  110.567   1805.4    702.4
     1     1    18    11     3    11     0     1    29.0   40.045  110.825   1967.7    687.3
     1     1    18    11     3    12     0     0    30.0   40.239  111.129   2178.5    658.7
     1     1    18    11     3    13     0     1    31.0   40.439  111.485   2388.4    627.7
     1     1    18    11     3    14     0     2    32.0   40.641  111.878   2543.2    610.6
     1     1    18    11     3    15     0     3    33.0   40.843  112.297   2637.3    606.3
     1     1    18    11     3    16     0     2    34.0   41.044  112.747   2702.5    605.9
     1     1    18    11     3    17     0     1    35.0   41.235  113.217   2752.3    604.0
     1     1    18    11     3    18     0     0    36.0   41.424  113.703   2775.0    603.5
     1     1    18    11     3    19     0     1    37.0   41.615  114.211   2797.9    603.0
     1     1    18    11     3    20     0     2    38.0   41.810  114.737   2839.8    600.1
     1     1    18    11     3    21     0     3    39.0   42.015  115.272   2897.2    594.9
     1     1    18    11     3    22     0     2    40.0   42.235  115.826   2979.2    590.7
