# Supplementary material for: Migration of wheat stripe rust from the primary oversummering region to neighboring regions in China
Source: Commun Biol. 2025 Mar 3;8:350. doi: 10.1038/s42003-025-07789-3 (PMC11876435; doi:10.1038/s42003-025-07789-3)
Supplement: Supplementary file 4 — Supplementary Data 2 [file 42003_2025_7789_MOESM4_ESM.zip › Eastern_Liupan_Mountain/Autumn/PL18110212]

     5     1
    GDAS    18    11     1     0     0
    GDAS    18    11     8     0     0
    GDAS    18    11    15     0     0
    GDAS    18    11    22     0     0
    GDAS    18    11    29     0     0
     1 FORWARD  OMEGA   
    18    11     2    12   35.198  106.551   100.0
     1 PRESSURE
     1     1    18    11     2    12     0     0     0.0   35.198  106.551    100.0    837.1
     1     1    18    11     2    13     0     1     1.0   35.397  106.461    128.7    825.3
     1     1    18    11     2    14     0     2     2.0   35.596  106.392    155.0    813.9
     1     1    18    11     2    15     0     3     3.0   35.788  106.344    184.3    803.8
     1     1    18    11     2    16     0     2     4.0   35.958  106.311    234.1    794.1
     1     1    18    11     2    17     0     1     5.0   36.095  106.293    326.5    786.6
     1     1    18    11     2    18     0     0     6.0   36.199  106.299    475.7    776.2
     1     1    18    11     2    19     0     1     7.0   36.288  106.331    653.2    760.8
     1     1    18    11     2    20     0     2     8.0   36.378  106.383    817.0    749.0
     1     1    18    11     2    21     0     3     9.0   36.476  106.450    956.4    740.0
     1     1    18    11     2    22     0     2    10.0   36.569  106.530   1060.6    733.9
     1     1    18    11     2    23     0     1    11.0   36.635  106.619   1126.4    731.1
     1     1    18    11     3     0     0     0    12.0   36.665  106.714   1163.8    730.0
     1     1    18    11     3     1     0     1    13.0   36.677  106.809   1184.0    730.5
     1     1    18    11     3     2     0     2    14.0   36.687  106.900   1197.0    731.1
     1     1    18    11     3     3     0     3    15.0   36.697  106.985   1209.3    731.5
     1     1    18    11     3     4     0     2    16.0   36.722  107.084   1216.2    730.8
     1     1    18    11     3     5     0     1    17.0   36.771  107.221   1205.2    732.1
     1     1    18    11     3     6     0     0    18.0   36.842  107.389   1173.7    735.4
     1     1    18    11     3     7     0     1    19.0   36.907  107.578   1137.3    740.7
     1     1    18    11     3     8     0     2    20.0   36.952  107.785   1120.6    743.6
     1     1    18    11     3     9     0     3    21.0   36.991  108.017   1131.8    743.6
     1     1    18    11     3    10     0     2    22.0   37.026  108.266   1149.1    743.8
     1     1    18    11     3    11     0     1    23.0   37.052  108.517   1152.9    748.5
     1     1    18    11     3    12     0     0    24.0   37.083  108.784   1154.6    753.7
     1     1    18    11     3    13     0     1    25.0   37.111  109.052   1159.4    758.4
     1     1    18    11     3    14     0     2    26.0   37.110  109.291   1168.8    764.6
     1     1    18    11     3    15     0     3    27.0   37.079  109.505   1191.6    769.1
     1     1    18    11     3    16     0     2    28.0   37.039  109.699   1240.0    770.4
     1     1    18    11     3    17     0     1    29.0   37.004  109.877   1317.8    768.3
     1     1    18    11     3    18     0     0    30.0   36.983  110.068   1407.5    759.5
     1     1    18    11     3    19     0     1    31.0   36.972  110.298   1443.3    744.1
     1     1    18    11     3    20     0     2    32.0   36.955  110.562   1397.9    740.7
     1     1    18    11     3    21     0     3    33.0   36.926  110.853   1288.3    742.0
     1     1    18    11     3    22     0     2    34.0   36.878  111.131   1164.3    755.8
     1     1    18    11     3    23     0     1    35.0   36.814  111.346   1081.0    770.8
     1     1    18    11     4     0     0     0    36.0   36.745  111.500   1034.0    777.3
     1     1    18    11     4     1     0     1    37.0   36.675  111.625   1023.3    782.6
     1     1    18    11     4     2     0     2    38.0   36.613  111.751   1066.3    781.3
     1     1    18    11     4     3     0     3    39.0   36.569  111.881   1159.9    774.9
     1     1    18    11     4     4     0     2    40.0   36.563  112.017   1261.8    763.6
     1     1    18    11     4     5     0     1    41.0   36.603  112.150   1330.5    756.9
     1     1    18    11     4     6     0     0    42.0   36.685  112.272   1362.6    754.0
     1     1    18    11     4     7     0     1    43.0   36.789  112.371   1372.6    754.0
     1     1    18    11     4     8     0     2    44.0   36.899  112.448   1375.6    753.2
     1     1    18    11     4     9     0     3    45.0   37.015  112.513   1372.6    752.6
     1     1    18    11     4    10     0     2    46.0   37.116  112.561   1365.7    752.1
     1     1    18    11     4    11     0     1    47.0   37.192  112.580   1359.1    752.1
     1     1    18    11     4    12     0     0    48.0   37.244  112.567   1355.6    752.0
     1     1    18    11     4    13     0     1    49.0   37.284  112.541   1344.4    751.6
     1     1    18    11     4    14     0     2    50.0   37.323  112.528   1319.6    753.7
     1     1    18    11     4    15     0     3    51.0   37.363  112.530   1284.0    756.8
     1     1    18    11     4    16     0     2    52.0   37.396  112.542   1242.2    760.7
     1     1    18    11     4    17     0     1    53.0   37.416  112.563   1195.9    764.9
     1     1    18    11     4    18     0     0    54.0   37.426  112.594   1143.7    770.1
     1     1    18    11     4    19     0     1    55.0   37.426  112.627   1095.2    775.8
     1     1    18    11     4    20     0     2    56.0   37.416  112.658   1059.4    779.4
     1     1    18    11     4    21     0     3    57.0   37.399  112.690   1035.7    781.9
     1     1    18    11     4    22     0     2    58.0   37.380  112.715   1024.9    783.4
     1     1    18    11     4    23     0     1    59.0   37.361  112.724   1028.1    783.4
     1     1    18    11     5     0     0     0    60.0   37.341  112.717   1044.7    782.0
     1     1    18    11     5     1     0     1    61.0   37.317  112.704   1068.7    779.6
     1     1    18    11     5     2     0     2    62.0   37.289  112.695   1095.3    777.7
     1     1    18    11     5     3     0     3    63.0   37.256  112.689   1126.9    775.3
     1     1    18    11     5     4     0     2    64.0   37.210  112.685   1170.8    772.1
     1     1    18    11     5     5     0     1    65.0   37.145  112.676   1237.9    766.6
     1     1    18    11     5     6     0     0    66.0   37.064  112.654   1335.4    758.7
     1     1    18    11     5     7     0     1    67.0   36.989  112.616   1424.5    747.4
     1     1    18    11     5     8     0     2    68.0   36.931  112.573   1458.4    744.4
     1     1    18    11     5     9     0     3    69.0   36.882  112.531   1436.6    747.2
     1     1    18    11     5    10     0     2    70.0   36.833  112.493   1396.5    754.8
     1     1    18    11     5    11     0     1    71.0   36.790  112.474   1371.5    757.4
     1     1    18    11     5    12     0     0    72.0   36.754  112.471   1356.3    758.9
     1     1    18    11     5    13     0     1    73.0   36.719  112.472   1353.9    760.1
     1     1    18    11     5    14     0     2    74.0   36.678  112.465   1372.1    758.8
     1     1    18    11     5    15     0     3    75.0   36.635  112.455   1411.2    755.6
     1     1    18    11     5    16     0     2    76.0   36.596  112.447   1465.3    750.2
     1     1    18    11     5    17     0     1    77.0   36.570  112.447   1527.2    744.2
     1     1    18    11     5    18     0     0    78.0   36.561  112.455   1594.3    737.9
     1     1    18    11     5    19     0     1    79.0   36.557  112.478   1659.4    731.4
     1     1    18    11     5    20     0     2    80.0   36.545  112.520   1718.5    726.3
     1     1    18    11     5    21     0     3    81.0   36.524  112.580   1772.3    721.8
     1     1    18    11     5    22     0     2    82.0   36.500  112.648   1818.6    717.6
     1     1    18    11     5    23     0     1    83.0   36.484  112.710   1855.9    714.5
     1     1    18    11     6     0     0     0    84.0   36.475  112.767   1885.2    712.1
     1     1    18    11     6     1     0     1    85.0   36.478  112.837   1912.9    710.5
     1     1    18    11     6     2     0     2    86.0   36.496  112.937   1944.1    708.0
     1     1    18    11     6     3     0     3    87.0   36.527  113.063   1983.2    708.2
     1     1    18    11     6     4     0     2    88.0   36.558  113.203   2026.6    710.6
     1     1    18    11     6     5     0     1    89.0   36.580  113.352   2064.5    714.8
     1     1    18    11     6     6     0     0    90.0   36.591  113.514   2099.7    720.0
     1     1    18    11     6     7     0     1    91.0   36.579  113.675   2127.9    725.9
     1     1    18    11     6     8     0     2    92.0   36.531  113.826   2137.0    734.1
     1     1    18    11     6     9     0     3    93.0   36.447  113.963   2119.1    745.3
     1     1    18    11     6    10     0     2    94.0   36.340  114.057   2083.2    757.8
     1     1    18    11     6    11     0     1    95.0   36.222  114.097   2046.7    766.0
     1     1    18    11     6    12     0     0    96.0   36.099  114.096   2010.6    772.9
     1     1    18    11     6    13     0     1    97.0   35.974  114.074   1965.7    779.2
     1     1    18    11     6    14     0     2    98.0   35.850  114.044   1910.3    787.4
     1     1    18    11     6    15     0     3    99.0   35.725  114.010   1850.9    795.4
     1     1    18    11     6    16     0     2   100.0   35.595  113.979   1793.0    803.6
     1     1    18    11     6    17     0     1   101.0   35.464  113.953   1742.8    810.8
     1     1    18    11     6    18     0     0   102.0   35.331  113.932   1697.9    818.1
     1     1    18    11     6    19     0     1   103.0   35.194  113.910   1653.2    825.5
     1     1    18    11     6    20     0     2   104.0   35.045  113.879   1610.1    834.4
     1     1    18    11     6    21     0     3   105.0   34.887  113.839   1573.0    839.8
     1     1    18    11     6    22     0     2   106.0   34.730  113.778   1550.5    843.0
     1     1    18    11     6    23     0     1   107.0   34.587  113.685   1550.7    842.9
     1     1    18    11     7     0     0     0   108.0   34.460  113.562   1577.2    839.7
     1     1    18    11     7     1     0     1   109.0   34.352  113.443   1616.2    833.0
     1     1    18    11     7     2     0     2   110.0   34.258  113.354   1646.4    828.7
     1     1    18    11     7     3     0     3   111.0   34.177  113.291   1661.9    826.1
     1     1    18    11     7     4     0     2   112.0   34.103  113.248   1669.5    824.9
     1     1    18    11     7     5     0     1   113.0   34.035  113.219   1680.8    822.6
     1     1    18    11     7     6     0     0   114.0   33.975  113.205   1698.2    819.8
     1     1    18    11     7     7     0     1   115.0   33.916  113.208   1721.3    817.2
     1     1    18    11     7     8     0     2   116.0   33.846  113.227   1749.8    814.4
     1     1    18    11     7     9     0     3   117.0   33.771  113.264   1786.2    811.1
     1     1    18    11     7    10     0     2   118.0   33.705  113.315   1831.3    807.0
     1     1    18    11     7    11     0     1   119.0   33.659  113.382   1878.7    802.1
     1     1    18    11     7    12     0     0   120.0   33.632  113.469   1918.4    798.2
