# Supplementary material for: Migration of wheat stripe rust from the primary oversummering region to neighboring regions in China
Source: Commun Biol. 2025 Mar 3;8:350. doi: 10.1038/s42003-025-07789-3 (PMC11876435; doi:10.1038/s42003-025-07789-3)
Supplement: Supplementary file 4 — Supplementary Data 2 [file 42003_2025_7789_MOESM4_ESM.zip › Eastern_Liupan_Mountain/Autumn/PL18110218]

     5     1
    GDAS    18    11     1     0     0
    GDAS    18    11     8     0     0
    GDAS    18    11    15     0     0
    GDAS    18    11    22     0     0
    GDAS    18    11    29     0     0
     1 FORWARD  OMEGA   
    18    11     2    18   35.198  106.551   100.0
     1 PRESSURE
     1     1    18    11     2    18     0     0     0.0   35.198  106.551    100.0    838.5
     1     1    18    11     2    19     0     1     1.0   35.260  106.482     91.1    834.9
     1     1    18    11     2    20     0     2     2.0   35.310  106.412     88.1    830.2
     1     1    18    11     2    21     0     3     3.0   35.347  106.342     89.1    825.4
     1     1    18    11     2    22     0     2     4.0   35.363  106.273     89.6    821.6
     1     1    18    11     2    23     0     1     5.0   35.357  106.207     85.5    819.4
     1     1    18    11     3     0     0     0     6.0   35.331  106.140     77.9    818.2
     1     1    18    11     3     1     0     1     7.0   35.305  106.077     75.4    816.9
     1     1    18    11     3     2     0     2     8.0   35.292  106.034     86.7    814.1
     1     1    18    11     3     3     0     3     9.0   35.292  106.016    117.5    810.7
     1     1    18    11     3     4     0     2    10.0   35.272  106.021    168.8    806.7
     1     1    18    11     3     5     0     1    11.0   35.211  106.041    239.4    803.1
     1     1    18    11     3     6     0     0    12.0   35.111  106.074    327.0    798.5
     1     1    18    11     3     7     0     1    13.0   34.997  106.099    420.9    793.1
     1     1    18    11     3     8     0     2    14.0   34.887  106.105    496.6    786.0
     1     1    18    11     3     9     0     3    15.0   34.763  106.100    522.0    785.0
     1     1    18    11     3    10     0     2    16.0   34.611  106.089    488.4    792.3
     1     1    18    11     3    11     0     1    17.0   34.440  106.070    403.6    804.6
     1     1    18    11     3    12     0     0    18.0   34.260  106.048    263.8    823.1
     1     1    18    11     3    13     0     1    19.0   34.099  106.053     96.4    847.4
     1     1    18    11     3    14     0     2    20.0   33.977  106.073      5.5    860.1
     1     1    18    11     3    15     0     3    21.0   33.881  106.085      0.0    865.0
     1     1    18    11     3    16     0     2    22.0   33.786  106.094      0.0    870.0
     1     1    18    11     3    17     0     1    23.0   33.690  106.101      0.0    875.3
     1     1    18    11     3    18     0     0    24.0   33.593  106.103      0.0    880.6
     1     1    18    11     3    19     0     1    25.0   33.494  106.107      0.0    886.1
     1     1    18    11     3    20     0     2    26.0   33.393  106.113      0.0    891.7
     1     1    18    11     3    21     0     3    27.0   33.293  106.123      0.0    897.4
     1     1    18    11     3    22     0     2    28.0   33.196  106.134      0.0    903.3
     1     1    18    11     3    23     0     1    29.0   33.100  106.144      0.0    909.2
     1     1    18    11     4     0     0     0    30.0   33.005  106.154      0.0    915.3
     1     1    18    11     4     1     0     1    31.0   32.905  106.165      0.0    917.7
     1     1    18    11     4     2     0     2    32.0   32.796  106.176      0.0    920.2
     1     1    18    11     4     3     0     3    33.0   32.676  106.188      0.0    922.9
     1     1    18    11     4     4     0     2    34.0   32.549  106.192      0.0    924.8
     1     1    18    11     4     5     0     1    35.0   32.416  106.182      0.0    926.3
     1     1    18    11     4     6     0     0    36.0   32.277  106.161      0.0    927.6
     1     1    18    11     4     7     0     1    37.0   32.145  106.140      0.0    929.7
     1     1    18    11     4     8     0     2    38.0   32.034  106.129      0.0    931.7
     1     1    18    11     4     9     0     3    39.0   31.946  106.127      0.0    934.5
     1     1    18    11     4    10     0     2    40.0   31.871  106.129      0.0    938.9
     1     1    18    11     4    11     0     1    41.0   31.803  106.132      0.0    942.8
     1     1    18    11     4    12     0     0    42.0   31.741  106.135      0.0    946.4
     1     1    18    11     4    13     0     1    43.0   31.680  106.133      0.0    948.8
     1     1    18    11     4    14     0     2    44.0   31.615  106.122      0.0    951.6
     1     1    18    11     4    15     0     3    45.0   31.547  106.099      0.0    954.5
     1     1    18    11     4    16     0     2    46.0   31.474  106.071      0.0    957.4
     1     1    18    11     4    17     0     1    47.0   31.396  106.042      0.0    960.5
     1     1    18    11     4    18     0     0    48.0   31.309  106.016      0.0    963.8
     1     1    18    11     4    19     0     1    49.0   31.206  105.988      0.0    967.4
     1     1    18    11     4    20     0     2    50.0   31.077  105.954      0.0    971.9
     1     1    18    11     4    21     0     3    51.0   30.925  105.909      0.0    975.2
     1     1    18    11     4    22     0     2    52.0   30.773  105.853      0.0    976.1
     1     1    18    11     4    23     0     1    53.0   30.632  105.788      0.0    976.9
     1     1    18    11     5     0     0     0    54.0   30.496  105.720      0.0    977.5
     1     1    18    11     5     1     0     1    55.0   30.362  105.655      0.0    977.9
     1     1    18    11     5     2     0     2    56.0   30.235  105.593      0.0    978.2
     1     1    18    11     5     3     0     3    57.0   30.115  105.534      0.0    978.5
     1     1    18    11     5     4     0     2    58.0   30.000  105.478      0.0    977.6
     1     1    18    11     5     5     0     1    59.0   29.887  105.426      0.0    976.4
     1     1    18    11     5     6     0     0    60.0   29.777  105.379      0.0    975.4
     1     1    18    11     5     7     0     1    61.0   29.671  105.341      0.7    975.7
     1     1    18    11     5     8     0     2    62.0   29.573  105.315      1.7    976.1
     1     1    18    11     5     9     0     3    63.0   29.483  105.297      2.9    976.6
     1     1    18    11     5    10     0     2    64.0   29.403  105.283      4.1    978.0
     1     1    18    11     5    11     0     1    65.0   29.334  105.268      5.4    979.4
     1     1    18    11     5    12     0     0    66.0   29.276  105.251      6.8    980.9
     1     1    18    11     5    13     0     1    67.0   29.223  105.238      8.2    981.7
     1     1    18    11     5    14     0     2    68.0   29.171  105.236      9.4    982.5
     1     1    18    11     5    15     0     3    69.0   29.123  105.245     10.2    983.1
     1     1    18    11     5    16     0     2    70.0   29.082  105.267     10.9    983.2
     1     1    18    11     5    17     0     1    71.0   29.052  105.301     11.9    983.3
     1     1    18    11     5    18     0     0    72.0   29.033  105.349     13.2    983.2
     1     1    18    11     5    19     0     1    73.0   29.017  105.408     15.0    983.0
     1     1    18    11     5    20     0     2    74.0   28.998  105.471     17.7    982.6
     1     1    18    11     5    21     0     3    75.0   28.976  105.539     21.1    980.5
     1     1    18    11     5    22     0     2    76.0   28.960  105.608     24.8    978.9
     1     1    18    11     5    23     0     1    77.0   28.955  105.677     27.8    978.5
     1     1    18    11     6     0     0     0    78.0   28.965  105.743     29.9    979.3
     1     1    18    11     6     1     0     1    79.0   28.987  105.809     30.9    980.8
     1     1    18    11     6     2     0     2    80.0   29.017  105.878     31.3    981.7
     1     1    18    11     6     3     0     3    81.0   29.055  105.948     31.3    981.9
     1     1    18    11     6     4     0     2    82.0   29.097  106.017     31.1    981.0
     1     1    18    11     6     5     0     1    83.0   29.137  106.077     30.8    977.8
     1     1    18    11     6     6     0     0    84.0   29.171  106.129     30.4    975.1
     1     1    18    11     6     7     0     1    85.0   29.202  106.165     29.3    972.5
     1     1    18    11     6     8     0     2    86.0   29.231  106.177     27.0    971.5
     1     1    18    11     6     9     0     3    87.0   29.260  106.165     23.8    971.8
     1     1    18    11     6    10     0     2    88.0   29.287  106.137     20.8    975.1
     1     1    18    11     6    11     0     1    89.0   29.309  106.103     18.7    978.4
     1     1    18    11     6    12     0     0    90.0   29.325  106.064     17.5    981.9
     1     1    18    11     6    13     0     1    91.0   29.335  106.026     17.4    984.0
     1     1    18    11     6    14     0     2    92.0   29.341  105.996     18.6    985.1
     1     1    18    11     6    15     0     3    93.0   29.341  105.975     20.9    984.7
     1     1    18    11     6    16     0     2    94.0   29.338  105.964     24.4    984.3
     1     1    18    11     6    17     0     1    95.0   29.331  105.966     29.4    983.8
     1     1    18    11     6    18     0     0    96.0   29.322  105.982     36.7    983.1
     1     1    18    11     6    19     0     1    97.0   29.318  106.008     44.6    980.8
     1     1    18    11     6    20     0     2    98.0   29.321  106.038     49.9    978.1
     1     1    18    11     6    21     0     3    99.0   29.333  106.074     51.7    975.6
     1     1    18    11     6    22     0     2   100.0   29.333  106.113     55.0    974.8
     1     1    18    11     6    23     0     1   101.0   29.308  106.157     66.3    971.8
     1     1    18    11     7     0     0     0   102.0   29.261  106.209     89.8    966.4
     1     1    18    11     7     1     0     1   103.0   29.212  106.263    120.5    958.4
     1     1    18    11     7     2     0     2   104.0   29.180  106.307    142.0    952.6
     1     1    18    11     7     3     0     3   105.0   29.165  106.336    147.5    949.8
     1     1    18    11     7     4     0     2   106.0   29.152  106.365    149.5    949.3
     1     1    18    11     7     5     0     1   107.0   29.129  106.411    161.2    944.4
     1     1    18    11     7     6     0     0   108.0   29.095  106.474    184.2    936.9
     1     1    18    11     7     7     0     1   109.0   29.054  106.548    210.4    927.6
     1     1    18    11     7     8     0     2   110.0   29.011  106.623    228.9    919.8
     1     1    18    11     7     9     0     3   111.0   28.960  106.699    238.4    912.2
     1     1    18    11     7    10     0     2   112.0   28.909  106.775    239.0    906.3
     1     1    18    11     7    11     0     1   113.0   28.864  106.851    230.8    901.7
     1     1    18    11     7    12     0     0   114.0   28.826  106.926    214.1    898.7
     1     1    18    11     7    13     0     1   115.0   28.788  106.996    186.5    896.4
     1     1    18    11     7    14     0     2   116.0   28.752  107.055    149.5    900.0
     1     1    18    11     7    15     0     3   117.0   28.723  107.105    110.2    904.1
     1     1    18    11     7    16     0     2   118.0   28.698  107.148     75.3    907.7
     1     1    18    11     7    17     0     1   119.0   28.676  107.184     48.1    910.5
     1     1    18    11     7    18     0     0   120.0   28.655  107.217     28.4    911.9
