# Supplementary material for: Migration of wheat stripe rust from the primary oversummering region to neighboring regions in China
Source: Commun Biol. 2025 Mar 3;8:350. doi: 10.1038/s42003-025-07789-3 (PMC11876435; doi:10.1038/s42003-025-07789-3)
Supplement: Supplementary file 4 — Supplementary Data 2 [file 42003_2025_7789_MOESM4_ESM.zip › Eastern_Liupan_Mountain/Autumn/PL18110300]

     5     1
    GDAS    18    11     1     0     0
    GDAS    18    11     8     0     0
    GDAS    18    11    15     0     0
    GDAS    18    11    22     0     0
    GDAS    18    11    29     0     0
     1 FORWARD  OMEGA   
    18    11     3     0   35.198  106.551   100.0
     1 PRESSURE
     1     1    18    11     3     0     0     0     0.0   35.198  106.551    100.0    839.8
     1     1    18    11     3     1     0     1     1.0   35.155  106.530     71.9    843.2
     1     1    18    11     3     2     0     2     2.0   35.100  106.517     50.5    846.4
     1     1    18    11     3     3     0     3     3.0   35.039  106.514     34.9    848.9
     1     1    18    11     3     4     0     2     4.0   34.961  106.517     23.3    852.0
     1     1    18    11     3     5     0     1     5.0   34.860  106.521     15.7    853.3
     1     1    18    11     3     6     0     0     6.0   34.742  106.525     11.3    853.6
     1     1    18    11     3     7     0     1     7.0   34.618  106.529      7.3    852.1
     1     1    18    11     3     8     0     2     8.0   34.487  106.530      0.9    850.3
     1     1    18    11     3     9     0     3     9.0   34.344  106.530      0.0    848.4
     1     1    18    11     3    10     0     2    10.0   34.203  106.525      0.0    847.1
     1     1    18    11     3    11     0     1    11.0   34.077  106.515      0.0    846.4
     1     1    18    11     3    12     0     0    12.0   33.963  106.500      0.0    849.7
     1     1    18    11     3    13     0     1    13.0   33.858  106.487      0.0    859.0
     1     1    18    11     3    14     0     2    14.0   33.760  106.479      0.0    867.4
     1     1    18    11     3    15     0     3    15.0   33.668  106.476      0.0    875.2
     1     1    18    11     3    16     0     2    16.0   33.580  106.475      0.0    882.2
     1     1    18    11     3    17     0     1    17.0   33.496  106.472      0.0    888.9
     1     1    18    11     3    18     0     0    18.0   33.413  106.467      0.0    895.3
     1     1    18    11     3    19     0     1    19.0   33.333  106.464      0.0    901.6
     1     1    18    11     3    20     0     2    20.0   33.255  106.469      0.0    907.9
     1     1    18    11     3    21     0     3    21.0   33.182  106.480      0.0    914.1
     1     1    18    11     3    22     0     2    22.0   33.112  106.494      0.0    920.4
     1     1    18    11     3    23     0     1    23.0   33.045  106.509      0.0    926.8
     1     1    18    11     4     0     0     0    24.0   32.980  106.522      0.0    931.4
     1     1    18    11     4     1     0     1    25.0   32.911  106.535      0.0    931.9
     1     1    18    11     4     2     0     2    26.0   32.833  106.547      0.0    932.4
     1     1    18    11     4     3     0     3    27.0   32.745  106.557      0.0    932.9
     1     1    18    11     4     4     0     2    28.0   32.651  106.557      0.0    932.5
     1     1    18    11     4     5     0     1    29.0   32.552  106.538      0.0    931.6
     1     1    18    11     4     6     0     0    30.0   32.445  106.501      0.0    930.5
     1     1    18    11     4     7     0     1    31.0   32.339  106.459      0.0    929.7
     1     1    18    11     4     8     0     2    32.0   32.243  106.426      0.0    929.4
     1     1    18    11     4     9     0     3    33.0   32.164  106.403      0.0    929.5
     1     1    18    11     4    10     0     2    34.0   32.095  106.390      0.0    931.1
     1     1    18    11     4    11     0     1    35.0   32.033  106.385      0.0    932.9
     1     1    18    11     4    12     0     0    36.0   31.976  106.386      0.0    935.5
     1     1    18    11     4    13     0     1    37.0   31.919  106.388      0.0    937.9
     1     1    18    11     4    14     0     2    38.0   31.856  106.385      0.0    940.7
     1     1    18    11     4    15     0     3    39.0   31.788  106.376      0.0    943.7
     1     1    18    11     4    16     0     2    40.0   31.717  106.363      0.0    946.8
     1     1    18    11     4    17     0     1    41.0   31.642  106.348      0.0    950.1
     1     1    18    11     4    18     0     0    42.0   31.561  106.331      0.0    953.5
     1     1    18    11     4    19     0     1    43.0   31.471  106.312      0.0    956.8
     1     1    18    11     4    20     0     2    44.0   31.367  106.286      0.0    960.9
     1     1    18    11     4    21     0     3    45.0   31.246  106.253      0.0    965.8
     1     1    18    11     4    22     0     2    46.0   31.110  106.208      0.0    971.8
     1     1    18    11     4    23     0     1    47.0   30.967  106.144      0.0    976.7
     1     1    18    11     5     0     0     0    48.0   30.823  106.067      0.0    977.7
     1     1    18    11     5     1     0     1    49.0   30.680  105.987      0.0    978.9
     1     1    18    11     5     2     0     2    50.0   30.539  105.911      0.0    979.4
     1     1    18    11     5     3     0     3    51.0   30.406  105.839      0.0    979.8
     1     1    18    11     5     4     0     2    52.0   30.278  105.769      0.0    979.2
     1     1    18    11     5     5     0     1    53.0   30.155  105.701      0.0    978.4
     1     1    18    11     5     6     0     0    54.0   30.034  105.638      0.0    977.5
     1     1    18    11     5     7     0     1    55.0   29.920  105.587      0.0    977.4
     1     1    18    11     5     8     0     2    56.0   29.816  105.556      0.0    977.5
     1     1    18    11     5     9     0     3    57.0   29.721  105.541      0.4    977.7
     1     1    18    11     5    10     0     2    58.0   29.638  105.536      1.1    978.8
     1     1    18    11     5    11     0     1    59.0   29.568  105.533      1.9    980.0
     1     1    18    11     5    12     0     0    60.0   29.510  105.532      2.5    981.3
     1     1    18    11     5    13     0     1    61.0   29.459  105.537      3.1    982.0
     1     1    18    11     5    14     0     2    62.0   29.411  105.552      4.0    982.7
     1     1    18    11     5    15     0     3    63.0   29.367  105.576      5.0    983.3
     1     1    18    11     5    16     0     2    64.0   29.331  105.611      6.1    983.6
     1     1    18    11     5    17     0     1    65.0   29.307  105.657      7.3    983.8
     1     1    18    11     5    18     0     0    66.0   29.295  105.714      8.7    984.1
     1     1    18    11     5    19     0     1    67.0   29.288  105.776     10.2    984.3
     1     1    18    11     5    20     0     2    68.0   29.281  105.837     11.9    984.3
     1     1    18    11     5    21     0     3    69.0   29.274  105.898     14.0    984.1
     1     1    18    11     5    22     0     2    70.0   29.275  105.957     16.1    984.1
     1     1    18    11     5    23     0     1    71.0   29.289  106.011     17.5    983.7
     1     1    18    11     6     0     0     0    72.0   29.312  106.060     17.9    981.6
     1     1    18    11     6     1     0     1    73.0   29.336  106.105     17.6    979.7
     1     1    18    11     6     2     0     2    74.0   29.356  106.152     17.1    977.7
     1     1    18    11     6     3     0     3    75.0   29.373  106.201     16.6    975.8
     1     1    18    11     6     4     0     2    76.0   29.388  106.248     16.2    974.0
     1     1    18    11     6     5     0     1    77.0   29.404  106.292     16.0    972.4
     1     1    18    11     6     6     0     0    78.0   29.419  106.333     15.9    970.9
     1     1    18    11     6     7     0     1    79.0   29.436  106.365     15.4    968.8
     1     1    18    11     6     8     0     2    80.0   29.457  106.378     13.9    968.0
     1     1    18    11     6     9     0     3    81.0   29.482  106.373     11.7    968.2
     1     1    18    11     6    10     0     2    82.0   29.506  106.355      9.7    970.8
     1     1    18    11     6    11     0     1    83.0   29.525  106.331      8.2    973.1
     1     1    18    11     6    12     0     0    84.0   29.536  106.301      7.0    975.6
     1     1    18    11     6    13     0     1    85.0   29.542  106.272      6.1    976.9
     1     1    18    11     6    14     0     2    86.0   29.541  106.248      5.6    977.9
     1     1    18    11     6    15     0     3    87.0   29.535  106.230      5.3    978.5
     1     1    18    11     6    16     0     2    88.0   29.525  106.221      5.5    978.9
     1     1    18    11     6    17     0     1    89.0   29.512  106.222      6.1    978.8
     1     1    18    11     6    18     0     0    90.0   29.497  106.234      7.1    978.1
     1     1    18    11     6    19     0     1    91.0   29.483  106.255      8.2    976.1
     1     1    18    11     6    20     0     2    92.0   29.476  106.281      8.9    974.1
     1     1    18    11     6    21     0     3    93.0   29.475  106.313      9.2    971.9
     1     1    18    11     6    22     0     2    94.0   29.466  106.347      9.8    971.4
     1     1    18    11     6    23     0     1    95.0   29.434  106.380     11.4    970.1
     1     1    18    11     7     0     0     0    96.0   29.382  106.416     15.2    967.6
     1     1    18    11     7     1     0     1    97.0   29.331  106.449     20.8    963.7
     1     1    18    11     7     2     0     2    98.0   29.298  106.469     25.2    961.4
     1     1    18    11     7     3     0     3    99.0   29.281  106.475     26.6    960.7
     1     1    18    11     7     4     0     2   100.0   29.267  106.482     27.4    959.8
     1     1    18    11     7     5     0     1   101.0   29.243  106.507     30.5    957.0
     1     1    18    11     7     6     0     0   102.0   29.210  106.551     36.6    952.5
     1     1    18    11     7     7     0     1   103.0   29.173  106.605     44.5    946.9
     1     1    18    11     7     8     0     2   104.0   29.136  106.659     51.0    941.7
     1     1    18    11     7     9     0     3   105.0   29.097  106.714     55.4    936.3
     1     1    18    11     7    10     0     2   106.0   29.061  106.770     56.9    932.3
     1     1    18    11     7    11     0     1   107.0   29.035  106.828     55.1    929.0
     1     1    18    11     7    12     0     0   108.0   29.019  106.884     50.5    926.4
     1     1    18    11     7    13     0     1   109.0   29.004  106.936     42.7    923.0
     1     1    18    11     7    14     0     2   110.0   28.982  106.980     32.4    920.5
     1     1    18    11     7    15     0     3   111.0   28.956  107.016     22.0    919.7
     1     1    18    11     7    16     0     2   112.0   28.931  107.044     13.9    920.0
     1     1    18    11     7    17     0     1   113.0   28.910  107.064      7.5    919.6
     1     1    18    11     7    18     0     0   114.0   28.892  107.079      1.9    918.9
     1     1    18    11     7    19     0     1   115.0   28.879  107.086      0.0    917.5
     1     1    18    11     7    20     0     2   116.0   28.873  107.083      0.0    916.4
     1     1    18    11     7    21     0     3   117.0   28.875  107.069      0.0    915.4
     1     1    18    11     7    22     0     2   118.0   28.882  107.044      0.0    915.4
     1     1    18    11     7    23     0     1   119.0   28.894  107.008      0.0    915.6
     1     1    18    11     8     0     0     0   120.0   28.909  106.958      0.0    918.5
