# Supplementary material for: Migration of wheat stripe rust from the primary oversummering region to neighboring regions in China
Source: Commun Biol. 2025 Mar 3;8:350. doi: 10.1038/s42003-025-07789-3 (PMC11876435; doi:10.1038/s42003-025-07789-3)
Supplement: Supplementary file 4 — Supplementary Data 2 [file 42003_2025_7789_MOESM4_ESM.zip › Eastern_Liupan_Mountain/Autumn/PL18110306]

     5     1
    GDAS    18    11     1     0     0
    GDAS    18    11     8     0     0
    GDAS    18    11    15     0     0
    GDAS    18    11    22     0     0
    GDAS    18    11    29     0     0
     1 FORWARD  OMEGA   
    18    11     3     6   35.198  106.551   100.0
     1 PRESSURE
     1     1    18    11     3     6     0     0     0.0   35.198  106.551    100.0    842.4
     1     1    18    11     3     7     0     1     1.0   35.004  106.571     56.8    855.5
     1     1    18    11     3     8     0     2     2.0   34.820  106.578     29.8    854.7
     1     1    18    11     3     9     0     3     3.0   34.645  106.580     12.4    853.7
     1     1    18    11     3    10     0     2     4.0   34.485  106.577      0.0    851.3
     1     1    18    11     3    11     0     1     5.0   34.349  106.568      0.0    849.6
     1     1    18    11     3    12     0     0     6.0   34.230  106.554      0.0    848.4
     1     1    18    11     3    13     0     1     7.0   34.120  106.538      0.0    847.8
     1     1    18    11     3    14     0     2     8.0   34.014  106.520      0.0    847.7
     1     1    18    11     3    15     0     3     9.0   33.912  106.504      0.0    855.6
     1     1    18    11     3    16     0     2    10.0   33.816  106.490      0.0    863.5
     1     1    18    11     3    17     0     1    11.0   33.725  106.476      0.0    870.9
     1     1    18    11     3    18     0     0    12.0   33.638  106.461      0.0    877.9
     1     1    18    11     3    19     0     1    13.0   33.551  106.449      0.0    884.6
     1     1    18    11     3    20     0     2    14.0   33.465  106.445      0.0    891.3
     1     1    18    11     3    21     0     3    15.0   33.381  106.447      0.0    897.8
     1     1    18    11     3    22     0     2    16.0   33.299  106.453      0.0    904.5
     1     1    18    11     3    23     0     1    17.0   33.220  106.459      0.0    911.1
     1     1    18    11     4     0     0     0    18.0   33.143  106.466      0.0    917.7
     1     1    18    11     4     1     0     1    19.0   33.065  106.475      0.0    924.4
     1     1    18    11     4     2     0     2    20.0   32.982  106.490      0.0    930.3
     1     1    18    11     4     3     0     3    21.0   32.891  106.506      1.3    931.2
     1     1    18    11     4     4     0     2    22.0   32.795  106.512      1.5    931.3
     1     1    18    11     4     5     0     1    23.0   32.694  106.500      0.0    930.7
     1     1    18    11     4     6     0     0    24.0   32.586  106.470      0.0    929.8
     1     1    18    11     4     7     0     1    25.0   32.478  106.434      0.0    929.0
     1     1    18    11     4     8     0     2    26.0   32.380  106.406      0.0    928.7
     1     1    18    11     4     9     0     3    27.0   32.296  106.387      0.0    928.7
     1     1    18    11     4    10     0     2    28.0   32.223  106.376      0.0    930.3
     1     1    18    11     4    11     0     1    29.0   32.159  106.374      0.0    932.0
     1     1    18    11     4    12     0     0    30.0   32.101  106.379      0.0    933.7
     1     1    18    11     4    13     0     1    31.0   32.043  106.386      0.0    934.3
     1     1    18    11     4    14     0     2    32.0   31.978  106.389      0.0    935.6
     1     1    18    11     4    15     0     3    33.0   31.908  106.388      0.0    938.6
     1     1    18    11     4    16     0     2    34.0   31.835  106.383      0.0    941.8
     1     1    18    11     4    17     0     1    35.0   31.759  106.374      0.0    945.1
     1     1    18    11     4    18     0     0    36.0   31.679  106.364      0.0    948.6
     1     1    18    11     4    19     0     1    37.0   31.592  106.350      0.0    951.7
     1     1    18    11     4    20     0     2    38.0   31.493  106.330      0.0    955.5
     1     1    18    11     4    21     0     3    39.0   31.380  106.303      0.0    960.0
     1     1    18    11     4    22     0     2    40.0   31.255  106.266      0.0    965.7
     1     1    18    11     4    23     0     1    41.0   31.121  106.212      0.0    971.7
     1     1    18    11     5     0     0     0    42.0   30.982  106.137      0.0    977.0
     1     1    18    11     5     1     0     1    43.0   30.839  106.050      0.0    977.8
     1     1    18    11     5     2     0     2    44.0   30.695  105.966      0.0    978.7
     1     1    18    11     5     3     0     3    45.0   30.556  105.885      0.0    979.2
     1     1    18    11     5     4     0     2    46.0   30.423  105.806      0.0    978.6
     1     1    18    11     5     5     0     1    47.0   30.296  105.729      0.0    977.8
     1     1    18    11     5     6     0     0    48.0   30.172  105.654      0.0    976.9
     1     1    18    11     5     7     0     1    49.0   30.054  105.593      0.0    977.1
     1     1    18    11     5     8     0     2    50.0   29.944  105.553      0.0    977.2
     1     1    18    11     5     9     0     3    51.0   29.844  105.532      0.0    977.4
     1     1    18    11     5    10     0     2    52.0   29.755  105.521      0.0    978.4
     1     1    18    11     5    11     0     1    53.0   29.680  105.513      0.1    979.5
     1     1    18    11     5    12     0     0    54.0   29.618  105.508      0.2    980.7
     1     1    18    11     5    13     0     1    55.0   29.562  105.508      0.4    981.5
     1     1    18    11     5    14     0     2    56.0   29.509  105.518      0.9    982.2
     1     1    18    11     5    15     0     3    57.0   29.458  105.538      1.6    983.0
     1     1    18    11     5    16     0     2    58.0   29.415  105.569      2.5    983.3
     1     1    18    11     5    17     0     1    59.0   29.382  105.611      3.5    983.6
     1     1    18    11     5    18     0     0    60.0   29.362  105.663      4.7    983.9
     1     1    18    11     5    19     0     1    61.0   29.347  105.721      5.9    984.2
     1     1    18    11     5    20     0     2    62.0   29.332  105.778      7.3    984.5
     1     1    18    11     5    21     0     3    63.0   29.316  105.835      8.6    984.8
     1     1    18    11     5    22     0     2    64.0   29.307  105.888      9.7    985.2
     1     1    18    11     5    23     0     1    65.0   29.313  105.939     10.4    985.5
     1     1    18    11     6     0     0     0    66.0   29.331  105.984     10.6    985.8
     1     1    18    11     6     1     0     1    67.0   29.354  106.027     10.5    984.7
     1     1    18    11     6     2     0     2    68.0   29.374  106.073     10.3    982.8
     1     1    18    11     6     3     0     3    69.0   29.392  106.120     10.0    980.8
     1     1    18    11     6     4     0     2    70.0   29.407  106.165      9.8    979.1
     1     1    18    11     6     5     0     1    71.0   29.422  106.206      9.6    977.6
     1     1    18    11     6     6     0     0    72.0   29.436  106.244      9.6    976.2
     1     1    18    11     6     7     0     1    73.0   29.453  106.272      9.4    974.2
     1     1    18    11     6     8     0     2    74.0   29.474  106.280      8.6    973.1
     1     1    18    11     6     9     0     3    75.0   29.499  106.270      7.3    972.9
     1     1    18    11     6    10     0     2    76.0   29.523  106.246      5.9    975.3
     1     1    18    11     6    11     0     1    77.0   29.540  106.217      4.7    977.8
     1     1    18    11     6    12     0     0    78.0   29.551  106.184      3.9    980.4
     1     1    18    11     6    13     0     1    79.0   29.555  106.151      3.4    981.8
     1     1    18    11     6    14     0     2    80.0   29.552  106.125      3.2    982.8
     1     1    18    11     6    15     0     3    81.0   29.543  106.106      3.3    983.6
     1     1    18    11     6    16     0     2    82.0   29.531  106.096      3.8    984.0
     1     1    18    11     6    17     0     1    83.0   29.517  106.097      4.6    984.0
     1     1    18    11     6    18     0     0    84.0   29.502  106.108      5.9    983.5
     1     1    18    11     6    19     0     1    85.0   29.489  106.128      7.1    981.5
     1     1    18    11     6    20     0     2    86.0   29.483  106.153      7.8    979.3
     1     1    18    11     6    21     0     3    87.0   29.482  106.185      8.1    977.1
     1     1    18    11     6    22     0     2    88.0   29.472  106.218      8.6    976.8
     1     1    18    11     6    23     0     1    89.0   29.439  106.250     10.2    976.1
     1     1    18    11     7     0     0     0    90.0   29.386  106.285     13.5    974.2
     1     1    18    11     7     1     0     1    91.0   29.334  106.318     18.9    970.6
     1     1    18    11     7     2     0     2    92.0   29.301  106.339     23.6    968.2
     1     1    18    11     7     3     0     3    93.0   29.285  106.346     25.8    967.3
     1     1    18    11     7     4     0     2    94.0   29.271  106.354     27.5    966.5
     1     1    18    11     7     5     0     1    95.0   29.248  106.380     31.6    963.8
     1     1    18    11     7     6     0     0    96.0   29.215  106.425     39.2    959.4
     1     1    18    11     7     7     0     1    97.0   29.180  106.479     48.8    953.8
     1     1    18    11     7     8     0     2    98.0   29.146  106.534     57.2    948.5
     1     1    18    11     7     9     0     3    99.0   29.112  106.589     63.3    943.2
     1     1    18    11     7    10     0     2   100.0   29.084  106.646     66.1    939.4
     1     1    18    11     7    11     0     1   101.0   29.066  106.705     65.2    936.3
     1     1    18    11     7    12     0     0   102.0   29.060  106.764     60.7    934.1
     1     1    18    11     7    13     0     1   103.0   29.057  106.820     52.8    931.7
     1     1    18    11     7    14     0     2   104.0   29.048  106.867     42.0    929.4
     1     1    18    11     7    15     0     3   105.0   29.033  106.905     29.8    927.6
     1     1    18    11     7    16     0     2   106.0   29.014  106.934     18.8    926.2
     1     1    18    11     7    17     0     1   107.0   28.996  106.950     10.9    925.4
     1     1    18    11     7    18     0     0   108.0   28.982  106.957      4.5    924.4
     1     1    18    11     7    19     0     1   109.0   28.973  106.954      0.0    923.1
     1     1    18    11     7    20     0     2   110.0   28.972  106.939      0.0    922.7
     1     1    18    11     7    21     0     3   111.0   28.977  106.913      0.0    923.3
     1     1    18    11     7    22     0     2   112.0   28.988  106.875      0.0    926.1
     1     1    18    11     7    23     0     1   113.0   29.001  106.827      0.0    929.7
     1     1    18    11     8     0     0     0   114.0   29.014  106.769      0.0    934.3
     1     1    18    11     8     1     0     1   115.0   29.028  106.707      0.0    938.5
     1     1    18    11     8     2     0     2   116.0   29.045  106.644      0.0    942.7
     1     1    18    11     8     3     0     3   117.0   29.064  106.579      0.0    946.7
     1     1    18    11     8     4     0     2   118.0   29.080  106.511      0.0    950.6
     1     1    18    11     8     5     0     1   119.0   29.091  106.442      0.0    954.1
     1     1    18    11     8     6     0     0   120.0   29.095  106.370      0.0    957.5
