# Supplementary material for: Migration of wheat stripe rust from the primary oversummering region to neighboring regions in China
Source: Commun Biol. 2025 Mar 3;8:350. doi: 10.1038/s42003-025-07789-3 (PMC11876435; doi:10.1038/s42003-025-07789-3)
Supplement: Supplementary file 4 — Supplementary Data 2 [file 42003_2025_7789_MOESM4_ESM.zip › Eastern_Liupan_Mountain/Autumn/PL18110312]

     5     1
    GDAS    18    11     1     0     0
    GDAS    18    11     8     0     0
    GDAS    18    11    15     0     0
    GDAS    18    11    22     0     0
    GDAS    18    11    29     0     0
     1 FORWARD  OMEGA   
    18    11     3    12   35.198  106.551   100.0
     1 PRESSURE
     1     1    18    11     3    12     0     0     0.0   35.198  106.551    100.0    843.7
     1     1    18    11     3    13     0     1     1.0   35.051  106.566     67.5    852.9
     1     1    18    11     3    14     0     2     2.0   34.924  106.573     43.9    855.5
     1     1    18    11     3    15     0     3     3.0   34.811  106.577     26.1    855.8
     1     1    18    11     3    16     0     2     4.0   34.706  106.576     14.5    856.3
     1     1    18    11     3    17     0     1     5.0   34.603  106.569      4.6    855.0
     1     1    18    11     3    18     0     0     6.0   34.501  106.554      0.0    853.6
     1     1    18    11     3    19     0     1     7.0   34.396  106.537      0.0    852.2
     1     1    18    11     3    20     0     2     8.0   34.286  106.521      0.0    851.1
     1     1    18    11     3    21     0     3     9.0   34.173  106.504      0.0    850.2
     1     1    18    11     3    22     0     2    10.0   34.057  106.484      0.0    849.7
     1     1    18    11     3    23     0     1    11.0   33.942  106.460      0.0    854.5
     1     1    18    11     4     0     0     0    12.0   33.829  106.437      0.0    863.8
     1     1    18    11     4     1     0     1    13.0   33.719  106.420      0.0    872.9
     1     1    18    11     4     2     0     2    14.0   33.609  106.408      0.0    881.6
     1     1    18    11     4     3     0     3    15.0   33.499  106.404      0.0    890.1
     1     1    18    11     4     4     0     2    16.0   33.387  106.398      0.0    897.9
     1     1    18    11     4     5     0     1    17.0   33.273  106.383      0.0    905.6
     1     1    18    11     4     6     0     0    18.0   33.154  106.360      0.0    913.3
     1     1    18    11     4     7     0     1    19.0   33.033  106.339      0.0    921.0
     1     1    18    11     4     8     0     2    20.0   32.918  106.326      0.0    923.3
     1     1    18    11     4     9     0     3    21.0   32.810  106.319      0.0    923.7
     1     1    18    11     4    10     0     2    22.0   32.717  106.318      0.0    925.3
     1     1    18    11     4    11     0     1    23.0   32.641  106.327      0.0    927.1
     1     1    18    11     4    12     0     0    24.0   32.579  106.343      0.0    929.0
     1     1    18    11     4    13     0     1    25.0   32.521  106.360      0.0    930.0
     1     1    18    11     4    14     0     2    26.0   32.457  106.370      0.0    930.9
     1     1    18    11     4    15     0     3    27.0   32.387  106.375      0.0    931.7
     1     1    18    11     4    16     0     2    28.0   32.312  106.377      0.0    932.4
     1     1    18    11     4    17     0     1    29.0   32.236  106.379      0.0    933.2
     1     1    18    11     4    18     0     0    30.0   32.158  106.381      0.0    934.0
     1     1    18    11     4    19     0     1    31.0   32.076  106.384      0.0    933.8
     1     1    18    11     4    20     0     2    32.0   31.990  106.387      0.0    933.8
     1     1    18    11     4    21     0     3    33.0   31.897  106.387      0.0    937.0
     1     1    18    11     4    22     0     2    34.0   31.797  106.378      0.0    941.8
     1     1    18    11     4    23     0     1    35.0   31.690  106.358      0.0    946.9
     1     1    18    11     5     0     0     0    36.0   31.576  106.326      0.0    952.4
     1     1    18    11     5     1     0     1    37.0   31.455  106.281      0.0    957.9
     1     1    18    11     5     2     0     2    38.0   31.325  106.223      0.0    963.7
     1     1    18    11     5     3     0     3    39.0   31.187  106.149      0.0    969.6
     1     1    18    11     5     4     0     2    40.0   31.042  106.055      0.0    974.8
     1     1    18    11     5     5     0     1    41.0   30.896  105.944      0.0    975.9
     1     1    18    11     5     6     0     0    42.0   30.754  105.829      0.0    975.1
     1     1    18    11     5     7     0     1    43.0   30.621  105.723      0.0    975.0
     1     1    18    11     5     8     0     2    44.0   30.500  105.634      0.0    975.0
     1     1    18    11     5     9     0     3    45.0   30.388  105.566      0.0    975.2
     1     1    18    11     5    10     0     2    46.0   30.288  105.514      0.0    975.9
     1     1    18    11     5    11     0     1    47.0   30.204  105.473      0.0    976.6
     1     1    18    11     5    12     0     0    48.0   30.133  105.441      0.0    977.4
     1     1    18    11     5    13     0     1    49.0   30.066  105.419      0.0    978.3
     1     1    18    11     5    14     0     2    50.0   29.993  105.414      0.0    979.5
     1     1    18    11     5    15     0     3    51.0   29.917  105.422      0.0    980.7
     1     1    18    11     5    16     0     2    52.0   29.845  105.441      0.1    981.3
     1     1    18    11     5    17     0     1    53.0   29.781  105.470      0.4    982.0
     1     1    18    11     5    18     0     0    54.0   29.726  105.508      0.7    982.6
     1     1    18    11     5    19     0     1    55.0   29.676  105.551      1.3    982.9
     1     1    18    11     5    20     0     2    56.0   29.625  105.593      2.0    983.3
     1     1    18    11     5    21     0     3    57.0   29.574  105.636      2.9    983.7
     1     1    18    11     5    22     0     2    58.0   29.530  105.678      3.7    984.3
     1     1    18    11     5    23     0     1    59.0   29.501  105.719      3.9    984.8
     1     1    18    11     6     0     0     0    60.0   29.486  105.758      3.7    985.3
     1     1    18    11     6     1     0     1    61.0   29.479  105.795      3.2    985.5
     1     1    18    11     6     2     0     2    62.0   29.473  105.831      2.7    985.7
     1     1    18    11     6     3     0     3    63.0   29.468  105.869      2.1    985.8
     1     1    18    11     6     4     0     2    64.0   29.467  105.906      1.7    986.1
     1     1    18    11     6     5     0     1    65.0   29.470  105.939      1.5    986.4
     1     1    18    11     6     6     0     0    66.0   29.477  105.970      1.4    986.7
     1     1    18    11     6     7     0     1    67.0   29.490  105.987      1.3    985.6
     1     1    18    11     6     8     0     2    68.0   29.508  105.983      0.7    984.3
     1     1    18    11     6     9     0     3    69.0   29.529  105.956      0.0    983.0
     1     1    18    11     6    10     0     2    70.0   29.547  105.916      0.0    984.1
     1     1    18    11     6    11     0     1    71.0   29.557  105.873      0.0    985.1
     1     1    18    11     6    12     0     0    72.0   29.563  105.825      0.0    986.0
     1     1    18    11     6    13     0     1    73.0   29.564  105.779      0.0    985.7
     1     1    18    11     6    14     0     2    74.0   29.558  105.741      0.0    985.5
     1     1    18    11     6    15     0     3    75.0   29.547  105.713      0.0    985.5
     1     1    18    11     6    16     0     2    76.0   29.530  105.697      0.0    985.5
     1     1    18    11     6    17     0     1    77.0   29.508  105.695      0.1    985.6
     1     1    18    11     6    18     0     0    78.0   29.481  105.706      0.7    985.8
     1     1    18    11     6    19     0     1    79.0   29.455  105.728      1.3    984.9
     1     1    18    11     6    20     0     2    80.0   29.435  105.756      1.5    984.0
     1     1    18    11     6    21     0     3    81.0   29.422  105.788      1.2    983.0
     1     1    18    11     6    22     0     2    82.0   29.402  105.823      1.3    984.5
     1     1    18    11     6    23     0     1    83.0   29.362  105.858      2.6    986.0
     1     1    18    11     7     0     0     0    84.0   29.305  105.898      5.4    987.5
     1     1    18    11     7     1     0     1    85.0   29.255  105.938      8.8    987.5
     1     1    18    11     7     2     0     2    86.0   29.228  105.968     11.8    986.9
     1     1    18    11     7     3     0     3    87.0   29.218  105.985     14.3    986.2
     1     1    18    11     7     4     0     2    88.0   29.211  106.002     17.1    985.8
     1     1    18    11     7     5     0     1    89.0   29.195  106.036     22.5    983.0
     1     1    18    11     7     6     0     0    90.0   29.170  106.086     32.0    978.6
     1     1    18    11     7     7     0     1    91.0   29.143  106.146     44.9    972.5
     1     1    18    11     7     8     0     2    92.0   29.121  106.205     57.5    966.9
     1     1    18    11     7     9     0     3    93.0   29.102  106.262     68.0    961.5
     1     1    18    11     7    10     0     2    94.0   29.092  106.321     74.9    957.8
     1     1    18    11     7    11     0     1    95.0   29.096  106.384     77.3    954.6
     1     1    18    11     7    12     0     0    96.0   29.114  106.450     75.2    952.4
     1     1    18    11     7    13     0     1    97.0   29.139  106.513     68.4    950.3
     1     1    18    11     7    14     0     2    98.0   29.161  106.569     58.2    949.4
     1     1    18    11     7    15     0     3    99.0   29.181  106.617     46.3    948.8
     1     1    18    11     7    16     0     2   100.0   29.198  106.655     34.2    948.2
     1     1    18    11     7    17     0     1   101.0   29.214  106.682     23.5    948.5
     1     1    18    11     7    18     0     0   102.0   29.231  106.697     15.3    949.4
     1     1    18    11     7    19     0     1   103.0   29.249  106.702      9.2    949.6
     1     1    18    11     7    20     0     2   104.0   29.270  106.697      4.0    949.8
     1     1    18    11     7    21     0     3   105.0   29.294  106.681      0.0    950.6
     1     1    18    11     7    22     0     2   106.0   29.318  106.656      0.0    953.0
     1     1    18    11     7    23     0     1   107.0   29.337  106.619      0.0    955.7
     1     1    18    11     8     0     0     0   108.0   29.349  106.568      0.0    958.9
     1     1    18    11     8     1     0     1   109.0   29.359  106.509      0.0    961.4
     1     1    18    11     8     2     0     2   110.0   29.372  106.443      0.0    964.0
     1     1    18    11     8     3     0     3   111.0   29.386  106.369      0.0    966.8
     1     1    18    11     8     4     0     2   112.0   29.400  106.288      0.0    969.8
     1     1    18    11     8     5     0     1   113.0   29.409  106.202      0.0    972.8
     1     1    18    11     8     6     0     0   114.0   29.412  106.111      0.0    975.8
     1     1    18    11     8     7     0     1   115.0   29.404  106.014      0.0    978.4
     1     1    18    11     8     8     0     2   116.0   29.378  105.915      0.8    977.0
     1     1    18    11     8     9     0     3   117.0   29.334  105.816      2.2    975.2
     1     1    18    11     8    10     0     2   118.0   29.275  105.728      5.1    975.4
     1     1    18    11     8    11     0     1   119.0   29.204  105.658     11.1    975.9
     1     1    18    11     8    12     0     0   120.0   29.120  105.604     22.5    974.7
