# Supplementary material for: Migration of wheat stripe rust from the primary oversummering region to neighboring regions in China
Source: Commun Biol. 2025 Mar 3;8:350. doi: 10.1038/s42003-025-07789-3 (PMC11876435; doi:10.1038/s42003-025-07789-3)
Supplement: Supplementary file 4 — Supplementary Data 2 [file 42003_2025_7789_MOESM4_ESM.zip › Eastern_Liupan_Mountain/Autumn/PL18110318]

     5     1
    GDAS    18    11     1     0     0
    GDAS    18    11     8     0     0
    GDAS    18    11    15     0     0
    GDAS    18    11    22     0     0
    GDAS    18    11    29     0     0
     1 FORWARD  OMEGA   
    18    11     3    18   35.198  106.551   100.0
     1 PRESSURE
     1     1    18    11     3    18     0     0     0.0   35.198  106.551    100.0    844.1
     1     1    18    11     3    19     0     1     1.0   35.046  106.563     72.8    851.1
     1     1    18    11     3    20     0     2     2.0   34.902  106.570     45.1    855.0
     1     1    18    11     3    21     0     3     3.0   34.763  106.577     23.2    855.9
     1     1    18    11     3    22     0     2     4.0   34.627  106.577      8.4    856.0
     1     1    18    11     3    23     0     1     5.0   34.495  106.566      0.0    854.4
     1     1    18    11     4     0     0     0     6.0   34.363  106.546      0.0    852.8
     1     1    18    11     4     1     0     1     7.0   34.235  106.520      0.0    851.6
     1     1    18    11     4     2     0     2     8.0   34.111  106.494      0.0    851.3
     1     1    18    11     4     3     0     3     9.0   33.990  106.469      0.0    852.4
     1     1    18    11     4     4     0     2    10.0   33.871  106.441      0.0    861.6
     1     1    18    11     4     5     0     1    11.0   33.752  106.405      0.0    870.5
     1     1    18    11     4     6     0     0    12.0   33.631  106.360      0.0    878.9
     1     1    18    11     4     7     0     1    13.0   33.511  106.316      0.0    887.1
     1     1    18    11     4     8     0     2    14.0   33.393  106.280      0.0    894.6
     1     1    18    11     4     9     0     3    15.0   33.278  106.255      0.0    901.6
     1     1    18    11     4    10     0     2    16.0   33.171  106.246      0.0    908.6
     1     1    18    11     4    11     0     1    17.0   33.082  106.254      0.0    915.1
     1     1    18    11     4    12     0     0    18.0   33.013  106.277      0.0    920.9
     1     1    18    11     4    13     0     1    19.0   32.953  106.301      0.0    923.6
     1     1    18    11     4    14     0     2    20.0   32.888  106.317      0.0    925.1
     1     1    18    11     4    15     0     3    21.0   32.817  106.324      0.0    926.3
     1     1    18    11     4    16     0     2    22.0   32.742  106.325      0.0    927.3
     1     1    18    11     4    17     0     1    23.0   32.665  106.326      0.0    928.3
     1     1    18    11     4    18     0     0    24.0   32.585  106.325      0.0    929.3
     1     1    18    11     4    19     0     1    25.0   32.504  106.324      0.0    929.8
     1     1    18    11     4    20     0     2    26.0   32.420  106.324      0.0    930.2
     1     1    18    11     4    21     0     3    27.0   32.332  106.324      0.0    930.4
     1     1    18    11     4    22     0     2    28.0   32.241  106.323      0.0    931.4
     1     1    18    11     4    23     0     1    29.0   32.146  106.318      0.0    932.4
     1     1    18    11     5     0     0     0    30.0   32.045  106.310      0.0    933.6
     1     1    18    11     5     1     0     1    31.0   31.937  106.295      0.0    937.0
     1     1    18    11     5     2     0     2    32.0   31.819  106.271      0.0    942.4
     1     1    18    11     5     3     0     3    33.0   31.692  106.234      0.0    948.2
     1     1    18    11     5     4     0     2    34.0   31.560  106.182      0.0    953.9
     1     1    18    11     5     5     0     1    35.0   31.427  106.110      0.0    959.2
     1     1    18    11     5     6     0     0    36.0   31.291  106.017      0.0    964.2
     1     1    18    11     5     7     0     1    37.0   31.154  105.908      0.0    968.2
     1     1    18    11     5     8     0     2    38.0   31.023  105.789      0.0    972.3
     1     1    18    11     5     9     0     3    39.0   30.900  105.672      0.0    973.0
     1     1    18    11     5    10     0     2    40.0   30.795  105.572      0.0    973.2
     1     1    18    11     5    11     0     1    41.0   30.713  105.487      0.0    973.3
     1     1    18    11     5    12     0     0    42.0   30.654  105.414      0.0    973.4
     1     1    18    11     5    13     0     1    43.0   30.598  105.350      0.8    973.5
     1     1    18    11     5    14     0     2    44.0   30.531  105.298      1.9    974.0
     1     1    18    11     5    15     0     3    45.0   30.452  105.261      3.2    974.8
     1     1    18    11     5    16     0     2    46.0   30.366  105.240      4.2    975.8
     1     1    18    11     5    17     0     1    47.0   30.279  105.235      4.6    976.9
     1     1    18    11     5    18     0     0    48.0   30.191  105.246      4.5    978.0
     1     1    18    11     5    19     0     1    49.0   30.104  105.269      4.4    978.3
     1     1    18    11     5    20     0     2    50.0   30.017  105.295      4.5    978.8
     1     1    18    11     5    21     0     3    51.0   29.930  105.323      4.8    979.3
     1     1    18    11     5    22     0     2    52.0   29.849  105.351      4.7    980.6
     1     1    18    11     5    23     0     1    53.0   29.783  105.382      3.7    981.7
     1     1    18    11     6     0     0     0    54.0   29.729  105.415      1.9    982.7
     1     1    18    11     6     1     0     1    55.0   29.681  105.443      0.0    983.0
     1     1    18    11     6     2     0     2    56.0   29.630  105.465      0.0    983.3
     1     1    18    11     6     3     0     3    57.0   29.576  105.482      0.0    983.5
     1     1    18    11     6     4     0     2    58.0   29.523  105.497      0.0    983.6
     1     1    18    11     6     5     0     1    59.0   29.472  105.513      0.0    983.7
     1     1    18    11     6     6     0     0    60.0   29.424  105.530      0.3    983.8
     1     1    18    11     6     7     0     1    61.0   29.383  105.538      0.8    982.8
     1     1    18    11     6     8     0     2    62.0   29.351  105.528      1.2    981.7
     1     1    18    11     6     9     0     3    63.0   29.323  105.500      1.5    980.5
     1     1    18    11     6    10     0     2    64.0   29.300  105.457      1.7    981.2
     1     1    18    11     6    11     0     1    65.0   29.284  105.404      1.9    981.8
     1     1    18    11     6    12     0     0    66.0   29.278  105.340      2.0    982.2
     1     1    18    11     6    13     0     1    67.0   29.275  105.275      1.9    982.4
     1     1    18    11     6    14     0     2    68.0   29.267  105.222      1.5    982.9
     1     1    18    11     6    15     0     3    69.0   29.256  105.183      0.9    983.5
     1     1    18    11     6    16     0     2    70.0   29.237  105.161      0.5    983.7
     1     1    18    11     6    17     0     1    71.0   29.206  105.157      0.8    984.1
     1     1    18    11     6    18     0     0    72.0   29.163  105.172      2.1    984.6
     1     1    18    11     6    19     0     1    73.0   29.118  105.203      3.9    984.0
     1     1    18    11     6    20     0     2    74.0   29.079  105.243      5.4    983.1
     1     1    18    11     6    21     0     3    75.0   29.048  105.293      6.7    982.2
     1     1    18    11     6    22     0     2    76.0   29.013  105.350      8.1    983.8
     1     1    18    11     6    23     0     1    77.0   28.962  105.413     10.7    982.4
     1     1    18    11     7     0     0     0    78.0   28.895  105.484     17.5    977.6
     1     1    18    11     7     1     0     1    79.0   28.829  105.553     33.8    970.3
     1     1    18    11     7     2     0     2    80.0   28.776  105.608     61.2    963.5
     1     1    18    11     7     3     0     3    81.0   28.736  105.650     97.6    955.4
     1     1    18    11     7     4     0     2    82.0   28.697  105.692    146.7    947.9
     1     1    18    11     7     5     0     1    83.0   28.651  105.750    214.3    936.1
     1     1    18    11     7     6     0     0    84.0   28.595  105.822    301.5    922.7
     1     1    18    11     7     7     0     1    85.0   28.533  105.903    403.6    906.7
     1     1    18    11     7     8     0     2    86.0   28.463  105.986    515.4    890.0
     1     1    18    11     7     9     0     3    87.0   28.371  106.071    637.0    868.4
     1     1    18    11     7    10     0     2    88.0   28.245  106.166    756.9    844.5
     1     1    18    11     7    11     0     1    89.0   28.068  106.279    865.8    821.5
     1     1    18    11     7    12     0     0    90.0   27.821  106.404    955.0    801.5
     1     1    18    11     7    13     0     1    91.0   27.524  106.504    979.2    789.8
     1     1    18    11     7    14     0     2    92.0   27.198  106.557    938.5    790.1
     1     1    18    11     7    15     0     3    93.0   26.833  106.568    866.6    796.3
     1     1    18    11     7    16     0     2    94.0   26.471  106.540    795.7    804.8
     1     1    18    11     7    17     0     1    95.0   26.140  106.474    727.9    809.4
     1     1    18    11     7    18     0     0    96.0   25.841  106.381    687.3    825.2
     1     1    18    11     7    19     0     1    97.0   25.579  106.278    730.7    838.3
     1     1    18    11     7    20     0     2    98.0   25.330  106.163    897.9    836.5
     1     1    18    11     7    21     0     3    99.0   25.111  106.077   1210.3    818.4
     1     1    18    11     7    22     0     2   100.0   24.982  106.093   1557.8    783.1
     1     1    18    11     7    23     0     1   101.0   24.944  106.226   1821.3    753.8
     1     1    18    11     8     0     0     0   102.0   24.949  106.439   1979.6    741.8
     1     1    18    11     8     1     0     1   103.0   24.953  106.689   2052.5    735.6
     1     1    18    11     8     2     0     2   104.0   24.940  106.953   2047.0    736.7
     1     1    18    11     8     3     0     3   105.0   24.905  107.200   2007.5    745.8
     1     1    18    11     8     4     0     2   106.0   24.867  107.427   1978.2    751.4
     1     1    18    11     8     5     0     1   107.0   24.842  107.644   1963.3    754.1
     1     1    18    11     8     6     0     0   108.0   24.830  107.850   1954.4    756.1
     1     1    18    11     8     7     0     1   109.0   24.829  108.047   1947.0    758.8
     1     1    18    11     8     8     0     2   110.0   24.839  108.237   1941.4    763.5
     1     1    18    11     8     9     0     3   111.0   24.859  108.423   1936.2    768.0
     1     1    18    11     8    10     0     2   112.0   24.892  108.604   1935.8    773.1
     1     1    18    11     8    11     0     1   113.0   24.938  108.788   1946.3    777.1
     1     1    18    11     8    12     0     0   114.0   24.996  108.980   1969.9    780.4
     1     1    18    11     8    13     0     1   115.0   25.070  109.184   1991.3    774.8
     1     1    18    11     8    14     0     2   116.0   25.163  109.401   2009.4    768.5
     1     1    18    11     8    15     0     3   117.0   25.272  109.639   2029.8    760.6
     1     1    18    11     8    16     0     2   118.0   25.393  109.904   2057.3    750.2
     1     1    18    11     8    17     0     1   119.0   25.521  110.198   2096.9    741.6
     1     1    18    11     8    18     0     0   120.0   25.650  110.517   2144.5    739.1
