# Supplementary material for: Migration of wheat stripe rust from the primary oversummering region to neighboring regions in China
Source: Commun Biol. 2025 Mar 3;8:350. doi: 10.1038/s42003-025-07789-3 (PMC11876435; doi:10.1038/s42003-025-07789-3)
Supplement: Supplementary file 4 — Supplementary Data 2 [file 42003_2025_7789_MOESM4_ESM.zip › Eastern_Liupan_Mountain/Autumn/PL18110400]

     5     1
    GDAS    18    11     1     0     0
    GDAS    18    11     8     0     0
    GDAS    18    11    15     0     0
    GDAS    18    11    22     0     0
    GDAS    18    11    29     0     0
     1 FORWARD  OMEGA   
    18    11     4     0   35.198  106.551   100.0
     1 PRESSURE
     1     1    18    11     4     0     0     0     0.0   35.198  106.551    100.0    845.8
     1     1    18    11     4     1     0     1     1.0   35.031  106.543     67.0    854.6
     1     1    18    11     4     2     0     2     2.0   34.882  106.527     43.7    855.4
     1     1    18    11     4     3     0     3     3.0   34.747  106.506     27.2    854.9
     1     1    18    11     4     4     0     2     4.0   34.622  106.476     15.6    854.1
     1     1    18    11     4     5     0     1     5.0   34.507  106.434      7.0    852.8
     1     1    18    11     4     6     0     0     6.0   34.399  106.378      0.0    851.5
     1     1    18    11     4     7     0     1     7.0   34.296  106.314      0.0    851.9
     1     1    18    11     4     8     0     2     8.0   34.199  106.245      0.0    853.2
     1     1    18    11     4     9     0     3     9.0   34.106  106.171      0.0    855.5
     1     1    18    11     4    10     0     2    10.0   34.020  106.103      0.0    858.6
     1     1    18    11     4    11     0     1    11.0   33.948  106.058      0.0    863.0
     1     1    18    11     4    12     0     0    12.0   33.891  106.036      0.0    866.6
     1     1    18    11     4    13     0     1    13.0   33.838  106.025      0.0    869.5
     1     1    18    11     4    14     0     2    14.0   33.776  106.013      0.0    872.8
     1     1    18    11     4    15     0     3    15.0   33.707  106.000      0.0    876.3
     1     1    18    11     4    16     0     2    16.0   33.633  105.984      0.0    879.1
     1     1    18    11     4    17     0     1    17.0   33.556  105.966      0.0    881.9
     1     1    18    11     4    18     0     0    18.0   33.475  105.945      0.0    884.6
     1     1    18    11     4    19     0     1    19.0   33.391  105.925      0.0    887.5
     1     1    18    11     4    20     0     2    20.0   33.304  105.909      0.0    890.6
     1     1    18    11     4    21     0     3    21.0   33.214  105.897      0.0    894.2
     1     1    18    11     4    22     0     2    22.0   33.117  105.887      0.0    898.1
     1     1    18    11     4    23     0     1    23.0   33.012  105.879      0.0    902.3
     1     1    18    11     5     0     0     0    24.0   32.902  105.871      0.0    905.6
     1     1    18    11     5     1     0     1    25.0   32.787  105.859      0.0    908.6
     1     1    18    11     5     2     0     2    26.0   32.668  105.841      0.0    911.7
     1     1    18    11     5     3     0     3    27.0   32.543  105.818      0.0    915.0
     1     1    18    11     5     4     0     2    28.0   32.417  105.786      0.0    918.0
     1     1    18    11     5     5     0     1    29.0   32.297  105.745      0.0    921.2
     1     1    18    11     5     6     0     0    30.0   32.187  105.688      0.0    924.4
     1     1    18    11     5     7     0     1    31.0   32.091  105.624      0.0    926.5
     1     1    18    11     5     8     0     2    32.0   32.011  105.561      0.0    928.3
     1     1    18    11     5     9     0     3    33.0   31.944  105.497      0.0    929.4
     1     1    18    11     5    10     0     2    34.0   31.885  105.436      0.0    931.9
     1     1    18    11     5    11     0     1    35.0   31.833  105.383      0.0    934.3
     1     1    18    11     5    12     0     0    36.0   31.791  105.338      0.0    936.4
     1     1    18    11     5    13     0     1    37.0   31.747  105.295      0.0    938.4
     1     1    18    11     5    14     0     2    38.0   31.692  105.244      0.0    940.6
     1     1    18    11     5    15     0     3    39.0   31.625  105.184      0.0    943.1
     1     1    18    11     5    16     0     2    40.0   31.551  105.124      0.0    946.1
     1     1    18    11     5    17     0     1    41.0   31.470  105.071      0.0    949.7
     1     1    18    11     5    18     0     0    42.0   31.380  105.026      0.0    954.1
     1     1    18    11     5    19     0     1    43.0   31.285  104.987      0.0    957.8
     1     1    18    11     5    20     0     2    44.0   31.196  104.955      0.0    961.1
     1     1    18    11     5    21     0     3    45.0   31.114  104.936      0.0    965.0
     1     1    18    11     5    22     0     2    46.0   31.039  104.931      0.0    969.2
     1     1    18    11     5    23     0     1    47.0   30.973  104.940      0.0    971.8
     1     1    18    11     6     0     0     0    48.0   30.914  104.964      0.0    972.6
     1     1    18    11     6     1     0     1    49.0   30.844  104.985      0.0    973.2
     1     1    18    11     6     2     0     2    50.0   30.749  104.985      0.0    973.6
     1     1    18    11     6     3     0     3    51.0   30.633  104.965      0.0    973.8
     1     1    18    11     6     4     0     2    52.0   30.509  104.933      0.0    973.1
     1     1    18    11     6     5     0     1    53.0   30.386  104.900      0.0    972.5
     1     1    18    11     6     6     0     0    54.0   30.259  104.870      0.0    972.0
     1     1    18    11     6     7     0     1    55.0   30.142  104.839      0.3    971.9
     1     1    18    11     6     8     0     2    56.0   30.046  104.805      0.8    971.7
     1     1    18    11     6     9     0     3    57.0   29.971  104.769      1.5    971.4
     1     1    18    11     6    10     0     2    58.0   29.919  104.730      2.2    971.8
     1     1    18    11     6    11     0     1    59.0   29.891  104.688      2.7    972.0
     1     1    18    11     6    12     0     0    60.0   29.886  104.647      2.8    972.0
     1     1    18    11     6    13     0     1    61.0   29.885  104.615      2.3    971.9
     1     1    18    11     6    14     0     2    62.0   29.868  104.599      0.9    971.9
     1     1    18    11     6    15     0     3    63.0   29.839  104.597      0.0    972.3
     1     1    18    11     6    16     0     2    64.0   29.801  104.609      0.0    972.8
     1     1    18    11     6    17     0     1    65.0   29.758  104.632      0.0    973.4
     1     1    18    11     6    18     0     0    66.0   29.710  104.667      0.0    974.3
     1     1    18    11     6    19     0     1    67.0   29.658  104.708      0.0    974.8
     1     1    18    11     6    20     0     2    68.0   29.600  104.752      0.0    975.2
     1     1    18    11     6    21     0     3    69.0   29.539  104.799      0.0    975.7
     1     1    18    11     6    22     0     2    70.0   29.464  104.844      0.0    977.6
     1     1    18    11     6    23     0     1    71.0   29.366  104.885      0.0    979.9
     1     1    18    11     7     0     0     0    72.0   29.245  104.929      0.0    982.9
     1     1    18    11     7     1     0     1    73.0   29.118  104.972      0.6    984.9
     1     1    18    11     7     2     0     2    74.0   29.006  105.004      2.1    986.5
     1     1    18    11     7     3     0     3    75.0   28.909  105.017      5.2    978.9
     1     1    18    11     7     4     0     2    76.0   28.821  105.028     10.6    970.7
     1     1    18    11     7     5     0     1    77.0   28.733  105.059     25.1    961.5
     1     1    18    11     7     6     0     0    78.0   28.641  105.110     71.0    950.5
     1     1    18    11     7     7     0     1    79.0   28.545  105.170    145.7    934.0
     1     1    18    11     7     8     0     2    80.0   28.449  105.226    234.1    916.3
     1     1    18    11     7     9     0     3    81.0   28.344  105.277    335.3    897.5
     1     1    18    11     7    10     0     2    82.0   28.235  105.339    432.2    878.1
     1     1    18    11     7    11     0     1    83.0   28.129  105.425    503.4    863.9
     1     1    18    11     7    12     0     0    84.0   28.020  105.537    550.5    853.2
     1     1    18    11     7    13     0     1    85.0   27.907  105.658    590.2    845.6
     1     1    18    11     7    14     0     2    86.0   27.786  105.760    626.1    836.4
     1     1    18    11     7    15     0     3    87.0   27.645  105.829    638.3    828.9
     1     1    18    11     7    16     0     2    88.0   27.494  105.868    629.7    825.3
     1     1    18    11     7    17     0     1    89.0   27.350  105.880    622.5    820.8
     1     1    18    11     7    18     0     0    90.0   27.226  105.860    635.6    814.3
     1     1    18    11     7    19     0     1    91.0   27.125  105.809    658.8    803.4
     1     1    18    11     7    20     0     2    92.0   27.051  105.745    670.1    796.1
     1     1    18    11     7    21     0     3    93.0   27.012  105.679    663.6    791.7
     1     1    18    11     7    22     0     2    94.0   27.013  105.615    643.5    792.1
     1     1    18    11     7    23     0     1    95.0   27.056  105.554    613.6    794.6
     1     1    18    11     8     0     0     0    96.0   27.140  105.500    565.2    801.4
     1     1    18    11     8     1     0     1    97.0   27.254  105.464    500.8    812.9
     1     1    18    11     8     2     0     2    98.0   27.379  105.442    430.5    826.7
     1     1    18    11     8     3     0     3    99.0   27.503  105.422    361.9    840.3
     1     1    18    11     8     4     0     2   100.0   27.617  105.397    306.4    851.8
     1     1    18    11     8     5     0     1   101.0   27.716  105.364    274.0    859.8
     1     1    18    11     8     6     0     0   102.0   27.800  105.322    270.7    863.9
     1     1    18    11     8     7     0     1   103.0   27.868  105.266    299.4    862.8
     1     1    18    11     8     8     0     2   104.0   27.919  105.188    368.8    857.8
     1     1    18    11     8     9     0     3   105.0   27.959  105.080    497.7    846.0
     1     1    18    11     8    10     0     2   106.0   28.013  104.950    650.8    829.5
     1     1    18    11     8    11     0     1   107.0   28.088  104.816    781.2    817.8
     1     1    18    11     8    12     0     0   108.0   28.171  104.697    894.1    812.3
     1     1    18    11     8    13     0     1   109.0   28.262  104.614    997.0    806.5
     1     1    18    11     8    14     0     2   110.0   28.361  104.573   1083.5    804.9
     1     1    18    11     8    15     0     3   111.0   28.460  104.563   1156.9    804.7
     1     1    18    11     8    16     0     2   112.0   28.555  104.579   1220.1    805.4
     1     1    18    11     8    17     0     1   113.0   28.643  104.616   1275.0    806.7
     1     1    18    11     8    18     0     0   114.0   28.723  104.667   1322.3    808.4
     1     1    18    11     8    19     0     1   115.0   28.793  104.719   1360.4    810.0
     1     1    18    11     8    20     0     2   116.0   28.848  104.764   1387.3    811.8
     1     1    18    11     8    21     0     3   117.0   28.889  104.801   1402.1    813.5
     1     1    18    11     8    22     0     2   118.0   28.920  104.836   1408.6    816.2
     1     1    18    11     8    23     0     1   119.0   28.947  104.874   1411.6    818.7
     1     1    18    11     9     0     0     0   120.0   28.971  104.915   1412.5    821.2
