# Supplementary material for: Migration of wheat stripe rust from the primary oversummering region to neighboring regions in China
Source: Commun Biol. 2025 Mar 3;8:350. doi: 10.1038/s42003-025-07789-3 (PMC11876435; doi:10.1038/s42003-025-07789-3)
Supplement: Supplementary file 4 — Supplementary Data 2 [file 42003_2025_7789_MOESM4_ESM.zip › Eastern_Liupan_Mountain/Autumn/PL18110406]

     5     1
    GDAS    18    11     1     0     0
    GDAS    18    11     8     0     0
    GDAS    18    11    15     0     0
    GDAS    18    11    22     0     0
    GDAS    18    11    29     0     0
     1 FORWARD  OMEGA   
    18    11     4     6   35.198  106.551   100.0
     1 PRESSURE
     1     1    18    11     4     6     0     0     0.0   35.198  106.551    100.0    844.4
     1     1    18    11     4     7     0     1     1.0   35.089  106.486     90.9    845.0
     1     1    18    11     4     8     0     2     2.0   35.004  106.411     84.0    844.4
     1     1    18    11     4     9     0     3     3.0   34.939  106.327     78.5    841.2
     1     1    18    11     4    10     0     2     4.0   34.894  106.242     74.5    839.0
     1     1    18    11     4    11     0     1     5.0   34.870  106.164     74.7    836.6
     1     1    18    11     4    12     0     0     6.0   34.867  106.090     82.1    833.5
     1     1    18    11     4    13     0     1     7.0   34.871  106.018     97.5    829.0
     1     1    18    11     4    14     0     2     8.0   34.863  105.956    115.4    825.6
     1     1    18    11     4    15     0     3     9.0   34.835  105.905    129.0    823.7
     1     1    18    11     4    16     0     2    10.0   34.795  105.852    135.2    822.8
     1     1    18    11     4    17     0     1    11.0   34.750  105.783    137.3    821.8
     1     1    18    11     4    18     0     0    12.0   34.700  105.698    137.3    820.7
     1     1    18    11     4    19     0     1    13.0   34.645  105.613    135.3    819.2
     1     1    18    11     4    20     0     2    14.0   34.588  105.538    128.0    818.5
     1     1    18    11     4    21     0     3    15.0   34.532  105.473    114.5    818.3
     1     1    18    11     4    22     0     2    16.0   34.473  105.422     92.2    819.3
     1     1    18    11     4    23     0     1    17.0   34.409  105.386     64.3    822.6
     1     1    18    11     5     0     0     0    18.0   34.343  105.364     39.1    825.8
     1     1    18    11     5     1     0     1    19.0   34.274  105.339     22.6    828.3
     1     1    18    11     5     2     0     2    20.0   34.203  105.297     13.9    828.8
     1     1    18    11     5     3     0     3    21.0   34.128  105.237      8.8    827.2
     1     1    18    11     5     4     0     2    22.0   34.048  105.159      6.5    824.4
     1     1    18    11     5     5     0     1    23.0   33.959  105.068      5.8    821.7
     1     1    18    11     5     6     0     0    24.0   33.862  104.972      6.6    818.2
     1     1    18    11     5     7     0     1    25.0   33.763  104.880      7.6    810.6
     1     1    18    11     5     8     0     2    26.0   33.671  104.797      8.4    802.1
     1     1    18    11     5     9     0     3    27.0   33.583  104.722      9.9    792.8
     1     1    18    11     5    10     0     2    28.0   33.500  104.659     12.8    784.2
     1     1    18    11     5    11     0     1    29.0   33.418  104.614     18.0    776.9
     1     1    18    11     5    12     0     0    30.0   33.336  104.584     27.1    771.0
     1     1    18    11     5    13     0     1    31.0   33.255  104.561     41.3    764.9
     1     1    18    11     5    14     0     2    32.0   33.178  104.537     62.7    757.7
     1     1    18    11     5    15     0     3    33.0   33.104  104.512     95.2    748.7
     1     1    18    11     5    16     0     2    34.0   33.025  104.497    145.9    740.0
     1     1    18    11     5    17     0     1    35.0   32.936  104.501    201.8    739.6
     1     1    18    11     5    18     0     0    36.0   32.837  104.520    241.4    748.2
     1     1    18    11     5    19     0     1    37.0   32.736  104.543    257.4    759.6
     1     1    18    11     5    20     0     2    38.0   32.643  104.559    261.1    771.6
     1     1    18    11     5    21     0     3    39.0   32.559  104.568    263.5    781.4
     1     1    18    11     5    22     0     2    40.0   32.487  104.572    270.9    788.7
     1     1    18    11     5    23     0     1    41.0   32.429  104.573    285.2    793.1
     1     1    18    11     6     0     0     0    42.0   32.387  104.574    305.5    795.5
     1     1    18    11     6     1     0     1    43.0   32.354  104.568    340.6    795.2
     1     1    18    11     6     2     0     2    44.0   32.328  104.550    402.5    789.2
     1     1    18    11     6     3     0     3    45.0   32.308  104.519    491.7    777.4
     1     1    18    11     6     4     0     2    46.0   32.293  104.475    609.7    761.3
     1     1    18    11     6     5     0     1    47.0   32.278  104.417    761.3    739.5
     1     1    18    11     6     6     0     0    48.0   32.267  104.353    939.9    714.1
     1     1    18    11     6     7     0     1    49.0   32.271  104.298   1122.2    688.1
     1     1    18    11     6     8     0     2    50.0   32.293  104.262   1285.8    665.7
     1     1    18    11     6     9     0     3    51.0   32.333  104.249   1429.7    647.9
     1     1    18    11     6    10     0     2    52.0   32.374  104.261   1552.0    635.4
     1     1    18    11     6    11     0     1    53.0   32.387  104.293   1650.5    630.8
     1     1    18    11     6    12     0     0    54.0   32.364  104.333   1730.3    632.1
     1     1    18    11     6    13     0     1    55.0   32.315  104.363   1792.8    635.3
     1     1    18    11     6    14     0     2    56.0   32.265  104.374   1840.7    637.3
     1     1    18    11     6    15     0     3    57.0   32.215  104.368   1875.0    638.1
     1     1    18    11     6    16     0     2    58.0   32.175  104.352   1909.6    637.7
     1     1    18    11     6    17     0     1    59.0   32.154  104.334   1961.1    633.3
     1     1    18    11     6    18     0     0    60.0   32.159  104.316   2039.7    624.7
     1     1    18    11     6    19     0     1    61.0   32.179  104.317   2139.3    613.6
     1     1    18    11     6    20     0     2    62.0   32.188  104.349   2234.7    608.4
     1     1    18    11     6    21     0     3    63.0   32.178  104.406   2319.1    609.0
     1     1    18    11     6    22     0     2    64.0   32.147  104.482   2394.2    614.8
     1     1    18    11     6    23     0     1    65.0   32.088  104.572   2456.0    624.7
     1     1    18    11     7     0     0     0    66.0   31.995  104.669   2489.1    639.7
     1     1    18    11     7     1     0     1    67.0   31.872  104.755   2497.2    657.8
     1     1    18    11     7     2     0     2    68.0   31.729  104.821   2499.2    672.7
     1     1    18    11     7     3     0     3    69.0   31.567  104.869   2499.5    685.2
     1     1    18    11     7     4     0     2    70.0   31.380  104.909   2475.8    696.4
     1     1    18    11     7     5     0     1    71.0   31.158  104.930   2419.9    713.4
     1     1    18    11     7     6     0     0    72.0   30.894  104.920   2353.0    727.6
     1     1    18    11     7     7     0     1    73.0   30.622  104.893   2273.4    734.9
     1     1    18    11     7     8     0     2    74.0   30.356  104.850   2172.6    744.3
     1     1    18    11     7     9     0     3    75.0   30.092  104.791   2040.9    756.7
     1     1    18    11     7    10     0     2    76.0   29.844  104.707   1896.4    773.7
     1     1    18    11     7    11     0     1    77.0   29.637  104.597   1768.5    787.1
     1     1    18    11     7    12     0     0    78.0   29.480  104.482   1658.2    797.1
     1     1    18    11     7    13     0     1    79.0   29.375  104.381   1561.0    805.8
     1     1    18    11     7    14     0     2    80.0   29.320  104.295   1475.9    813.2
     1     1    18    11     7    15     0     3    81.0   29.305  104.219   1401.2    819.3
     1     1    18    11     7    16     0     2    82.0   29.326  104.155   1328.6    824.5
     1     1    18    11     7    17     0     1    83.0   29.381  104.107   1249.3    831.5
     1     1    18    11     7    18     0     0    84.0   29.470  104.072   1165.3    839.6
     1     1    18    11     7    19     0     1    85.0   29.593  104.050   1091.2    847.4
     1     1    18    11     7    20     0     2    86.0   29.744  104.036   1042.8    852.0
     1     1    18    11     7    21     0     3    87.0   29.918  104.028   1025.8    853.4
     1     1    18    11     7    22     0     2    88.0   30.103  104.031   1033.0    850.7
     1     1    18    11     7    23     0     1    89.0   30.288  104.054   1048.3    846.9
     1     1    18    11     8     0     0     0    90.0   30.474  104.101   1065.3    843.9
     1     1    18    11     8     1     0     1    91.0   30.653  104.169   1076.3    841.2
     1     1    18    11     8     2     0     2    92.0   30.818  104.255   1077.7    841.1
     1     1    18    11     8     3     0     3    93.0   30.966  104.352   1075.3    841.9
     1     1    18    11     8     4     0     2    94.0   31.098  104.441   1081.3    832.7
     1     1    18    11     8     5     0     1    95.0   31.215  104.514   1112.4    819.7
     1     1    18    11     8     6     0     0    96.0   31.319  104.583   1166.9    806.7
     1     1    18    11     8     7     0     1    97.0   31.413  104.659   1236.1    795.1
     1     1    18    11     8     8     0     2    98.0   31.498  104.746   1313.7    786.4
     1     1    18    11     8     9     0     3    99.0   31.574  104.837   1397.3    779.8
     1     1    18    11     8    10     0     2   100.0   31.651  104.945   1482.9    776.2
     1     1    18    11     8    11     0     1   101.0   31.744  105.096   1556.0    770.4
     1     1    18    11     8    12     0     0   102.0   31.867  105.309   1604.2    763.3
     1     1    18    11     8    13     0     1   103.0   32.025  105.588   1629.1    758.5
     1     1    18    11     8    14     0     2   104.0   32.202  105.881   1639.5    757.0
     1     1    18    11     8    15     0     3   105.0   32.379  106.126   1666.4    756.2
     1     1    18    11     8    16     0     2   106.0   32.549  106.320   1727.0    750.5
     1     1    18    11     8    17     0     1   107.0   32.713  106.485   1813.3    744.4
     1     1    18    11     8    18     0     0   108.0   32.860  106.630   1913.4    738.4
     1     1    18    11     8    19     0     1   109.0   32.980  106.760   2014.1    733.1
     1     1    18    11     8    20     0     2   110.0   33.076  106.887   2090.0    723.1
     1     1    18    11     8    21     0     3   111.0   33.156  107.024   2137.1    714.5
     1     1    18    11     8    22     0     2   112.0   33.239  107.176   2154.5    704.1
     1     1    18    11     8    23     0     1   113.0   33.339  107.342   2150.6    695.0
     1     1    18    11     9     0     0     0   114.0   33.452  107.510   2132.9    686.7
     1     1    18    11     9     1     0     1   115.0   33.573  107.663   2128.7    680.0
     1     1    18    11     9     2     0     2   116.0   33.693  107.798   2165.5    669.0
     1     1    18    11     9     3     0     3   117.0   33.813  107.912   2244.6    655.2
     1     1    18    11     9     4     0     2   118.0   33.925  108.022   2343.6    639.3
     1     1    18    11     9     5     0     1   119.0   34.030  108.144   2428.4    632.0
     1     1    18    11     9     6     0     0   120.0   34.132  108.283   2482.8    635.1
