# Supplementary material for: Migration of wheat stripe rust from the primary oversummering region to neighboring regions in China
Source: Commun Biol. 2025 Mar 3;8:350. doi: 10.1038/s42003-025-07789-3 (PMC11876435; doi:10.1038/s42003-025-07789-3)
Supplement: Supplementary file 4 — Supplementary Data 2 [file 42003_2025_7789_MOESM4_ESM.zip › Eastern_Liupan_Mountain/Autumn/PL18110412]

     5     1
    GDAS    18    11     1     0     0
    GDAS    18    11     8     0     0
    GDAS    18    11    15     0     0
    GDAS    18    11    22     0     0
    GDAS    18    11    29     0     0
     1 FORWARD  OMEGA   
    18    11     4    12   35.198  106.551   100.0
     1 PRESSURE
     1     1    18    11     4    12     0     0     0.0   35.198  106.551    100.0    845.2
     1     1    18    11     4    13     0     1     1.0   35.158  106.510     90.4    845.3
     1     1    18    11     4    14     0     2     2.0   35.115  106.473     81.6    845.6
     1     1    18    11     4    15     0     3     3.0   35.068  106.442     72.9    846.4
     1     1    18    11     4    16     0     2     4.0   35.021  106.408     63.0    847.3
     1     1    18    11     4    17     0     1     5.0   34.977  106.363     52.9    847.2
     1     1    18    11     4    18     0     0     6.0   34.937  106.304     43.5    845.7
     1     1    18    11     4    19     0     1     7.0   34.900  106.237     36.4    844.2
     1     1    18    11     4    20     0     2     8.0   34.865  106.172     32.1    842.6
     1     1    18    11     4    21     0     3     9.0   34.831  106.110     29.8    841.4
     1     1    18    11     4    22     0     2    10.0   34.798  106.050     28.0    839.5
     1     1    18    11     4    23     0     1    11.0   34.762  105.989     25.2    838.2
     1     1    18    11     5     0     0     0    12.0   34.720  105.933     20.7    837.7
     1     1    18    11     5     1     0     1    13.0   34.670  105.880     15.2    839.5
     1     1    18    11     5     2     0     2    14.0   34.613  105.825     10.6    841.0
     1     1    18    11     5     3     0     3    15.0   34.547  105.765      6.6    841.4
     1     1    18    11     5     4     0     2    16.0   34.476  105.696      2.6    840.0
     1     1    18    11     5     5     0     1    17.0   34.398  105.616      0.0    838.2
     1     1    18    11     5     6     0     0    18.0   34.313  105.526      0.0    836.0
     1     1    18    11     5     7     0     1    19.0   34.222  105.430      0.0    833.9
     1     1    18    11     5     8     0     2    20.0   34.128  105.335      0.0    831.6
     1     1    18    11     5     9     0     3    21.0   34.031  105.238      0.0    829.0
     1     1    18    11     5    10     0     2    22.0   33.930  105.154      0.0    827.5
     1     1    18    11     5    11     0     1    23.0   33.827  105.097      0.0    827.4
     1     1    18    11     5    12     0     0    24.0   33.724  105.065      0.0    828.3
     1     1    18    11     5    13     0     1    25.0   33.627  105.042      0.0    829.5
     1     1    18    11     5    14     0     2    26.0   33.541  105.013      0.0    830.0
     1     1    18    11     5    15     0     3    27.0   33.464  104.980      0.0    828.4
     1     1    18    11     5    16     0     2    28.0   33.391  104.952      0.0    825.8
     1     1    18    11     5    17     0     1    29.0   33.318  104.937      0.0    824.8
     1     1    18    11     5    18     0     0    30.0   33.243  104.937      0.0    825.8
     1     1    18    11     5    19     0     1    31.0   33.164  104.947      0.0    828.5
     1     1    18    11     5    20     0     2    32.0   33.081  104.960      0.0    832.1
     1     1    18    11     5    21     0     3    33.0   32.993  104.977      0.0    837.2
     1     1    18    11     5    22     0     2    34.0   32.906  104.994      0.0    847.6
     1     1    18    11     5    23     0     1    35.0   32.825  105.003      0.0    855.8
     1     1    18    11     6     0     0     0    36.0   32.753  105.009      0.0    862.3
     1     1    18    11     6     1     0     1    37.0   32.686  105.008      0.0    867.9
     1     1    18    11     6     2     0     2    38.0   32.623  104.998      0.0    872.4
     1     1    18    11     6     3     0     3    39.0   32.566  104.978      0.0    873.9
     1     1    18    11     6     4     0     2    40.0   32.516  104.942      1.3    871.8
     1     1    18    11     6     5     0     1    41.0   32.470  104.884      3.3    866.0
     1     1    18    11     6     6     0     0    42.0   32.430  104.806      6.2    856.4
     1     1    18    11     6     7     0     1    43.0   32.402  104.715     11.3    844.0
     1     1    18    11     6     8     0     2    44.0   32.388  104.624     26.7    828.9
     1     1    18    11     6     9     0     3    45.0   32.385  104.529     76.2    810.6
     1     1    18    11     6    10     0     2    46.0   32.385  104.432    226.1    784.2
     1     1    18    11     6    11     0     1    47.0   32.379  104.342    475.5    744.1
     1     1    18    11     6    12     0     0    48.0   32.362  104.270    727.5    710.1
     1     1    18    11     6    13     0     1    49.0   32.339  104.220    939.4    684.3
     1     1    18    11     6    14     0     2    50.0   32.319  104.183   1100.8    667.8
     1     1    18    11     6    15     0     3    51.0   32.305  104.150   1226.2    654.6
     1     1    18    11     6    16     0     2    52.0   32.300  104.120   1336.3    643.0
     1     1    18    11     6    17     0     1    53.0   32.306  104.101   1447.6    630.8
     1     1    18    11     6    18     0     0    54.0   32.327  104.093   1569.9    618.1
     1     1    18    11     6    19     0     1    55.0   32.352  104.107   1694.3    606.3
     1     1    18    11     6    20     0     2    56.0   32.359  104.153   1798.5    602.9
     1     1    18    11     6    21     0     3    57.0   32.338  104.221   1878.7    607.0
     1     1    18    11     6    22     0     2    58.0   32.295  104.301   1954.2    616.9
     1     1    18    11     6    23     0     1    59.0   32.234  104.388   2045.2    625.5
     1     1    18    11     7     0     0     0    60.0   32.149  104.481   2135.0    635.9
     1     1    18    11     7     1     0     1    61.0   32.032  104.572   2202.0    649.9
     1     1    18    11     7     2     0     2    62.0   31.884  104.646   2245.0    667.1
     1     1    18    11     7     3     0     3    63.0   31.716  104.700   2274.6    682.2
     1     1    18    11     7     4     0     2    64.0   31.525  104.742   2267.2    696.1
     1     1    18    11     7     5     0     1    65.0   31.300  104.754   2217.3    717.3
     1     1    18    11     7     6     0     0    66.0   31.041  104.713   2167.5    739.5
     1     1    18    11     7     7     0     1    67.0   30.789  104.643   2114.8    746.0
     1     1    18    11     7     8     0     2    68.0   30.560  104.574   2041.8    752.3
     1     1    18    11     7     9     0     3    69.0   30.341  104.499   1938.0    762.3
     1     1    18    11     7    10     0     2    70.0   30.142  104.398   1811.9    776.5
     1     1    18    11     7    11     0     1    71.0   29.987  104.268   1687.7    789.8
     1     1    18    11     7    12     0     0    72.0   29.893  104.121   1576.0    800.2
     1     1    18    11     7    13     0     1    73.0   29.873  103.983   1473.7    807.8
     1     1    18    11     7    14     0     2    74.0   29.917  103.878   1369.2    812.0
     1     1    18    11     7    15     0     3    75.0   30.011  103.815   1266.0    820.9
     1     1    18    11     7    16     0     2    76.0   30.133  103.794   1156.0    823.5
     1     1    18    11     7    17     0     1    77.0   30.267  103.820   1049.1    829.4
     1     1    18    11     7    18     0     0    78.0   30.422  103.888    959.2    840.1
     1     1    18    11     7    19     0     1    79.0   30.611  103.991    894.1    859.4
     1     1    18    11     7    20     0     2    80.0   30.820  104.121    840.7    865.5
     1     1    18    11     7    21     0     3    81.0   31.025  104.262    802.9    867.0
     1     1    18    11     7    22     0     2    82.0   31.205  104.388    801.9    850.7
     1     1    18    11     7    23     0     1    83.0   31.362  104.497    857.7    832.8
     1     1    18    11     8     0     0     0    84.0   31.517  104.609    962.9    814.2
     1     1    18    11     8     1     0     1    85.0   31.679  104.749   1115.8    797.9
     1     1    18    11     8     2     0     2    86.0   31.864  104.949   1311.7    787.0
     1     1    18    11     8     3     0     3    87.0   32.084  105.240   1496.4    763.6
     1     1    18    11     8     4     0     2    88.0   32.300  105.598   1611.5    746.6
     1     1    18    11     8     5     0     1    89.0   32.502  105.986   1704.8    747.2
     1     1    18    11     8     6     0     0    90.0   32.679  106.391   1820.4    742.1
     1     1    18    11     8     7     0     1    91.0   32.809  106.782   1950.5    738.1
     1     1    18    11     8     8     0     2    92.0   32.906  107.147   2044.4    731.9
     1     1    18    11     8     9     0     3    93.0   32.978  107.506   2068.2    723.9
     1     1    18    11     8    10     0     2    94.0   33.033  107.879   2054.9    720.2
     1     1    18    11     8    11     0     1    95.0   33.076  108.275   2046.3    714.5
     1     1    18    11     8    12     0     0    96.0   33.107  108.691   2041.1    709.1
     1     1    18    11     8    13     0     1    97.0   33.131  109.130   2018.7    710.5
     1     1    18    11     8    14     0     2    98.0   33.150  109.575   1989.1    724.2
     1     1    18    11     8    15     0     3    99.0   33.161  110.026   1950.9    736.6
     1     1    18    11     8    16     0     2   100.0   33.176  110.470   1906.9    748.2
     1     1    18    11     8    17     0     1   101.0   33.202  110.884   1882.0    756.9
     1     1    18    11     8    18     0     0   102.0   33.242  111.271   1882.6    764.1
     1     1    18    11     8    19     0     1   103.0   33.293  111.623   1881.6    769.6
     1     1    18    11     8    20     0     2   104.0   33.354  111.929   1855.2    776.8
     1     1    18    11     8    21     0     3   105.0   33.427  112.190   1808.5    785.4
     1     1    18    11     8    22     0     2   106.0   33.503  112.418   1760.8    794.6
     1     1    18    11     8    23     0     1   107.0   33.572  112.639   1732.2    803.0
     1     1    18    11     9     0     0     0   108.0   33.636  112.880   1735.1    810.5
     1     1    18    11     9     1     0     1   109.0   33.700  113.130   1760.0    812.1
     1     1    18    11     9     2     0     2   110.0   33.770  113.365   1785.7    810.9
     1     1    18    11     9     3     0     3   111.0   33.857  113.603   1807.7    810.9
     1     1    18    11     9     4     0     2   112.0   33.966  113.867   1820.2    811.4
     1     1    18    11     9     5     0     1   113.0   34.080  114.156   1820.9    812.7
     1     1    18    11     9     6     0     0   114.0   34.185  114.450   1819.9    812.8
     1     1    18    11     9     7     0     1   115.0   34.292  114.739   1824.4    812.8
     1     1    18    11     9     8     0     2   116.0   34.400  115.016   1835.0    812.1
     1     1    18    11     9     9     0     3   117.0   34.495  115.278   1848.5    811.2
     1     1    18    11     9    10     0     2   118.0   34.574  115.519   1861.7    810.5
     1     1    18    11     9    11     0     1   119.0   34.639  115.737   1873.9    809.9
     1     1    18    11     9    12     0     0   120.0   34.687  115.931   1886.9    809.1
