# Supplementary material for: Migration of wheat stripe rust from the primary oversummering region to neighboring regions in China
Source: Commun Biol. 2025 Mar 3;8:350. doi: 10.1038/s42003-025-07789-3 (PMC11876435; doi:10.1038/s42003-025-07789-3)
Supplement: Supplementary file 4 — Supplementary Data 2 [file 42003_2025_7789_MOESM4_ESM.zip › Eastern_Liupan_Mountain/Autumn/PL18110418]

     5     1
    GDAS    18    11     1     0     0
    GDAS    18    11     8     0     0
    GDAS    18    11    15     0     0
    GDAS    18    11    22     0     0
    GDAS    18    11    29     0     0
     1 FORWARD  OMEGA   
    18    11     4    18   35.198  106.551   100.0
     1 PRESSURE
     1     1    18    11     4    18     0     0     0.0   35.198  106.551    100.0    845.8
     1     1    18    11     4    19     0     1     1.0   35.128  106.494     77.0    848.0
     1     1    18    11     4    20     0     2     2.0   35.065  106.435     61.9    848.6
     1     1    18    11     4    21     0     3     3.0   35.008  106.377     51.7    848.7
     1     1    18    11     4    22     0     2     4.0   34.953  106.319     43.2    846.4
     1     1    18    11     4    23     0     1     5.0   34.898  106.262     34.6    844.6
     1     1    18    11     5     0     0     0     6.0   34.842  106.206     26.3    843.3
     1     1    18    11     5     1     0     1     7.0   34.785  106.146     19.3    844.1
     1     1    18    11     5     2     0     2     8.0   34.727  106.081     13.8    845.1
     1     1    18    11     5     3     0     3     9.0   34.668  106.009      9.6    846.5
     1     1    18    11     5     4     0     2    10.0   34.605  105.928      5.7    844.7
     1     1    18    11     5     5     0     1    11.0   34.536  105.836      1.4    842.7
     1     1    18    11     5     6     0     0    12.0   34.460  105.735      0.0    840.5
     1     1    18    11     5     7     0     1    13.0   34.377  105.632      0.0    838.7
     1     1    18    11     5     8     0     2    14.0   34.291  105.531      0.0    836.8
     1     1    18    11     5     9     0     3    15.0   34.201  105.433      0.0    834.6
     1     1    18    11     5    10     0     2    16.0   34.107  105.349      0.0    832.9
     1     1    18    11     5    11     0     1    17.0   34.009  105.292      0.0    832.0
     1     1    18    11     5    12     0     0    18.0   33.907  105.260      0.0    833.5
     1     1    18    11     5    13     0     1    19.0   33.810  105.238      0.0    835.3
     1     1    18    11     5    14     0     2    20.0   33.723  105.209      0.0    836.4
     1     1    18    11     5    15     0     3    21.0   33.645  105.174      0.0    836.8
     1     1    18    11     5    16     0     2    22.0   33.572  105.140      0.0    836.7
     1     1    18    11     5    17     0     1    23.0   33.502  105.118      0.0    837.1
     1     1    18    11     5    18     0     0    24.0   33.431  105.109      0.0    838.1
     1     1    18    11     5    19     0     1    25.0   33.361  105.107      0.0    839.7
     1     1    18    11     5    20     0     2    26.0   33.288  105.106      0.0    841.5
     1     1    18    11     5    21     0     3    27.0   33.214  105.109      0.0    843.5
     1     1    18    11     5    22     0     2    28.0   33.137  105.112      0.0    845.6
     1     1    18    11     5    23     0     1    29.0   33.060  105.114      0.0    847.6
     1     1    18    11     6     0     0     0    30.0   32.982  105.113      0.0    850.4
     1     1    18    11     6     1     0     1    31.0   32.905  105.107      0.0    856.1
     1     1    18    11     6     2     0     2    32.0   32.827  105.093      0.0    861.3
     1     1    18    11     6     3     0     3    33.0   32.752  105.071      0.0    866.0
     1     1    18    11     6     4     0     2    34.0   32.681  105.037      0.0    869.1
     1     1    18    11     6     5     0     1    35.0   32.615  104.986      0.0    869.7
     1     1    18    11     6     6     0     0    36.0   32.557  104.915      0.0    862.4
     1     1    18    11     6     7     0     1    37.0   32.513  104.832      1.8    852.3
     1     1    18    11     6     8     0     2    38.0   32.487  104.746      6.6    840.5
     1     1    18    11     6     9     0     3    39.0   32.474  104.659     16.6    826.7
     1     1    18    11     6    10     0     2    40.0   32.468  104.576     47.0    812.2
     1     1    18    11     6    11     0     1    41.0   32.460  104.500    129.8    795.2
     1     1    18    11     6    12     0     0    42.0   32.444  104.427    310.8    768.7
     1     1    18    11     6    13     0     1    43.0   32.419  104.360    518.4    737.1
     1     1    18    11     6    14     0     2    44.0   32.390  104.300    698.7    713.5
     1     1    18    11     6    15     0     3    45.0   32.362  104.246    842.6    695.4
     1     1    18    11     6    16     0     2    46.0   32.334  104.200    959.5    682.0
     1     1    18    11     6    17     0     1    47.0   32.307  104.164   1061.6    671.2
     1     1    18    11     6    18     0     0    48.0   32.283  104.135   1155.5    661.6
     1     1    18    11     6    19     0     1    49.0   32.266  104.119   1237.7    653.2
     1     1    18    11     6    20     0     2    50.0   32.248  104.119   1294.2    649.8
     1     1    18    11     6    21     0     3    51.0   32.223  104.134   1318.1    651.9
     1     1    18    11     6    22     0     2    52.0   32.186  104.160   1341.7    660.0
     1     1    18    11     6    23     0     1    53.0   32.133  104.195   1396.0    665.0
     1     1    18    11     7     0     0     0    54.0   32.061  104.240   1472.2    670.6
     1     1    18    11     7     1     0     1    55.0   31.967  104.290   1549.7    678.8
     1     1    18    11     7     2     0     2    56.0   31.856  104.334   1619.9    691.2
     1     1    18    11     7     3     0     3    57.0   31.732  104.365   1685.5    702.5
     1     1    18    11     7     4     0     2    58.0   31.594  104.390   1720.3    713.8
     1     1    18    11     7     5     0     1    59.0   31.439  104.399   1712.9    732.5
     1     1    18    11     7     6     0     0    60.0   31.278  104.372   1691.8    751.4
     1     1    18    11     7     7     0     1    61.0   31.132  104.297   1670.6    767.1
     1     1    18    11     7     8     0     2    62.0   31.024  104.175   1631.8    780.0
     1     1    18    11     7     9     0     3    63.0   30.956  104.015   1538.4    788.6
     1     1    18    11     7    10     0     2    64.0   30.914  103.891   1346.3    779.4
     1     1    18    11     7    11     0     1    65.0   30.914  103.851   1151.7    792.9
     1     1    18    11     7    12     0     0    66.0   30.972  103.884    984.3    817.2
     1     1    18    11     7    13     0     1    67.0   31.083  103.976    824.4    844.6
     1     1    18    11     7    14     0     2    68.0   31.214  104.127    678.7    852.7
     1     1    18    11     7    15     0     3    69.0   31.331  104.318    585.5    855.9
     1     1    18    11     7    16     0     2    70.0   31.434  104.510    544.4    860.2
     1     1    18    11     7    17     0     1    71.0   31.527  104.685    546.0    863.3
     1     1    18    11     7    18     0     0    72.0   31.618  104.844    581.3    866.2
     1     1    18    11     7    19     0     1    73.0   31.722  104.985    668.2    866.9
     1     1    18    11     7    20     0     2    74.0   31.849  105.128    823.1    847.4
     1     1    18    11     7    21     0     3    75.0   32.001  105.312   1043.7    819.8
     1     1    18    11     7    22     0     2    76.0   32.171  105.559   1255.5    787.0
     1     1    18    11     7    23     0     1    77.0   32.349  105.864   1415.6    773.7
     1     1    18    11     8     0     0     0    78.0   32.527  106.249   1547.2    765.0
     1     1    18    11     8     1     0     1    79.0   32.672  106.684   1667.2    762.3
     1     1    18    11     8     2     0     2    80.0   32.781  107.137   1769.2    758.4
     1     1    18    11     8     3     0     3    81.0   32.857  107.603   1795.0    745.3
     1     1    18    11     8     4     0     2    82.0   32.908  108.080   1735.6    744.1
     1     1    18    11     8     5     0     1    83.0   32.928  108.542   1641.2    746.9
     1     1    18    11     8     6     0     0    84.0   32.912  108.999   1524.7    746.1
     1     1    18    11     8     7     0     1    85.0   32.892  109.428   1421.5    772.4
     1     1    18    11     8     8     0     2    86.0   32.899  109.813   1353.8    792.4
     1     1    18    11     8     9     0     3    87.0   32.926  110.171   1326.2    804.6
     1     1    18    11     8    10     0     2    88.0   32.963  110.516   1335.3    809.2
     1     1    18    11     8    11     0     1    89.0   33.006  110.856   1362.4    811.3
     1     1    18    11     8    12     0     0    90.0   33.047  111.187   1370.3    815.0
     1     1    18    11     8    13     0     1    91.0   33.083  111.496   1351.4    826.3
     1     1    18    11     8    14     0     2    92.0   33.120  111.784   1320.3    837.7
     1     1    18    11     8    15     0     3    93.0   33.166  112.050   1290.0    846.5
     1     1    18    11     8    16     0     2    94.0   33.225  112.292   1259.4    850.4
     1     1    18    11     8    17     0     1    95.0   33.300  112.510   1228.4    855.7
     1     1    18    11     8    18     0     0    96.0   33.400  112.699   1205.0    860.9
     1     1    18    11     8    19     0     1    97.0   33.520  112.854   1193.1    864.8
     1     1    18    11     8    20     0     2    98.0   33.654  112.983   1196.5    868.5
     1     1    18    11     8    21     0     3    99.0   33.799  113.097   1213.1    867.0
     1     1    18    11     8    22     0     2   100.0   33.933  113.223   1238.3    865.0
     1     1    18    11     8    23     0     1   101.0   34.051  113.390   1262.5    863.3
     1     1    18    11     9     0     0     0   102.0   34.180  113.613   1279.6    863.8
     1     1    18    11     9     1     0     1   103.0   34.330  113.857   1290.3    864.7
     1     1    18    11     9     2     0     2   104.0   34.479  114.079   1303.1    864.8
     1     1    18    11     9     3     0     3   105.0   34.608  114.281   1323.8    862.8
     1     1    18    11     9     4     0     2   106.0   34.718  114.464   1350.9    859.8
     1     1    18    11     9     5     0     1   107.0   34.815  114.632   1383.2    856.4
     1     1    18    11     9     6     0     0   108.0   34.903  114.790   1419.4    852.7
     1     1    18    11     9     7     0     1   109.0   34.981  114.937   1449.1    849.4
     1     1    18    11     9     8     0     2   110.0   35.040  115.066   1463.0    848.3
     1     1    18    11     9     9     0     3   111.0   35.076  115.179   1461.4    848.8
     1     1    18    11     9    10     0     2   112.0   35.093  115.272   1452.8    851.0
     1     1    18    11     9    11     0     1   113.0   35.091  115.338   1444.3    852.3
     1     1    18    11     9    12     0     0   114.0   35.069  115.375   1435.1    853.6
     1     1    18    11     9    13     0     1   115.0   35.041  115.383   1428.6    854.9
     1     1    18    11     9    14     0     2   116.0   35.020  115.363   1427.8    855.2
     1     1    18    11     9    15     0     3   117.0   35.003  115.311   1431.8    855.0
     1     1    18    11     9    16     0     2   118.0   34.993  115.235   1439.4    854.2
     1     1    18    11     9    17     0     1   119.0   34.997  115.148   1450.9    853.1
     1     1    18    11     9    18     0     0   120.0   35.017  115.045   1467.3    851.6
