# Supplementary material for: Migration of wheat stripe rust from the primary oversummering region to neighboring regions in China
Source: Commun Biol. 2025 Mar 3;8:350. doi: 10.1038/s42003-025-07789-3 (PMC11876435; doi:10.1038/s42003-025-07789-3)
Supplement: Supplementary file 4 — Supplementary Data 2 [file 42003_2025_7789_MOESM4_ESM.zip › Eastern_Liupan_Mountain/Autumn/PL18110500]

     5     1
    GDAS    18    11     1     0     0
    GDAS    18    11     8     0     0
    GDAS    18    11    15     0     0
    GDAS    18    11    22     0     0
    GDAS    18    11    29     0     0
     1 FORWARD  OMEGA   
    18    11     5     0   35.198  106.551   100.0
     1 PRESSURE
     1     1    18    11     5     0     0     0     0.0   35.198  106.551    100.0    845.6
     1     1    18    11     5     1     0     1     1.0   35.109  106.502     72.7    849.7
     1     1    18    11     5     2     0     2     2.0   35.024  106.448     53.3    852.3
     1     1    18    11     5     3     0     3     3.0   34.942  106.388     38.8    852.0
     1     1    18    11     5     4     0     2     4.0   34.862  106.315     27.1    849.4
     1     1    18    11     5     5     0     1     5.0   34.785  106.221     17.8    847.1
     1     1    18    11     5     6     0     0     6.0   34.713  106.105     11.5    845.0
     1     1    18    11     5     7     0     1     7.0   34.643  105.977      6.2    843.7
     1     1    18    11     5     8     0     2     8.0   34.571  105.852      1.6    841.9
     1     1    18    11     5     9     0     3     9.0   34.494  105.734      0.0    840.0
     1     1    18    11     5    10     0     2    10.0   34.414  105.641      0.0    838.9
     1     1    18    11     5    11     0     1    11.0   34.332  105.586      0.0    838.9
     1     1    18    11     5    12     0     0    12.0   34.247  105.565      0.0    840.0
     1     1    18    11     5    13     0     1    13.0   34.161  105.554      0.0    841.4
     1     1    18    11     5    14     0     2    14.0   34.077  105.531      0.0    842.1
     1     1    18    11     5    15     0     3    15.0   33.997  105.496      0.0    842.3
     1     1    18    11     5    16     0     2    16.0   33.921  105.458      0.0    843.0
     1     1    18    11     5    17     0     1    17.0   33.850  105.428      0.0    843.9
     1     1    18    11     5    18     0     0    18.0   33.782  105.408      0.0    845.0
     1     1    18    11     5    19     0     1    19.0   33.718  105.392      0.0    846.3
     1     1    18    11     5    20     0     2    20.0   33.659  105.375      0.0    847.4
     1     1    18    11     5    21     0     3    21.0   33.603  105.358      0.0    848.3
     1     1    18    11     5    22     0     2    22.0   33.550  105.340      0.0    849.0
     1     1    18    11     5    23     0     1    23.0   33.497  105.322      0.0    849.6
     1     1    18    11     6     0     0     0    24.0   33.446  105.304      0.0    850.1
     1     1    18    11     6     1     0     1    25.0   33.389  105.280      0.0    850.2
     1     1    18    11     6     2     0     2    26.0   33.320  105.249      0.0    850.1
     1     1    18    11     6     3     0     3    27.0   33.240  105.211      0.0    849.8
     1     1    18    11     6     4     0     2    28.0   33.151  105.169      0.0    848.3
     1     1    18    11     6     5     0     1    29.0   33.056  105.123      0.0    846.4
     1     1    18    11     6     6     0     0    30.0   32.959  105.072      0.0    846.3
     1     1    18    11     6     7     0     1    31.0   32.873  105.014      0.0    849.4
     1     1    18    11     6     8     0     2    32.0   32.809  104.952      0.0    845.5
     1     1    18    11     6     9     0     3    33.0   32.767  104.886      0.0    837.6
     1     1    18    11     6    10     0     2    34.0   32.735  104.823      2.5    830.4
     1     1    18    11     6    11     0     1    35.0   32.705  104.772      6.2    825.2
     1     1    18    11     6    12     0     0    36.0   32.675  104.733     11.0    821.8
     1     1    18    11     6    13     0     1    37.0   32.647  104.699     22.2    818.5
     1     1    18    11     6    14     0     2    38.0   32.619  104.664     50.2    813.4
     1     1    18    11     6    15     0     3    39.0   32.591  104.627     99.6    805.4
     1     1    18    11     6    16     0     2    40.0   32.559  104.594    164.3    795.5
     1     1    18    11     6    17     0     1    41.0   32.520  104.568    230.1    788.2
     1     1    18    11     6    18     0     0    42.0   32.471  104.549    285.6    783.6
     1     1    18    11     6    19     0     1    43.0   32.416  104.535    325.4    782.6
     1     1    18    11     6    20     0     2    44.0   32.359  104.522    351.7    783.5
     1     1    18    11     6    21     0     3    45.0   32.300  104.511    366.2    786.0
     1     1    18    11     6    22     0     2    46.0   32.236  104.497    380.9    789.9
     1     1    18    11     6    23     0     1    47.0   32.165  104.475    406.2    791.4
     1     1    18    11     7     0     0     0    48.0   32.087  104.447    439.6    791.4
     1     1    18    11     7     1     0     1    49.0   32.013  104.410    498.2    789.5
     1     1    18    11     7     2     0     2    50.0   31.950  104.369    597.1    781.6
     1     1    18    11     7     3     0     3    51.0   31.898  104.328    727.8    769.6
     1     1    18    11     7     4     0     2    52.0   31.844  104.300    866.1    757.9
     1     1    18    11     7     5     0     1    53.0   31.777  104.292    985.4    753.0
     1     1    18    11     7     6     0     0    54.0   31.695  104.298   1078.4    754.9
     1     1    18    11     7     7     0     1    55.0   31.609  104.309   1149.2    760.0
     1     1    18    11     7     8     0     2    56.0   31.528  104.320   1201.8    765.5
     1     1    18    11     7     9     0     3    57.0   31.456  104.325   1234.6    771.3
     1     1    18    11     7    10     0     2    58.0   31.401  104.337   1244.5    777.7
     1     1    18    11     7    11     0     1    59.0   31.369  104.376   1240.0    785.1
     1     1    18    11     7    12     0     0    60.0   31.362  104.448   1236.5    791.3
     1     1    18    11     7    13     0     1    61.0   31.378  104.542   1240.4    794.7
     1     1    18    11     7    14     0     2    62.0   31.417  104.642   1247.3    796.7
     1     1    18    11     7    15     0     3    63.0   31.482  104.747   1257.2    797.8
     1     1    18    11     7    16     0     2    64.0   31.567  104.865   1291.2    799.4
     1     1    18    11     7    17     0     1    65.0   31.672  105.014   1369.6    797.9
     1     1    18    11     7    18     0     0    66.0   31.788  105.216   1472.4    783.8
     1     1    18    11     7    19     0     1    67.0   31.905  105.475   1587.7    770.4
     1     1    18    11     7    20     0     2    68.0   32.030  105.806   1705.0    757.4
     1     1    18    11     7    21     0     3    69.0   32.154  106.217   1808.7    746.7
     1     1    18    11     7    22     0     2    70.0   32.237  106.674   1892.4    738.7
     1     1    18    11     7    23     0     1    71.0   32.264  107.163   1953.5    731.9
     1     1    18    11     8     0     0     0    72.0   32.239  107.679   1979.1    719.6
     1     1    18    11     8     1     0     1    73.0   32.164  108.197   1976.2    702.4
     1     1    18    11     8     2     0     2    74.0   32.020  108.716   1945.0    666.0
     1     1    18    11     8     3     0     3    75.0   31.825  109.232   1940.1    677.4
     1     1    18    11     8     4     0     2    76.0   31.653  109.714   1919.2    713.9
     1     1    18    11     8     5     0     1    77.0   31.526  110.155   1838.9    734.8
     1     1    18    11     8     6     0     0    78.0   31.440  110.564   1728.4    750.5
     1     1    18    11     8     7     0     1    79.0   31.384  110.945   1611.8    763.8
     1     1    18    11     8     8     0     2    80.0   31.355  111.274   1507.0    793.2
     1     1    18    11     8     9     0     3    81.0   31.357  111.542   1423.6    819.1
     1     1    18    11     8    10     0     2    82.0   31.386  111.752   1364.0    838.8
     1     1    18    11     8    11     0     1    83.0   31.437  111.912   1326.1    853.0
     1     1    18    11     8    12     0     0    84.0   31.510  112.033   1304.6    860.6
     1     1    18    11     8    13     0     1    85.0   31.600  112.136   1288.8    860.8
     1     1    18    11     8    14     0     2    86.0   31.705  112.240   1273.3    862.4
     1     1    18    11     8    15     0     3    87.0   31.827  112.340   1263.7    863.4
     1     1    18    11     8    16     0     2    88.0   31.961  112.432   1263.3    863.1
     1     1    18    11     8    17     0     1    89.0   32.101  112.532   1266.5    861.6
     1     1    18    11     8    18     0     0    90.0   32.255  112.661   1264.6    861.0
     1     1    18    11     8    19     0     1    91.0   32.422  112.832   1254.4    862.2
     1     1    18    11     8    20     0     2    92.0   32.604  113.039   1233.2    865.0
     1     1    18    11     8    21     0     3    93.0   32.786  113.254   1200.2    869.8
     1     1    18    11     8    22     0     2    94.0   32.959  113.477   1165.9    876.1
     1     1    18    11     8    23     0     1    95.0   33.133  113.719   1142.0    880.2
     1     1    18    11     9     0     0     0    96.0   33.331  113.984   1127.5    882.9
     1     1    18    11     9     1     0     1    97.0   33.548  114.268   1115.1    885.7
     1     1    18    11     9     2     0     2    98.0   33.768  114.553   1102.6    887.8
     1     1    18    11     9     3     0     3    99.0   34.007  114.839   1087.6    889.3
     1     1    18    11     9     4     0     2   100.0   34.244  115.110   1081.2    891.1
     1     1    18    11     9     5     0     1   101.0   34.454  115.361   1094.6    889.8
     1     1    18    11     9     6     0     0   102.0   34.650  115.612   1128.5    886.0
     1     1    18    11     9     7     0     1   103.0   34.842  115.877   1174.3    880.3
     1     1    18    11     9     8     0     2   104.0   35.021  116.145   1218.2    874.7
     1     1    18    11     9     9     0     3   105.0   35.168  116.396   1249.3    870.8
     1     1    18    11     9    10     0     2   106.0   35.276  116.618   1266.3    869.3
     1     1    18    11     9    11     0     1   107.0   35.352  116.811   1274.0    868.2
     1     1    18    11     9    12     0     0   108.0   35.398  116.975   1274.8    867.8
     1     1    18    11     9    13     0     1   109.0   35.430  117.113   1272.8    866.5
     1     1    18    11     9    14     0     2   110.0   35.457  117.224   1272.2    864.7
     1     1    18    11     9    15     0     3   111.0   35.482  117.308   1273.0    863.0
     1     1    18    11     9    16     0     2   112.0   35.508  117.368   1277.3    861.4
     1     1    18    11     9    17     0     1   113.0   35.541  117.414   1287.4    859.0
     1     1    18    11     9    18     0     0   114.0   35.579  117.444   1302.5    856.3
     1     1    18    11     9    19     0     1   115.0   35.621  117.462   1319.8    853.2
     1     1    18    11     9    20     0     2   116.0   35.665  117.471   1336.9    850.6
     1     1    18    11     9    21     0     3   117.0   35.710  117.471   1353.4    848.2
     1     1    18    11     9    22     0     2   118.0   35.755  117.459   1367.9    846.4
     1     1    18    11     9    23     0     1   119.0   35.796  117.431   1378.8    845.5
     1     1    18    11    10     0     0     0   120.0   35.835  117.385   1385.5    845.7
