# Supplementary material for: Migration of wheat stripe rust from the primary oversummering region to neighboring regions in China
Source: Commun Biol. 2025 Mar 3;8:350. doi: 10.1038/s42003-025-07789-3 (PMC11876435; doi:10.1038/s42003-025-07789-3)
Supplement: Supplementary file 4 — Supplementary Data 2 [file 42003_2025_7789_MOESM4_ESM.zip › Eastern_Liupan_Mountain/Autumn/PL18110506]

     5     1
    GDAS    18    11     1     0     0
    GDAS    18    11     8     0     0
    GDAS    18    11    15     0     0
    GDAS    18    11    22     0     0
    GDAS    18    11    29     0     0
     1 FORWARD  OMEGA   
    18    11     5     6   35.198  106.551   100.0
     1 PRESSURE
     1     1    18    11     5     6     0     0     0.0   35.198  106.551    100.0    845.4
     1     1    18    11     5     7     0     1     1.0   35.099  106.423     85.0    843.3
     1     1    18    11     5     8     0     2     2.0   35.015  106.283     70.4    840.8
     1     1    18    11     5     9     0     3     3.0   34.939  106.130     57.5    837.0
     1     1    18    11     5    10     0     2     4.0   34.868  105.996     47.8    834.7
     1     1    18    11     5    11     0     1     5.0   34.799  105.913     40.8    835.1
     1     1    18    11     5    12     0     0     6.0   34.730  105.881     33.5    836.9
     1     1    18    11     5    13     0     1     7.0   34.662  105.870     24.1    839.4
     1     1    18    11     5    14     0     2     8.0   34.599  105.853     15.0    842.1
     1     1    18    11     5    15     0     3     9.0   34.539  105.828      8.0    843.9
     1     1    18    11     5    16     0     2    10.0   34.478  105.803      2.6    844.5
     1     1    18    11     5    17     0     1    11.0   34.413  105.784      0.0    845.3
     1     1    18    11     5    18     0     0    12.0   34.345  105.770      0.0    846.4
     1     1    18    11     5    19     0     1    13.0   34.279  105.757      0.0    847.4
     1     1    18    11     5    20     0     2    14.0   34.221  105.740      0.0    848.1
     1     1    18    11     5    21     0     3    15.0   34.173  105.720      0.0    848.5
     1     1    18    11     5    22     0     2    16.0   34.129  105.699      0.0    848.6
     1     1    18    11     5    23     0     1    17.0   34.088  105.678      0.0    848.8
     1     1    18    11     6     0     0     0    18.0   34.050  105.657      0.0    848.8
     1     1    18    11     6     1     0     1    19.0   34.008  105.629      0.0    848.4
     1     1    18    11     6     2     0     2    20.0   33.958  105.586      0.0    848.2
     1     1    18    11     6     3     0     3    21.0   33.898  105.529      0.0    847.7
     1     1    18    11     6     4     0     2    22.0   33.832  105.460      0.0    846.1
     1     1    18    11     6     5     0     1    23.0   33.763  105.383      0.0    843.6
     1     1    18    11     6     6     0     0    24.0   33.693  105.298      0.0    840.4
     1     1    18    11     6     7     0     1    25.0   33.622  105.213      0.0    837.1
     1     1    18    11     6     8     0     2    26.0   33.557  105.135      0.0    833.9
     1     1    18    11     6     9     0     3    27.0   33.498  105.062      0.0    831.0
     1     1    18    11     6    10     0     2    28.0   33.443  105.003      0.0    828.8
     1     1    18    11     6    11     0     1    29.0   33.390  104.963      0.0    824.7
     1     1    18    11     6    12     0     0    30.0   33.338  104.941      0.0    822.7
     1     1    18    11     6    13     0     1    31.0   33.284  104.929      0.0    822.6
     1     1    18    11     6    14     0     2    32.0   33.227  104.920      0.0    823.0
     1     1    18    11     6    15     0     3    33.0   33.166  104.913      0.0    823.7
     1     1    18    11     6    16     0     2    34.0   33.100  104.910      0.0    823.4
     1     1    18    11     6    17     0     1    35.0   33.029  104.918      0.0    824.6
     1     1    18    11     6    18     0     0    36.0   32.953  104.935      0.0    831.1
     1     1    18    11     6    19     0     1    37.0   32.883  104.957      0.0    841.2
     1     1    18    11     6    20     0     2    38.0   32.821  104.981      0.0    850.4
     1     1    18    11     6    21     0     3    39.0   32.765  105.004      0.0    858.4
     1     1    18    11     6    22     0     2    40.0   32.708  105.022      0.0    864.6
     1     1    18    11     6    23     0     1    41.0   32.642  105.028      0.0    870.8
     1     1    18    11     7     0     0     0    42.0   32.569  105.022      0.0    877.2
     1     1    18    11     7     1     0     1    43.0   32.493  105.008      0.0    883.1
     1     1    18    11     7     2     0     2    44.0   32.422  104.987      1.3    887.1
     1     1    18    11     7     3     0     3    45.0   32.358  104.958      4.4    888.5
     1     1    18    11     7     4     0     2    46.0   32.305  104.919      8.5    886.4
     1     1    18    11     7     5     0     1    47.0   32.266  104.867     13.9    880.5
     1     1    18    11     7     6     0     0    48.0   32.241  104.804     23.7    871.5
     1     1    18    11     7     7     0     1    49.0   32.233  104.746     44.1    861.8
     1     1    18    11     7     8     0     2    50.0   32.240  104.709     84.0    851.8
     1     1    18    11     7     9     0     3    51.0   32.263  104.696    159.3    840.9
     1     1    18    11     7    10     0     2    52.0   32.293  104.717    269.0    829.4
     1     1    18    11     7    11     0     1    53.0   32.332  104.769    386.2    820.7
     1     1    18    11     7    12     0     0    54.0   32.388  104.838    508.1    814.8
     1     1    18    11     7    13     0     1    55.0   32.461  104.909    621.1    805.6
     1     1    18    11     7    14     0     2    56.0   32.541  104.971    696.9    800.6
     1     1    18    11     7    15     0     3    57.0   32.624  105.032    734.0    796.3
     1     1    18    11     7    16     0     2    58.0   32.708  105.103    759.1    792.6
     1     1    18    11     7    17     0     1    59.0   32.792  105.195    798.7    787.4
     1     1    18    11     7    18     0     0    60.0   32.883  105.309    858.6    782.1
     1     1    18    11     7    19     0     1    61.0   32.983  105.441    935.1    775.7
     1     1    18    11     7    20     0     2    62.0   33.095  105.589   1026.0    772.4
     1     1    18    11     7    21     0     3    63.0   33.220  105.770   1145.1    767.8
     1     1    18    11     7    22     0     2    64.0   33.351  106.011   1295.2    760.5
     1     1    18    11     7    23     0     1    65.0   33.451  106.334   1441.1    743.3
     1     1    18    11     8     0     0     0    66.0   33.496  106.727   1588.9    731.9
     1     1    18    11     8     1     0     1    67.0   33.496  107.154   1741.6    718.1
     1     1    18    11     8     2     0     2    68.0   33.473  107.589   1822.7    707.0
     1     1    18    11     8     3     0     3    69.0   33.458  108.010   1798.4    710.1
     1     1    18    11     8     4     0     2    70.0   33.449  108.412   1707.8    724.7
     1     1    18    11     8     5     0     1    71.0   33.425  108.800   1570.0    741.2
     1     1    18    11     8     6     0     0    72.0   33.388  109.165   1400.5    763.5
     1     1    18    11     8     7     0     1    73.0   33.361  109.492   1220.1    787.9
     1     1    18    11     8     8     0     2    74.0   33.363  109.774   1049.0    811.7
     1     1    18    11     8     9     0     3    75.0   33.387  110.017    904.7    830.3
     1     1    18    11     8    10     0     2    76.0   33.429  110.211    798.1    843.7
     1     1    18    11     8    11     0     1    77.0   33.485  110.352    724.4    850.7
     1     1    18    11     8    12     0     0    78.0   33.552  110.447    667.7    855.2
     1     1    18    11     8    13     0     1    79.0   33.632  110.517    604.4    858.6
     1     1    18    11     8    14     0     2    80.0   33.728  110.579    515.6    864.7
     1     1    18    11     8    15     0     3    81.0   33.834  110.633    400.0    874.5
     1     1    18    11     8    16     0     2    82.0   33.933  110.682    272.1    886.5
     1     1    18    11     8    17     0     1    83.0   34.008  110.725    159.3    898.5
     1     1    18    11     8    18     0     0    84.0   34.058  110.760     85.1    910.7
     1     1    18    11     8    19     0     1    85.0   34.093  110.788     42.3    916.2
     1     1    18    11     8    20     0     2    86.0   34.124  110.811     19.2    919.1
     1     1    18    11     8    21     0     3    87.0   34.153  110.831      4.4    920.5
     1     1    18    11     8    22     0     2    88.0   34.177  110.850      0.0    922.1
     1     1    18    11     8    23     0     1    89.0   34.191  110.872      0.0    923.2
     1     1    18    11     9     0     0     0    90.0   34.194  110.898      0.0    923.9
     1     1    18    11     9     1     0     1    91.0   34.185  110.924      0.0    924.0
     1     1    18    11     9     2     0     2    92.0   34.163  110.947      0.0    923.5
     1     1    18    11     9     3     0     3    93.0   34.126  110.965      0.0    922.2
     1     1    18    11     9     4     0     2    94.0   34.085  110.973      0.0    920.5
     1     1    18    11     9     5     0     1    95.0   34.060  110.965      0.0    919.4
     1     1    18    11     9     6     0     0    96.0   34.053  110.942      0.0    918.7
     1     1    18    11     9     7     0     1    97.0   34.060  110.910      0.0    918.3
     1     1    18    11     9     8     0     2    98.0   34.074  110.876      0.0    918.2
     1     1    18    11     9     9     0     3    99.0   34.095  110.839      0.0    918.4
     1     1    18    11     9    10     0     2   100.0   34.120  110.799      0.0    919.0
     1     1    18    11     9    11     0     1   101.0   34.144  110.756      0.0    919.6
     1     1    18    11     9    12     0     0   102.0   34.166  110.711      0.0    920.2
     1     1    18    11     9    13     0     1   103.0   34.185  110.661      0.0    920.5
     1     1    18    11     9    14     0     2   104.0   34.199  110.607      0.0    920.7
     1     1    18    11     9    15     0     3   105.0   34.208  110.549      0.0    920.7
     1     1    18    11     9    16     0     2   106.0   34.212  110.488      0.0    919.7
     1     1    18    11     9    17     0     1   107.0   34.215  110.427      0.0    918.6
     1     1    18    11     9    18     0     0   108.0   34.215  110.365      0.0    917.2
     1     1    18    11     9    19     0     1   109.0   34.214  110.303      0.0    916.7
     1     1    18    11     9    20     0     2   110.0   34.209  110.243      0.0    916.3
     1     1    18    11     9    21     0     3   111.0   34.203  110.187      0.0    916.0
     1     1    18    11     9    22     0     2   112.0   34.199  110.135      0.2    915.3
     1     1    18    11     9    23     0     1   113.0   34.201  110.091      4.3    914.8
     1     1    18    11    10     0     0     0   114.0   34.208  110.053     12.7    914.6
     1     1    18    11    10     1     0     1   115.0   34.222  110.009     27.5    912.5
     1     1    18    11    10     2     0     2   116.0   34.242  109.950     53.1    910.4
     1     1    18    11    10     3     0     3   117.0   34.264  109.879     93.8    906.1
     1     1    18    11    10     4     0     2   118.0   34.277  109.815    150.6    900.0
     1     1    18    11    10     5     0     1   119.0   34.277  109.777    220.8    891.7
     1     1    18    11    10     6     0     0   120.0   34.264  109.765    304.8    882.1
