# Supplementary material for: Migration of wheat stripe rust from the primary oversummering region to neighboring regions in China
Source: Commun Biol. 2025 Mar 3;8:350. doi: 10.1038/s42003-025-07789-3 (PMC11876435; doi:10.1038/s42003-025-07789-3)
Supplement: Supplementary file 4 — Supplementary Data 2 [file 42003_2025_7789_MOESM4_ESM.zip › Eastern_Liupan_Mountain/Autumn/PL18110512]

     5     1
    GDAS    18    11     1     0     0
    GDAS    18    11     8     0     0
    GDAS    18    11    15     0     0
    GDAS    18    11    22     0     0
    GDAS    18    11    29     0     0
     1 FORWARD  OMEGA   
    18    11     5    12   35.198  106.551   100.0
     1 PRESSURE
     1     1    18    11     5    12     0     0     0.0   35.198  106.551    100.0    846.6
     1     1    18    11     5    13     0     1     1.0   35.140  106.530     87.5    848.4
     1     1    18    11     5    14     0     2     2.0   35.082  106.522     71.5    851.7
     1     1    18    11     5    15     0     3     3.0   35.024  106.525     55.0    856.0
     1     1    18    11     5    16     0     2     4.0   34.960  106.534     39.2    858.6
     1     1    18    11     5    17     0     1     5.0   34.887  106.542     25.2    860.1
     1     1    18    11     5    18     0     0     6.0   34.808  106.546     15.0    861.5
     1     1    18    11     5    19     0     1     7.0   34.731  106.542      7.7    860.2
     1     1    18    11     5    20     0     2     8.0   34.660  106.531      2.5    858.4
     1     1    18    11     5    21     0     3     9.0   34.595  106.511      0.0    856.8
     1     1    18    11     5    22     0     2    10.0   34.538  106.487      0.0    855.9
     1     1    18    11     5    23     0     1    11.0   34.491  106.463      0.0    855.4
     1     1    18    11     6     0     0     0    12.0   34.450  106.438      0.0    855.0
     1     1    18    11     6     1     0     1    13.0   34.409  106.409      0.0    855.0
     1     1    18    11     6     2     0     2    14.0   34.357  106.371      0.0    855.2
     1     1    18    11     6     3     0     3    15.0   34.296  106.325      0.0    855.7
     1     1    18    11     6     4     0     2    16.0   34.228  106.270      0.0    856.0
     1     1    18    11     6     5     0     1    17.0   34.159  106.206      0.0    857.3
     1     1    18    11     6     6     0     0    18.0   34.089  106.129      0.0    859.7
     1     1    18    11     6     7     0     1    19.0   34.020  106.043      0.0    862.2
     1     1    18    11     6     8     0     2    20.0   33.957  105.953      0.0    862.5
     1     1    18    11     6     9     0     3    21.0   33.897  105.864      0.0    859.9
     1     1    18    11     6    10     0     2    22.0   33.841  105.786      0.0    859.8
     1     1    18    11     6    11     0     1    23.0   33.791  105.730      0.0    860.2
     1     1    18    11     6    12     0     0    24.0   33.745  105.694      0.0    861.1
     1     1    18    11     6    13     0     1    25.0   33.702  105.667      0.0    861.5
     1     1    18    11     6    14     0     2    26.0   33.660  105.640      0.0    861.8
     1     1    18    11     6    15     0     3    27.0   33.617  105.614      0.0    862.2
     1     1    18    11     6    16     0     2    28.0   33.574  105.592      0.0    862.5
     1     1    18    11     6    17     0     1    29.0   33.529  105.574      0.0    863.0
     1     1    18    11     6    18     0     0    30.0   33.482  105.563      0.0    863.8
     1     1    18    11     6    19     0     1    31.0   33.434  105.555      0.0    864.4
     1     1    18    11     6    20     0     2    32.0   33.386  105.550      0.0    865.0
     1     1    18    11     6    21     0     3    33.0   33.339  105.547      0.0    865.8
     1     1    18    11     6    22     0     2    34.0   33.286  105.544      0.0    867.8
     1     1    18    11     6    23     0     1    35.0   33.223  105.540      0.0    870.0
     1     1    18    11     7     0     0     0    36.0   33.147  105.533      0.0    872.4
     1     1    18    11     7     1     0     1    37.0   33.061  105.525      0.0    875.5
     1     1    18    11     7     2     0     2    38.0   32.965  105.519      0.0    879.6
     1     1    18    11     7     3     0     3    39.0   32.863  105.513      0.0    885.3
     1     1    18    11     7     4     0     2    40.0   32.762  105.503      0.0    889.7
     1     1    18    11     7     5     0     1    41.0   32.664  105.486      0.0    893.6
     1     1    18    11     7     6     0     0    42.0   32.573  105.461      0.0    897.0
     1     1    18    11     7     7     0     1    43.0   32.502  105.432      0.0    899.9
     1     1    18    11     7     8     0     2    44.0   32.460  105.407      0.0    901.5
     1     1    18    11     7     9     0     3    45.0   32.445  105.390      0.0    901.7
     1     1    18    11     7    10     0     2    46.0   32.449  105.382      8.1    901.3
     1     1    18    11     7    11     0     1    47.0   32.466  105.388     35.6    898.5
     1     1    18    11     7    12     0     0    48.0   32.503  105.406     96.3    891.4
     1     1    18    11     7    13     0     1    49.0   32.558  105.435    182.8    878.4
     1     1    18    11     7    14     0     2    50.0   32.623  105.477    276.1    867.0
     1     1    18    11     7    15     0     3    51.0   32.703  105.536    386.2    854.6
     1     1    18    11     7    16     0     2    52.0   32.799  105.611    521.6    838.9
     1     1    18    11     7    17     0     1    53.0   32.905  105.707    680.9    823.2
     1     1    18    11     7    18     0     0    54.0   33.027  105.836    866.7    807.6
     1     1    18    11     7    19     0     1    55.0   33.162  106.010   1073.4    790.6
     1     1    18    11     7    20     0     2    56.0   33.275  106.241   1264.7    769.1
     1     1    18    11     7    21     0     3    57.0   33.335  106.526   1428.8    756.0
     1     1    18    11     7    22     0     2    58.0   33.348  106.869   1577.1    746.3
     1     1    18    11     7    23     0     1    59.0   33.330  107.268   1694.5    736.0
     1     1    18    11     8     0     0     0    60.0   33.297  107.719   1744.9    728.6
     1     1    18    11     8     1     0     1    61.0   33.259  108.194   1702.5    731.6
     1     1    18    11     8     2     0     2    62.0   33.220  108.655   1580.8    745.2
     1     1    18    11     8     3     0     3    63.0   33.184  109.105   1412.8    764.7
     1     1    18    11     8     4     0     2    64.0   33.156  109.524   1258.7    793.5
     1     1    18    11     8     5     0     1    65.0   33.139  109.898   1152.1    813.8
     1     1    18    11     8     6     0     0    66.0   33.136  110.235   1073.8    825.8
     1     1    18    11     8     7     0     1    67.0   33.148  110.538   1015.0    836.7
     1     1    18    11     8     8     0     2    68.0   33.171  110.812    986.5    843.9
     1     1    18    11     8     9     0     3    69.0   33.204  111.064    991.7    846.9
     1     1    18    11     8    10     0     2    70.0   33.240  111.298    999.7    848.8
     1     1    18    11     8    11     0     1    71.0   33.271  111.509    985.8    855.4
     1     1    18    11     8    12     0     0    72.0   33.296  111.699    953.9    863.5
     1     1    18    11     8    13     0     1    73.0   33.318  111.872    908.4    872.7
     1     1    18    11     8    14     0     2    74.0   33.347  112.027    856.4    881.9
     1     1    18    11     8    15     0     3    75.0   33.392  112.163    810.8    888.8
     1     1    18    11     8    16     0     2    76.0   33.455  112.290    774.3    893.0
     1     1    18    11     8    17     0     1    77.0   33.531  112.407    746.6    897.0
     1     1    18    11     8    18     0     0    78.0   33.613  112.513    731.3    900.0
     1     1    18    11     8    19     0     1    79.0   33.696  112.612    725.8    901.9
     1     1    18    11     8    20     0     2    80.0   33.776  112.716    728.8    904.8
     1     1    18    11     8    21     0     3    81.0   33.852  112.826    745.9    907.4
     1     1    18    11     8    22     0     2    82.0   33.909  112.945    782.4    909.3
     1     1    18    11     8    23     0     1    83.0   33.939  113.082    827.9    907.1
     1     1    18    11     9     0     0     0    84.0   33.962  113.253    863.5    904.4
     1     1    18    11     9     1     0     1    85.0   34.006  113.456    880.2    904.4
     1     1    18    11     9     2     0     2    86.0   34.083  113.678    878.8    907.5
     1     1    18    11     9     3     0     3    87.0   34.188  113.910    870.3    911.3
     1     1    18    11     9     4     0     2    88.0   34.301  114.126    868.0    912.5
     1     1    18    11     9     5     0     1    89.0   34.404  114.304    878.3    911.2
     1     1    18    11     9     6     0     0    90.0   34.494  114.451    903.0    908.3
     1     1    18    11     9     7     0     1    91.0   34.573  114.578    934.0    904.1
     1     1    18    11     9     8     0     2    92.0   34.642  114.690    959.9    901.2
     1     1    18    11     9     9     0     3    93.0   34.697  114.789    976.2    899.6
     1     1    18    11     9    10     0     2    94.0   34.740  114.867    982.2    899.7
     1     1    18    11     9    11     0     1    95.0   34.772  114.914    979.5    900.6
     1     1    18    11     9    12     0     0    96.0   34.791  114.929    969.2    902.3
     1     1    18    11     9    13     0     1    97.0   34.806  114.918    958.0    904.5
     1     1    18    11     9    14     0     2    98.0   34.822  114.888    952.3    905.5
     1     1    18    11     9    15     0     3    99.0   34.838  114.837    952.7    905.6
     1     1    18    11     9    16     0     2   100.0   34.855  114.766    960.9    904.6
     1     1    18    11     9    17     0     1   101.0   34.875  114.675    978.1    902.5
     1     1    18    11     9    18     0     0   102.0   34.900  114.563   1005.3    899.2
     1     1    18    11     9    19     0     1   103.0   34.924  114.431   1041.7    894.8
     1     1    18    11     9    20     0     2   104.0   34.943  114.281   1086.4    889.6
     1     1    18    11     9    21     0     3   105.0   34.961  114.121   1141.1    883.5
     1     1    18    11     9    22     0     2   106.0   34.979  113.960   1202.0    876.3
     1     1    18    11     9    23     0     1   107.0   35.000  113.806   1259.5    869.7
     1     1    18    11    10     0     0     0   108.0   35.027  113.666   1307.4    863.6
     1     1    18    11    10     1     0     1   109.0   35.069  113.540   1347.6    857.0
     1     1    18    11    10     2     0     2   110.0   35.140  113.425   1383.8    848.6
     1     1    18    11    10     3     0     3   111.0   35.243  113.331   1422.0    837.0
     1     1    18    11    10     4     0     2   112.0   35.377  113.275   1469.5    821.5
     1     1    18    11    10     5     0     1   113.0   35.538  113.271   1531.7    803.1
     1     1    18    11    10     6     0     0   114.0   35.720  113.328   1610.4    784.4
     1     1    18    11    10     7     0     1   115.0   35.910  113.444   1694.9    769.2
     1     1    18    11    10     8     0     2   116.0   36.096  113.597   1769.8    764.0
     1     1    18    11    10     9     0     3   117.0   36.275  113.761   1839.8    764.2
     1     1    18    11    10    10     0     2   118.0   36.444  113.941   1901.4    762.7
     1     1    18    11    10    11     0     1   119.0   36.594  114.138   1940.1    764.5
     1     1    18    11    10    12     0     0   120.0   36.728  114.356   1947.9    770.0
