# Supplementary material for: Migration of wheat stripe rust from the primary oversummering region to neighboring regions in China
Source: Commun Biol. 2025 Mar 3;8:350. doi: 10.1038/s42003-025-07789-3 (PMC11876435; doi:10.1038/s42003-025-07789-3)
Supplement: Supplementary file 4 — Supplementary Data 2 [file 42003_2025_7789_MOESM4_ESM.zip › Eastern_Liupan_Mountain/Autumn/PL18110518]

     5     1
    GDAS    18    11     1     0     0
    GDAS    18    11     8     0     0
    GDAS    18    11    15     0     0
    GDAS    18    11    22     0     0
    GDAS    18    11    29     0     0
     1 FORWARD  OMEGA   
    18    11     5    18   35.198  106.551   100.0
     1 PRESSURE
     1     1    18    11     5    18     0     0     0.0   35.198  106.551    100.0    848.8
     1     1    18    11     5    19     0     1     1.0   35.126  106.560     72.0    854.6
     1     1    18    11     5    20     0     2     2.0   35.064  106.555     52.8    857.7
     1     1    18    11     5    21     0     3     3.0   35.011  106.538     39.9    858.7
     1     1    18    11     5    22     0     2     4.0   34.973  106.515     31.5    858.5
     1     1    18    11     5    23     0     1     5.0   34.952  106.492     27.2    857.7
     1     1    18    11     6     0     0     0     6.0   34.948  106.468     25.9    856.8
     1     1    18    11     6     1     0     1     7.0   34.945  106.439     25.6    855.3
     1     1    18    11     6     2     0     2     8.0   34.929  106.401     24.3    853.8
     1     1    18    11     6     3     0     3     9.0   34.899  106.354     22.2    852.2
     1     1    18    11     6     4     0     2    10.0   34.861  106.300     19.9    849.9
     1     1    18    11     6     5     0     1    11.0   34.823  106.241     18.0    847.5
     1     1    18    11     6     6     0     0    12.0   34.784  106.174     16.5    845.2
     1     1    18    11     6     7     0     1    13.0   34.745  106.099     14.9    843.4
     1     1    18    11     6     8     0     2    14.0   34.703  106.010     13.2    841.7
     1     1    18    11     6     9     0     3    15.0   34.660  105.911     11.7    839.9
     1     1    18    11     6    10     0     2    16.0   34.621  105.823     10.4    839.1
     1     1    18    11     6    11     0     1    17.0   34.592  105.761      9.2    838.8
     1     1    18    11     6    12     0     0    18.0   34.570  105.726      7.7    838.8
     1     1    18    11     6    13     0     1    19.0   34.549  105.703      6.2    838.6
     1     1    18    11     6    14     0     2    20.0   34.524  105.682      5.1    838.5
     1     1    18    11     6    15     0     3    21.0   34.496  105.661      4.4    838.5
     1     1    18    11     6    16     0     2    22.0   34.465  105.641      3.7    838.6
     1     1    18    11     6    17     0     1    23.0   34.433  105.624      2.8    838.8
     1     1    18    11     6    18     0     0    24.0   34.400  105.611      1.7    839.2
     1     1    18    11     6    19     0     1    25.0   34.366  105.599      0.2    839.0
     1     1    18    11     6    20     0     2    26.0   34.333  105.589      0.0    838.8
     1     1    18    11     6    21     0     3    27.0   34.301  105.580      0.0    838.5
     1     1    18    11     6    22     0     2    28.0   34.267  105.572      0.0    839.1
     1     1    18    11     6    23     0     1    29.0   34.227  105.565      0.0    839.8
     1     1    18    11     7     0     0     0    30.0   34.181  105.557      0.0    840.6
     1     1    18    11     7     1     0     1    31.0   34.126  105.548      0.0    841.7
     1     1    18    11     7     2     0     2    32.0   34.059  105.534      0.0    842.8
     1     1    18    11     7     3     0     3    33.0   33.979  105.512      0.0    844.0
     1     1    18    11     7     4     0     2    34.0   33.895  105.489      0.0    845.2
     1     1    18    11     7     5     0     1    35.0   33.816  105.471      0.0    846.4
     1     1    18    11     7     6     0     0    36.0   33.741  105.459      0.0    847.7
     1     1    18    11     7     7     0     1    37.0   33.676  105.442      0.0    848.5
     1     1    18    11     7     8     0     2    38.0   33.629  105.413      0.0    848.0
     1     1    18    11     7     9     0     3    39.0   33.602  105.373      0.0    846.2
     1     1    18    11     7    10     0     2    40.0   33.590  105.332      0.0    844.1
     1     1    18    11     7    11     0     1    41.0   33.587  105.305      0.0    842.6
     1     1    18    11     7    12     0     0    42.0   33.590  105.291      0.0    841.7
     1     1    18    11     7    13     0     1    43.0   33.602  105.292      0.0    841.3
     1     1    18    11     7    14     0     2    44.0   33.624  105.307      0.0    841.5
     1     1    18    11     7    15     0     3    45.0   33.654  105.336      0.0    842.1
     1     1    18    11     7    16     0     2    46.0   33.689  105.374      0.0    842.8
     1     1    18    11     7    17     0     1    47.0   33.721  105.412      0.0    843.6
     1     1    18    11     7    18     0     0    48.0   33.752  105.452      0.0    844.5
     1     1    18    11     7    19     0     1    49.0   33.779  105.489      0.2    844.9
     1     1    18    11     7    20     0     2    50.0   33.805  105.520      0.8    845.0
     1     1    18    11     7    21     0     3    51.0   33.828  105.547      1.9    844.8
     1     1    18    11     7    22     0     2    52.0   33.851  105.572      3.0    845.1
     1     1    18    11     7    23     0     1    53.0   33.874  105.599      4.0    845.4
     1     1    18    11     8     0     0     0    54.0   33.897  105.630      4.9    845.9
     1     1    18    11     8     1     0     1    55.0   33.932  105.655      7.8    845.5
     1     1    18    11     8     2     0     2    56.0   33.992  105.665     17.5    842.8
     1     1    18    11     8     3     0     3    57.0   34.077  105.659     53.6    837.7
     1     1    18    11     8     4     0     2    58.0   34.180  105.648    126.8    826.0
     1     1    18    11     8     5     0     1    59.0   34.289  105.641    203.2    813.0
     1     1    18    11     8     6     0     0    60.0   34.396  105.639    262.9    804.3
     1     1    18    11     8     7     0     1    61.0   34.497  105.634    305.9    797.4
     1     1    18    11     8     8     0     2    62.0   34.586  105.617    332.9    792.4
     1     1    18    11     8     9     0     3    63.0   34.664  105.580    348.0    788.5
     1     1    18    11     8    10     0     2    64.0   34.731  105.533    353.3    785.6
     1     1    18    11     8    11     0     1    65.0   34.794  105.487    351.9    784.0
     1     1    18    11     8    12     0     0    66.0   34.854  105.443    349.0    782.6
     1     1    18    11     8    13     0     1    67.0   34.908  105.398    347.2    781.1
     1     1    18    11     8    14     0     2    68.0   34.951  105.349    348.6    779.5
     1     1    18    11     8    15     0     3    69.0   34.982  105.296    355.4    777.5
     1     1    18    11     8    16     0     2    70.0   34.995  105.240    364.2    775.1
     1     1    18    11     8    17     0     1    71.0   34.984  105.183    370.1    773.5
     1     1    18    11     8    18     0     0    72.0   34.950  105.128    370.3    772.6
     1     1    18    11     8    19     0     1    73.0   34.912  105.075    364.9    772.3
     1     1    18    11     8    20     0     2    74.0   34.885  105.022    357.4    772.0
     1     1    18    11     8    21     0     3    75.0   34.869  104.970    347.3    770.2
     1     1    18    11     8    22     0     2    76.0   34.873  104.919    332.6    767.4
     1     1    18    11     8    23     0     1    77.0   34.906  104.864    313.1    764.8
     1     1    18    11     9     0     0     0    78.0   34.965  104.806    289.3    762.3
     1     1    18    11     9     1     0     1    79.0   35.036  104.744    265.7    761.5
     1     1    18    11     9     2     0     2    80.0   35.108  104.682    246.0    761.7
     1     1    18    11     9     3     0     3    81.0   35.179  104.621    231.0    761.9
     1     1    18    11     9     4     0     2    82.0   35.256  104.549    223.5    761.3
     1     1    18    11     9     5     0     1    83.0   35.343  104.460    221.9    760.3
     1     1    18    11     9     6     0     0    84.0   35.436  104.354    222.4    760.0
     1     1    18    11     9     7     0     1    85.0   35.515  104.239    238.2    760.4
     1     1    18    11     9     8     0     2    86.0   35.569  104.116    288.8    755.9
     1     1    18    11     9     9     0     3    87.0   35.595  103.989    388.5    745.6
     1     1    18    11     9    10     0     2    88.0   35.598  103.869    533.2    727.7
     1     1    18    11     9    11     0     1    89.0   35.582  103.761    711.0    707.5
     1     1    18    11     9    12     0     0    90.0   35.561  103.643    927.8    683.5
     1     1    18    11     9    13     0     1    91.0   35.567  103.527   1157.7    658.2
     1     1    18    11     9    14     0     2    92.0   35.616  103.439   1366.7    641.6
     1     1    18    11     9    15     0     3    93.0   35.703  103.387   1540.1    632.1
     1     1    18    11     9    16     0     2    94.0   35.807  103.371   1685.8    629.3
     1     1    18    11     9    17     0     1    95.0   35.910  103.397   1814.9    627.4
     1     1    18    11     9    18     0     0    96.0   36.001  103.465   1929.1    627.1
     1     1    18    11     9    19     0     1    97.0   36.076  103.592   2020.7    621.0
     1     1    18    11     9    20     0     2    98.0   36.136  103.779   2110.4    619.1
     1     1    18    11     9    21     0     3    99.0   36.177  104.009   2216.8    618.2
     1     1    18    11     9    22     0     2   100.0   36.198  104.279   2325.8    609.4
     1     1    18    11     9    23     0     1   101.0   36.193  104.597   2421.7    602.9
     1     1    18    11    10     0     0     0   102.0   36.149  104.963   2487.4    598.4
     1     1    18    11    10     1     0     1   103.0   36.091  105.363   2514.7    591.8
     1     1    18    11    10     2     0     2   104.0   36.045  105.782   2527.8    583.6
     1     1    18    11    10     3     0     3   105.0   36.008  106.208   2552.7    586.4
     1     1    18    11    10     4     0     2   106.0   35.993  106.622   2594.0    601.3
     1     1    18    11    10     5     0     1   107.0   36.001  107.020   2620.1    615.3
     1     1    18    11    10     6     0     0   108.0   36.014  107.420   2612.4    622.4
     1     1    18    11    10     7     0     1   109.0   36.025  107.842   2596.9    630.0
     1     1    18    11    10     8     0     2   110.0   36.025  108.279   2575.2    636.5
     1     1    18    11    10     9     0     3   111.0   36.006  108.728   2535.0    642.1
     1     1    18    11    10    10     0     2   112.0   35.964  109.169   2484.9    651.3
     1     1    18    11    10    11     0     1   113.0   35.902  109.583   2459.7    656.5
     1     1    18    11    10    12     0     0   114.0   35.819  109.973   2469.3    660.8
     1     1    18    11    10    13     0     1   115.0   35.729  110.350   2477.9    661.5
     1     1    18    11    10    14     0     2   116.0   35.646  110.723   2454.3    666.2
     1     1    18    11    10    15     0     3   117.0   35.568  111.084   2395.4    676.0
     1     1    18    11    10    16     0     2   118.0   35.483  111.432   2341.0    691.9
     1     1    18    11    10    17     0     1   119.0   35.381  111.780   2321.9    701.4
     1     1    18    11    10    18     0     0   120.0   35.266  112.132   2326.2    710.4
