# Supplementary material for: Migration of wheat stripe rust from the primary oversummering region to neighboring regions in China
Source: Commun Biol. 2025 Mar 3;8:350. doi: 10.1038/s42003-025-07789-3 (PMC11876435; doi:10.1038/s42003-025-07789-3)
Supplement: Supplementary file 4 — Supplementary Data 2 [file 42003_2025_7789_MOESM4_ESM.zip › Eastern_Liupan_Mountain/Autumn/PL18110600]

     5     1
    GDAS    18    11     1     0     0
    GDAS    18    11     8     0     0
    GDAS    18    11    15     0     0
    GDAS    18    11    22     0     0
    GDAS    18    11    29     0     0
     1 FORWARD  OMEGA   
    18    11     6     0   35.198  106.551   100.0
     1 PRESSURE
     1     1    18    11     6     0     0     0     0.0   35.198  106.551    100.0    847.8
     1     1    18    11     6     1     0     1     1.0   35.204  106.534    102.2    846.5
     1     1    18    11     6     2     0     2     2.0   35.196  106.509    102.0    845.4
     1     1    18    11     6     3     0     3     3.0   35.174  106.474     99.8    844.5
     1     1    18    11     6     4     0     2     4.0   35.145  106.429     98.8    842.9
     1     1    18    11     6     5     0     1     5.0   35.115  106.375    101.7    840.2
     1     1    18    11     6     6     0     0     6.0   35.085  106.313    108.9    836.6
     1     1    18    11     6     7     0     1     7.0   35.053  106.240    118.6    832.6
     1     1    18    11     6     8     0     2     8.0   35.017  106.149    128.7    828.1
     1     1    18    11     6     9     0     3     9.0   34.976  106.038    140.1    822.3
     1     1    18    11     6    10     0     2    10.0   34.939  105.926    153.9    818.6
     1     1    18    11     6    11     0     1    11.0   34.912  105.838    167.3    815.8
     1     1    18    11     6    12     0     0    12.0   34.893  105.780    176.2    814.2
     1     1    18    11     6    13     0     1    13.0   34.871  105.737    184.7    813.5
     1     1    18    11     6    14     0     2    14.0   34.836  105.698    198.9    812.0
     1     1    18    11     6    15     0     3    15.0   34.786  105.658    219.3    810.2
     1     1    18    11     6    16     0     2    16.0   34.724  105.618    242.7    807.9
     1     1    18    11     6    17     0     1    17.0   34.649  105.579    264.2    805.7
     1     1    18    11     6    18     0     0    18.0   34.566  105.539    281.2    804.0
     1     1    18    11     6    19     0     1    19.0   34.477  105.500    290.9    802.9
     1     1    18    11     6    20     0     2    20.0   34.390  105.464    293.8    802.7
     1     1    18    11     6    21     0     3    21.0   34.306  105.428    293.6    802.7
     1     1    18    11     6    22     0     2    22.0   34.219  105.391    285.4    803.0
     1     1    18    11     6    23     0     1    23.0   34.126  105.354    258.4    805.7
     1     1    18    11     7     0     0     0    24.0   34.029  105.315    208.2    810.6
     1     1    18    11     7     1     0     1    25.0   33.937  105.279    147.7    818.9
     1     1    18    11     7     2     0     2    26.0   33.850  105.250     97.4    825.9
     1     1    18    11     7     3     0     3    27.0   33.761  105.226     62.9    831.4
     1     1    18    11     7     4     0     2    28.0   33.672  105.207     38.0    834.0
     1     1    18    11     7     5     0     1    29.0   33.591  105.189     21.1    836.8
     1     1    18    11     7     6     0     0    30.0   33.516  105.173     10.2    838.6
     1     1    18    11     7     7     0     1    31.0   33.453  105.152      3.8    838.5
     1     1    18    11     7     8     0     2    32.0   33.411  105.124      0.0    837.4
     1     1    18    11     7     9     0     3    33.0   33.391  105.088      0.0    835.3
     1     1    18    11     7    10     0     2    34.0   33.387  105.052      0.0    833.1
     1     1    18    11     7    11     0     1    35.0   33.392  105.023      0.0    831.2
     1     1    18    11     7    12     0     0    36.0   33.405  105.003      0.0    829.5
     1     1    18    11     7    13     0     1    37.0   33.427  104.995      0.0    828.1
     1     1    18    11     7    14     0     2    38.0   33.457  105.003      0.0    828.2
     1     1    18    11     7    15     0     3    39.0   33.497  105.028      0.0    828.7
     1     1    18    11     7    16     0     2    40.0   33.541  105.064      0.0    829.5
     1     1    18    11     7    17     0     1    41.0   33.585  105.104      0.0    830.5
     1     1    18    11     7    18     0     0    42.0   33.627  105.148      0.0    831.6
     1     1    18    11     7    19     0     1    43.0   33.667  105.190      0.0    832.4
     1     1    18    11     7    20     0     2    44.0   33.705  105.228      0.0    832.9
     1     1    18    11     7    21     0     3    45.0   33.740  105.262      0.0    833.2
     1     1    18    11     7    22     0     2    46.0   33.775  105.293      0.0    833.6
     1     1    18    11     7    23     0     1    47.0   33.812  105.324      0.0    834.0
     1     1    18    11     8     0     0     0    48.0   33.849  105.356      0.0    834.4
     1     1    18    11     8     1     0     1    49.0   33.896  105.380      0.0    833.9
     1     1    18    11     8     2     0     2    50.0   33.963  105.388      0.1    831.9
     1     1    18    11     8     3     0     3    51.0   34.051  105.377      2.9    829.3
     1     1    18    11     8     4     0     2    52.0   34.143  105.350      6.3    825.9
     1     1    18    11     8     5     0     1    53.0   34.229  105.312      8.4    822.2
     1     1    18    11     8     6     0     0    54.0   34.307  105.260      8.7    818.2
     1     1    18    11     8     7     0     1    55.0   34.373  105.194      7.7    815.0
     1     1    18    11     8     8     0     2    56.0   34.426  105.113      6.3    811.4
     1     1    18    11     8     9     0     3    57.0   34.468  105.016      5.2    807.6
     1     1    18    11     8    10     0     2    58.0   34.500  104.926      3.8    801.4
     1     1    18    11     8    11     0     1    59.0   34.523  104.867      1.9    796.8
     1     1    18    11     8    12     0     0    60.0   34.542  104.836      0.0    794.5
     1     1    18    11     8    13     0     1    61.0   34.558  104.816      0.0    793.4
     1     1    18    11     8    14     0     2    62.0   34.571  104.796      0.0    792.1
     1     1    18    11     8    15     0     3    63.0   34.581  104.774      0.0    790.7
     1     1    18    11     8    16     0     2    64.0   34.587  104.755      0.0    789.2
     1     1    18    11     8    17     0     1    65.0   34.586  104.743      0.0    788.3
     1     1    18    11     8    18     0     0    66.0   34.578  104.736      0.0    787.8
     1     1    18    11     8    19     0     1    67.0   34.569  104.733      0.0    787.6
     1     1    18    11     8    20     0     2    68.0   34.563  104.733      0.0    787.5
     1     1    18    11     8    21     0     3    69.0   34.561  104.734      0.0    787.6
     1     1    18    11     8    22     0     2    70.0   34.566  104.731      0.0    787.5
     1     1    18    11     8    23     0     1    71.0   34.581  104.719      0.0    786.7
     1     1    18    11     9     0     0     0    72.0   34.606  104.698      0.0    785.1
     1     1    18    11     9     1     0     1    73.0   34.639  104.666      0.0    782.4
     1     1    18    11     9     2     0     2    74.0   34.676  104.624      0.0    778.7
     1     1    18    11     9     3     0     3    75.0   34.716  104.571      0.8    774.3
     1     1    18    11     9     4     0     2    76.0   34.762  104.504      3.7    768.2
     1     1    18    11     9     5     0     1    77.0   34.818  104.415      9.0    760.3
     1     1    18    11     9     6     0     0    78.0   34.882  104.304     17.4    749.5
     1     1    18    11     9     7     0     1    79.0   34.943  104.182     29.8    738.0
     1     1    18    11     9     8     0     2    80.0   34.984  104.061     42.9    727.4
     1     1    18    11     9     9     0     3    81.0   35.004  103.944     58.3    719.7
     1     1    18    11     9    10     0     2    82.0   35.007  103.846     82.8    714.3
     1     1    18    11     9    11     0     1    83.0   34.994  103.777    120.9    708.3
     1     1    18    11     9    12     0     0    84.0   34.961  103.726    178.7    701.8
     1     1    18    11     9    13     0     1    85.0   34.916  103.678    256.8    693.2
     1     1    18    11     9    14     0     2    86.0   34.863  103.628    338.7    683.6
     1     1    18    11     9    15     0     3    87.0   34.803  103.578    412.0    674.8
     1     1    18    11     9    16     0     2    88.0   34.749  103.531    481.5    667.1
     1     1    18    11     9    17     0     1    89.0   34.716  103.490    556.6    659.0
     1     1    18    11     9    18     0     0    90.0   34.709  103.463    639.4    650.6
     1     1    18    11     9    19     0     1    91.0   34.719  103.472    729.1    643.7
     1     1    18    11     9    20     0     2    92.0   34.727  103.531    821.7    638.9
     1     1    18    11     9    21     0     3    93.0   34.721  103.633    914.0    635.7
     1     1    18    11     9    22     0     2    94.0   34.701  103.754    984.6    634.3
     1     1    18    11     9    23     0     1    95.0   34.674  103.873   1011.6    637.5
     1     1    18    11    10     0     0     0    96.0   34.649  103.986    987.6    644.7
     1     1    18    11    10     1     0     1    97.0   34.624  104.092    923.2    658.3
     1     1    18    11    10     2     0     2    98.0   34.594  104.194    831.0    674.0
     1     1    18    11    10     3     0     3    99.0   34.561  104.288    714.2    691.2
     1     1    18    11    10     4     0     2   100.0   34.523  104.359    582.9    709.1
     1     1    18    11    10     5     0     1   101.0   34.485  104.395    449.2    724.0
     1     1    18    11    10     6     0     0   102.0   34.448  104.402    326.6    736.3
     1     1    18    11    10     7     0     1   103.0   34.419  104.379    228.3    744.2
     1     1    18    11    10     8     0     2   104.0   34.402  104.332    156.3    746.7
     1     1    18    11    10     9     0     3   105.0   34.398  104.266    104.9    745.8
     1     1    18    11    10    10     0     2   106.0   34.403  104.198     68.8    744.1
     1     1    18    11    10    11     0     1   107.0   34.416  104.142     43.5    742.3
     1     1    18    11    10    12     0     0   108.0   34.437  104.097     26.8    740.5
     1     1    18    11    10    13     0     1   109.0   34.467  104.063     16.2    738.6
     1     1    18    11    10    14     0     2   110.0   34.506  104.036      9.5    736.5
     1     1    18    11    10    15     0     3   111.0   34.554  104.016      5.0    734.3
     1     1    18    11    10    16     0     2   112.0   34.608  104.000      0.7    732.8
     1     1    18    11    10    17     0     1   113.0   34.664  103.988      0.0    732.0
     1     1    18    11    10    18     0     0   114.0   34.721  103.982      0.0    731.5
     1     1    18    11    10    19     0     1   115.0   34.780  103.978      0.0    730.7
     1     1    18    11    10    20     0     2   116.0   34.841  103.976      0.0    730.0
     1     1    18    11    10    21     0     3   117.0   34.905  103.976      0.0    729.4
     1     1    18    11    10    22     0     2   118.0   34.971  103.982      0.0    729.3
     1     1    18    11    10    23     0     1   119.0   35.040  103.998      0.0    733.4
     1     1    18    11    11     0     0     0   120.0   35.105  104.023      0.0    740.9
