# Supplementary material for: Migration of wheat stripe rust from the primary oversummering region to neighboring regions in China
Source: Commun Biol. 2025 Mar 3;8:350. doi: 10.1038/s42003-025-07789-3 (PMC11876435; doi:10.1038/s42003-025-07789-3)
Supplement: Supplementary file 4 — Supplementary Data 2 [file 42003_2025_7789_MOESM4_ESM.zip › Eastern_Liupan_Mountain/Autumn/PL18110606]

     5     1
    GDAS    18    11     1     0     0
    GDAS    18    11     8     0     0
    GDAS    18    11    15     0     0
    GDAS    18    11    22     0     0
    GDAS    18    11    29     0     0
     1 FORWARD  OMEGA   
    18    11     6     6   35.198  106.551   100.0
     1 PRESSURE
     1     1    18    11     6     6     0     0     0.0   35.198  106.551    100.0    846.4
     1     1    18    11     6     7     0     1     1.0   35.168  106.489    103.2    843.5
     1     1    18    11     6     8     0     2     2.0   35.135  106.414    106.1    840.1
     1     1    18    11     6     9     0     3     3.0   35.097  106.323    108.8    836.0
     1     1    18    11     6    10     0     2     4.0   35.065  106.229    112.3    832.3
     1     1    18    11     6    11     0     1     5.0   35.046  106.147    117.9    828.5
     1     1    18    11     6    12     0     0     6.0   35.040  106.074    126.6    824.6
     1     1    18    11     6    13     0     1     7.0   35.036  106.006    140.9    820.2
     1     1    18    11     6    14     0     2     8.0   35.019  105.942    162.7    816.7
     1     1    18    11     6    15     0     3     9.0   34.991  105.886    191.8    813.5
     1     1    18    11     6    16     0     2    10.0   34.948  105.838    229.7    810.0
     1     1    18    11     6    17     0     1    11.0   34.890  105.795    276.6    805.6
     1     1    18    11     6    18     0     0    12.0   34.815  105.753    330.1    800.5
     1     1    18    11     6    19     0     1    13.0   34.725  105.711    382.1    795.6
     1     1    18    11     6    20     0     2    14.0   34.626  105.667    424.1    791.8
     1     1    18    11     6    21     0     3    15.0   34.518  105.623    454.3    789.2
     1     1    18    11     6    22     0     2    16.0   34.397  105.577    468.8    788.4
     1     1    18    11     6    23     0     1    17.0   34.262  105.528    461.1    789.9
     1     1    18    11     7     0     0     0    18.0   34.118  105.475    427.0    793.9
     1     1    18    11     7     1     0     1    19.0   33.981  105.424    365.9    800.7
     1     1    18    11     7     2     0     2    20.0   33.859  105.385    284.7    811.4
     1     1    18    11     7     3     0     3    21.0   33.747  105.360    196.4    823.6
     1     1    18    11     7     4     0     2    22.0   33.645  105.343    117.9    834.4
     1     1    18    11     7     5     0     1    23.0   33.552  105.331     64.9    843.2
     1     1    18    11     7     6     0     0    24.0   33.466  105.322     33.3    847.3
     1     1    18    11     7     7     0     1    25.0   33.392  105.309     16.5    849.7
     1     1    18    11     7     8     0     2    26.0   33.339  105.289      7.8    849.7
     1     1    18    11     7     9     0     3    27.0   33.309  105.263      3.4    848.8
     1     1    18    11     7    10     0     2    28.0   33.295  105.238      0.2    847.4
     1     1    18    11     7    11     0     1    29.0   33.294  105.217      0.0    846.1
     1     1    18    11     7    12     0     0    30.0   33.303  105.200      0.0    844.7
     1     1    18    11     7    13     0     1    31.0   33.322  105.192      0.1    843.6
     1     1    18    11     7    14     0     2    32.0   33.349  105.197      0.0    843.1
     1     1    18    11     7    15     0     3    33.0   33.384  105.215      0.0    843.2
     1     1    18    11     7    16     0     2    34.0   33.424  105.243      0.0    843.5
     1     1    18    11     7    17     0     1    35.0   33.463  105.273      0.0    844.0
     1     1    18    11     7    18     0     0    36.0   33.501  105.307      0.0    844.6
     1     1    18    11     7    19     0     1    37.0   33.537  105.339      0.0    844.8
     1     1    18    11     7    20     0     2    38.0   33.570  105.367      0.0    844.7
     1     1    18    11     7    21     0     3    39.0   33.600  105.390      0.0    844.4
     1     1    18    11     7    22     0     2    40.0   33.631  105.411      0.0    844.5
     1     1    18    11     7    23     0     1    41.0   33.662  105.435      0.0    844.6
     1     1    18    11     8     0     0     0    42.0   33.695  105.460      0.0    844.8
     1     1    18    11     8     1     0     1    43.0   33.739  105.480      0.6    844.2
     1     1    18    11     8     2     0     2    44.0   33.804  105.486      4.0    842.1
     1     1    18    11     8     3     0     3    45.0   33.891  105.476     10.1    838.4
     1     1    18    11     8     4     0     2    46.0   33.991  105.456     23.8    831.7
     1     1    18    11     8     5     0     1    47.0   34.093  105.429     53.3    825.0
     1     1    18    11     8     6     0     0    48.0   34.193  105.398     86.9    816.5
     1     1    18    11     8     7     0     1    49.0   34.284  105.357    112.9    810.8
     1     1    18    11     8     8     0     2    50.0   34.364  105.302    131.3    805.8
     1     1    18    11     8     9     0     3    51.0   34.433  105.230    143.9    800.9
     1     1    18    11     8    10     0     2    52.0   34.490  105.150    144.1    797.0
     1     1    18    11     8    11     0     1    53.0   34.533  105.077    129.9    796.5
     1     1    18    11     8    12     0     0    54.0   34.565  105.016    107.7    796.9
     1     1    18    11     8    13     0     1    55.0   34.587  104.965     86.7    796.3
     1     1    18    11     8    14     0     2    56.0   34.600  104.918     71.0    794.7
     1     1    18    11     8    15     0     3    57.0   34.607  104.876     60.6    793.0
     1     1    18    11     8    16     0     2    58.0   34.606  104.842     50.8    791.2
     1     1    18    11     8    17     0     1    59.0   34.596  104.818     38.8    790.6
     1     1    18    11     8    18     0     0    60.0   34.580  104.805     26.0    791.0
     1     1    18    11     8    19     0     1    61.0   34.565  104.798     16.5    792.0
     1     1    18    11     8    20     0     2    62.0   34.556  104.794     10.8    792.4
     1     1    18    11     8    21     0     3    63.0   34.551  104.793      7.0    792.3
     1     1    18    11     8    22     0     2    64.0   34.553  104.788      3.9    792.1
     1     1    18    11     8    23     0     1    65.0   34.566  104.774      0.8    791.1
     1     1    18    11     9     0     0     0    66.0   34.589  104.750      0.0    789.3
     1     1    18    11     9     1     0     1    67.0   34.621  104.716      0.0    786.3
     1     1    18    11     9     2     0     2    68.0   34.657  104.670      0.0    782.5
     1     1    18    11     9     3     0     3    69.0   34.696  104.615      1.0    777.9
     1     1    18    11     9     4     0     2    70.0   34.742  104.545      4.2    771.5
     1     1    18    11     9     5     0     1    71.0   34.797  104.455     10.0    763.5
     1     1    18    11     9     6     0     0    72.0   34.862  104.342     20.7    752.3
     1     1    18    11     9     7     0     1    73.0   34.925  104.218     37.6    740.3
     1     1    18    11     9     8     0     2    74.0   34.970  104.093     56.5    728.7
     1     1    18    11     9     9     0     3    75.0   34.994  103.972     78.3    718.6
     1     1    18    11     9    10     0     2    76.0   34.999  103.871    111.0    712.4
     1     1    18    11     9    11     0     1    77.0   34.988  103.797    162.0    705.8
     1     1    18    11     9    12     0     0    78.0   34.958  103.740    241.0    697.6
     1     1    18    11     9    13     0     1    79.0   34.913  103.687    338.6    686.2
     1     1    18    11     9    14     0     2    80.0   34.864  103.636    430.0    675.7
     1     1    18    11     9    15     0     3    81.0   34.811  103.591    506.5    667.3
     1     1    18    11     9    16     0     2    82.0   34.766  103.552    577.7    660.3
     1     1    18    11     9    17     0     1    83.0   34.747  103.525    656.8    652.3
     1     1    18    11     9    18     0     0    84.0   34.755  103.518    745.6    644.9
     1     1    18    11     9    19     0     1    85.0   34.776  103.548    841.2    638.3
     1     1    18    11     9    20     0     2    86.0   34.789  103.627    940.0    633.8
     1     1    18    11     9    21     0     3    87.0   34.786  103.740   1040.5    630.6
     1     1    18    11     9    22     0     2    88.0   34.770  103.874   1114.7    628.2
     1     1    18    11     9    23     0     1    89.0   34.752  104.014   1141.1    632.7
     1     1    18    11    10     0     0     0    90.0   34.730  104.149   1132.0    643.9
     1     1    18    11    10     1     0     1    91.0   34.699  104.279   1093.9    656.5
     1     1    18    11    10     2     0     2    92.0   34.656  104.404   1027.4    671.3
     1     1    18    11    10     3     0     3    93.0   34.604  104.525    933.1    688.2
     1     1    18    11    10     4     0     2    94.0   34.544  104.629    824.9    706.6
     1     1    18    11    10     5     0     1    95.0   34.479  104.702    716.2    721.9
     1     1    18    11    10     6     0     0    96.0   34.414  104.745    611.7    735.2
     1     1    18    11    10     7     0     1    97.0   34.359  104.752    516.2    744.6
     1     1    18    11    10     8     0     2    98.0   34.323  104.723    427.8    750.4
     1     1    18    11    10     9     0     3    99.0   34.306  104.666    343.9    753.8
     1     1    18    11    10    10     0     2   100.0   34.300  104.598    260.2    756.6
     1     1    18    11    10    11     0     1   101.0   34.300  104.536    179.5    760.2
     1     1    18    11    10    12     0     0   102.0   34.306  104.484    111.9    763.7
     1     1    18    11    10    13     0     1   103.0   34.317  104.446     67.6    766.0
     1     1    18    11    10    14     0     2   104.0   34.335  104.424     40.2    765.5
     1     1    18    11    10    15     0     3   105.0   34.358  104.412     23.8    765.5
     1     1    18    11    10    16     0     2   106.0   34.382  104.409     14.3    766.2
     1     1    18    11    10    17     0     1   107.0   34.404  104.408      7.9    766.2
     1     1    18    11    10    18     0     0   108.0   34.425  104.410      3.6    766.2
     1     1    18    11    10    19     0     1   109.0   34.446  104.412      0.0    765.9
     1     1    18    11    10    20     0     2   110.0   34.467  104.413      0.0    765.5
     1     1    18    11    10    21     0     3   111.0   34.490  104.412      0.0    765.0
     1     1    18    11    10    22     0     2   112.0   34.515  104.414      0.0    765.2
     1     1    18    11    10    23     0     1   113.0   34.542  104.420      0.0    765.8
     1     1    18    11    11     0     0     0   114.0   34.572  104.431      0.0    766.8
     1     1    18    11    11     1     0     1   115.0   34.601  104.436      0.0    767.3
     1     1    18    11    11     2     0     2   116.0   34.627  104.425      0.0    766.5
     1     1    18    11    11     3     0     3   117.0   34.649  104.398      0.0    764.6
     1     1    18    11    11     4     0     2   118.0   34.666  104.357      0.0    761.1
     1     1    18    11    11     5     0     1   119.0   34.676  104.303      0.7    756.7
     1     1    18    11    11     6     0     0   120.0   34.677  104.237      1.9    751.4
