# Supplementary material for: Migration of wheat stripe rust from the primary oversummering region to neighboring regions in China
Source: Commun Biol. 2025 Mar 3;8:350. doi: 10.1038/s42003-025-07789-3 (PMC11876435; doi:10.1038/s42003-025-07789-3)
Supplement: Supplementary file 4 — Supplementary Data 2 [file 42003_2025_7789_MOESM4_ESM.zip › Eastern_Liupan_Mountain/Autumn/PL18110612]

     5     1
    GDAS    18    11     1     0     0
    GDAS    18    11     8     0     0
    GDAS    18    11    15     0     0
    GDAS    18    11    22     0     0
    GDAS    18    11    29     0     0
     1 FORWARD  OMEGA   
    18    11     6    12   35.198  106.551   100.0
     1 PRESSURE
     1     1    18    11     6    12     0     0     0.0   35.198  106.551    100.0    846.7
     1     1    18    11     6    13     0     1     1.0   35.208  106.545     93.6    846.9
     1     1    18    11     6    14     0     2     2.0   35.207  106.544     86.5    847.6
     1     1    18    11     6    15     0     3     3.0   35.198  106.548     78.6    849.0
     1     1    18    11     6    16     0     2     4.0   35.183  106.554     71.8    850.3
     1     1    18    11     6    17     0     1     5.0   35.165  106.559     67.5    851.1
     1     1    18    11     6    18     0     0     6.0   35.143  106.564     65.0    851.7
     1     1    18    11     6    19     0     1     7.0   35.119  106.570     62.4    852.6
     1     1    18    11     6    20     0     2     8.0   35.093  106.576     59.0    854.0
     1     1    18    11     6    21     0     3     9.0   35.064  106.583     54.8    855.6
     1     1    18    11     6    22     0     2    10.0   35.031  106.594     49.1    857.8
     1     1    18    11     6    23     0     1    11.0   34.990  106.611     41.1    860.2
     1     1    18    11     7     0     0     0    12.0   34.941  106.633     31.4    861.6
     1     1    18    11     7     1     0     1    13.0   34.880  106.658     22.2    862.6
     1     1    18    11     7     2     0     2    14.0   34.807  106.683     15.0    863.0
     1     1    18    11     7     3     0     3    15.0   34.720  106.706      9.8    862.6
     1     1    18    11     7     4     0     2    16.0   34.629  106.727      5.5    860.6
     1     1    18    11     7     5     0     1    17.0   34.544  106.749      0.7    858.3
     1     1    18    11     7     6     0     0    18.0   34.463  106.772      0.0    855.5
     1     1    18    11     7     7     0     1    19.0   34.388  106.791      0.0    852.8
     1     1    18    11     7     8     0     2    20.0   34.321  106.804      0.0    850.4
     1     1    18    11     7     9     0     3    21.0   34.262  106.810      0.0    848.2
     1     1    18    11     7    10     0     2    22.0   34.215  106.813      0.0    846.8
     1     1    18    11     7    11     0     1    23.0   34.182  106.816      0.0    845.7
     1     1    18    11     7    12     0     0    24.0   34.163  106.819      0.0    845.0
     1     1    18    11     7    13     0     1    25.0   34.159  106.824      0.4    844.7
     1     1    18    11     7    14     0     2    26.0   34.168  106.833      3.3    844.8
     1     1    18    11     7    15     0     3    27.0   34.193  106.846      8.8    845.4
     1     1    18    11     7    16     0     2    28.0   34.228  106.863     19.4    845.1
     1     1    18    11     7    17     0     1    29.0   34.271  106.886     44.5    843.7
     1     1    18    11     7    18     0     0    30.0   34.326  106.922     97.4    840.3
     1     1    18    11     7    19     0     1    31.0   34.405  106.985    207.8    832.3
     1     1    18    11     7    20     0     2    32.0   34.507  107.098    376.1    818.0
     1     1    18    11     7    21     0     3    33.0   34.598  107.270    518.5    805.6
     1     1    18    11     7    22     0     2    34.0   34.674  107.474    595.0    803.4
     1     1    18    11     7    23     0     1    35.0   34.749  107.689    612.2    808.0
     1     1    18    11     8     0     0     0    36.0   34.831  107.905    590.8    817.3
     1     1    18    11     8     1     0     1    37.0   34.921  108.112    563.0    829.1
     1     1    18    11     8     2     0     2    38.0   35.016  108.302    551.1    837.7
     1     1    18    11     8     3     0     3    39.0   35.112  108.475    550.7    839.1
     1     1    18    11     8     4     0     2    40.0   35.202  108.641    545.7    839.9
     1     1    18    11     8     5     0     1    41.0   35.283  108.810    529.8    842.9
     1     1    18    11     8     6     0     0    42.0   35.356  108.981    508.9    846.3
     1     1    18    11     8     7     0     1    43.0   35.425  109.140    489.0    850.5
     1     1    18    11     8     8     0     2    44.0   35.495  109.277    470.5    852.7
     1     1    18    11     8     9     0     3    45.0   35.566  109.392    448.9    853.9
     1     1    18    11     8    10     0     2    46.0   35.640  109.496    418.8    855.2
     1     1    18    11     8    11     0     1    47.0   35.723  109.599    372.3    856.6
     1     1    18    11     8    12     0     0    48.0   35.818  109.705    301.0    858.8
     1     1    18    11     8    13     0     1    49.0   35.917  109.819    212.5    863.8
     1     1    18    11     8    14     0     2    50.0   36.007  109.933    139.3    868.2
     1     1    18    11     8    15     0     3    51.0   36.081  110.044     91.7    874.2
     1     1    18    11     8    16     0     2    52.0   36.136  110.145     64.3    876.5
     1     1    18    11     8    17     0     1    53.0   36.175  110.238     47.9    876.5
     1     1    18    11     8    18     0     0    54.0   36.201  110.325     36.4    876.2
     1     1    18    11     8    19     0     1    55.0   36.213  110.408     27.7    875.8
     1     1    18    11     8    20     0     2    56.0   36.211  110.485     21.3    875.2
     1     1    18    11     8    21     0     3    57.0   36.196  110.558     16.8    874.3
     1     1    18    11     8    22     0     2    58.0   36.165  110.625     12.6    873.7
     1     1    18    11     8    23     0     1    59.0   36.118  110.683      8.6    873.5
     1     1    18    11     9     0     0     0    60.0   36.050  110.736      4.1    872.8
     1     1    18    11     9     1     0     1    61.0   35.968  110.778      0.0    874.8
     1     1    18    11     9     2     0     2    62.0   35.887  110.804      0.0    881.6
     1     1    18    11     9     3     0     3    63.0   35.812  110.817      0.0    888.2
     1     1    18    11     9     4     0     2    64.0   35.752  110.823      0.0    893.4
     1     1    18    11     9     5     0     1    65.0   35.711  110.824      0.0    896.8
     1     1    18    11     9     6     0     0    66.0   35.685  110.819      0.0    898.9
     1     1    18    11     9     7     0     1    67.0   35.666  110.806      0.0    900.5
     1     1    18    11     9     8     0     2    68.0   35.648  110.783      0.0    902.2
     1     1    18    11     9     9     0     3    69.0   35.630  110.749      0.0    904.0
     1     1    18    11     9    10     0     2    70.0   35.612  110.706      0.0    906.1
     1     1    18    11     9    11     0     1    71.0   35.599  110.655      0.0    907.9
     1     1    18    11     9    12     0     0    72.0   35.590  110.599      0.0    909.3
     1     1    18    11     9    13     0     1    73.0   35.582  110.539      0.0    910.3
     1     1    18    11     9    14     0     2    74.0   35.569  110.472      0.0    911.7
     1     1    18    11     9    15     0     3    75.0   35.549  110.400      0.0    913.8
     1     1    18    11     9    16     0     2    76.0   35.519  110.322      0.0    916.8
     1     1    18    11     9    17     0     1    77.0   35.478  110.236      0.0    920.7
     1     1    18    11     9    18     0     0    78.0   35.422  110.138      0.0    925.7
     1     1    18    11     9    19     0     1    79.0   35.350  110.027      0.0    931.7
     1     1    18    11     9    20     0     2    80.0   35.266  109.904      0.0    935.0
     1     1    18    11     9    21     0     3    81.0   35.174  109.776      0.0    937.0
     1     1    18    11     9    22     0     2    82.0   35.081  109.655      0.0    939.0
     1     1    18    11     9    23     0     1    83.0   34.996  109.550      0.0    939.7
     1     1    18    11    10     0     0     0    84.0   34.926  109.471      0.0    933.9
     1     1    18    11    10     1     0     1    85.0   34.876  109.402      1.7    928.8
     1     1    18    11    10     2     0     2    86.0   34.847  109.325      5.1    924.4
     1     1    18    11    10     3     0     3    87.0   34.833  109.238     10.2    920.3
     1     1    18    11    10     4     0     2    88.0   34.826  109.156     17.9    916.5
     1     1    18    11    10     5     0     1    89.0   34.814  109.092     29.5    913.1
     1     1    18    11    10     6     0     0    90.0   34.797  109.048     43.3    910.4
     1     1    18    11    10     7     0     1    91.0   34.783  109.011     63.2    906.3
     1     1    18    11    10     8     0     2    92.0   34.782  108.972    102.9    900.6
     1     1    18    11    10     9     0     3    93.0   34.791  108.929    174.8    892.1
     1     1    18    11    10    10     0     2    94.0   34.803  108.899    253.3    881.3
     1     1    18    11    10    11     0     1    95.0   34.810  108.898    310.8    875.1
     1     1    18    11    10    12     0     0    96.0   34.816  108.924    344.4    872.7
     1     1    18    11    10    13     0     1    97.0   34.819  108.964    356.4    873.1
     1     1    18    11    10    14     0     2    98.0   34.814  109.007    347.2    875.1
     1     1    18    11    10    15     0     3    99.0   34.800  109.054    315.5    880.1
     1     1    18    11    10    16     0     2   100.0   34.774  109.102    270.2    887.5
     1     1    18    11    10    17     0     1   101.0   34.736  109.148    221.2    893.6
     1     1    18    11    10    18     0     0   102.0   34.688  109.198    169.6    899.7
     1     1    18    11    10    19     0     1   103.0   34.639  109.247    118.4    905.8
     1     1    18    11    10    20     0     2   104.0   34.597  109.286     71.7    910.9
     1     1    18    11    10    21     0     3   105.0   34.565  109.313     35.2    914.8
     1     1    18    11    10    22     0     2   106.0   34.540  109.332     12.1    917.3
     1     1    18    11    10    23     0     1   107.0   34.515  109.352      0.0    917.3
     1     1    18    11    11     0     0     0   108.0   34.490  109.373      0.0    917.3
     1     1    18    11    11     1     0     1   109.0   34.466  109.391      0.0    917.1
     1     1    18    11    11     2     0     2   110.0   34.445  109.404      0.0    916.7
     1     1    18    11    11     3     0     3   111.0   34.427  109.411      0.0    916.3
     1     1    18    11    11     4     0     2   112.0   34.408  109.413      0.0    915.5
     1     1    18    11    11     5     0     1   113.0   34.386  109.414      0.0    914.5
     1     1    18    11    11     6     0     0   114.0   34.361  109.412      0.0    913.3
     1     1    18    11    11     7     0     1   115.0   34.336  109.406      0.0    911.4
     1     1    18    11    11     8     0     2   116.0   34.316  109.395      0.0    909.6
     1     1    18    11    11     9     0     3   117.0   34.302  109.378      0.0    907.8
     1     1    18    11    11    10     0     2   118.0   34.295  109.361      0.0    907.8
     1     1    18    11    11    11     0     1   119.0   34.299  109.350      0.0    908.3
     1     1    18    11    11    12     0     0   120.0   34.315  109.343      0.0    909.2
