# Supplementary material for: Migration of wheat stripe rust from the primary oversummering region to neighboring regions in China
Source: Commun Biol. 2025 Mar 3;8:350. doi: 10.1038/s42003-025-07789-3 (PMC11876435; doi:10.1038/s42003-025-07789-3)
Supplement: Supplementary file 4 — Supplementary Data 2 [file 42003_2025_7789_MOESM4_ESM.zip › Eastern_Liupan_Mountain/Autumn/PL18110618]

     5     1
    GDAS    18    11     1     0     0
    GDAS    18    11     8     0     0
    GDAS    18    11    15     0     0
    GDAS    18    11    22     0     0
    GDAS    18    11    29     0     0
     1 FORWARD  OMEGA   
    18    11     6    18   35.198  106.551   100.0
     1 PRESSURE
     1     1    18    11     6    18     0     0     0.0   35.198  106.551    100.0    845.7
     1     1    18    11     6    19     0     1     1.0   35.161  106.555     97.1    846.9
     1     1    18    11     6    20     0     2     2.0   35.123  106.560     92.4    848.6
     1     1    18    11     6    21     0     3     3.0   35.083  106.566     86.4    850.4
     1     1    18    11     6    22     0     2     4.0   35.039  106.575     77.8    853.1
     1     1    18    11     6    23     0     1     5.0   34.989  106.592     65.8    856.5
     1     1    18    11     7     0     0     0     6.0   34.933  106.612     52.0    858.7
     1     1    18    11     7     1     0     1     7.0   34.867  106.636     38.4    859.8
     1     1    18    11     7     2     0     2     8.0   34.791  106.660     26.5    860.5
     1     1    18    11     7     3     0     3     9.0   34.702  106.683     17.1    860.6
     1     1    18    11     7     4     0     2    10.0   34.611  106.705     10.6    859.7
     1     1    18    11     7     5     0     1    11.0   34.526  106.727      5.3    857.5
     1     1    18    11     7     6     0     0    12.0   34.444  106.750      0.0    854.9
     1     1    18    11     7     7     0     1    13.0   34.369  106.770      0.0    852.2
     1     1    18    11     7     8     0     2    14.0   34.302  106.782      0.0    849.9
     1     1    18    11     7     9     0     3    15.0   34.242  106.788      0.0    847.9
     1     1    18    11     7    10     0     2    16.0   34.195  106.791      0.0    846.4
     1     1    18    11     7    11     0     1    17.0   34.161  106.794      0.0    845.4
     1     1    18    11     7    12     0     0    18.0   34.140  106.797      0.0    844.7
     1     1    18    11     7    13     0     1    19.0   34.134  106.802      0.3    844.4
     1     1    18    11     7    14     0     2    20.0   34.143  106.811      3.3    844.4
     1     1    18    11     7    15     0     3    21.0   34.166  106.824      8.8    844.8
     1     1    18    11     7    16     0     2    22.0   34.199  106.840     19.3    844.4
     1     1    18    11     7    17     0     1    23.0   34.241  106.862     44.6    842.9
     1     1    18    11     7    18     0     0    24.0   34.295  106.897     98.4    839.2
     1     1    18    11     7    19     0     1    25.0   34.373  106.959    210.3    830.7
     1     1    18    11     7    20     0     2    26.0   34.476  107.072    385.1    816.0
     1     1    18    11     7    21     0     3    27.0   34.566  107.248    538.0    802.1
     1     1    18    11     7    22     0     2    28.0   34.639  107.458    621.9    798.9
     1     1    18    11     7    23     0     1    29.0   34.708  107.677    643.1    802.9
     1     1    18    11     8     0     0     0    30.0   34.783  107.895    620.9    811.8
     1     1    18    11     8     1     0     1    31.0   34.867  108.101    586.8    824.5
     1     1    18    11     8     2     0     2    32.0   34.959  108.290    566.5    834.8
     1     1    18    11     8     3     0     3    33.0   35.054  108.463    562.2    839.3
     1     1    18    11     8     4     0     2    34.0   35.144  108.631    556.3    839.8
     1     1    18    11     8     5     0     1    35.0   35.223  108.802    538.4    843.2
     1     1    18    11     8     6     0     0    36.0   35.294  108.975    514.7    847.1
     1     1    18    11     8     7     0     1    37.0   35.362  109.135    491.9    852.2
     1     1    18    11     8     8     0     2    38.0   35.430  109.272    470.6    855.2
     1     1    18    11     8     9     0     3    39.0   35.497  109.386    446.7    857.2
     1     1    18    11     8    10     0     2    40.0   35.568  109.485    415.8    859.1
     1     1    18    11     8    11     0     1    41.0   35.645  109.581    372.1    860.8
     1     1    18    11     8    12     0     0    42.0   35.733  109.677    308.1    863.2
     1     1    18    11     8    13     0     1    43.0   35.822  109.778    227.7    868.3
     1     1    18    11     8    14     0     2    44.0   35.899  109.880    156.7    872.9
     1     1    18    11     8    15     0     3    45.0   35.968  109.986    103.6    873.6
     1     1    18    11     8    16     0     2    46.0   36.029  110.087     70.1    874.9
     1     1    18    11     8    17     0     1    47.0   36.076  110.182     50.6    875.8
     1     1    18    11     8    18     0     0    48.0   36.110  110.271     38.6    875.8
     1     1    18    11     8    19     0     1    49.0   36.129  110.356     29.9    875.5
     1     1    18    11     8    20     0     2    50.0   36.132  110.436     23.6    874.9
     1     1    18    11     8    21     0     3    51.0   36.121  110.513     19.0    874.2
     1     1    18    11     8    22     0     2    52.0   36.093  110.585     14.6    873.6
     1     1    18    11     8    23     0     1    53.0   36.048  110.646     10.3    873.6
     1     1    18    11     9     0     0     0    54.0   35.981  110.702      5.8    874.6
     1     1    18    11     9     1     0     1    55.0   35.904  110.744      1.1    880.7
     1     1    18    11     9     2     0     2    56.0   35.830  110.768      0.0    887.0
     1     1    18    11     9     3     0     3    57.0   35.760  110.781      0.0    893.2
     1     1    18    11     9     4     0     2    58.0   35.704  110.787      0.0    897.9
     1     1    18    11     9     5     0     1    59.0   35.664  110.788      0.0    901.2
     1     1    18    11     9     6     0     0    60.0   35.637  110.782      0.0    903.3
     1     1    18    11     9     7     0     1    61.0   35.616  110.768      0.0    905.1
     1     1    18    11     9     8     0     2    62.0   35.596  110.742      0.0    907.0
     1     1    18    11     9     9     0     3    63.0   35.574  110.704      0.0    909.1
     1     1    18    11     9    10     0     2    64.0   35.553  110.654      0.0    911.5
     1     1    18    11     9    11     0     1    65.0   35.536  110.598      0.0    913.5
     1     1    18    11     9    12     0     0    66.0   35.523  110.535      0.0    915.2
     1     1    18    11     9    13     0     1    67.0   35.510  110.467      0.0    916.6
     1     1    18    11     9    14     0     2    68.0   35.491  110.392      0.0    918.6
     1     1    18    11     9    15     0     3    69.0   35.461  110.311      0.0    921.4
     1     1    18    11     9    16     0     2    70.0   35.418  110.222      0.0    925.4
     1     1    18    11     9    17     0     1    71.0   35.359  110.121      0.0    930.6
     1     1    18    11     9    18     0     0    72.0   35.279  110.003      0.0    937.3
     1     1    18    11     9    19     0     1    73.0   35.183  109.873      0.0    939.8
     1     1    18    11     9    20     0     2    74.0   35.081  109.740      0.0    941.4
     1     1    18    11     9    21     0     3    75.0   34.977  109.610      0.0    940.1
     1     1    18    11     9    22     0     2    76.0   34.887  109.504      0.0    932.6
     1     1    18    11     9    23     0     1    77.0   34.820  109.430      0.0    927.6
     1     1    18    11    10     0     0     0    78.0   34.770  109.382      1.0    924.3
     1     1    18    11    10     1     0     1    79.0   34.733  109.339      3.7    921.4
     1     1    18    11    10     2     0     2    80.0   34.709  109.285      8.3    918.6
     1     1    18    11    10     3     0     3    81.0   34.694  109.219     16.3    915.2
     1     1    18    11    10     4     0     2    82.0   34.679  109.158     32.1    911.6
     1     1    18    11    10     5     0     1    83.0   34.657  109.118     55.5    908.3
     1     1    18    11    10     6     0     0    84.0   34.628  109.099     89.5    903.5
     1     1    18    11    10     7     0     1    85.0   34.601  109.092    143.6    897.4
     1     1    18    11    10     8     0     2    86.0   34.583  109.085    223.9    887.4
     1     1    18    11    10     9     0     3    87.0   34.575  109.079    321.3    875.7
     1     1    18    11    10    10     0     2    88.0   34.570  109.085    408.4    865.4
     1     1    18    11    10    11     0     1    89.0   34.562  109.115    459.0    860.3
     1     1    18    11    10    12     0     0    90.0   34.550  109.166    466.9    860.8
     1     1    18    11    10    13     0     1    91.0   34.533  109.230    444.6    866.1
     1     1    18    11    10    14     0     2    92.0   34.508  109.302    404.7    871.8
     1     1    18    11    10    15     0     3    93.0   34.475  109.383    347.3    878.5
     1     1    18    11    10    16     0     2    94.0   34.436  109.466    278.5    887.2
     1     1    18    11    10    17     0     1    95.0   34.388  109.548    200.5    895.0
     1     1    18    11    10    18     0     0    96.0   34.333  109.631    105.7    904.3
     1     1    18    11    10    19     0     1    97.0   34.284  109.696     32.8    914.8
     1     1    18    11    10    20     0     2    98.0   34.243  109.746      0.0    913.3
     1     1    18    11    10    21     0     3    99.0   34.210  109.784      0.0    911.8
     1     1    18    11    10    22     0     2   100.0   34.177  109.816      0.0    911.2
     1     1    18    11    10    23     0     1   101.0   34.139  109.844      0.0    910.3
     1     1    18    11    11     0     0     0   102.0   34.097  109.866      0.0    909.0
     1     1    18    11    11     1     0     1   103.0   34.056  109.882      0.0    906.8
     1     1    18    11    11     2     0     2   104.0   34.022  109.891      0.0    904.8
     1     1    18    11    11     3     0     3   105.0   33.995  109.892      0.0    903.6
     1     1    18    11    11     4     0     2   106.0   33.965  109.890      0.0    904.5
     1     1    18    11    11     5     0     1   107.0   33.922  109.889      0.0    905.8
     1     1    18    11    11     6     0     0   108.0   33.868  109.889      0.0    907.7
     1     1    18    11    11     7     0     1   109.0   33.816  109.882      0.0    909.2
     1     1    18    11    11     8     0     2   110.0   33.774  109.866      0.0    910.2
     1     1    18    11    11     9     0     3   111.0   33.743  109.842      0.0    910.5
     1     1    18    11    11    10     0     2   112.0   33.719  109.816      0.0    911.4
     1     1    18    11    11    11     0     1   113.0   33.697  109.792      0.0    912.2
     1     1    18    11    11    12     0     0   114.0   33.678  109.771      0.0    912.9
     1     1    18    11    11    13     0     1   115.0   33.663  109.754      0.0    913.7
     1     1    18    11    11    14     0     2   116.0   33.649  109.740      0.0    914.5
     1     1    18    11    11    15     0     3   117.0   33.636  109.729      0.0    915.3
     1     1    18    11    11    16     0     2   118.0   33.621  109.721      0.0    915.4
     1     1    18    11    11    17     0     1   119.0   33.605  109.716      0.0    915.7
     1     1    18    11    11    18     0     0   120.0   33.586  109.713      0.0    916.1
