# Supplementary material for: Migration of wheat stripe rust from the primary oversummering region to neighboring regions in China
Source: Commun Biol. 2025 Mar 3;8:350. doi: 10.1038/s42003-025-07789-3 (PMC11876435; doi:10.1038/s42003-025-07789-3)
Supplement: Supplementary file 4 — Supplementary Data 2 [file 42003_2025_7789_MOESM4_ESM.zip › Eastern_Liupan_Mountain/Autumn/PL18110700]

     5     1
    GDAS    18    11     1     0     0
    GDAS    18    11     8     0     0
    GDAS    18    11    15     0     0
    GDAS    18    11    22     0     0
    GDAS    18    11    29     0     0
     1 FORWARD  OMEGA   
    18    11     7     0   35.198  106.551   100.0
     1 PRESSURE
     1     1    18    11     7     0     0     0     0.0   35.198  106.551    100.0    846.2
     1     1    18    11     7     1     0     1     1.0   35.115  106.584     85.3    851.5
     1     1    18    11     7     2     0     2     2.0   35.030  106.619     71.6    856.8
     1     1    18    11     7     3     0     3     3.0   34.937  106.655     58.0    859.7
     1     1    18    11     7     4     0     2     4.0   34.843  106.688     43.4    860.4
     1     1    18    11     7     5     0     1     5.0   34.756  106.719     29.2    860.6
     1     1    18    11     7     6     0     0     6.0   34.677  106.749     18.0    860.5
     1     1    18    11     7     7     0     1     7.0   34.605  106.773     10.5    859.2
     1     1    18    11     7     8     0     2     8.0   34.540  106.788      5.3    856.8
     1     1    18    11     7     9     0     3     9.0   34.485  106.794      0.3    854.7
     1     1    18    11     7    10     0     2    10.0   34.441  106.798      0.0    853.4
     1     1    18    11     7    11     0     1    11.0   34.412  106.800      0.0    852.5
     1     1    18    11     7    12     0     0    12.0   34.398  106.803      0.0    852.0
     1     1    18    11     7    13     0     1    13.0   34.399  106.808      0.4    852.0
     1     1    18    11     7    14     0     2    14.0   34.414  106.817      3.1    852.5
     1     1    18    11     7    15     0     3    15.0   34.444  106.831      8.0    853.4
     1     1    18    11     7    16     0     2    16.0   34.483  106.850     16.7    853.7
     1     1    18    11     7    17     0     1    17.0   34.527  106.875     35.3    853.2
     1     1    18    11     7    18     0     0    18.0   34.578  106.911     70.9    851.9
     1     1    18    11     7    19     0     1    19.0   34.645  106.964    138.1    848.2
     1     1    18    11     7    20     0     2    20.0   34.739  107.044    257.4    840.9
     1     1    18    11     7    21     0     3    21.0   34.846  107.176    392.2    828.3
     1     1    18    11     7    22     0     2    22.0   34.945  107.353    475.3    824.3
     1     1    18    11     7    23     0     1    23.0   35.041  107.557    507.6    825.9
     1     1    18    11     8     0     0     0    24.0   35.142  107.773    510.3    827.9
     1     1    18    11     8     1     0     1    25.0   35.250  107.980    502.6    830.9
     1     1    18    11     8     2     0     2    26.0   35.360  108.165    496.9    833.8
     1     1    18    11     8     3     0     3    27.0   35.470  108.328    496.7    834.9
     1     1    18    11     8     4     0     2    28.0   35.574  108.485    495.0    834.6
     1     1    18    11     8     5     0     1    29.0   35.671  108.646    487.7    835.6
     1     1    18    11     8     6     0     0    30.0   35.761  108.809    479.4    836.5
     1     1    18    11     8     7     0     1    31.0   35.847  108.962    478.9    836.9
     1     1    18    11     8     8     0     2    32.0   35.934  109.100    489.6    833.6
     1     1    18    11     8     9     0     3    33.0   36.026  109.229    505.1    828.9
     1     1    18    11     8    10     0     2    34.0   36.114  109.368    505.5    826.9
     1     1    18    11     8    11     0     1    35.0   36.200  109.533    476.6    830.8
     1     1    18    11     8    12     0     0    36.0   36.295  109.723    425.3    838.3
     1     1    18    11     8    13     0     1    37.0   36.390  109.933    367.7    848.6
     1     1    18    11     8    14     0     2    38.0   36.461  110.150    319.2    853.1
     1     1    18    11     8    15     0     3    39.0   36.510  110.363    285.6    853.0
     1     1    18    11     8    16     0     2    40.0   36.540  110.568    264.6    850.3
     1     1    18    11     8    17     0     1    41.0   36.559  110.761    248.1    847.0
     1     1    18    11     8    18     0     0    42.0   36.572  110.951    230.2    843.7
     1     1    18    11     8    19     0     1    43.0   36.581  111.126    208.3    847.4
     1     1    18    11     8    20     0     2    44.0   36.581  111.268    184.8    853.4
     1     1    18    11     8    21     0     3    45.0   36.572  111.378    164.2    858.7
     1     1    18    11     8    22     0     2    46.0   36.552  111.461    141.8    862.8
     1     1    18    11     8    23     0     1    47.0   36.520  111.520    115.1    867.7
     1     1    18    11     9     0     0     0    48.0   36.477  111.560     88.8    872.0
     1     1    18    11     9     1     0     1    49.0   36.427  111.590     68.7    875.6
     1     1    18    11     9     2     0     2    50.0   36.372  111.616     55.8    877.9
     1     1    18    11     9     3     0     3    51.0   36.309  111.643     47.3    879.3
     1     1    18    11     9     4     0     2    52.0   36.248  111.672     42.4    880.1
     1     1    18    11     9     5     0     1    53.0   36.200  111.703     40.7    880.5
     1     1    18    11     9     6     0     0    54.0   36.162  111.738     41.9    880.7
     1     1    18    11     9     7     0     1    55.0   36.134  111.773     44.9    881.1
     1     1    18    11     9     8     0     2    56.0   36.116  111.801     48.7    881.4
     1     1    18    11     9     9     0     3    57.0   36.107  111.822     53.1    881.4
     1     1    18    11     9    10     0     2    58.0   36.107  111.825     58.0    881.1
     1     1    18    11     9    11     0     1    59.0   36.113  111.804     63.7    880.3
     1     1    18    11     9    12     0     0    60.0   36.127  111.759     69.8    878.8
     1     1    18    11     9    13     0     1    61.0   36.150  111.697     75.2    877.5
     1     1    18    11     9    14     0     2    62.0   36.179  111.626     79.4    875.9
     1     1    18    11     9    15     0     3    63.0   36.216  111.548     82.6    874.2
     1     1    18    11     9    16     0     2    64.0   36.251  111.464     83.3    872.0
     1     1    18    11     9    17     0     1    65.0   36.279  111.374     80.1    870.2
     1     1    18    11     9    18     0     0    66.0   36.298  111.281     73.9    868.8
     1     1    18    11     9    19     0     1    67.0   36.310  111.188     66.7    867.5
     1     1    18    11     9    20     0     2    68.0   36.314  111.099     59.3    866.2
     1     1    18    11     9    21     0     3    69.0   36.313  111.012     52.0    865.1
     1     1    18    11     9    22     0     2    70.0   36.304  110.931     45.2    866.8
     1     1    18    11     9    23     0     1    71.0   36.290  110.856     39.7    868.7
     1     1    18    11    10     0     0     0    72.0   36.272  110.790     35.1    870.4
     1     1    18    11    10     1     0     1    73.0   36.258  110.730     32.9    872.6
     1     1    18    11    10     2     0     2    74.0   36.256  110.674     34.2    874.3
     1     1    18    11    10     3     0     3    75.0   36.263  110.622     38.9    875.6
     1     1    18    11    10     4     0     2    76.0   36.268  110.585     46.0    875.6
     1     1    18    11    10     5     0     1    77.0   36.260  110.571     54.9    874.9
     1     1    18    11    10     6     0     0    78.0   36.238  110.582     66.3    873.1
     1     1    18    11    10     7     0     1    79.0   36.212  110.603     77.5    870.7
     1     1    18    11    10     8     0     2    80.0   36.187  110.617     84.3    869.3
     1     1    18    11    10     9     0     3    81.0   36.161  110.625     85.6    868.6
     1     1    18    11    10    10     0     2    82.0   36.134  110.638     85.7    868.8
     1     1    18    11    10    11     0     1    83.0   36.107  110.666     88.8    868.1
     1     1    18    11    10    12     0     0    84.0   36.080  110.709     96.1    866.8
     1     1    18    11    10    13     0     1    85.0   36.047  110.765    101.0    864.9
     1     1    18    11    10    14     0     2    86.0   36.000  110.835     93.9    864.5
     1     1    18    11    10    15     0     3    87.0   35.939  110.917     71.3    870.7
     1     1    18    11    10    16     0     2    88.0   35.873  111.001     42.2    880.4
     1     1    18    11    10    17     0     1    89.0   35.810  111.081     21.5    891.5
     1     1    18    11    10    18     0     0    90.0   35.754  111.160      6.6    898.9
     1     1    18    11    10    19     0     1    91.0   35.706  111.238      0.0    903.6
     1     1    18    11    10    20     0     2    92.0   35.667  111.314      0.0    907.5
     1     1    18    11    10    21     0     3    93.0   35.634  111.389      0.0    910.9
     1     1    18    11    10    22     0     2    94.0   35.605  111.460      0.0    914.2
     1     1    18    11    10    23     0     1    95.0   35.580  111.523      0.0    917.1
     1     1    18    11    11     0     0     0    96.0   35.556  111.578      0.0    919.6
     1     1    18    11    11     1     0     1    97.0   35.534  111.632      0.0    921.9
     1     1    18    11    11     2     0     2    98.0   35.511  111.694      0.0    924.3
     1     1    18    11    11     3     0     3    99.0   35.488  111.764      0.0    926.7
     1     1    18    11    11     4     0     2   100.0   35.465  111.842      0.0    928.8
     1     1    18    11    11     5     0     1   101.0   35.440  111.928      0.0    931.0
     1     1    18    11    11     6     0     0   102.0   35.413  112.020      0.0    933.8
     1     1    18    11    11     7     0     1   103.0   35.393  112.103      0.4    937.6
     1     1    18    11    11     8     0     2   104.0   35.385  112.163      1.3    939.9
     1     1    18    11    11     9     0     3   105.0   35.390  112.204      2.7    940.6
     1     1    18    11    11    10     0     2   106.0   35.400  112.231      4.2    941.4
     1     1    18    11    11    11     0     1   107.0   35.408  112.248      5.7    941.9
     1     1    18    11    11    12     0     0   108.0   35.414  112.256      7.1    942.2
     1     1    18    11    11    13     0     1   109.0   35.419  112.261      8.4    942.1
     1     1    18    11    11    14     0     2   110.0   35.421  112.270      9.4    942.5
     1     1    18    11    11    15     0     3   111.0   35.420  112.284     10.0    943.0
     1     1    18    11    11    16     0     2   112.0   35.419  112.299     10.4    943.4
     1     1    18    11    11    17     0     1   113.0   35.418  112.314     10.7    943.7
     1     1    18    11    11    18     0     0   114.0   35.417  112.328     11.0    944.0
     1     1    18    11    11    19     0     1   115.0   35.418  112.344     10.6    944.1
     1     1    18    11    11    20     0     2   116.0   35.420  112.361      9.4    944.4
     1     1    18    11    11    21     0     3   117.0   35.426  112.381      7.3    944.3
     1     1    18    11    11    22     0     2   118.0   35.427  112.405      4.7    945.1
     1     1    18    11    11    23     0     1   119.0   35.417  112.436      1.9    947.1
     1     1    18    11    12     0     0     0   120.0   35.395  112.474      0.0    950.3
