# Supplementary material for: Migration of wheat stripe rust from the primary oversummering region to neighboring regions in China
Source: Commun Biol. 2025 Mar 3;8:350. doi: 10.1038/s42003-025-07789-3 (PMC11876435; doi:10.1038/s42003-025-07789-3)
Supplement: Supplementary file 4 — Supplementary Data 2 [file 42003_2025_7789_MOESM4_ESM.zip › Eastern_Liupan_Mountain/Autumn/PL18110706]

     5     1
    GDAS    18    11     1     0     0
    GDAS    18    11     8     0     0
    GDAS    18    11    15     0     0
    GDAS    18    11    22     0     0
    GDAS    18    11    29     0     0
     1 FORWARD  OMEGA   
    18    11     7     6   35.198  106.551   100.0
     1 PRESSURE
     1     1    18    11     7     6     0     0     0.0   35.198  106.551    100.0    845.2
     1     1    18    11     7     7     0     1     1.0   35.129  106.611     84.1    850.4
     1     1    18    11     7     8     0     2     2.0   35.065  106.650     66.0    855.4
     1     1    18    11     7     9     0     3     3.0   35.007  106.668     49.6    858.9
     1     1    18    11     7    10     0     2     4.0   34.961  106.676     37.7    859.7
     1     1    18    11     7    11     0     1     5.0   34.935  106.681     30.8    859.9
     1     1    18    11     7    12     0     0     6.0   34.928  106.684     27.8    860.0
     1     1    18    11     7    13     0     1     7.0   34.939  106.689     28.8    860.3
     1     1    18    11     7    14     0     2     8.0   34.967  106.700     35.0    860.7
     1     1    18    11     7    15     0     3     9.0   35.011  106.719     48.5    860.9
     1     1    18    11     7    16     0     2    10.0   35.067  106.750     70.3    858.0
     1     1    18    11     7    17     0     1    11.0   35.127  106.797    100.9    855.1
     1     1    18    11     7    18     0     0    12.0   35.195  106.865    143.8    852.1
     1     1    18    11     7    19     0     1    13.0   35.272  106.957    208.8    847.3
     1     1    18    11     7    20     0     2    14.0   35.354  107.080    289.9    838.5
     1     1    18    11     7    21     0     3    15.0   35.427  107.239    351.5    831.4
     1     1    18    11     7    22     0     2    16.0   35.503  107.422    383.7    829.9
     1     1    18    11     7    23     0     1    17.0   35.593  107.612    394.9    830.8
     1     1    18    11     8     0     0     0    18.0   35.701  107.802    394.8    832.6
     1     1    18    11     8     1     0     1    19.0   35.823  107.979    393.6    834.8
     1     1    18    11     8     2     0     2    20.0   35.950  108.137    395.5    834.7
     1     1    18    11     8     3     0     3    21.0   36.070  108.283    398.4    833.5
     1     1    18    11     8     4     0     2    22.0   36.181  108.430    396.9    832.1
     1     1    18    11     8     5     0     1    23.0   36.280  108.591    387.7    832.5
     1     1    18    11     8     6     0     0    24.0   36.369  108.768    371.5    834.0
     1     1    18    11     8     7     0     1    25.0   36.447  108.951    353.9    837.2
     1     1    18    11     8     8     0     2    26.0   36.519  109.133    338.2    840.0
     1     1    18    11     8     9     0     3    27.0   36.590  109.311    321.2    844.0
     1     1    18    11     8    10     0     2    28.0   36.664  109.492    300.2    849.6
     1     1    18    11     8    11     0     1    29.0   36.748  109.688    278.8    857.4
     1     1    18    11     8    12     0     0    30.0   36.846  109.902    272.2    865.8
     1     1    18    11     8    13     0     1    31.0   36.937  110.134    291.1    864.0
     1     1    18    11     8    14     0     2    32.0   37.002  110.384    327.8    852.1
     1     1    18    11     8    15     0     3    33.0   37.048  110.668    381.5    837.4
     1     1    18    11     8    16     0     2    34.0   37.078  110.982    446.7    819.9
     1     1    18    11     8    17     0     1    35.0   37.082  111.292    485.9    817.8
     1     1    18    11     8    18     0     0    36.0   37.080  111.570    470.4    825.5
     1     1    18    11     8    19     0     1    37.0   37.087  111.809    420.8    836.7
     1     1    18    11     8    20     0     2    38.0   37.097  112.007    367.0    847.6
     1     1    18    11     8    21     0     3    39.0   37.100  112.174    325.9    852.1
     1     1    18    11     8    22     0     2    40.0   37.086  112.307    285.6    855.5
     1     1    18    11     8    23     0     1    41.0   37.059  112.396    237.9    861.7
     1     1    18    11     9     0     0     0    42.0   37.019  112.442    188.8    867.8
     1     1    18    11     9     1     0     1    43.0   36.970  112.461    143.5    874.1
     1     1    18    11     9     2     0     2    44.0   36.914  112.471    105.1    879.0
     1     1    18    11     9     3     0     3    45.0   36.847  112.480     76.2    883.3
     1     1    18    11     9     4     0     2    46.0   36.778  112.482     56.4    885.8
     1     1    18    11     9     5     0     1    47.0   36.721  112.471     41.5    886.7
     1     1    18    11     9     6     0     0    48.0   36.675  112.449     29.2    887.6
     1     1    18    11     9     7     0     1    49.0   36.639  112.423     20.5    889.0
     1     1    18    11     9     8     0     2    50.0   36.612  112.403     15.4    889.7
     1     1    18    11     9     9     0     3    51.0   36.594  112.384     12.2    890.1
     1     1    18    11     9    10     0     2    52.0   36.589  112.359      9.9    890.7
     1     1    18    11     9    11     0     1    53.0   36.602  112.317      7.9    890.8
     1     1    18    11     9    12     0     0    54.0   36.631  112.256      5.8    890.9
     1     1    18    11     9    13     0     1    55.0   36.672  112.186      3.6    891.1
     1     1    18    11     9    14     0     2    56.0   36.716  112.113      1.3    891.2
     1     1    18    11     9    15     0     3    57.0   36.764  112.038      0.0    891.1
     1     1    18    11     9    16     0     2    58.0   36.813  111.958      0.0    889.9
     1     1    18    11     9    17     0     1    59.0   36.855  111.870      0.0    887.8
     1     1    18    11     9    18     0     0    60.0   36.889  111.772      0.0    885.5
     1     1    18    11     9    19     0     1    61.0   36.919  111.673      0.0    882.9
     1     1    18    11     9    20     0     2    62.0   36.948  111.577      0.0    880.4
     1     1    18    11     9    21     0     3    63.0   36.977  111.482      0.0    877.9
     1     1    18    11     9    22     0     2    64.0   37.003  111.384      0.0    875.5
     1     1    18    11     9    23     0     1    65.0   37.022  111.282      0.0    873.3
     1     1    18    11    10     0     0     0    66.0   37.035  111.177      0.0    871.1
     1     1    18    11    10     1     0     1    67.0   37.048  111.070      0.0    869.9
     1     1    18    11    10     2     0     2    68.0   37.070  110.971      0.0    870.7
     1     1    18    11    10     3     0     3    69.0   37.097  110.888      0.0    874.8
     1     1    18    11    10     4     0     2    70.0   37.115  110.833      0.0    876.9
     1     1    18    11    10     5     0     1    71.0   37.115  110.808      0.0    877.7
     1     1    18    11    10     6     0     0    72.0   37.102  110.810      1.2    877.3
     1     1    18    11    10     7     0     1    73.0   37.085  110.823      2.8    876.4
     1     1    18    11    10     8     0     2    74.0   37.073  110.833      3.3    875.6
     1     1    18    11    10     9     0     3    75.0   37.065  110.842      2.7    874.9
     1     1    18    11    10    10     0     2    76.0   37.059  110.854      1.6    874.5
     1     1    18    11    10    11     0     1    77.0   37.053  110.872      0.7    873.7
     1     1    18    11    10    12     0     0    78.0   37.047  110.898      0.1    872.8
     1     1    18    11    10    13     0     1    79.0   37.041  110.931      0.0    871.2
     1     1    18    11    10    14     0     2    80.0   37.032  110.974      0.3    869.2
     1     1    18    11    10    15     0     3    81.0   37.019  111.027      1.3    868.2
     1     1    18    11    10    16     0     2    82.0   37.003  111.080      2.2    869.0
     1     1    18    11    10    17     0     1    83.0   36.983  111.127      2.8    870.2
     1     1    18    11    10    18     0     0    84.0   36.958  111.169      2.9    871.4
     1     1    18    11    10    19     0     1    85.0   36.931  111.208      2.4    873.3
     1     1    18    11    10    20     0     2    86.0   36.902  111.246      1.4    875.1
     1     1    18    11    10    21     0     3    87.0   36.873  111.284      0.0    876.8
     1     1    18    11    10    22     0     2    88.0   36.844  111.320      0.0    877.7
     1     1    18    11    10    23     0     1    89.0   36.816  111.353      0.0    878.4
     1     1    18    11    11     0     0     0    90.0   36.789  111.385      0.0    879.1
     1     1    18    11    11     1     0     1    91.0   36.757  111.417      0.0    879.7
     1     1    18    11    11     2     0     2    92.0   36.713  111.454      0.0    880.5
     1     1    18    11    11     3     0     3    93.0   36.657  111.496      0.0    881.6
     1     1    18    11    11     4     0     2    94.0   36.597  111.545      0.0    882.8
     1     1    18    11    11     5     0     1    95.0   36.538  111.600      0.0    884.1
     1     1    18    11    11     6     0     0    96.0   36.480  111.664      0.0    885.6
     1     1    18    11    11     7     0     1    97.0   36.428  111.730      0.0    887.1
     1     1    18    11    11     8     0     2    98.0   36.389  111.789      0.0    888.3
     1     1    18    11    11     9     0     3    99.0   36.362  111.838      0.0    889.2
     1     1    18    11    11    10     0     2   100.0   36.347  111.878      0.0    890.2
     1     1    18    11    11    11     0     1   101.0   36.347  111.905      0.0    890.8
     1     1    18    11    11    12     0     0   102.0   36.359  111.918      0.0    890.9
     1     1    18    11    11    13     0     1   103.0   36.382  111.927      0.0    891.8
     1     1    18    11    11    14     0     2   104.0   36.410  111.939      0.0    892.7
     1     1    18    11    11    15     0     3   105.0   36.446  111.956      0.0    893.7
     1     1    18    11    11    16     0     2   106.0   36.486  111.973      0.0    893.7
     1     1    18    11    11    17     0     1   107.0   36.526  111.987      0.0    893.7
     1     1    18    11    11    18     0     0   108.0   36.567  111.998      0.0    893.6
     1     1    18    11    11    19     0     1   109.0   36.605  112.006      0.0    893.2
     1     1    18    11    11    20     0     2   110.0   36.641  112.012      0.0    892.7
     1     1    18    11    11    21     0     3   111.0   36.671  112.016      0.0    892.2
     1     1    18    11    11    22     0     2   112.0   36.696  112.015      0.0    892.0
     1     1    18    11    11    23     0     1   113.0   36.716  112.006      0.0    891.8
     1     1    18    11    12     0     0     0   114.0   36.731  111.991      0.0    891.4
     1     1    18    11    12     1     0     1   115.0   36.737  111.977      0.0    891.7
     1     1    18    11    12     2     0     2   116.0   36.734  111.974      0.0    892.2
     1     1    18    11    12     3     0     3   117.0   36.721  111.982      0.0    893.0
     1     1    18    11    12     4     0     2   118.0   36.708  111.998      0.0    892.5
     1     1    18    11    12     5     0     1   119.0   36.700  112.019      0.0    891.7
     1     1    18    11    12     6     0     0   120.0   36.698  112.044      0.0    890.9
