# Supplementary material for: Migration of wheat stripe rust from the primary oversummering region to neighboring regions in China
Source: Commun Biol. 2025 Mar 3;8:350. doi: 10.1038/s42003-025-07789-3 (PMC11876435; doi:10.1038/s42003-025-07789-3)
Supplement: Supplementary file 4 — Supplementary Data 2 [file 42003_2025_7789_MOESM4_ESM.zip › Eastern_Liupan_Mountain/Autumn/PL18110712]

     5     1
    GDAS    18    11     1     0     0
    GDAS    18    11     8     0     0
    GDAS    18    11    15     0     0
    GDAS    18    11    22     0     0
    GDAS    18    11    29     0     0
     1 FORWARD  OMEGA   
    18    11     7    12   35.198  106.551   100.0
     1 PRESSURE
     1     1    18    11     7    12     0     0     0.0   35.198  106.551    100.0    842.1
     1     1    18    11     7    13     0     1     1.0   35.202  106.584     92.6    844.7
     1     1    18    11     7    14     0     2     2.0   35.228  106.624     94.8    845.6
     1     1    18    11     7    15     0     3     3.0   35.277  106.675    108.8    845.5
     1     1    18    11     7    16     0     2     4.0   35.338  106.743    132.6    844.3
     1     1    18    11     7    17     0     1     5.0   35.404  106.827    164.0    843.0
     1     1    18    11     7    18     0     0     6.0   35.475  106.933    209.4    841.6
     1     1    18    11     7    19     0     1     7.0   35.546  107.061    266.5    837.6
     1     1    18    11     7    20     0     2     8.0   35.612  107.215    312.2    832.2
     1     1    18    11     7    21     0     3     9.0   35.677  107.387    338.5    831.4
     1     1    18    11     7    22     0     2    10.0   35.755  107.568    352.1    832.0
     1     1    18    11     7    23     0     1    11.0   35.855  107.748    358.1    833.1
     1     1    18    11     8     0     0     0    12.0   35.976  107.925    359.3    834.4
     1     1    18    11     8     1     0     1    13.0   36.104  108.093    357.4    834.4
     1     1    18    11     8     2     0     2    14.0   36.224  108.252    352.9    833.9
     1     1    18    11     8     3     0     3    15.0   36.334  108.402    345.9    834.2
     1     1    18    11     8     4     0     2    16.0   36.432  108.557    334.3    834.6
     1     1    18    11     8     5     0     1    17.0   36.519  108.730    315.0    836.7
     1     1    18    11     8     6     0     0    18.0   36.597  108.922    287.4    840.3
     1     1    18    11     8     7     0     1    19.0   36.670  109.120    255.4    846.8
     1     1    18    11     8     8     0     2    20.0   36.740  109.312    224.4    853.4
     1     1    18    11     8     9     0     3    21.0   36.811  109.488    197.2    860.5
     1     1    18    11     8    10     0     2    22.0   36.886  109.657    177.1    867.9
     1     1    18    11     8    11     0     1    23.0   36.971  109.832    170.7    875.2
     1     1    18    11     8    12     0     0    24.0   37.064  110.017    184.7    878.9
     1     1    18    11     8    13     0     1    25.0   37.147  110.206    209.7    869.7
     1     1    18    11     8    14     0     2    26.0   37.208  110.397    241.0    862.1
     1     1    18    11     8    15     0     3    27.0   37.255  110.609    292.0    851.7
     1     1    18    11     8    16     0     2    28.0   37.287  110.846    365.8    837.1
     1     1    18    11     8    17     0     1    29.0   37.289  111.096    439.8    824.9
     1     1    18    11     8    18     0     0    30.0   37.259  111.350    478.6    821.5
     1     1    18    11     8    19     0     1    31.0   37.223  111.591    471.5    826.1
     1     1    18    11     8    20     0     2    32.0   37.194  111.809    441.3    834.0
     1     1    18    11     8    21     0     3    33.0   37.170  112.005    412.5    841.9
     1     1    18    11     8    22     0     2    34.0   37.139  112.174    380.8    844.4
     1     1    18    11     8    23     0     1    35.0   37.096  112.298    333.9    850.2
     1     1    18    11     9     0     0     0    36.0   37.041  112.373    277.1    857.8
     1     1    18    11     9     1     0     1    37.0   36.981  112.411    215.7    865.6
     1     1    18    11     9     2     0     2    38.0   36.920  112.432    159.5    873.4
     1     1    18    11     9     3     0     3    39.0   36.851  112.447    115.5    879.1
     1     1    18    11     9     4     0     2    40.0   36.782  112.452     83.5    882.5
     1     1    18    11     9     5     0     1    41.0   36.726  112.442     60.7    885.2
     1     1    18    11     9     6     0     0    42.0   36.681  112.421     43.1    886.3
     1     1    18    11     9     7     0     1    43.0   36.645  112.397     30.8    887.8
     1     1    18    11     9     8     0     2    44.0   36.619  112.376     23.4    888.6
     1     1    18    11     9     9     0     3    45.0   36.600  112.358     18.9    889.1
     1     1    18    11     9    10     0     2    46.0   36.596  112.332     15.5    889.7
     1     1    18    11     9    11     0     1    47.0   36.608  112.290     12.6    890.3
     1     1    18    11     9    12     0     0    48.0   36.638  112.230     10.0    890.8
     1     1    18    11     9    13     0     1    49.0   36.678  112.159      7.7    891.0
     1     1    18    11     9    14     0     2    50.0   36.722  112.086      5.4    891.1
     1     1    18    11     9    15     0     3    51.0   36.771  112.011      2.9    891.0
     1     1    18    11     9    16     0     2    52.0   36.819  111.931      0.2    889.3
     1     1    18    11     9    17     0     1    53.0   36.860  111.843      0.0    887.1
     1     1    18    11     9    18     0     0    54.0   36.893  111.746      0.0    884.8
     1     1    18    11     9    19     0     1    55.0   36.922  111.647      0.0    882.2
     1     1    18    11     9    20     0     2    56.0   36.950  111.550      0.0    879.7
     1     1    18    11     9    21     0     3    57.0   36.979  111.454      0.0    877.2
     1     1    18    11     9    22     0     2    58.0   37.004  111.355      0.0    874.8
     1     1    18    11     9    23     0     1    59.0   37.023  111.252      0.0    872.6
     1     1    18    11    10     0     0     0    60.0   37.034  111.145      0.0    870.4
     1     1    18    11    10     1     0     1    61.0   37.048  111.038      0.0    869.2
     1     1    18    11    10     2     0     2    62.0   37.068  110.940      0.0    871.7
     1     1    18    11    10     3     0     3    63.0   37.092  110.860      0.0    875.7
     1     1    18    11    10     4     0     2    64.0   37.107  110.806      0.0    877.7
     1     1    18    11    10     5     0     1    65.0   37.106  110.782      0.0    878.4
     1     1    18    11    10     6     0     0    66.0   37.089  110.783      1.2    878.0
     1     1    18    11    10     7     0     1    67.0   37.070  110.795      2.9    877.1
     1     1    18    11    10     8     0     2    68.0   37.056  110.804      3.4    876.3
     1     1    18    11    10     9     0     3    69.0   37.046  110.811      2.9    875.7
     1     1    18    11    10    10     0     2    70.0   37.038  110.821      1.8    875.2
     1     1    18    11    10    11     0     1    71.0   37.030  110.839      0.9    874.5
     1     1    18    11    10    12     0     0    72.0   37.022  110.866      0.2    873.4
     1     1    18    11    10    13     0     1    73.0   37.015  110.901      0.0    871.8
     1     1    18    11    10    14     0     2    74.0   37.005  110.946      0.2    869.6
     1     1    18    11    10    15     0     3    75.0   36.992  111.001      1.0    867.2
     1     1    18    11    10    16     0     2    76.0   36.975  111.057      1.9    868.6
     1     1    18    11    10    17     0     1    77.0   36.954  111.106      2.4    869.9
     1     1    18    11    10    18     0     0    78.0   36.928  111.150      2.3    871.1
     1     1    18    11    10    19     0     1    79.0   36.898  111.192      1.6    873.1
     1     1    18    11    10    20     0     2    80.0   36.868  111.232      0.4    874.9
     1     1    18    11    10    21     0     3    81.0   36.837  111.271      0.0    876.7
     1     1    18    11    10    22     0     2    82.0   36.806  111.309      0.0    877.5
     1     1    18    11    10    23     0     1    83.0   36.776  111.345      0.0    878.4
     1     1    18    11    11     0     0     0    84.0   36.747  111.378      0.0    879.1
     1     1    18    11    11     1     0     1    85.0   36.714  111.412      0.0    879.7
     1     1    18    11    11     2     0     2    86.0   36.669  111.451      0.0    880.6
     1     1    18    11    11     3     0     3    87.0   36.613  111.495      0.0    881.7
     1     1    18    11    11     4     0     2    88.0   36.554  111.545      0.0    882.9
     1     1    18    11    11     5     0     1    89.0   36.495  111.602      0.0    884.3
     1     1    18    11    11     6     0     0    90.0   36.438  111.669      0.0    885.9
     1     1    18    11    11     7     0     1    91.0   36.387  111.737      0.0    887.4
     1     1    18    11    11     8     0     2    92.0   36.348  111.799      0.0    888.7
     1     1    18    11    11     9     0     3    93.0   36.322  111.852      0.0    889.7
     1     1    18    11    11    10     0     2    94.0   36.309  111.893      0.0    890.7
     1     1    18    11    11    11     0     1    95.0   36.310  111.922      0.0    891.3
     1     1    18    11    11    12     0     0    96.0   36.324  111.936      0.0    891.5
     1     1    18    11    11    13     0     1    97.0   36.346  111.945      0.0    892.3
     1     1    18    11    11    14     0     2    98.0   36.376  111.958      0.0    893.3
     1     1    18    11    11    15     0     3    99.0   36.412  111.975      0.0    894.3
     1     1    18    11    11    16     0     2   100.0   36.453  111.992      0.0    894.3
     1     1    18    11    11    17     0     1   101.0   36.493  112.006      0.0    894.2
     1     1    18    11    11    18     0     0   102.0   36.532  112.016      0.0    893.8
     1     1    18    11    11    19     0     1   103.0   36.570  112.025      0.0    893.4
     1     1    18    11    11    20     0     2   104.0   36.604  112.030      0.0    892.9
     1     1    18    11    11    21     0     3   105.0   36.633  112.034      0.0    892.4
     1     1    18    11    11    22     0     2   106.0   36.658  112.032      0.0    892.2
     1     1    18    11    11    23     0     1   107.0   36.677  112.025      0.0    892.0
     1     1    18    11    12     0     0     0   108.0   36.690  112.010      0.0    891.8
     1     1    18    11    12     1     0     1   109.0   36.697  111.997      0.0    892.3
     1     1    18    11    12     2     0     2   110.0   36.695  111.995      0.0    892.8
     1     1    18    11    12     3     0     3   111.0   36.685  112.005      0.0    893.5
     1     1    18    11    12     4     0     2   112.0   36.673  112.022      0.0    892.7
     1     1    18    11    12     5     0     1   113.0   36.667  112.045      0.0    891.9
     1     1    18    11    12     6     0     0   114.0   36.666  112.071      0.0    891.1
     1     1    18    11    12     7     0     1   115.0   36.668  112.097      0.0    891.1
     1     1    18    11    12     8     0     2   116.0   36.671  112.118      0.0    891.0
     1     1    18    11    12     9     0     3   117.0   36.675  112.133      0.0    890.9
     1     1    18    11    12    10     0     2   118.0   36.686  112.138      0.0    890.8
     1     1    18    11    12    11     0     1   119.0   36.712  112.125      0.0    890.7
     1     1    18    11    12    12     0     0   120.0   36.751  112.095      0.0    890.4
