# Supplementary material for: Migration of wheat stripe rust from the primary oversummering region to neighboring regions in China
Source: Commun Biol. 2025 Mar 3;8:350. doi: 10.1038/s42003-025-07789-3 (PMC11876435; doi:10.1038/s42003-025-07789-3)
Supplement: Supplementary file 4 — Supplementary Data 2 [file 42003_2025_7789_MOESM4_ESM.zip › Eastern_Liupan_Mountain/Autumn/PL18110718]

     5     1
    GDAS    18    11     1     0     0
    GDAS    18    11     8     0     0
    GDAS    18    11    15     0     0
    GDAS    18    11    22     0     0
    GDAS    18    11    29     0     0
     1 FORWARD  OMEGA   
    18    11     7    18   35.198  106.551   100.0
     1 PRESSURE
     1     1    18    11     7    18     0     0     0.0   35.198  106.551    100.0    840.6
     1     1    18    11     7    19     0     1     1.0   35.258  106.610    113.6    840.3
     1     1    18    11     7    20     0     2     2.0   35.323  106.677    133.3    839.5
     1     1    18    11     7    21     0     3     3.0   35.390  106.753    159.8    837.9
     1     1    18    11     7    22     0     2     4.0   35.460  106.847    191.2    837.0
     1     1    18    11     7    23     0     1     5.0   35.530  106.957    224.7    837.5
     1     1    18    11     8     0     0     0     6.0   35.605  107.081    254.0    835.9
     1     1    18    11     8     1     0     1     7.0   35.687  107.209    276.0    834.4
     1     1    18    11     8     2     0     2     8.0   35.777  107.334    295.2    833.2
     1     1    18    11     8     3     0     3     9.0   35.871  107.451    314.7    831.9
     1     1    18    11     8     4     0     2    10.0   35.968  107.571    334.2    830.0
     1     1    18    11     8     5     0     1    11.0   36.067  107.701    351.1    828.7
     1     1    18    11     8     6     0     0    12.0   36.169  107.845    360.5    827.6
     1     1    18    11     8     7     0     1    13.0   36.270  108.002    357.5    828.1
     1     1    18    11     8     8     0     2    14.0   36.359  108.158    349.4    829.4
     1     1    18    11     8     9     0     3    15.0   36.434  108.313    345.4    830.2
     1     1    18    11     8    10     0     2    16.0   36.500  108.472    341.7    831.2
     1     1    18    11     8    11     0     1    17.0   36.559  108.641    331.5    833.4
     1     1    18    11     8    12     0     0    18.0   36.615  108.828    310.8    837.2
     1     1    18    11     8    13     0     1    19.0   36.657  109.033    277.2    843.2
     1     1    18    11     8    14     0     2    20.0   36.679  109.240    238.6    852.3
     1     1    18    11     8    15     0     3    21.0   36.681  109.434    204.4    860.3
     1     1    18    11     8    16     0     2    22.0   36.665  109.599    177.5    867.1
     1     1    18    11     8    17     0     1    23.0   36.630  109.729    156.0    872.0
     1     1    18    11     8    18     0     0    24.0   36.580  109.835    137.5    875.6
     1     1    18    11     8    19     0     1    25.0   36.521  109.928    121.9    878.0
     1     1    18    11     8    20     0     2    26.0   36.456  110.012    110.0    878.8
     1     1    18    11     8    21     0     3    27.0   36.384  110.090    100.9    876.7
     1     1    18    11     8    22     0     2    28.0   36.314  110.159     92.1    875.0
     1     1    18    11     8    23     0     1    29.0   36.247  110.212     80.6    874.4
     1     1    18    11     9     0     0     0    30.0   36.178  110.251     66.8    874.6
     1     1    18    11     9     1     0     1    31.0   36.107  110.270     56.3    875.2
     1     1    18    11     9     2     0     2    32.0   36.030  110.263     52.6    874.3
     1     1    18    11     9     3     0     3    33.0   35.947  110.229     55.0    878.3
     1     1    18    11     9     4     0     2    34.0   35.872  110.178     63.4    883.8
     1     1    18    11     9     5     0     1    35.0   35.809  110.120     78.6    887.5
     1     1    18    11     9     6     0     0    36.0   35.756  110.050    102.1    889.5
     1     1    18    11     9     7     0     1    37.0   35.702  109.960    132.6    890.4
     1     1    18    11     9     8     0     2    38.0   35.641  109.844    165.6    889.0
     1     1    18    11     9     9     0     3    39.0   35.576  109.698    198.6    887.0
     1     1    18    11     9    10     0     2    40.0   35.520  109.525    230.1    883.8
     1     1    18    11     9    11     0     1    41.0   35.481  109.334    261.7    878.8
     1     1    18    11     9    12     0     0    42.0   35.459  109.127    296.2    871.3
     1     1    18    11     9    13     0     1    43.0   35.452  108.915    327.0    863.2
     1     1    18    11     9    14     0     2    44.0   35.461  108.711    345.9    858.0
     1     1    18    11     9    15     0     3    45.0   35.488  108.517    361.1    853.5
     1     1    18    11     9    16     0     2    46.0   35.528  108.337    382.4    848.0
     1     1    18    11     9    17     0     1    47.0   35.574  108.178    413.3    841.8
     1     1    18    11     9    18     0     0    48.0   35.623  108.050    454.1    834.7
     1     1    18    11     9    19     0     1    49.0   35.667  107.954    496.7    827.4
     1     1    18    11     9    20     0     2    50.0   35.699  107.881    533.3    822.1
     1     1    18    11     9    21     0     3    51.0   35.714  107.828    563.1    818.2
     1     1    18    11     9    22     0     2    52.0   35.713  107.796    588.5    815.9
     1     1    18    11     9    23     0     1    53.0   35.699  107.786    611.8    814.0
     1     1    18    11    10     0     0     0    54.0   35.675  107.797    634.1    812.6
     1     1    18    11    10     1     0     1    55.0   35.634  107.827    653.0    811.5
     1     1    18    11    10     2     0     2    56.0   35.566  107.877    670.2    812.0
     1     1    18    11    10     3     0     3    57.0   35.472  107.946    698.1    812.4
     1     1    18    11    10     4     0     2    58.0   35.364  108.014    738.4    810.0
     1     1    18    11    10     5     0     1    59.0   35.246  108.063    770.0    808.3
     1     1    18    11    10     6     0     0    60.0   35.112  108.097    779.7    809.6
     1     1    18    11    10     7     0     1    61.0   34.978  108.135    779.6    812.5
     1     1    18    11    10     8     0     2    62.0   34.875  108.189    787.3    810.3
     1     1    18    11    10     9     0     3    63.0   34.801  108.258    812.2    806.9
     1     1    18    11    10    10     0     2    64.0   34.730  108.339    851.8    803.4
     1     1    18    11    10    11     0     1    65.0   34.641  108.434    907.9    797.8
     1     1    18    11    10    12     0     0    66.0   34.535  108.546    968.0    792.0
     1     1    18    11    10    13     0     1    67.0   34.424  108.674   1020.8    788.5
     1     1    18    11    10    14     0     2    68.0   34.312  108.821   1057.2    787.4
     1     1    18    11    10    15     0     3    69.0   34.200  108.990   1061.3    790.8
     1     1    18    11    10    16     0     2    70.0   34.088  109.172   1044.2    794.6
     1     1    18    11    10    17     0     1    71.0   33.968  109.354   1031.6    794.1
     1     1    18    11    10    18     0     0    72.0   33.843  109.522   1004.5    799.4
     1     1    18    11    10    19     0     1    73.0   33.722  109.660    949.5    809.1
     1     1    18    11    10    20     0     2    74.0   33.613  109.762    878.0    822.3
     1     1    18    11    10    21     0     3    75.0   33.514  109.835    808.5    834.3
     1     1    18    11    10    22     0     2    76.0   33.427  109.884    750.3    844.7
     1     1    18    11    10    23     0     1    77.0   33.350  109.914    706.3    853.0
     1     1    18    11    11     0     0     0    78.0   33.282  109.928    675.3    859.3
     1     1    18    11    11     1     0     1    79.0   33.224  109.930    644.7    863.7
     1     1    18    11    11     2     0     2    80.0   33.172  109.924    601.1    870.2
     1     1    18    11    11     3     0     3    81.0   33.126  109.912    542.7    877.4
     1     1    18    11    11     4     0     2    82.0   33.083  109.892    476.7    886.2
     1     1    18    11    11     5     0     1    83.0   33.044  109.863    412.6    894.0
     1     1    18    11    11     6     0     0    84.0   33.008  109.823    351.5    900.1
     1     1    18    11    11     7     0     1    85.0   32.981  109.773    296.9    904.3
     1     1    18    11    11     8     0     2    86.0   32.970  109.718    252.9    907.0
     1     1    18    11    11     9     0     3    87.0   32.973  109.658    220.0    908.1
     1     1    18    11    11    10     0     2    88.0   32.985  109.600    195.3    909.6
     1     1    18    11    11    11     0     1    89.0   32.998  109.547    175.3    911.0
     1     1    18    11    11    12     0     0    90.0   33.009  109.502    156.8    912.0
     1     1    18    11    11    13     0     1    91.0   33.013  109.462    129.5    913.1
     1     1    18    11    11    14     0     2    92.0   33.002  109.428     91.2    916.8
     1     1    18    11    11    15     0     3    93.0   32.975  109.398     55.2    920.3
     1     1    18    11    11    16     0     2    94.0   32.941  109.372     30.5    920.0
     1     1    18    11    11    17     0     1    95.0   32.904  109.350     17.1    918.5
     1     1    18    11    11    18     0     0    96.0   32.867  109.329      8.4    915.0
     1     1    18    11    11    19     0     1    97.0   32.831  109.309      3.5    911.3
     1     1    18    11    11    20     0     2    98.0   32.798  109.288      0.0    907.7
     1     1    18    11    11    21     0     3    99.0   32.767  109.267      0.0    904.2
     1     1    18    11    11    22     0     2   100.0   32.738  109.247      0.0    901.0
     1     1    18    11    11    23     0     1   101.0   32.709  109.232      0.0    898.0
     1     1    18    11    12     0     0     0   102.0   32.681  109.220      0.0    895.2
     1     1    18    11    12     1     0     1   103.0   32.659  109.207      0.0    892.7
     1     1    18    11    12     2     0     2   104.0   32.650  109.191      0.0    890.8
     1     1    18    11    12     3     0     3   105.0   32.652  109.171      0.0    889.5
     1     1    18    11    12     4     0     2   106.0   32.664  109.151      0.5    889.1
     1     1    18    11    12     5     0     1   107.0   32.681  109.133      1.4    889.3
     1     1    18    11    12     6     0     0   108.0   32.705  109.116      2.8    890.3
     1     1    18    11    12     7     0     1   109.0   32.734  109.100      4.6    891.5
     1     1    18    11    12     8     0     2   110.0   32.764  109.081      6.6    892.8
     1     1    18    11    12     9     0     3   111.0   32.794  109.059      8.8    894.0
     1     1    18    11    12    10     0     2   112.0   32.820  109.039     10.2    895.0
     1     1    18    11    12    11     0     1   113.0   32.837  109.023      9.5    895.7
     1     1    18    11    12    12     0     0   114.0   32.843  109.011      7.0    895.9
     1     1    18    11    12    13     0     1   115.0   32.840  108.998      2.7    895.2
     1     1    18    11    12    14     0     2   116.0   32.832  108.978      0.0    895.0
     1     1    18    11    12    15     0     3   117.0   32.819  108.950      0.0    894.6
     1     1    18    11    12    16     0     2   118.0   32.804  108.920      0.0    894.3
     1     1    18    11    12    17     0     1   119.0   32.792  108.894      0.0    894.1
     1     1    18    11    12    18     0     0   120.0   32.780  108.872      0.0    893.9
