# Supplementary material for: Migration of wheat stripe rust from the primary oversummering region to neighboring regions in China
Source: Commun Biol. 2025 Mar 3;8:350. doi: 10.1038/s42003-025-07789-3 (PMC11876435; doi:10.1038/s42003-025-07789-3)
Supplement: Supplementary file 4 — Supplementary Data 2 [file 42003_2025_7789_MOESM4_ESM.zip › Eastern_Liupan_Mountain/Autumn/PL18110800]

     5     1
    GDAS    18    11     1     0     0
    GDAS    18    11     8     0     0
    GDAS    18    11    15     0     0
    GDAS    18    11    22     0     0
    GDAS    18    11    29     0     0
     1 FORWARD  OMEGA   
    18    11     8     0   35.198  106.551   100.0
     1 PRESSURE
     1     1    18    11     8     0     0     0     0.0   35.198  106.551    100.0    838.3
     1     1    18    11     8     1     0     1     1.0   35.267  106.603    108.9    838.2
     1     1    18    11     8     2     0     2     2.0   35.347  106.661    120.8    837.9
     1     1    18    11     8     3     0     3     3.0   35.435  106.722    136.6    837.4
     1     1    18    11     8     4     0     2     4.0   35.525  106.792    157.3    835.9
     1     1    18    11     8     5     0     1     5.0   35.615  106.875    185.1    834.8
     1     1    18    11     8     6     0     0     6.0   35.701  106.966    222.5    833.8
     1     1    18    11     8     7     0     1     7.0   35.780  107.056    269.6    830.2
     1     1    18    11     8     8     0     2     8.0   35.849  107.142    322.1    824.7
     1     1    18    11     8     9     0     3     9.0   35.909  107.228    375.5    819.9
     1     1    18    11     8    10     0     2    10.0   35.967  107.322    431.8    815.7
     1     1    18    11     8    11     0     1    11.0   36.029  107.434    492.6    810.8
     1     1    18    11     8    12     0     0    12.0   36.091  107.574    551.5    806.5
     1     1    18    11     8    13     0     1    13.0   36.139  107.744    600.1    804.0
     1     1    18    11     8    14     0     2    14.0   36.172  107.940    639.9    803.1
     1     1    18    11     8    15     0     3    15.0   36.189  108.151    677.0    802.0
     1     1    18    11     8    16     0     2    16.0   36.172  108.361    699.0    800.9
     1     1    18    11     8    17     0     1    17.0   36.118  108.561    696.8    805.0
     1     1    18    11     8    18     0     0    18.0   36.036  108.761    680.7    810.7
     1     1    18    11     8    19     0     1    19.0   35.939  108.953    664.1    817.4
     1     1    18    11     8    20     0     2    20.0   35.843  109.107    656.8    821.8
     1     1    18    11     8    21     0     3    21.0   35.748  109.218    658.6    825.5
     1     1    18    11     8    22     0     2    22.0   35.659  109.295    659.6    828.8
     1     1    18    11     8    23     0     1    23.0   35.575  109.343    651.8    833.9
     1     1    18    11     9     0     0     0    24.0   35.496  109.367    637.3    839.5
     1     1    18    11     9     1     0     1    25.0   35.426  109.372    621.2    845.1
     1     1    18    11     9     2     0     2    26.0   35.368  109.360    606.1    848.8
     1     1    18    11     9     3     0     3    27.0   35.321  109.328    590.4    851.6
     1     1    18    11     9     4     0     2    28.0   35.285  109.278    572.9    852.8
     1     1    18    11     9     5     0     1    29.0   35.259  109.214    553.6    853.3
     1     1    18    11     9     6     0     0    30.0   35.245  109.137    534.9    852.9
     1     1    18    11     9     7     0     1    31.0   35.237  109.041    519.4    851.7
     1     1    18    11     9     8     0     2    32.0   35.231  108.920    507.3    850.0
     1     1    18    11     9     9     0     3    33.0   35.235  108.772    494.2    848.0
     1     1    18    11     9    10     0     2    34.0   35.260  108.600    483.1    846.0
     1     1    18    11     9    11     0     1    35.0   35.314  108.411    475.9    841.8
     1     1    18    11     9    12     0     0    36.0   35.399  108.209    465.7    837.6
     1     1    18    11     9    13     0     1    37.0   35.505  108.001    453.5    834.6
     1     1    18    11     9    14     0     2    38.0   35.608  107.810    455.8    831.1
     1     1    18    11     9    15     0     3    39.0   35.702  107.652    475.5    824.6
     1     1    18    11     9    16     0     2    40.0   35.785  107.529    502.8    818.1
     1     1    18    11     9    17     0     1    41.0   35.857  107.439    535.6    812.1
     1     1    18    11     9    18     0     0    42.0   35.920  107.379    574.0    806.4
     1     1    18    11     9    19     0     1    43.0   35.969  107.345    619.3    800.7
     1     1    18    11     9    20     0     2    44.0   35.996  107.332    671.0    794.7
     1     1    18    11     9    21     0     3    45.0   36.002  107.336    726.8    789.1
     1     1    18    11     9    22     0     2    46.0   35.986  107.353    781.8    784.5
     1     1    18    11     9    23     0     1    47.0   35.953  107.378    829.6    781.3
     1     1    18    11    10     0     0     0    48.0   35.909  107.411    869.3    778.9
     1     1    18    11    10     1     0     1    49.0   35.856  107.457    894.8    777.4
     1     1    18    11    10     2     0     2    50.0   35.790  107.519    900.2    779.1
     1     1    18    11    10     3     0     3    51.0   35.702  107.599    888.7    783.3
     1     1    18    11    10     4     0     2    52.0   35.595  107.682    870.3    788.7
     1     1    18    11    10     5     0     1    53.0   35.473  107.750    848.6    793.4
     1     1    18    11    10     6     0     0    54.0   35.332  107.798    818.2    798.8
     1     1    18    11    10     7     0     1    55.0   35.186  107.839    780.6    805.3
     1     1    18    11    10     8     0     2    56.0   35.059  107.888    738.9    811.3
     1     1    18    11    10     9     0     3    57.0   34.958  107.947    696.2    815.9
     1     1    18    11    10    10     0     2    58.0   34.862  108.013    668.7    818.3
     1     1    18    11    10    11     0     1    59.0   34.750  108.082    684.5    814.9
     1     1    18    11    10    12     0     0    60.0   34.624  108.159    742.6    807.1
     1     1    18    11    10    13     0     1    61.0   34.491  108.247    841.6    796.1
     1     1    18    11    10    14     0     2    62.0   34.358  108.351    970.8    782.1
     1     1    18    11    10    15     0     3    63.0   34.223  108.481   1112.3    769.2
     1     1    18    11    10    16     0     2    64.0   34.087  108.648   1258.1    758.3
     1     1    18    11    10    17     0     1    65.0   33.947  108.856   1396.8    752.1
     1     1    18    11    10    18     0     0    66.0   33.805  109.082   1494.7    748.7
     1     1    18    11    10    19     0     1    67.0   33.667  109.290   1523.8    748.8
     1     1    18    11    10    20     0     2    68.0   33.537  109.463   1494.5    758.0
     1     1    18    11    10    21     0     3    69.0   33.412  109.603   1434.6    770.2
     1     1    18    11    10    22     0     2    70.0   33.292  109.707   1369.3    783.3
     1     1    18    11    10    23     0     1    71.0   33.179  109.772   1314.4    793.9
     1     1    18    11    11     0     0     0    72.0   33.075  109.803   1271.4    802.5
     1     1    18    11    11     1     0     1    73.0   32.987  109.808   1229.1    808.0
     1     1    18    11    11     2     0     2    74.0   32.919  109.793   1178.0    811.1
     1     1    18    11    11     3     0     3    75.0   32.870  109.762   1123.0    814.2
     1     1    18    11    11     4     0     2    76.0   32.832  109.722   1064.3    817.0
     1     1    18    11    11     5     0     1    77.0   32.799  109.679   1003.3    819.9
     1     1    18    11    11     6     0     0    78.0   32.769  109.631    940.6    822.9
     1     1    18    11    11     7     0     1    79.0   32.744  109.576    877.9    825.8
     1     1    18    11    11     8     0     2    80.0   32.724  109.515    816.1    828.1
     1     1    18    11    11     9     0     3    81.0   32.709  109.448    755.3    829.8
     1     1    18    11    11    10     0     2    82.0   32.699  109.377    699.3    832.3
     1     1    18    11    11    11     0     1    83.0   32.693  109.302    648.3    833.7
     1     1    18    11    11    12     0     0    84.0   32.691  109.224    597.0    835.2
     1     1    18    11    11    13     0     1    85.0   32.689  109.150    540.5    836.6
     1     1    18    11    11    14     0     2    86.0   32.685  109.088    475.0    839.5
     1     1    18    11    11    15     0     3    87.0   32.674  109.038    395.5    844.3
     1     1    18    11    11    16     0     2    88.0   32.654  108.996    303.0    850.2
     1     1    18    11    11    17     0     1    89.0   32.626  108.960    207.0    859.7
     1     1    18    11    11    18     0     0    90.0   32.594  108.931    121.8    868.1
     1     1    18    11    11    19     0     1    91.0   32.563  108.907     66.0    873.9
     1     1    18    11    11    20     0     2    92.0   32.538  108.885     34.6    874.7
     1     1    18    11    11    21     0     3    93.0   32.516  108.863     18.1    875.1
     1     1    18    11    11    22     0     2    94.0   32.496  108.840      7.6    874.7
     1     1    18    11    11    23     0     1    95.0   32.479  108.819      1.3    874.5
     1     1    18    11    12     0     0     0    96.0   32.464  108.797      0.0    874.5
     1     1    18    11    12     1     0     1    97.0   32.453  108.776      0.0    874.7
     1     1    18    11    12     2     0     2    98.0   32.449  108.754      0.0    875.4
     1     1    18    11    12     3     0     3    99.0   32.450  108.733      0.0    876.6
     1     1    18    11    12     4     0     2   100.0   32.457  108.714      0.2    877.8
     1     1    18    11    12     5     0     1   101.0   32.467  108.697      1.5    879.1
     1     1    18    11    12     6     0     0   102.0   32.482  108.682      4.1    880.5
     1     1    18    11    12     7     0     1   103.0   32.499  108.667      7.2    882.3
     1     1    18    11    12     8     0     2   104.0   32.516  108.647     10.4    884.0
     1     1    18    11    12     9     0     3   105.0   32.532  108.623     14.3    885.5
     1     1    18    11    12    10     0     2   106.0   32.549  108.598     18.1    887.1
     1     1    18    11    12    11     0     1   107.0   32.568  108.576     18.6    889.1
     1     1    18    11    12    12     0     0   108.0   32.588  108.559     15.3    891.4
     1     1    18    11    12    13     0     1   109.0   32.605  108.541     10.5    894.1
     1     1    18    11    12    14     0     2   110.0   32.616  108.517      5.6    895.9
     1     1    18    11    12    15     0     3   111.0   32.623  108.486      0.1    897.6
     1     1    18    11    12    16     0     2   112.0   32.628  108.453      0.0    899.2
     1     1    18    11    12    17     0     1   113.0   32.633  108.422      0.0    900.8
     1     1    18    11    12    18     0     0   114.0   32.639  108.394      0.0    902.2
     1     1    18    11    12    19     0     1   115.0   32.645  108.366      0.0    903.7
     1     1    18    11    12    20     0     2   116.0   32.651  108.335      0.0    905.2
     1     1    18    11    12    21     0     3   117.0   32.658  108.302      0.0    906.8
     1     1    18    11    12    22     0     2   118.0   32.666  108.266      0.0    908.1
     1     1    18    11    12    23     0     1   119.0   32.676  108.226      0.0    909.7
     1     1    18    11    13     0     0     0   120.0   32.689  108.183      0.0    911.6
