# Supplementary material for: Migration of wheat stripe rust from the primary oversummering region to neighboring regions in China
Source: Commun Biol. 2025 Mar 3;8:350. doi: 10.1038/s42003-025-07789-3 (PMC11876435; doi:10.1038/s42003-025-07789-3)
Supplement: Supplementary file 4 — Supplementary Data 2 [file 42003_2025_7789_MOESM4_ESM.zip › Eastern_Liupan_Mountain/Autumn/PL18110806]

     5     1
    GDAS    18    11     1     0     0
    GDAS    18    11     8     0     0
    GDAS    18    11    15     0     0
    GDAS    18    11    22     0     0
    GDAS    18    11    29     0     0
     1 FORWARD  OMEGA   
    18    11     8     6   35.198  106.551   100.0
     1 PRESSURE
     1     1    18    11     8     6     0     0     0.0   35.198  106.551    100.0    836.5
     1     1    18    11     8     7     0     1     1.0   35.296  106.619    120.3    835.6
     1     1    18    11     8     8     0     2     2.0   35.388  106.673    146.1    833.4
     1     1    18    11     8     9     0     3     3.0   35.474  106.712    178.8    829.7
     1     1    18    11     8    10     0     2     4.0   35.559  106.747    222.8    825.9
     1     1    18    11     8    11     0     1     5.0   35.645  106.787    285.1    820.4
     1     1    18    11     8    12     0     0     6.0   35.728  106.834    370.7    813.1
     1     1    18    11     8    13     0     1     7.0   35.788  106.895    471.5    804.0
     1     1    18    11     8    14     0     2     8.0   35.815  106.967    572.4    797.8
     1     1    18    11     8    15     0     3     9.0   35.814  107.044    667.1    790.5
     1     1    18    11     8    16     0     2    10.0   35.793  107.119    736.9    784.3
     1     1    18    11     8    17     0     1    11.0   35.754  107.186    770.4    783.3
     1     1    18    11     8    18     0     0    12.0   35.695  107.241    770.8    785.6
     1     1    18    11     8    19     0     1    13.0   35.628  107.280    759.4    790.2
     1     1    18    11     8    20     0     2    14.0   35.568  107.300    752.9    792.0
     1     1    18    11     8    21     0     3    15.0   35.510  107.299    747.7    793.3
     1     1    18    11     8    22     0     2    16.0   35.471  107.281    743.3    794.2
     1     1    18    11     8    23     0     1    17.0   35.470  107.248    744.5    793.8
     1     1    18    11     9     0     0     0    18.0   35.509  107.202    755.0    791.6
     1     1    18    11     9     1     0     1    19.0   35.579  107.145    773.2    787.4
     1     1    18    11     9     2     0     2    20.0   35.670  107.078    795.2    782.6
     1     1    18    11     9     3     0     3    21.0   35.787  106.998    821.1    776.7
     1     1    18    11     9     4     0     2    22.0   35.930  106.915    849.4    766.6
     1     1    18    11     9     5     0     1    23.0   36.094  106.843    881.2    758.0
     1     1    18    11     9     6     0     0    24.0   36.270  106.787    916.7    752.1
     1     1    18    11     9     7     0     1    25.0   36.443  106.739    960.0    747.6
     1     1    18    11     9     8     0     2    26.0   36.600  106.690   1013.0    742.6
     1     1    18    11     9     9     0     3    27.0   36.739  106.640   1074.1    737.7
     1     1    18    11     9    10     0     2    28.0   36.865  106.597   1150.4    732.9
     1     1    18    11     9    11     0     1    29.0   36.985  106.571   1247.1    725.7
     1     1    18    11     9    12     0     0    30.0   37.098  106.561   1355.9    718.2
     1     1    18    11     9    13     0     1    31.0   37.198  106.569   1454.8    710.1
     1     1    18    11     9    14     0     2    32.0   37.282  106.596   1533.3    705.2
     1     1    18    11     9    15     0     3    33.0   37.353  106.638   1599.3    700.8
     1     1    18    11     9    16     0     2    34.0   37.416  106.691   1664.9    696.4
     1     1    18    11     9    17     0     1    35.0   37.473  106.744   1739.9    690.3
     1     1    18    11     9    18     0     0    36.0   37.534  106.794   1826.2    683.0
     1     1    18    11     9    19     0     1    37.0   37.609  106.838   1919.4    674.7
     1     1    18    11     9    20     0     2    38.0   37.701  106.887   2014.7    666.9
     1     1    18    11     9    21     0     3    39.0   37.810  106.942   2112.5    658.9
     1     1    18    11     9    22     0     2    40.0   37.954  107.028   2204.8    650.8
     1     1    18    11     9    23     0     1    41.0   38.136  107.174   2283.1    647.6
     1     1    18    11    10     0     0     0    42.0   38.342  107.384   2337.9    645.7
     1     1    18    11    10     1     0     1    43.0   38.539  107.656   2368.2    643.7
     1     1    18    11    10     2     0     2    44.0   38.715  107.988   2389.7    639.6
     1     1    18    11    10     3     0     3    45.0   38.884  108.381   2437.8    638.6
     1     1    18    11    10     4     0     2    46.0   39.044  108.803   2508.0    632.5
     1     1    18    11    10     5     0     1    47.0   39.173  109.229   2570.6    626.4
     1     1    18    11    10     6     0     0    48.0   39.246  109.669   2622.3    625.0
     1     1    18    11    10     7     0     1    49.0   39.277  110.128   2667.4    625.1
     1     1    18    11    10     8     0     2    50.0   39.294  110.573   2715.0    629.6
     1     1    18    11    10     9     0     3    51.0   39.284  110.990   2776.2    632.1
     1     1    18    11    10    10     0     2    52.0   39.260  111.395   2809.1    610.7
     1     1    18    11    10    11     0     1    53.0   39.260  111.808   2834.8    588.7
     1     1    18    11    10    12     0     0    54.0   39.281  112.216   2865.6    583.8
     1     1    18    11    10    13     0     1    55.0   39.289  112.596   2901.1    593.8
     1     1    18    11    10    14     0     2    56.0   39.270  112.947   2928.7    602.3
     1     1    18    11    10    15     0     3    57.0   39.236  113.280   2930.6    610.2
     1     1    18    11    10    16     0     2    58.0   39.186  113.590   2905.9    621.1
     1     1    18    11    10    17     0     1    59.0   39.121  113.872   2876.7    632.3
     1     1    18    11    10    18     0     0    60.0   39.039  114.126   2866.5    643.3
     1     1    18    11    10    19     0     1    61.0   38.940  114.353   2870.5    655.4
     1     1    18    11    10    20     0     2    62.0   38.824  114.560   2869.4    669.4
     1     1    18    11    10    21     0     3    63.0   38.697  114.749   2868.3    682.3
     1     1    18    11    10    22     0     2    64.0   38.563  114.919   2863.4    693.7
     1     1    18    11    10    23     0     1    65.0   38.425  115.069   2844.4    703.6
     1     1    18    11    11     0     0     0    66.0   38.285  115.202   2810.6    711.6
     1     1    18    11    11     1     0     1    67.0   38.141  115.330   2764.7    719.8
     1     1    18    11    11     2     0     2    68.0   37.991  115.458   2707.4    728.2
     1     1    18    11    11     3     0     3    69.0   37.837  115.588   2642.1    735.2
     1     1    18    11    11     4     0     2    70.0   37.679  115.720   2577.1    741.9
     1     1    18    11    11     5     0     1    71.0   37.511  115.848   2513.5    748.0
     1     1    18    11    11     6     0     0    72.0   37.328  115.970   2447.9    754.1
     1     1    18    11    11     7     0     1    73.0   37.138  116.085   2379.9    760.9
     1     1    18    11    11     8     0     2    74.0   36.945  116.194   2306.9    767.5
     1     1    18    11    11     9     0     3    75.0   36.754  116.297   2220.6    775.0
     1     1    18    11    11    10     0     2    76.0   36.576  116.398   2133.7    784.4
     1     1    18    11    11    11     0     1    77.0   36.411  116.501   2067.3    790.6
     1     1    18    11    11    12     0     0    78.0   36.256  116.607   2030.3    793.5
     1     1    18    11    11    13     0     1    79.0   36.107  116.718   2010.1    792.1
     1     1    18    11    11    14     0     2    80.0   35.962  116.837   1987.3    792.2
     1     1    18    11    11    15     0     3    81.0   35.819  116.959   1958.0    794.9
     1     1    18    11    11    16     0     2    82.0   35.686  117.082   1928.7    797.4
     1     1    18    11    11    17     0     1    83.0   35.564  117.208   1910.4    797.8
     1     1    18    11    11    18     0     0    84.0   35.447  117.338   1904.6    797.4
     1     1    18    11    11    19     0     1    85.0   35.329  117.470   1906.2    796.4
     1     1    18    11    11    20     0     2    86.0   35.207  117.602   1909.1    796.6
     1     1    18    11    11    21     0     3    87.0   35.089  117.728   1911.9    797.4
     1     1    18    11    11    22     0     2    88.0   34.987  117.846   1917.6    798.7
     1     1    18    11    11    23     0     1    89.0   34.909  117.958   1929.2    797.7
     1     1    18    11    12     0     0     0    90.0   34.853  118.066   1946.1    796.6
     1     1    18    11    12     1     0     1    91.0   34.806  118.180   1964.0    795.8
     1     1    18    11    12     2     0     2    92.0   34.758  118.309   1981.6    795.3
     1     1    18    11    12     3     0     3    93.0   34.707  118.454   2002.2    794.7
     1     1    18    11    12     4     0     2    94.0   34.655  118.606   2020.5    792.9
     1     1    18    11    12     5     0     1    95.0   34.604  118.756   2029.7    792.8
     1     1    18    11    12     6     0     0    96.0   34.558  118.903   2030.3    793.4
     1     1    18    11    12     7     0     1    97.0   34.514  119.048   2024.5    794.9
     1     1    18    11    12     8     0     2    98.0   34.467  119.198   2013.9    796.4
     1     1    18    11    12     9     0     3    99.0   34.415  119.356   2000.4    798.4
     1     1    18    11    12    10     0     2   100.0   34.344  119.520   1983.5    800.4
     1     1    18    11    12    11     0     1   101.0   34.242  119.687   1962.5    803.2
     1     1    18    11    12    12     0     0   102.0   34.102  119.853   1939.3    805.9
     1     1    18    11    12    13     0     1   103.0   33.939  120.008   1916.3    808.5
     1     1    18    11    12    14     0     2   104.0   33.776  120.145   1891.3    810.5
     1     1    18    11    12    15     0     3   105.0   33.617  120.267   1862.1    813.5
     1     1    18    11    12    16     0     2   106.0   33.461  120.380   1833.4    816.6
     1     1    18    11    12    17     0     1   107.0   33.309  120.488   1811.2    819.0
     1     1    18    11    12    18     0     0   108.0   33.160  120.595   1798.5    820.3
     1     1    18    11    12    19     0     1   109.0   33.010  120.702   1787.4    820.6
     1     1    18    11    12    20     0     2   110.0   32.854  120.802   1762.3    822.6
     1     1    18    11    12    21     0     3   111.0   32.690  120.883   1715.0    827.5
     1     1    18    11    12    22     0     2   112.0   32.517  120.932   1652.0    835.0
     1     1    18    11    12    23     0     1   113.0   32.332  120.942   1584.5    842.6
     1     1    18    11    13     0     0     0   114.0   32.134  120.919   1518.8    850.0
     1     1    18    11    13     1     0     1   115.0   31.937  120.875   1467.4    856.2
     1     1    18    11    13     2     0     2   116.0   31.760  120.822   1435.8    858.8
     1     1    18    11    13     3     0     3   117.0   31.606  120.763   1417.4    860.0
     1     1    18    11    13     4     0     2   118.0   31.475  120.705   1405.7    860.3
     1     1    18    11    13     5     0     1   119.0   31.368  120.653   1398.8    860.5
     1     1    18    11    13     6     0     0   120.0   31.285  120.608   1398.2    860.1
