# Supplementary material for: Migration of wheat stripe rust from the primary oversummering region to neighboring regions in China
Source: Commun Biol. 2025 Mar 3;8:350. doi: 10.1038/s42003-025-07789-3 (PMC11876435; doi:10.1038/s42003-025-07789-3)
Supplement: Supplementary file 4 — Supplementary Data 2 [file 42003_2025_7789_MOESM4_ESM.zip › Eastern_Liupan_Mountain/Autumn/PL18110812]

     5     1
    GDAS    18    11     1     0     0
    GDAS    18    11     8     0     0
    GDAS    18    11    15     0     0
    GDAS    18    11    22     0     0
    GDAS    18    11    29     0     0
     1 FORWARD  OMEGA   
    18    11     8    12   35.198  106.551   100.0
     1 PRESSURE
     1     1    18    11     8    12     0     0     0.0   35.198  106.551    100.0    837.0
     1     1    18    11     8    13     0     1     1.0   35.274  106.558    128.9    833.2
     1     1    18    11     8    14     0     2     2.0   35.336  106.574    153.7    829.8
     1     1    18    11     8    15     0     3     3.0   35.379  106.601    171.3    828.2
     1     1    18    11     8    16     0     2     4.0   35.396  106.632    176.9    828.7
     1     1    18    11     8    17     0     1     5.0   35.384  106.661    166.5    831.7
     1     1    18    11     8    18     0     0     6.0   35.345  106.688    140.9    837.3
     1     1    18    11     8    19     0     1     7.0   35.297  106.708    109.9    843.7
     1     1    18    11     8    20     0     2     8.0   35.255  106.718     81.6    848.3
     1     1    18    11     8    21     0     3     9.0   35.220  106.719     57.8    852.4
     1     1    18    11     8    22     0     2    10.0   35.200  106.715     42.4    854.6
     1     1    18    11     8    23     0     1    11.0   35.202  106.705     36.3    854.6
     1     1    18    11     9     0     0     0    12.0   35.225  106.691     37.3    853.3
     1     1    18    11     9     1     0     1    13.0   35.260  106.665     43.5    850.3
     1     1    18    11     9     2     0     2    14.0   35.299  106.622     52.0    846.4
     1     1    18    11     9     3     0     3    15.0   35.343  106.563     61.7    840.9
     1     1    18    11     9     4     0     2    16.0   35.401  106.497     73.8    833.9
     1     1    18    11     9     5     0     1    17.0   35.483  106.429     91.9    825.5
     1     1    18    11     9     6     0     0    18.0   35.590  106.361    118.0    815.8
     1     1    18    11     9     7     0     1    19.0   35.706  106.282    152.8    804.8
     1     1    18    11     9     8     0     2    20.0   35.814  106.186    197.4    791.9
     1     1    18    11     9     9     0     3    21.0   35.912  106.069    257.3    777.3
     1     1    18    11     9    10     0     2    22.0   36.002  105.942    320.9    764.9
     1     1    18    11     9    11     0     1    23.0   36.080  105.818    367.7    767.0
     1     1    18    11     9    12     0     0    24.0   36.134  105.699    404.3    769.2
     1     1    18    11     9    13     0     1    25.0   36.159  105.595    459.4    768.4
     1     1    18    11     9    14     0     2    26.0   36.165  105.511    558.7    760.8
     1     1    18    11     9    15     0     3    27.0   36.158  105.447    707.8    747.9
     1     1    18    11     9    16     0     2    28.0   36.149  105.398    883.1    730.0
     1     1    18    11     9    17     0     1    29.0   36.149  105.360   1048.7    714.8
     1     1    18    11     9    18     0     0    30.0   36.162  105.331   1192.3    702.2
     1     1    18    11     9    19     0     1    31.0   36.188  105.313   1320.2    692.4
     1     1    18    11     9    20     0     2    32.0   36.225  105.310   1438.4    682.7
     1     1    18    11     9    21     0     3    33.0   36.270  105.331   1546.5    674.0
     1     1    18    11     9    22     0     2    34.0   36.321  105.394   1640.7    666.4
     1     1    18    11     9    23     0     1    35.0   36.375  105.512   1714.6    660.9
     1     1    18    11    10     0     0     0    36.0   36.427  105.683   1761.6    657.4
     1     1    18    11    10     1     0     1    37.0   36.466  105.892   1772.8    657.0
     1     1    18    11    10     2     0     2    38.0   36.482  106.128   1756.0    662.7
     1     1    18    11    10     3     0     3    39.0   36.482  106.395   1734.0    672.1
     1     1    18    11    10     4     0     2    40.0   36.473  106.672   1722.7    680.1
     1     1    18    11    10     5     0     1    41.0   36.449  106.949   1731.8    686.3
     1     1    18    11    10     6     0     0    42.0   36.402  107.247   1751.2    688.2
     1     1    18    11    10     7     0     1    43.0   36.336  107.569   1759.1    691.2
     1     1    18    11    10     8     0     2    44.0   36.250  107.899   1742.8    698.3
     1     1    18    11    10     9     0     3    45.0   36.139  108.223   1700.5    707.8
     1     1    18    11    10    10     0     2    46.0   36.008  108.517   1643.4    718.9
     1     1    18    11    10    11     0     1    47.0   35.860  108.763   1584.5    730.1
     1     1    18    11    10    12     0     0    48.0   35.695  108.964   1523.4    741.7
     1     1    18    11    10    13     0     1    49.0   35.528  109.136   1463.5    755.2
     1     1    18    11    10    14     0     2    50.0   35.374  109.297   1415.4    768.9
     1     1    18    11    10    15     0     3    51.0   35.230  109.453   1381.8    782.5
     1     1    18    11    10    16     0     2    52.0   35.094  109.615   1366.2    796.3
     1     1    18    11    10    17     0     1    53.0   34.961  109.792   1370.4    806.3
     1     1    18    11    10    18     0     0    54.0   34.817  109.990   1377.3    804.6
     1     1    18    11    10    19     0     1    55.0   34.666  110.197   1338.3    798.2
     1     1    18    11    10    20     0     2    56.0   34.518  110.394   1240.5    803.5
     1     1    18    11    10    21     0     3    57.0   34.371  110.572   1106.6    813.2
     1     1    18    11    10    22     0     2    58.0   34.225  110.720    954.6    825.2
     1     1    18    11    10    23     0     1    59.0   34.082  110.827    798.7    837.8
     1     1    18    11    11     0     0     0    60.0   33.948  110.898    652.5    854.4
     1     1    18    11    11     1     0     1    61.0   33.837  110.942    535.6    873.1
     1     1    18    11    11     2     0     2    62.0   33.754  110.972    450.1    885.7
     1     1    18    11    11     3     0     3    63.0   33.688  110.996    387.7    894.9
     1     1    18    11    11     4     0     2    64.0   33.628  111.012    345.8    901.8
     1     1    18    11    11     5     0     1    65.0   33.571  111.019    326.0    906.1
     1     1    18    11    11     6     0     0    66.0   33.518  111.014    326.2    907.6
     1     1    18    11    11     7     0     1    67.0   33.477  110.995    339.8    906.3
     1     1    18    11    11     8     0     2    68.0   33.456  110.958    358.3    904.0
     1     1    18    11    11     9     0     3    69.0   33.453  110.907    378.1    900.7
     1     1    18    11    11    10     0     2    70.0   33.463  110.849    396.2    897.7
     1     1    18    11    11    11     0     1    71.0   33.482  110.792    412.1    894.7
     1     1    18    11    11    12     0     0    72.0   33.511  110.737    425.7    891.5
     1     1    18    11    11    13     0     1    73.0   33.542  110.688    431.7    888.1
     1     1    18    11    11    14     0     2    74.0   33.570  110.653    427.0    886.9
     1     1    18    11    11    15     0     3    75.0   33.597  110.631    412.3    887.2
     1     1    18    11    11    16     0     2    76.0   33.619  110.619    390.1    888.3
     1     1    18    11    11    17     0     1    77.0   33.632  110.614    364.3    890.2
     1     1    18    11    11    18     0     0    78.0   33.637  110.617    336.0    892.9
     1     1    18    11    11    19     0     1    79.0   33.637  110.623    303.4    896.2
     1     1    18    11    11    20     0     2    80.0   33.634  110.628    263.3    901.0
     1     1    18    11    11    21     0     3    81.0   33.629  110.634    218.2    906.2
     1     1    18    11    11    22     0     2    82.0   33.618  110.642    174.4    912.2
     1     1    18    11    11    23     0     1    83.0   33.602  110.654    136.2    918.1
     1     1    18    11    12     0     0     0    84.0   33.581  110.673    102.8    922.7
     1     1    18    11    12     1     0     1    85.0   33.565  110.688     75.2    927.2
     1     1    18    11    12     2     0     2    86.0   33.562  110.691     53.2    930.0
     1     1    18    11    12     3     0     3    87.0   33.572  110.681     36.3    930.8
     1     1    18    11    12     4     0     2    88.0   33.594  110.664     25.1    930.4
     1     1    18    11    12     5     0     1    89.0   33.629  110.646     18.9    928.9
     1     1    18    11    12     6     0     0    90.0   33.679  110.628     16.4    926.5
     1     1    18    11    12     7     0     1    91.0   33.736  110.609     15.3    923.0
     1     1    18    11    12     8     0     2    92.0   33.790  110.589     13.6    919.8
     1     1    18    11    12     9     0     3    93.0   33.842  110.567     11.6    916.8
     1     1    18    11    12    10     0     2    94.0   33.892  110.546      9.4    915.3
     1     1    18    11    12    11     0     1    95.0   33.938  110.526      6.9    913.6
     1     1    18    11    12    12     0     0    96.0   33.980  110.507      4.0    912.0
     1     1    18    11    12    13     0     1    97.0   34.021  110.490      0.7    911.8
     1     1    18    11    12    14     0     2    98.0   34.062  110.473      0.0    913.5
     1     1    18    11    12    15     0     3    99.0   34.102  110.455      0.0    915.3
     1     1    18    11    12    16     0     2   100.0   34.137  110.434      0.0    916.5
     1     1    18    11    12    17     0     1   101.0   34.162  110.405      0.0    917.1
     1     1    18    11    12    18     0     0   102.0   34.178  110.372      0.0    917.2
     1     1    18    11    12    19     0     1   103.0   34.190  110.333      0.0    916.2
     1     1    18    11    12    20     0     2   104.0   34.201  110.290      0.0    915.1
     1     1    18    11    12    21     0     3   105.0   34.211  110.243      0.0    913.9
     1     1    18    11    12    22     0     2   106.0   34.217  110.193      0.0    913.7
     1     1    18    11    12    23     0     1   107.0   34.216  110.142      0.0    913.1
     1     1    18    11    13     0     0     0   108.0   34.207  110.090      0.0    912.2
     1     1    18    11    13     1     0     1   109.0   34.205  110.032      0.0    911.0
     1     1    18    11    13     2     0     2   110.0   34.220  109.957      0.0    910.6
     1     1    18    11    13     3     0     3   111.0   34.250  109.867      0.0    910.6
     1     1    18    11    13     4     0     2   112.0   34.289  109.768      0.6    910.7
     1     1    18    11    13     5     0     1   113.0   34.333  109.667      2.0    910.5
     1     1    18    11    13     6     0     0   114.0   34.378  109.560      4.3    909.8
     1     1    18    11    13     7     0     1   115.0   34.417  109.451      6.9    908.6
     1     1    18    11    13     8     0     2   116.0   34.445  109.345      8.7    906.8
     1     1    18    11    13     9     0     3   117.0   34.463  109.245      9.2    904.6
     1     1    18    11    13    10     0     2   118.0   34.475  109.157      7.1    903.2
     1     1    18    11    13    11     0     1   119.0   34.486  109.087      1.6    902.1
     1     1    18    11    13    12     0     0   120.0   34.497  109.033      0.0    901.4
