# Supplementary material for: Migration of wheat stripe rust from the primary oversummering region to neighboring regions in China
Source: Commun Biol. 2025 Mar 3;8:350. doi: 10.1038/s42003-025-07789-3 (PMC11876435; doi:10.1038/s42003-025-07789-3)
Supplement: Supplementary file 4 — Supplementary Data 2 [file 42003_2025_7789_MOESM4_ESM.zip › Eastern_Liupan_Mountain/Autumn/PL18110818]

     5     1
    GDAS    18    11     1     0     0
    GDAS    18    11     8     0     0
    GDAS    18    11    15     0     0
    GDAS    18    11    22     0     0
    GDAS    18    11    29     0     0
     1 FORWARD  OMEGA   
    18    11     8    18   35.198  106.551   100.0
     1 PRESSURE
     1     1    18    11     8    18     0     0     0.0   35.198  106.551    100.0    839.4
     1     1    18    11     8    19     0     1     1.0   35.168  106.560     79.3    842.9
     1     1    18    11     8    20     0     2     2.0   35.143  106.560     61.1    845.9
     1     1    18    11     8    21     0     3     3.0   35.122  106.552     45.8    847.7
     1     1    18    11     8    22     0     2     4.0   35.114  106.540     35.4    848.6
     1     1    18    11     8    23     0     1     5.0   35.126  106.526     30.0    848.3
     1     1    18    11     9     0     0     0     6.0   35.155  106.510     28.8    847.0
     1     1    18    11     9     1     0     1     7.0   35.196  106.487     30.3    844.4
     1     1    18    11     9     2     0     2     8.0   35.240  106.449     32.7    841.0
     1     1    18    11     9     3     0     3     9.0   35.288  106.399     36.1    836.7
     1     1    18    11     9     4     0     2    10.0   35.350  106.342     41.8    830.8
     1     1    18    11     9     5     0     1    11.0   35.434  106.284     52.7    823.7
     1     1    18    11     9     6     0     0    12.0   35.543  106.225     69.5    814.5
     1     1    18    11     9     7     0     1    13.0   35.658  106.156     91.8    804.9
     1     1    18    11     9     8     0     2    14.0   35.761  106.068    118.8    794.5
     1     1    18    11     9     9     0     3    15.0   35.846  105.960    153.4    785.4
     1     1    18    11     9    10     0     2    16.0   35.917  105.845    190.5    781.7
     1     1    18    11     9    11     0     1    17.0   35.967  105.742    217.6    780.8
     1     1    18    11     9    12     0     0    18.0   35.987  105.655    236.4    781.5
     1     1    18    11     9    13     0     1    19.0   35.983  105.582    264.6    782.0
     1     1    18    11     9    14     0     2    20.0   35.970  105.518    324.5    777.8
     1     1    18    11     9    15     0     3    21.0   35.953  105.462    428.5    770.3
     1     1    18    11     9    16     0     2    22.0   35.931  105.411    574.9    756.3
     1     1    18    11     9    17     0     1    23.0   35.907  105.364    736.6    740.8
     1     1    18    11     9    18     0     0    24.0   35.885  105.324    887.1    726.6
     1     1    18    11     9    19     0     1    25.0   35.867  105.294   1023.3    715.5
     1     1    18    11     9    20     0     2    26.0   35.857  105.278   1149.7    704.2
     1     1    18    11     9    21     0     3    27.0   35.855  105.279   1264.1    694.0
     1     1    18    11     9    22     0     2    28.0   35.866  105.306   1359.6    685.1
     1     1    18    11     9    23     0     1    29.0   35.890  105.372   1433.1    678.1
     1     1    18    11    10     0     0     0    30.0   35.923  105.482   1488.8    671.7
     1     1    18    11    10     1     0     1    31.0   35.954  105.642   1527.1    665.4
     1     1    18    11    10     2     0     2    32.0   35.975  105.856   1547.6    659.7
     1     1    18    11    10     3     0     3    33.0   35.985  106.122   1559.9    662.0
     1     1    18    11    10     4     0     2    34.0   35.977  106.405   1575.1    675.4
     1     1    18    11    10     5     0     1    35.0   35.947  106.683   1593.8    688.3
     1     1    18    11    10     6     0     0    36.0   35.890  106.968   1618.9    701.0
     1     1    18    11    10     7     0     1    37.0   35.816  107.259   1619.5    705.7
     1     1    18    11    10     8     0     2    38.0   35.729  107.544   1588.3    714.8
     1     1    18    11    10     9     0     3    39.0   35.618  107.818   1544.2    725.5
     1     1    18    11    10    10     0     2    40.0   35.476  108.072   1507.1    735.6
     1     1    18    11    10    11     0     1    41.0   35.310  108.299   1481.0    743.9
     1     1    18    11    10    12     0     0    42.0   35.129  108.500   1457.4    753.0
     1     1    18    11    10    13     0     1    43.0   34.953  108.683   1427.2    760.9
     1     1    18    11    10    14     0     2    44.0   34.800  108.857   1389.7    766.4
     1     1    18    11    10    15     0     3    45.0   34.660  109.032   1355.6    772.1
     1     1    18    11    10    16     0     2    46.0   34.526  109.214   1332.3    777.2
     1     1    18    11    10    17     0     1    47.0   34.388  109.408   1321.2    777.8
     1     1    18    11    10    18     0     0    48.0   34.241  109.619   1301.2    776.4
     1     1    18    11    10    19     0     1    49.0   34.087  109.833   1238.8    775.7
     1     1    18    11    10    20     0     2    50.0   33.935  110.023   1135.2    786.3
     1     1    18    11    10    21     0     3    51.0   33.790  110.171   1029.6    807.1
     1     1    18    11    10    22     0     2    52.0   33.658  110.277    943.1    823.4
     1     1    18    11    10    23     0     1    53.0   33.541  110.346    879.3    836.3
     1     1    18    11    11     0     0     0    54.0   33.437  110.388    837.8    845.4
     1     1    18    11    11     1     0     1    55.0   33.349  110.412    809.2    851.2
     1     1    18    11    11     2     0     2    56.0   33.276  110.424    781.3    856.8
     1     1    18    11    11     3     0     3    57.0   33.215  110.426    749.7    862.2
     1     1    18    11    11     4     0     2    58.0   33.163  110.419    714.6    867.9
     1     1    18    11    11     5     0     1    59.0   33.116  110.405    678.0    873.1
     1     1    18    11    11     6     0     0    60.0   33.075  110.382    638.8    878.4
     1     1    18    11    11     7     0     1    61.0   33.044  110.347    596.6    883.3
     1     1    18    11    11     8     0     2    62.0   33.027  110.297    549.8    887.5
     1     1    18    11    11     9     0     3    63.0   33.024  110.236    495.2    891.9
     1     1    18    11    11    10     0     2    64.0   33.031  110.167    442.5    898.1
     1     1    18    11    11    11     0     1    65.0   33.042  110.098    401.9    901.2
     1     1    18    11    11    12     0     0    66.0   33.056  110.029    372.6    902.9
     1     1    18    11    11    13     0     1    67.0   33.069  109.965    350.3    902.7
     1     1    18    11    11    14     0     2    68.0   33.075  109.904    330.4    902.8
     1     1    18    11    11    15     0     3    69.0   33.076  109.849    309.7    903.2
     1     1    18    11    11    16     0     2    70.0   33.070  109.797    286.9    904.4
     1     1    18    11    11    17     0     1    71.0   33.056  109.748    261.8    906.1
     1     1    18    11    11    18     0     0    72.0   33.035  109.700    232.8    908.2
     1     1    18    11    11    19     0     1    73.0   33.011  109.654    197.4    911.1
     1     1    18    11    11    20     0     2    74.0   32.985  109.611    153.8    914.4
     1     1    18    11    11    21     0     3    75.0   32.958  109.574    108.5    917.6
     1     1    18    11    11    22     0     2    76.0   32.929  109.546     71.9    920.1
     1     1    18    11    11    23     0     1    77.0   32.898  109.529     46.1    920.7
     1     1    18    11    12     0     0     0    78.0   32.866  109.521     28.8    920.1
     1     1    18    11    12     1     0     1    79.0   32.841  109.514     19.3    919.7
     1     1    18    11    12     2     0     2    80.0   32.830  109.501     15.6    918.4
     1     1    18    11    12     3     0     3    81.0   32.835  109.481     15.5    917.3
     1     1    18    11    12     4     0     2    82.0   32.849  109.458     16.7    916.6
     1     1    18    11    12     5     0     1    83.0   32.871  109.436     18.3    916.5
     1     1    18    11    12     6     0     0    84.0   32.900  109.414     21.1    916.9
     1     1    18    11    12     7     0     1    85.0   32.935  109.392     25.3    917.3
     1     1    18    11    12     8     0     2    86.0   32.972  109.364     31.3    917.7
     1     1    18    11    12     9     0     3    87.0   33.011  109.333     39.5    917.1
     1     1    18    11    12    10     0     2    88.0   33.046  109.302     46.0    914.3
     1     1    18    11    12    11     0     1    89.0   33.072  109.275     45.1    912.8
     1     1    18    11    12    12     0     0    90.0   33.087  109.254     37.0    912.5
     1     1    18    11    12    13     0     1    91.0   33.094  109.234     25.0    913.1
     1     1    18    11    12    14     0     2    92.0   33.092  109.208     14.6    914.1
     1     1    18    11    12    15     0     3    93.0   33.081  109.178      5.8    913.8
     1     1    18    11    12    16     0     2    94.0   33.065  109.146      0.0    913.1
     1     1    18    11    12    17     0     1    95.0   33.045  109.117      0.0    912.5
     1     1    18    11    12    18     0     0    96.0   33.021  109.091      0.0    912.1
     1     1    18    11    12    19     0     1    97.0   32.994  109.066      0.0    911.0
     1     1    18    11    12    20     0     2    98.0   32.967  109.039      0.0    907.7
     1     1    18    11    12    21     0     3    99.0   32.941  109.011      0.0    904.5
     1     1    18    11    12    22     0     2   100.0   32.920  108.983      0.0    901.7
     1     1    18    11    12    23     0     1   101.0   32.905  108.955      0.0    900.3
     1     1    18    11    13     0     0     0   102.0   32.898  108.927      0.0    899.5
     1     1    18    11    13     1     0     1   103.0   32.899  108.896      0.0    900.2
     1     1    18    11    13     2     0     2   104.0   32.912  108.860      0.0    902.0
     1     1    18    11    13     3     0     3   105.0   32.937  108.817      0.0    904.7
     1     1    18    11    13     4     0     2   106.0   32.968  108.766      0.0    908.1
     1     1    18    11    13     5     0     1   107.0   33.001  108.705      0.0    911.4
     1     1    18    11    13     6     0     0   108.0   33.035  108.637      0.0    911.1
     1     1    18    11    13     7     0     1   109.0   33.066  108.570      0.0    910.1
     1     1    18    11    13     8     0     2   110.0   33.093  108.507      0.0    909.1
     1     1    18    11    13     9     0     3   111.0   33.116  108.449      0.0    908.2
     1     1    18    11    13    10     0     2   112.0   33.139  108.395      0.0    908.0
     1     1    18    11    13    11     0     1   113.0   33.166  108.344      0.0    907.3
     1     1    18    11    13    12     0     0   114.0   33.200  108.295      0.0    905.8
     1     1    18    11    13    13     0     1   115.0   33.239  108.251      0.0    903.8
     1     1    18    11    13    14     0     2   116.0   33.278  108.212      0.0    901.7
     1     1    18    11    13    15     0     3   117.0   33.317  108.178      0.0    899.4
     1     1    18    11    13    16     0     2   118.0   33.354  108.146      0.0    896.7
     1     1    18    11    13    17     0     1   119.0   33.391  108.113      0.0    893.9
     1     1    18    11    13    18     0     0   120.0   33.424  108.080      0.0    891.2
