# Supplementary material for: Migration of wheat stripe rust from the primary oversummering region to neighboring regions in China
Source: Commun Biol. 2025 Mar 3;8:350. doi: 10.1038/s42003-025-07789-3 (PMC11876435; doi:10.1038/s42003-025-07789-3)
Supplement: Supplementary file 4 — Supplementary Data 2 [file 42003_2025_7789_MOESM4_ESM.zip › Eastern_Liupan_Mountain/Autumn/PL18110900]

     5     1
    GDAS    18    11     1     0     0
    GDAS    18    11     8     0     0
    GDAS    18    11    15     0     0
    GDAS    18    11    22     0     0
    GDAS    18    11    29     0     0
     1 FORWARD  OMEGA   
    18    11     9     0   35.198  106.551   100.0
     1 PRESSURE
     1     1    18    11     9     0     0     0     0.0   35.198  106.551    100.0    839.7
     1     1    18    11     9     1     0     1     1.0   35.239  106.522     99.4    837.3
     1     1    18    11     9     2     0     2     2.0   35.284  106.479    100.3    833.9
     1     1    18    11     9     3     0     3     3.0   35.336  106.423    102.4    829.4
     1     1    18    11     9     4     0     2     4.0   35.403  106.359    108.6    823.3
     1     1    18    11     9     5     0     1     5.0   35.493  106.296    122.9    815.4
     1     1    18    11     9     6     0     0     6.0   35.609  106.230    146.1    805.6
     1     1    18    11     9     7     0     1     7.0   35.733  106.154    179.1    794.3
     1     1    18    11     9     8     0     2     8.0   35.847  106.059    223.4    781.6
     1     1    18    11     9     9     0     3     9.0   35.950  105.941    286.0    770.6
     1     1    18    11     9    10     0     2    10.0   36.045  105.812    353.7    766.2
     1     1    18    11     9    11     0     1    11.0   36.123  105.686    408.4    767.6
     1     1    18    11     9    12     0     0    12.0   36.172  105.565    466.3    766.9
     1     1    18    11     9    13     0     1    13.0   36.195  105.456    554.2    762.5
     1     1    18    11     9    14     0     2    14.0   36.202  105.364    693.5    751.3
     1     1    18    11     9    15     0     3    15.0   36.199  105.289    883.8    734.7
     1     1    18    11     9    16     0     2    16.0   36.204  105.228   1086.8    714.2
     1     1    18    11     9    17     0     1    17.0   36.227  105.174   1267.1    698.6
     1     1    18    11     9    18     0     0    18.0   36.266  105.124   1421.4    686.1
     1     1    18    11     9    19     0     1    19.0   36.318  105.083   1557.2    675.7
     1     1    18    11     9    20     0     2    20.0   36.380  105.072   1683.0    666.1
     1     1    18    11     9    21     0     3    21.0   36.453  105.109   1805.3    656.6
     1     1    18    11     9    22     0     2    22.0   36.522  105.216   1921.4    647.3
     1     1    18    11     9    23     0     1    23.0   36.577  105.397   2016.3    640.3
     1     1    18    11    10     0     0     0    24.0   36.621  105.639   2079.6    636.7
     1     1    18    11    10     1     0     1    25.0   36.655  105.917   2099.3    636.6
     1     1    18    11    10     2     0     2    26.0   36.671  106.206   2084.1    643.0
     1     1    18    11    10     3     0     3    27.0   36.676  106.512   2059.5    650.2
     1     1    18    11    10     4     0     2    28.0   36.684  106.828   2045.1    656.2
     1     1    18    11    10     5     0     1    29.0   36.685  107.148   2041.1    659.4
     1     1    18    11    10     6     0     0    30.0   36.661  107.492   2036.1    662.3
     1     1    18    11    10     7     0     1    31.0   36.617  107.867   2020.5    667.3
     1     1    18    11    10     8     0     2    32.0   36.556  108.247   1990.1    675.0
     1     1    18    11    10     9     0     3    33.0   36.471  108.619   1941.8    684.5
     1     1    18    11    10    10     0     2    34.0   36.358  108.959   1884.3    696.1
     1     1    18    11    10    11     0     1    35.0   36.222  109.247   1834.7    704.9
     1     1    18    11    10    12     0     0    36.0   36.065  109.492   1798.1    709.1
     1     1    18    11    10    13     0     1    37.0   35.900  109.716   1773.5    715.7
     1     1    18    11    10    14     0     2    38.0   35.747  109.929   1759.6    727.1
     1     1    18    11    10    15     0     3    39.0   35.605  110.131   1746.6    737.0
     1     1    18    11    10    16     0     2    40.0   35.469  110.335   1720.2    746.9
     1     1    18    11    10    17     0     1    41.0   35.334  110.548   1660.5    760.1
     1     1    18    11    10    18     0     0    42.0   35.198  110.764   1539.6    779.6
     1     1    18    11    10    19     0     1    43.0   35.069  110.972   1335.6    808.9
     1     1    18    11    10    20     0     2    44.0   34.956  111.164   1107.2    842.0
     1     1    18    11    10    21     0     3    45.0   34.855  111.341    913.3    859.4
     1     1    18    11    10    22     0     2    46.0   34.760  111.491    756.8    872.7
     1     1    18    11    10    23     0     1    47.0   34.674  111.608    623.2    885.0
     1     1    18    11    11     0     0     0    48.0   34.594  111.693    503.1    896.0
     1     1    18    11    11     1     0     1    49.0   34.527  111.757    391.2    907.0
     1     1    18    11    11     2     0     2    50.0   34.476  111.809    285.7    917.9
     1     1    18    11    11     3     0     3    51.0   34.434  111.854    192.6    928.2
     1     1    18    11    11     4     0     2    52.0   34.391  111.892    125.4    935.7
     1     1    18    11    11     5     0     1    53.0   34.337  111.927     85.9    938.9
     1     1    18    11    11     6     0     0    54.0   34.270  111.956     66.9    939.0
     1     1    18    11    11     7     0     1    55.0   34.199  111.971     57.0    937.9
     1     1    18    11    11     8     0     2    56.0   34.137  111.963     49.2    936.9
     1     1    18    11    11     9     0     3    57.0   34.084  111.935     42.1    935.6
     1     1    18    11    11    10     0     2    58.0   34.040  111.899     33.6    935.6
     1     1    18    11    11    11     0     1    59.0   34.009  111.867     24.2    936.4
     1     1    18    11    11    12     0     0    60.0   33.991  111.841     16.2    938.3
     1     1    18    11    11    13     0     1    61.0   33.986  111.824     10.3    938.8
     1     1    18    11    11    14     0     2    62.0   33.988  111.817      5.0    938.1
     1     1    18    11    11    15     0     3    63.0   33.999  111.820      0.0    937.0
     1     1    18    11    11    16     0     2    64.0   34.015  111.830      0.0    937.4
     1     1    18    11    11    17     0     1    65.0   34.033  111.846      0.0    937.9
     1     1    18    11    11    18     0     0    66.0   34.052  111.868      0.0    938.5
     1     1    18    11    11    19     0     1    67.0   34.073  111.893      0.0    939.2
     1     1    18    11    11    20     0     2    68.0   34.094  111.917      0.0    939.9
     1     1    18    11    11    21     0     3    69.0   34.116  111.943      0.0    940.5
     1     1    18    11    11    22     0     2    70.0   34.136  111.969      0.0    942.2
     1     1    18    11    11    23     0     1    71.0   34.149  111.999      0.0    943.8
     1     1    18    11    12     0     0     0    72.0   34.156  112.031      0.0    946.7
     1     1    18    11    12     1     0     1    73.0   34.157  112.058      0.0    948.3
     1     1    18    11    12     2     0     2    74.0   34.157  112.069      0.0    948.8
     1     1    18    11    12     3     0     3    75.0   34.156  112.064      0.0    948.5
     1     1    18    11    12     4     0     2    76.0   34.159  112.045      0.0    946.1
     1     1    18    11    12     5     0     1    77.0   34.170  112.013      0.0    943.1
     1     1    18    11    12     6     0     0    78.0   34.189  111.970      0.0    941.0
     1     1    18    11    12     7     0     1    79.0   34.211  111.920      0.0    940.6
     1     1    18    11    12     8     0     2    80.0   34.228  111.869      0.0    940.1
     1     1    18    11    12     9     0     3    81.0   34.241  111.817      0.0    939.3
     1     1    18    11    12    10     0     2    82.0   34.254  111.770      0.0    939.1
     1     1    18    11    12    11     0     1    83.0   34.272  111.733      0.0    939.2
     1     1    18    11    12    12     0     0    84.0   34.296  111.702      0.0    939.7
     1     1    18    11    12    13     0     1    85.0   34.324  111.677      0.0    940.2
     1     1    18    11    12    14     0     2    86.0   34.358  111.655      0.0    941.0
     1     1    18    11    12    15     0     3    87.0   34.397  111.636      0.0    942.0
     1     1    18    11    12    16     0     2    88.0   34.435  111.616      0.0    942.7
     1     1    18    11    12    17     0     1    89.0   34.466  111.592      0.0    943.2
     1     1    18    11    12    18     0     0    90.0   34.492  111.565      0.0    943.5
     1     1    18    11    12    19     0     1    91.0   34.516  111.534      0.0    943.6
     1     1    18    11    12    20     0     2    92.0   34.543  111.495      0.0    943.8
     1     1    18    11    12    21     0     3    93.0   34.572  111.449      0.0    944.1
     1     1    18    11    12    22     0     2    94.0   34.604  111.398      0.0    945.0
     1     1    18    11    12    23     0     1    95.0   34.639  111.345      0.0    946.0
     1     1    18    11    13     0     0     0    96.0   34.677  111.290      0.0    947.2
     1     1    18    11    13     1     0     1    97.0   34.724  111.223      0.0    948.3
     1     1    18    11    13     2     0     2    98.0   34.783  111.132      0.0    949.9
     1     1    18    11    13     3     0     3    99.0   34.855  111.018      0.0    952.2
     1     1    18    11    13     4     0     2   100.0   34.930  110.877      0.0    954.0
     1     1    18    11    13     5     0     1   101.0   34.992  110.708      0.0    955.5
     1     1    18    11    13     6     0     0   102.0   35.036  110.518      0.0    951.9
     1     1    18    11    13     7     0     1   103.0   35.057  110.314      0.0    950.2
     1     1    18    11    13     8     0     2   104.0   35.046  110.101      1.0    951.2
     1     1    18    11    13     9     0     3   105.0   35.008  109.885      8.7    948.7
     1     1    18    11    13    10     0     2   106.0   34.957  109.676     19.0    936.5
     1     1    18    11    13    11     0     1   107.0   34.899  109.485     22.9    925.1
     1     1    18    11    13    12     0     0   108.0   34.838  109.337     13.2    918.6
     1     1    18    11    13    13     0     1   109.0   34.784  109.231      4.1    915.0
     1     1    18    11    13    14     0     2   110.0   34.742  109.146      0.0    910.9
     1     1    18    11    13    15     0     3   111.0   34.710  109.075      0.0    907.7
     1     1    18    11    13    16     0     2   112.0   34.686  109.014      0.0    905.2
     1     1    18    11    13    17     0     1   113.0   34.667  108.962      0.0    903.3
     1     1    18    11    13    18     0     0   114.0   34.651  108.914      0.0    901.7
     1     1    18    11    13    19     0     1   115.0   34.638  108.871      0.0    900.0
     1     1    18    11    13    20     0     2   116.0   34.627  108.829      0.0    898.4
     1     1    18    11    13    21     0     3   117.0   34.617  108.790      0.0    896.9
     1     1    18    11    13    22     0     2   118.0   34.608  108.756      0.0    896.5
     1     1    18    11    13    23     0     1   119.0   34.596  108.732      0.0    896.4
     1     1    18    11    14     0     0     0   120.0   34.581  108.718      0.5    896.6
