# Supplementary material for: Migration of wheat stripe rust from the primary oversummering region to neighboring regions in China
Source: Commun Biol. 2025 Mar 3;8:350. doi: 10.1038/s42003-025-07789-3 (PMC11876435; doi:10.1038/s42003-025-07789-3)
Supplement: Supplementary file 4 — Supplementary Data 2 [file 42003_2025_7789_MOESM4_ESM.zip › Eastern_Liupan_Mountain/Autumn/PL18110906]

     5     1
    GDAS    18    11     1     0     0
    GDAS    18    11     8     0     0
    GDAS    18    11    15     0     0
    GDAS    18    11    22     0     0
    GDAS    18    11    29     0     0
     1 FORWARD  OMEGA   
    18    11     9     6   35.198  106.551   100.0
     1 PRESSURE
     1     1    18    11     9     6     0     0     0.0   35.198  106.551    100.0    837.2
     1     1    18    11     9     7     0     1     1.0   35.300  106.483    120.1    829.7
     1     1    18    11     9     8     0     2     2.0   35.400  106.398    150.3    819.6
     1     1    18    11     9     9     0     3     3.0   35.500  106.293    193.0    807.0
     1     1    18    11     9    10     0     2     4.0   35.594  106.174    241.2    793.6
     1     1    18    11     9    11     0     1     5.0   35.675  106.052    278.4    781.0
     1     1    18    11     9    12     0     0     6.0   35.739  105.931    295.7    775.6
     1     1    18    11     9    13     0     1     7.0   35.781  105.824    314.2    776.3
     1     1    18    11     9    14     0     2     8.0   35.811  105.738    359.5    772.9
     1     1    18    11     9    15     0     3     9.0   35.831  105.670    440.0    766.5
     1     1    18    11     9    16     0     2    10.0   35.840  105.617    554.7    755.5
     1     1    18    11     9    17     0     1    11.0   35.838  105.576    687.5    742.9
     1     1    18    11     9    18     0     0    12.0   35.830  105.545    821.4    730.7
     1     1    18    11     9    19     0     1    13.0   35.824  105.527    949.2    719.1
     1     1    18    11     9    20     0     2    14.0   35.827  105.522   1070.8    708.5
     1     1    18    11     9    21     0     3    15.0   35.843  105.533   1186.5    697.7
     1     1    18    11     9    22     0     2    16.0   35.875  105.569   1290.2    687.5
     1     1    18    11     9    23     0     1    17.0   35.923  105.641   1375.5    678.7
     1     1    18    11    10     0     0     0    18.0   35.981  105.755   1443.4    670.1
     1     1    18    11    10     1     0     1    19.0   36.032  105.921   1491.7    663.4
     1     1    18    11    10     2     0     2    20.0   36.066  106.138   1524.2    667.4
     1     1    18    11    10     3     0     3    21.0   36.081  106.390   1544.7    678.1
     1     1    18    11    10     4     0     2    22.0   36.077  106.653   1562.6    689.3
     1     1    18    11    10     5     0     1    23.0   36.050  106.918   1593.4    699.1
     1     1    18    11    10     6     0     0    24.0   35.997  107.201   1629.4    702.7
     1     1    18    11    10     7     0     1    25.0   35.930  107.502   1641.9    705.8
     1     1    18    11    10     8     0     2    26.0   35.847  107.801   1619.8    714.3
     1     1    18    11    10     9     0     3    27.0   35.739  108.090   1580.3    724.3
     1     1    18    11    10    10     0     2    28.0   35.610  108.355   1538.0    734.0
     1     1    18    11    10    11     0     1    29.0   35.465  108.587   1494.7    744.1
     1     1    18    11    10    12     0     0    30.0   35.306  108.788   1444.7    755.4
     1     1    18    11    10    13     0     1    31.0   35.154  108.968   1387.7    768.1
     1     1    18    11    10    14     0     2    32.0   35.024  109.131   1339.6    783.0
     1     1    18    11    10    15     0     3    33.0   34.902  109.289   1303.3    791.1
     1     1    18    11    10    16     0     2    34.0   34.779  109.454   1278.5    795.8
     1     1    18    11    10    17     0     1    35.0   34.651  109.633   1261.1    797.8
     1     1    18    11    10    18     0     0    36.0   34.512  109.828   1235.9    798.2
     1     1    18    11    10    19     0     1    37.0   34.367  110.029   1177.5    798.9
     1     1    18    11    10    20     0     2    38.0   34.222  110.211   1081.8    803.8
     1     1    18    11    10    21     0     3    39.0   34.077  110.366    959.3    811.4
     1     1    18    11    10    22     0     2    40.0   33.936  110.484    829.8    827.4
     1     1    18    11    10    23     0     1    41.0   33.807  110.563    716.3    846.5
     1     1    18    11    11     0     0     0    42.0   33.695  110.615    626.7    862.1
     1     1    18    11    11     1     0     1    43.0   33.602  110.649    558.4    873.0
     1     1    18    11    11     2     0     2    44.0   33.528  110.673    503.9    881.7
     1     1    18    11    11     3     0     3    45.0   33.469  110.687    458.0    889.1
     1     1    18    11    11     4     0     2    46.0   33.419  110.694    422.1    895.5
     1     1    18    11    11     5     0     1    47.0   33.373  110.690    399.9    899.2
     1     1    18    11    11     6     0     0    48.0   33.332  110.675    389.6    901.1
     1     1    18    11    11     7     0     1    49.0   33.302  110.646    386.7    901.5
     1     1    18    11    11     8     0     2    50.0   33.290  110.602    385.8    900.8
     1     1    18    11    11     9     0     3    51.0   33.292  110.544    383.5    899.5
     1     1    18    11    11    10     0     2    52.0   33.305  110.481    380.4    898.8
     1     1    18    11    11    11     0     1    53.0   33.323  110.419    379.3    897.5
     1     1    18    11    11    12     0     0    54.0   33.347  110.357    380.4    895.7
     1     1    18    11    11    13     0     1    55.0   33.372  110.300    377.7    893.3
     1     1    18    11    11    14     0     2    56.0   33.393  110.252    366.3    892.8
     1     1    18    11    11    15     0     3    57.0   33.410  110.213    346.5    893.5
     1     1    18    11    11    16     0     2    58.0   33.421  110.181    322.3    895.3
     1     1    18    11    11    17     0     1    59.0   33.422  110.154    298.2    897.3
     1     1    18    11    11    18     0     0    60.0   33.415  110.132    274.7    899.7
     1     1    18    11    11    19     0     1    61.0   33.403  110.110    249.2    902.3
     1     1    18    11    11    20     0     2    62.0   33.389  110.087    219.1    905.5
     1     1    18    11    11    21     0     3    63.0   33.374  110.064    185.7    909.3
     1     1    18    11    11    22     0     2    64.0   33.355  110.045    148.0    914.3
     1     1    18    11    11    23     0     1    65.0   33.332  110.036    105.4    920.2
     1     1    18    11    12     0     0     0    66.0   33.303  110.038     59.3    927.4
     1     1    18    11    12     1     0     1    67.0   33.279  110.043     27.9    934.1
     1     1    18    11    12     2     0     2    68.0   33.274  110.035      8.6    934.4
     1     1    18    11    12     3     0     3    69.0   33.289  110.016      0.0    933.1
     1     1    18    11    12     4     0     2    70.0   33.318  109.989      0.0    931.2
     1     1    18    11    12     5     0     1    71.0   33.355  109.962      0.0    928.9
     1     1    18    11    12     6     0     0    72.0   33.403  109.936      0.0    926.2
     1     1    18    11    12     7     0     1    73.0   33.455  109.909      0.0    923.2
     1     1    18    11    12     8     0     2    74.0   33.507  109.877      0.0    920.2
     1     1    18    11    12     9     0     3    75.0   33.556  109.843      0.0    917.4
     1     1    18    11    12    10     0     2    76.0   33.601  109.809      0.0    915.0
     1     1    18    11    12    11     0     1    77.0   33.639  109.779      0.0    912.9
     1     1    18    11    12    12     0     0    78.0   33.673  109.752      0.0    911.2
     1     1    18    11    12    13     0     1    79.0   33.707  109.728      0.0    909.5
     1     1    18    11    12    14     0     2    80.0   33.742  109.703      0.0    907.8
     1     1    18    11    12    15     0     3    81.0   33.781  109.680      0.0    906.1
     1     1    18    11    12    16     0     2    82.0   33.821  109.656      0.0    904.4
     1     1    18    11    12    17     0     1    83.0   33.862  109.631      0.0    902.8
     1     1    18    11    12    18     0     0    84.0   33.903  109.606      0.0    901.2
     1     1    18    11    12    19     0     1    85.0   33.947  109.582      0.0    898.8
     1     1    18    11    12    20     0     2    86.0   33.999  109.562      0.0    896.3
     1     1    18    11    12    21     0     3    87.0   34.051  109.542      0.0    897.6
     1     1    18    11    12    22     0     2    88.0   34.098  109.518      0.0    899.5
     1     1    18    11    12    23     0     1    89.0   34.137  109.492      0.0    901.1
     1     1    18    11    13     0     0     0    90.0   34.172  109.464      0.0    902.4
     1     1    18    11    13     1     0     1    91.0   34.204  109.429      0.0    902.4
     1     1    18    11    13     2     0     2    92.0   34.237  109.382      0.0    902.1
     1     1    18    11    13     3     0     3    93.0   34.266  109.323      0.0    901.4
     1     1    18    11    13     4     0     2    94.0   34.295  109.257      0.2    900.9
     1     1    18    11    13     5     0     1    95.0   34.327  109.185      1.0    900.1
     1     1    18    11    13     6     0     0    96.0   34.359  109.105      2.7    898.9
     1     1    18    11    13     7     0     1    97.0   34.386  109.025      4.2    897.6
     1     1    18    11    13     8     0     2    98.0   34.408  108.948      4.5    895.4
     1     1    18    11    13     9     0     3    99.0   34.427  108.873      3.6    892.9
     1     1    18    11    13    10     0     2   100.0   34.451  108.803      0.9    891.3
     1     1    18    11    13    11     0     1   101.0   34.479  108.745      0.0    890.4
     1     1    18    11    13    12     0     0   102.0   34.509  108.700      0.0    890.1
     1     1    18    11    13    13     0     1   103.0   34.539  108.660      0.0    889.6
     1     1    18    11    13    14     0     2   104.0   34.567  108.621      0.0    889.0
     1     1    18    11    13    15     0     3   105.0   34.594  108.581      0.0    888.5
     1     1    18    11    13    16     0     2   106.0   34.617  108.542      0.0    888.1
     1     1    18    11    13    17     0     1   107.0   34.634  108.505      0.0    887.7
     1     1    18    11    13    18     0     0   108.0   34.645  108.470      0.0    887.1
     1     1    18    11    13    19     0     1   109.0   34.653  108.437      0.0    886.3
     1     1    18    11    13    20     0     2   110.0   34.661  108.405      0.0    885.6
     1     1    18    11    13    21     0     3   111.0   34.670  108.373      0.0    884.9
     1     1    18    11    13    22     0     2   112.0   34.676  108.349      0.1    885.6
     1     1    18    11    13    23     0     1   113.0   34.675  108.336      1.0    886.4
     1     1    18    11    14     0     0     0   114.0   34.668  108.336      2.7    887.4
     1     1    18    11    14     1     0     1   115.0   34.654  108.338      5.0    886.9
     1     1    18    11    14     2     0     2   116.0   34.632  108.335      8.0    886.0
     1     1    18    11    14     3     0     3   117.0   34.600  108.327     12.5    884.2
     1     1    18    11    14     4     0     2   118.0   34.556  108.316     20.9    881.3
     1     1    18    11    14     5     0     1   119.0   34.497  108.304     35.3    877.3
     1     1    18    11    14     6     0     0   120.0   34.425  108.291     56.9    872.5
