# Supplementary material for: Migration of wheat stripe rust from the primary oversummering region to neighboring regions in China
Source: Commun Biol. 2025 Mar 3;8:350. doi: 10.1038/s42003-025-07789-3 (PMC11876435; doi:10.1038/s42003-025-07789-3)
Supplement: Supplementary file 4 — Supplementary Data 2 [file 42003_2025_7789_MOESM4_ESM.zip › Eastern_Liupan_Mountain/Autumn/PL18110912]

     5     1
    GDAS    18    11     1     0     0
    GDAS    18    11     8     0     0
    GDAS    18    11    15     0     0
    GDAS    18    11    22     0     0
    GDAS    18    11    29     0     0
     1 FORWARD  OMEGA   
    18    11     9    12   35.198  106.551   100.0
     1 PRESSURE
     1     1    18    11     9    12     0     0     0.0   35.198  106.551    100.0    838.3
     1     1    18    11     9    13     0     1     1.0   35.228  106.484    107.4    834.1
     1     1    18    11     9    14     0     2     2.0   35.248  106.419    112.6    830.6
     1     1    18    11     9    15     0     3     3.0   35.258  106.357    116.8    827.6
     1     1    18    11     9    16     0     2     4.0   35.257  106.300    121.4    824.6
     1     1    18    11     9    17     0     1     5.0   35.244  106.249    127.0    822.1
     1     1    18    11     9    18     0     0     6.0   35.219  106.205    134.0    820.1
     1     1    18    11     9    19     0     1     7.0   35.187  106.167    145.0    818.2
     1     1    18    11     9    20     0     2     8.0   35.153  106.137    163.9    815.7
     1     1    18    11     9    21     0     3     9.0   35.118  106.115    194.4    812.6
     1     1    18    11     9    22     0     2    10.0   35.072  106.110    241.2    809.8
     1     1    18    11     9    23     0     1    11.0   35.010  106.131    304.0    806.4
     1     1    18    11    10     0     0     0    12.0   34.929  106.176    368.1    802.9
     1     1    18    11    10     1     0     1    13.0   34.828  106.230    395.8    801.7
     1     1    18    11    10     2     0     2    14.0   34.708  106.285    369.5    807.3
     1     1    18    11    10     3     0     3    15.0   34.574  106.339    293.8    817.2
     1     1    18    11    10     4     0     2    16.0   34.430  106.377    184.8    830.1
     1     1    18    11    10     5     0     1    17.0   34.290  106.387     88.1    843.7
     1     1    18    11    10     6     0     0    18.0   34.153  106.372     33.5    850.6
     1     1    18    11    10     7     0     1    19.0   34.028  106.343      0.0    851.0
     1     1    18    11    10     8     0     2    20.0   33.931  106.310      0.0    856.3
     1     1    18    11    10     9     0     3    21.0   33.857  106.275      0.0    861.7
     1     1    18    11    10    10     0     2    22.0   33.797  106.243      0.0    866.4
     1     1    18    11    10    11     0     1    23.0   33.746  106.221      0.0    870.3
     1     1    18    11    10    12     0     0    24.0   33.703  106.210      0.0    873.6
     1     1    18    11    10    13     0     1    25.0   33.664  106.203      0.0    876.4
     1     1    18    11    10    14     0     2    26.0   33.623  106.192      0.0    879.1
     1     1    18    11    10    15     0     3    27.0   33.581  106.177      0.0    881.9
     1     1    18    11    10    16     0     2    28.0   33.538  106.160      0.0    884.3
     1     1    18    11    10    17     0     1    29.0   33.493  106.141      0.0    886.5
     1     1    18    11    10    18     0     0    30.0   33.448  106.120      0.0    888.8
     1     1    18    11    10    19     0     1    31.0   33.401  106.100      0.0    891.2
     1     1    18    11    10    20     0     2    32.0   33.355  106.084      0.0    893.6
     1     1    18    11    10    21     0     3    33.0   33.308  106.069      0.0    896.2
     1     1    18    11    10    22     0     2    34.0   33.261  106.058      0.0    898.3
     1     1    18    11    10    23     0     1    35.0   33.216  106.047      0.0    900.4
     1     1    18    11    11     0     0     0    36.0   33.172  106.039      0.0    902.4
     1     1    18    11    11     1     0     1    37.0   33.128  106.024      0.0    903.7
     1     1    18    11    11     2     0     2    38.0   33.084  105.994      0.0    904.2
     1     1    18    11    11     3     0     3    39.0   33.040  105.949      0.0    902.8
     1     1    18    11    11     4     0     2    40.0   33.004  105.889      0.0    899.9
     1     1    18    11    11     5     0     1    41.0   32.986  105.818      0.2    895.2
     1     1    18    11    11     6     0     0    42.0   32.988  105.735      2.3    889.0
     1     1    18    11    11     7     0     1    43.0   33.001  105.650      5.1    882.0
     1     1    18    11    11     8     0     2    44.0   33.020  105.571      7.7    875.3
     1     1    18    11    11     9     0     3    45.0   33.045  105.499     10.4    868.8
     1     1    18    11    11    10     0     2    46.0   33.073  105.434     13.5    863.9
     1     1    18    11    11    11     0     1    47.0   33.101  105.378     17.1    859.5
     1     1    18    11    11    12     0     0    48.0   33.126  105.331     20.7    856.0
     1     1    18    11    11    13     0     1    49.0   33.146  105.294     22.6    852.2
     1     1    18    11    11    14     0     2    50.0   33.160  105.267     21.8    849.9
     1     1    18    11    11    15     0     3    51.0   33.166  105.251     18.8    848.8
     1     1    18    11    11    16     0     2    52.0   33.168  105.242     15.1    848.5
     1     1    18    11    11    17     0     1    53.0   33.165  105.233     11.9    848.3
     1     1    18    11    11    18     0     0    54.0   33.160  105.226      9.1    848.1
     1     1    18    11    11    19     0     1    55.0   33.152  105.220      6.7    847.6
     1     1    18    11    11    20     0     2    56.0   33.140  105.217      4.2    847.3
     1     1    18    11    11    21     0     3    57.0   33.126  105.215      1.7    847.2
     1     1    18    11    11    22     0     2    58.0   33.112  105.212      0.0    847.2
     1     1    18    11    11    23     0     1    59.0   33.103  105.205      0.0    846.9
     1     1    18    11    12     0     0     0    60.0   33.098  105.195      0.0    846.2
     1     1    18    11    12     1     0     1    61.0   33.107  105.176      0.0    845.5
     1     1    18    11    12     2     0     2    62.0   33.139  105.143      0.0    843.2
     1     1    18    11    12     3     0     3    63.0   33.194  105.095      0.0    839.3
     1     1    18    11    12     4     0     2    64.0   33.269  105.038      0.0    832.3
     1     1    18    11    12     5     0     1    65.0   33.356  104.974      0.0    822.8
     1     1    18    11    12     6     0     0    66.0   33.452  104.904      0.0    810.6
     1     1    18    11    12     7     0     1    67.0   33.546  104.831      0.6    800.3
     1     1    18    11    12     8     0     2    68.0   33.628  104.754      1.5    791.0
     1     1    18    11    12     9     0     3    69.0   33.699  104.673      2.4    782.3
     1     1    18    11    12    10     0     2    70.0   33.760  104.597      2.7    775.2
     1     1    18    11    12    11     0     1    71.0   33.812  104.535      2.1    770.2
     1     1    18    11    12    12     0     0    72.0   33.857  104.491      0.5    767.1
     1     1    18    11    12    13     0     1    73.0   33.901  104.460      0.0    766.0
     1     1    18    11    12    14     0     2    74.0   33.945  104.441      0.0    766.2
     1     1    18    11    12    15     0     3    75.0   33.989  104.434      0.0    767.5
     1     1    18    11    12    16     0     2    76.0   34.032  104.434      0.0    767.1
     1     1    18    11    12    17     0     1    77.0   34.072  104.435      0.0    766.5
     1     1    18    11    12    18     0     0    78.0   34.109  104.439      0.0    766.0
     1     1    18    11    12    19     0     1    79.0   34.144  104.444      0.0    765.5
     1     1    18    11    12    20     0     2    80.0   34.180  104.447      0.0    764.9
     1     1    18    11    12    21     0     3    81.0   34.218  104.448      0.0    764.2
     1     1    18    11    12    22     0     2    82.0   34.257  104.447      0.0    764.1
     1     1    18    11    12    23     0     1    83.0   34.300  104.443      0.0    763.8
     1     1    18    11    13     0     0     0    84.0   34.346  104.436      0.0    763.3
     1     1    18    11    13     1     0     1    85.0   34.395  104.425      0.0    762.1
     1     1    18    11    13     2     0     2    86.0   34.446  104.411      0.0    760.5
     1     1    18    11    13     3     0     3    87.0   34.500  104.393      1.4    758.7
     1     1    18    11    13     4     0     2    88.0   34.550  104.360      3.1    755.1
     1     1    18    11    13     5     0     1    89.0   34.592  104.304      3.5    749.8
     1     1    18    11    13     6     0     0    90.0   34.622  104.227      2.9    742.6
     1     1    18    11    13     7     0     1    91.0   34.639  104.140      2.0    735.5
     1     1    18    11    13     8     0     2    92.0   34.645  104.054      1.4    728.7
     1     1    18    11    13     9     0     3    93.0   34.641  103.970      1.0    723.0
     1     1    18    11    13    10     0     2    94.0   34.642  103.893      0.7    719.7
     1     1    18    11    13    11     0     1    95.0   34.658  103.829      0.3    716.9
     1     1    18    11    13    12     0     0    96.0   34.686  103.771      0.0    714.3
     1     1    18    11    13    13     0     1    97.0   34.716  103.714      0.0    712.2
     1     1    18    11    13    14     0     2    98.0   34.738  103.654      0.3    710.0
     1     1    18    11    13    15     0     3    99.0   34.751  103.592      1.4    707.6
     1     1    18    11    13    16     0     2   100.0   34.754  103.527      3.7    704.1
     1     1    18    11    13    17     0     1   101.0   34.751  103.460      7.7    700.6
     1     1    18    11    13    18     0     0   102.0   34.741  103.395     15.5    696.7
     1     1    18    11    13    19     0     1   103.0   34.723  103.332     34.5    692.3
     1     1    18    11    13    20     0     2   104.0   34.698  103.271     71.2    686.4
     1     1    18    11    13    21     0     3   105.0   34.672  103.211    135.6    678.1
     1     1    18    11    13    22     0     2   106.0   34.658  103.158    222.7    667.6
     1     1    18    11    13    23     0     1   107.0   34.661  103.123    316.9    657.9
     1     1    18    11    14     0     0     0   108.0   34.677  103.115    412.5    650.6
     1     1    18    11    14     1     0     1   109.0   34.699  103.133    516.2    644.3
     1     1    18    11    14     2     0     2   110.0   34.726  103.175    625.9    637.5
     1     1    18    11    14     3     0     3   111.0   34.752  103.237    720.8    632.6
     1     1    18    11    14     4     0     2   112.0   34.777  103.311    791.1    630.5
     1     1    18    11    14     5     0     1   113.0   34.802  103.395    834.5    630.2
     1     1    18    11    14     6     0     0   114.0   34.827  103.486    845.2    633.0
     1     1    18    11    14     7     0     1   115.0   34.850  103.572    827.5    638.6
     1     1    18    11    14     8     0     2   116.0   34.871  103.641    790.6    645.0
     1     1    18    11    14     9     0     3   117.0   34.888  103.690    741.1    651.5
     1     1    18    11    14    10     0     2   118.0   34.900  103.715    697.8    657.7
     1     1    18    11    14    11     0     1   119.0   34.909  103.718    672.5    660.4
     1     1    18    11    14    12     0     0   120.0   34.916  103.703    663.3    660.9
