# Supplementary material for: Migration of wheat stripe rust from the primary oversummering region to neighboring regions in China
Source: Commun Biol. 2025 Mar 3;8:350. doi: 10.1038/s42003-025-07789-3 (PMC11876435; doi:10.1038/s42003-025-07789-3)
Supplement: Supplementary file 4 — Supplementary Data 2 [file 42003_2025_7789_MOESM4_ESM.zip › Eastern_Liupan_Mountain/Autumn/PL18110918]

     5     1
    GDAS    18    11     1     0     0
    GDAS    18    11     8     0     0
    GDAS    18    11    15     0     0
    GDAS    18    11    22     0     0
    GDAS    18    11    29     0     0
     1 FORWARD  OMEGA   
    18    11     9    18   35.198  106.551   100.0
     1 PRESSURE
     1     1    18    11     9    18     0     0     0.0   35.198  106.551    100.0    840.8
     1     1    18    11     9    19     0     1     1.0   35.163  106.523     81.9    842.5
     1     1    18    11     9    20     0     2     2.0   35.126  106.500     66.8    844.3
     1     1    18    11     9    21     0     3     3.0   35.089  106.483     54.6    846.0
     1     1    18    11     9    22     0     2     4.0   35.049  106.475     44.0    847.7
     1     1    18    11     9    23     0     1     5.0   35.003  106.481     34.0    850.3
     1     1    18    11    10     0     0     0     6.0   34.949  106.500     24.0    851.9
     1     1    18    11    10     1     0     1     7.0   34.877  106.530     15.1    854.6
     1     1    18    11    10     2     0     2     8.0   34.781  106.567      7.8    856.3
     1     1    18    11    10     3     0     3     9.0   34.663  106.608      1.4    856.2
     1     1    18    11    10     4     0     2    10.0   34.535  106.636      0.0    854.2
     1     1    18    11    10     5     0     1    11.0   34.407  106.637      0.0    851.5
     1     1    18    11    10     6     0     0    12.0   34.275  106.614      0.0    848.9
     1     1    18    11    10     7     0     1    13.0   34.154  106.579      0.0    846.9
     1     1    18    11    10     8     0     2    14.0   34.056  106.543      0.0    845.9
     1     1    18    11    10     9     0     3    15.0   33.980  106.507      0.0    847.7
     1     1    18    11    10    10     0     2    16.0   33.917  106.475      0.0    854.0
     1     1    18    11    10    11     0     1    17.0   33.864  106.449      0.0    859.4
     1     1    18    11    10    12     0     0    18.0   33.818  106.433      0.0    863.8
     1     1    18    11    10    13     0     1    19.0   33.777  106.419      0.0    867.3
     1     1    18    11    10    14     0     2    20.0   33.737  106.403      0.0    870.8
     1     1    18    11    10    15     0     3    21.0   33.696  106.384      0.0    874.1
     1     1    18    11    10    16     0     2    22.0   33.655  106.363      0.0    877.1
     1     1    18    11    10    17     0     1    23.0   33.615  106.340      0.0    879.9
     1     1    18    11    10    18     0     0    24.0   33.575  106.317      0.0    882.5
     1     1    18    11    10    19     0     1    25.0   33.536  106.294      0.0    885.1
     1     1    18    11    10    20     0     2    26.0   33.496  106.273      0.0    887.6
     1     1    18    11    10    21     0     3    27.0   33.458  106.255      0.0    890.1
     1     1    18    11    10    22     0     2    28.0   33.419  106.239      0.0    892.4
     1     1    18    11    10    23     0     1    29.0   33.383  106.225      0.0    894.6
     1     1    18    11    11     0     0     0    30.0   33.347  106.214      0.0    896.8
     1     1    18    11    11     1     0     1    31.0   33.313  106.198      0.0    898.2
     1     1    18    11    11     2     0     2    32.0   33.281  106.170      0.0    899.2
     1     1    18    11    11     3     0     3    33.0   33.249  106.130      0.0    899.8
     1     1    18    11    11     4     0     2    34.0   33.221  106.077      1.0    899.6
     1     1    18    11    11     5     0     1    35.0   33.204  106.014      3.9    898.4
     1     1    18    11    11     6     0     0    36.0   33.201  105.939      8.6    893.9
     1     1    18    11    11     7     0     1    37.0   33.210  105.862     16.3    887.2
     1     1    18    11    11     8     0     2    38.0   33.224  105.790     30.3    879.7
     1     1    18    11    11     9     0     3    39.0   33.246  105.722     52.0    872.0
     1     1    18    11    11    10     0     2    40.0   33.273  105.656     78.2    864.1
     1     1    18    11    11    11     0     1    41.0   33.299  105.594    104.5    857.2
     1     1    18    11    11    12     0     0    42.0   33.325  105.537    129.4    851.0
     1     1    18    11    11    13     0     1    43.0   33.350  105.487    145.2    844.5
     1     1    18    11    11    14     0     2    44.0   33.372  105.451    147.0    841.5
     1     1    18    11    11    15     0     3    45.0   33.390  105.428    136.9    840.8
     1     1    18    11    11    16     0     2    46.0   33.404  105.413    120.6    841.5
     1     1    18    11    11    17     0     1    47.0   33.414  105.403    102.1    842.1
     1     1    18    11    11    18     0     0    48.0   33.420  105.396     83.3    843.4
     1     1    18    11    11    19     0     1    49.0   33.422  105.393     66.1    844.8
     1     1    18    11    11    20     0     2    50.0   33.419  105.392     51.4    846.4
     1     1    18    11    11    21     0     3    51.0   33.411  105.393     38.7    847.2
     1     1    18    11    11    22     0     2    52.0   33.403  105.395     28.2    848.6
     1     1    18    11    11    23     0     1    53.0   33.396  105.396     20.4    849.6
     1     1    18    11    12     0     0     0    54.0   33.393  105.397     14.9    850.3
     1     1    18    11    12     1     0     1    55.0   33.400  105.390     12.0    850.9
     1     1    18    11    12     2     0     2    56.0   33.428  105.370     11.6    849.3
     1     1    18    11    12     3     0     3    57.0   33.477  105.336     13.2    845.9
     1     1    18    11    12     4     0     2    58.0   33.547  105.292     17.8    839.3
     1     1    18    11    12     5     0     1    59.0   33.633  105.243     28.1    831.6
     1     1    18    11    12     6     0     0    60.0   33.734  105.185     47.0    822.9
     1     1    18    11    12     7     0     1    61.0   33.840  105.119     69.3    813.5
     1     1    18    11    12     8     0     2    62.0   33.938  105.043     83.1    805.3
     1     1    18    11    12     9     0     3    63.0   34.022  104.953     87.1    797.6
     1     1    18    11    12    10     0     2    64.0   34.095  104.858     85.8    790.3
     1     1    18    11    12    11     0     1    65.0   34.157  104.770     81.2    783.8
     1     1    18    11    12    12     0     0    66.0   34.209  104.691     73.7    778.4
     1     1    18    11    12    13     0     1    67.0   34.256  104.627     66.4    774.6
     1     1    18    11    12    14     0     2    68.0   34.305  104.576     61.5    771.1
     1     1    18    11    12    15     0     3    69.0   34.358  104.539     57.9    768.6
     1     1    18    11    12    16     0     2    70.0   34.409  104.511     55.2    765.9
     1     1    18    11    12    17     0     1    71.0   34.454  104.488     53.1    763.6
     1     1    18    11    12    18     0     0    72.0   34.494  104.471     51.8    761.7
     1     1    18    11    12    19     0     1    73.0   34.532  104.457     50.8    760.0
     1     1    18    11    12    20     0     2    74.0   34.573  104.441     49.8    758.3
     1     1    18    11    12    21     0     3    75.0   34.617  104.425     48.5    756.4
     1     1    18    11    12    22     0     2    76.0   34.664  104.407     46.0    755.1
     1     1    18    11    12    23     0     1    77.0   34.713  104.388     41.9    753.7
     1     1    18    11    13     0     0     0    78.0   34.765  104.366     36.3    752.3
     1     1    18    11    13     1     0     1    79.0   34.818  104.342     32.0    750.7
     1     1    18    11    13     2     0     2    80.0   34.868  104.315     31.2    748.4
     1     1    18    11    13     3     0     3    81.0   34.914  104.288     33.2    745.8
     1     1    18    11    13     4     0     2    82.0   34.952  104.250     36.0    741.7
     1     1    18    11    13     5     0     1    83.0   34.976  104.191     38.1    736.3
     1     1    18    11    13     6     0     0    84.0   34.982  104.114     41.4    729.3
     1     1    18    11    13     7     0     1    85.0   34.971  104.032     47.2    722.4
     1     1    18    11    13     8     0     2    86.0   34.953  103.955     55.7    717.5
     1     1    18    11    13     9     0     3    87.0   34.932  103.881     67.6    713.4
     1     1    18    11    13    10     0     2    88.0   34.920  103.811     78.2    709.2
     1     1    18    11    13    11     0     1    89.0   34.926  103.746     81.2    706.3
     1     1    18    11    13    12     0     0    90.0   34.946  103.681     76.9    704.1
     1     1    18    11    13    13     0     1    91.0   34.968  103.614     71.6    703.0
     1     1    18    11    13    14     0     2    92.0   34.981  103.543     70.7    700.7
     1     1    18    11    13    15     0     3    93.0   34.983  103.466     74.3    697.7
     1     1    18    11    13    16     0     2    94.0   34.975  103.383     86.6    693.1
     1     1    18    11    13    17     0     1    95.0   34.962  103.298    114.2    687.2
     1     1    18    11    13    18     0     0    96.0   34.946  103.210    162.9    679.5
     1     1    18    11    13    19     0     1    97.0   34.929  103.118    231.9    669.7
     1     1    18    11    13    20     0     2    98.0   34.915  103.023    304.8    658.8
     1     1    18    11    13    21     0     3    99.0   34.905  102.939    368.7    650.2
     1     1    18    11    13    22     0     2   100.0   34.905  102.889    433.7    643.7
     1     1    18    11    13    23     0     1   101.0   34.919  102.878    513.4    637.4
     1     1    18    11    14     0     0     0   102.0   34.944  102.909    615.5    631.8
     1     1    18    11    14     1     0     1   103.0   34.986  102.982    745.2    625.5
     1     1    18    11    14     2     0     2   104.0   35.036  103.084    878.6    621.1
     1     1    18    11    14     3     0     3   105.0   35.079  103.202    973.4    620.5
     1     1    18    11    14     4     0     2   106.0   35.113  103.327   1021.5    624.4
     1     1    18    11    14     5     0     1   107.0   35.143  103.456   1034.5    630.4
     1     1    18    11    14     6     0     0   108.0   35.170  103.587   1016.8    638.6
     1     1    18    11    14     7     0     1   109.0   35.191  103.706    981.8    648.2
     1     1    18    11    14     8     0     2   110.0   35.205  103.803    939.1    656.3
     1     1    18    11    14     9     0     3   111.0   35.212  103.878    889.0    663.9
     1     1    18    11    14    10     0     2   112.0   35.214  103.927    845.0    671.3
     1     1    18    11    14    11     0     1   113.0   35.215  103.953    819.8    675.1
     1     1    18    11    14    12     0     0   114.0   35.214  103.962    813.1    676.4
     1     1    18    11    14    13     0     1   115.0   35.213  103.955    824.0    675.3
     1     1    18    11    14    14     0     2   116.0   35.216  103.930    851.9    672.2
     1     1    18    11    14    15     0     3   117.0   35.224  103.891    895.7    667.8
     1     1    18    11    14    16     0     2   118.0   35.242  103.837    963.1    662.2
     1     1    18    11    14    17     0     1   119.0   35.279  103.773   1060.2    654.6
     1     1    18    11    14    18     0     0   120.0   35.340  103.709   1182.1    646.5
