# Supplementary material for: Migration of wheat stripe rust from the primary oversummering region to neighboring regions in China
Source: Commun Biol. 2025 Mar 3;8:350. doi: 10.1038/s42003-025-07789-3 (PMC11876435; doi:10.1038/s42003-025-07789-3)
Supplement: Supplementary file 4 — Supplementary Data 2 [file 42003_2025_7789_MOESM4_ESM.zip › Eastern_Liupan_Mountain/Autumn/PL18111000]

     5     1
    GDAS    18    11     1     0     0
    GDAS    18    11     8     0     0
    GDAS    18    11    15     0     0
    GDAS    18    11    22     0     0
    GDAS    18    11    29     0     0
     1 FORWARD  OMEGA   
    18    11    10     0   35.198  106.551   100.0
     1 PRESSURE
     1     1    18    11    10     0     0     0     0.0   35.198  106.551    100.0    841.9
     1     1    18    11    10     1     0     1     1.0   35.098  106.590     65.7    851.0
     1     1    18    11    10     2     0     2     2.0   34.979  106.632     37.8    859.1
     1     1    18    11    10     3     0     3     3.0   34.837  106.677     19.7    861.3
     1     1    18    11    10     4     0     2     4.0   34.689  106.706      6.5    859.0
     1     1    18    11    10     5     0     1     5.0   34.548  106.706      0.0    855.3
     1     1    18    11    10     6     0     0     6.0   34.409  106.682      0.0    851.6
     1     1    18    11    10     7     0     1     7.0   34.284  106.646      0.0    848.5
     1     1    18    11    10     8     0     2     8.0   34.185  106.609      0.0    846.6
     1     1    18    11    10     9     0     3     9.0   34.108  106.572      0.0    845.7
     1     1    18    11    10    10     0     2    10.0   34.044  106.539      0.0    846.3
     1     1    18    11    10    11     0     1    11.0   33.986  106.514      0.0    848.3
     1     1    18    11    10    12     0     0    12.0   33.935  106.496      0.0    853.6
     1     1    18    11    10    13     0     1    13.0   33.888  106.481      0.0    857.8
     1     1    18    11    10    14     0     2    14.0   33.843  106.464      0.0    861.9
     1     1    18    11    10    15     0     3    15.0   33.799  106.444      0.0    865.9
     1     1    18    11    10    16     0     2    16.0   33.757  106.423      0.0    869.3
     1     1    18    11    10    17     0     1    17.0   33.715  106.400      0.0    872.6
     1     1    18    11    10    18     0     0    18.0   33.674  106.376      0.0    875.6
     1     1    18    11    10    19     0     1    19.0   33.634  106.352      0.0    878.4
     1     1    18    11    10    20     0     2    20.0   33.595  106.331      0.0    881.1
     1     1    18    11    10    21     0     3    21.0   33.557  106.311      0.0    883.7
     1     1    18    11    10    22     0     2    22.0   33.519  106.294      0.0    886.3
     1     1    18    11    10    23     0     1    23.0   33.483  106.280      0.0    888.7
     1     1    18    11    11     0     0     0    24.0   33.449  106.268      0.0    891.0
     1     1    18    11    11     1     0     1    25.0   33.417  106.252      0.0    892.5
     1     1    18    11    11     2     0     2    26.0   33.388  106.225      0.0    893.7
     1     1    18    11    11     3     0     3    27.0   33.361  106.187      0.0    894.3
     1     1    18    11    11     4     0     2    28.0   33.340  106.139      2.0    894.4
     1     1    18    11    11     5     0     1    29.0   33.330  106.080      6.7    893.6
     1     1    18    11    11     6     0     0    30.0   33.331  106.011     15.1    891.3
     1     1    18    11    11     7     0     1    31.0   33.344  105.940     34.2    884.2
     1     1    18    11    11     8     0     2    32.0   33.365  105.873     67.3    875.4
     1     1    18    11    11     9     0     3    33.0   33.393  105.809    109.0    864.9
     1     1    18    11    11    10     0     2    34.0   33.426  105.746    153.2    855.7
     1     1    18    11    11    11     0     1    35.0   33.458  105.685    194.2    846.9
     1     1    18    11    11    12     0     0    36.0   33.490  105.628    229.2    839.6
     1     1    18    11    11    13     0     1    37.0   33.522  105.580    251.9    833.0
     1     1    18    11    11    14     0     2    38.0   33.552  105.545    257.9    829.4
     1     1    18    11    11    15     0     3    39.0   33.581  105.523    248.8    828.4
     1     1    18    11    11    16     0     2    40.0   33.607  105.511    230.4    828.9
     1     1    18    11    11    17     0     1    41.0   33.631  105.503    207.0    829.7
     1     1    18    11    11    18     0     0    42.0   33.651  105.500    179.6    831.4
     1     1    18    11    11    19     0     1    43.0   33.667  105.499    149.7    833.9
     1     1    18    11    11    20     0     2    44.0   33.677  105.499    118.7    836.6
     1     1    18    11    11    21     0     3    45.0   33.681  105.503     89.5    839.4
     1     1    18    11    11    22     0     2    46.0   33.680  105.509     66.1    842.6
     1     1    18    11    11    23     0     1    47.0   33.677  105.516     49.0    844.7
     1     1    18    11    12     0     0     0    48.0   33.674  105.524     36.1    846.1
     1     1    18    11    12     1     0     1    49.0   33.681  105.526     29.9    847.3
     1     1    18    11    12     2     0     2    50.0   33.710  105.517     32.7    845.8
     1     1    18    11    12     3     0     3    51.0   33.762  105.496     46.2    842.0
     1     1    18    11    12     4     0     2    52.0   33.836  105.468     78.4    834.0
     1     1    18    11    12     5     0     1    53.0   33.934  105.436    141.7    822.5
     1     1    18    11    12     6     0     0    54.0   34.055  105.397    223.6    807.2
     1     1    18    11    12     7     0     1    55.0   34.189  105.345    296.1    794.1
     1     1    18    11    12     8     0     2    56.0   34.324  105.271    351.9    784.1
     1     1    18    11    12     9     0     3    57.0   34.466  105.167    396.8    774.6
     1     1    18    11    12    10     0     2    58.0   34.611  105.040    430.0    765.6
     1     1    18    11    12    11     0     1    59.0   34.758  104.910    456.6    755.2
     1     1    18    11    12    12     0     0    60.0   34.909  104.792    485.5    743.2
     1     1    18    11    12    13     0     1    61.0   35.067  104.698    508.3    735.0
     1     1    18    11    12    14     0     2    62.0   35.228  104.635    508.3    736.2
     1     1    18    11    12    15     0     3    63.0   35.393  104.600    482.1    743.6
     1     1    18    11    12    16     0     2    64.0   35.551  104.584    446.6    753.8
     1     1    18    11    12    17     0     1    65.0   35.692  104.585    415.6    762.7
     1     1    18    11    12    18     0     0    66.0   35.818  104.601    389.9    770.5
     1     1    18    11    12    19     0     1    67.0   35.937  104.621    365.3    776.7
     1     1    18    11    12    20     0     2    68.0   36.054  104.638    340.4    781.3
     1     1    18    11    12    21     0     3    69.0   36.172  104.659    321.0    783.0
     1     1    18    11    12    22     0     2    70.0   36.293  104.686    313.1    784.2
     1     1    18    11    12    23     0     1    71.0   36.417  104.716    319.5    783.9
     1     1    18    11    13     0     0     0    72.0   36.544  104.756    339.9    782.5
     1     1    18    11    13     1     0     1    73.0   36.679  104.820    370.4    780.8
     1     1    18    11    13     2     0     2    74.0   36.826  104.923    412.1    780.2
     1     1    18    11    13     3     0     3    75.0   36.976  105.074    471.4    778.6
     1     1    18    11    13     4     0     2    76.0   37.110  105.233    531.0    778.0
     1     1    18    11    13     5     0     1    77.0   37.222  105.363    581.4    779.5
     1     1    18    11    13     6     0     0    78.0   37.315  105.469    623.4    780.2
     1     1    18    11    13     7     0     1    79.0   37.395  105.556    653.7    781.5
     1     1    18    11    13     8     0     2    80.0   37.470  105.625    668.6    784.2
     1     1    18    11    13     9     0     3    81.0   37.539  105.679    668.7    787.8
     1     1    18    11    13    10     0     2    82.0   37.600  105.728    672.2    792.9
     1     1    18    11    13    11     0     1    83.0   37.651  105.788    697.9    794.1
     1     1    18    11    13    12     0     0    84.0   37.697  105.856    749.0    793.0
     1     1    18    11    13    13     0     1    85.0   37.706  105.963    819.2    789.0
     1     1    18    11    13    14     0     2    86.0   37.658  106.131    897.9    778.6
     1     1    18    11    13    15     0     3    87.0   37.574  106.357    994.2    763.4
     1     1    18    11    13    16     0     2    88.0   37.481  106.583   1096.7    746.8
     1     1    18    11    13    17     0     1    89.0   37.388  106.760   1190.6    733.7
     1     1    18    11    13    18     0     0    90.0   37.298  106.887   1272.0    723.1
     1     1    18    11    13    19     0     1    91.0   37.222  106.973   1339.7    715.6
     1     1    18    11    13    20     0     2    92.0   37.163  107.031   1399.9    709.9
     1     1    18    11    13    21     0     3    93.0   37.121  107.070   1459.4    704.5
     1     1    18    11    13    22     0     2    94.0   37.098  107.118   1508.0    699.3
     1     1    18    11    13    23     0     1    95.0   37.089  107.204   1529.9    697.9
     1     1    18    11    14     0     0     0    96.0   37.094  107.330   1526.9    699.5
     1     1    18    11    14     1     0     1    97.0   37.100  107.469   1514.6    702.9
     1     1    18    11    14     2     0     2    98.0   37.095  107.597   1505.6    704.6
     1     1    18    11    14     3     0     3    99.0   37.073  107.718   1500.9    705.8
     1     1    18    11    14     4     0     2   100.0   37.045  107.831   1502.3    705.9
     1     1    18    11    14     5     0     1   101.0   37.018  107.929   1507.9    705.1
     1     1    18    11    14     6     0     0   102.0   36.989  108.012   1513.6    704.8
     1     1    18    11    14     7     0     1   103.0   36.962  108.091   1523.8    706.2
     1     1    18    11    14     8     0     2   104.0   36.941  108.182   1543.4    706.3
     1     1    18    11    14     9     0     3   105.0   36.925  108.285   1571.6    705.6
     1     1    18    11    14    10     0     2   106.0   36.907  108.403   1606.5    704.7
     1     1    18    11    14    11     0     1   107.0   36.883  108.539   1646.0    703.9
     1     1    18    11    14    12     0     0   108.0   36.856  108.696   1690.8    703.0
     1     1    18    11    14    13     0     1   109.0   36.824  108.866   1734.6    701.6
     1     1    18    11    14    14     0     2   110.0   36.776  109.034   1769.6    701.8
     1     1    18    11    14    15     0     3   111.0   36.713  109.192   1797.0    703.5
     1     1    18    11    14    16     0     2   112.0   36.636  109.337   1815.4    704.9
     1     1    18    11    14    17     0     1   113.0   36.551  109.471   1823.6    706.5
     1     1    18    11    14    18     0     0   114.0   36.453  109.599   1821.8    708.1
     1     1    18    11    14    19     0     1   115.0   36.347  109.726   1811.6    709.6
     1     1    18    11    14    20     0     2   116.0   36.236  109.858   1795.1    710.7
     1     1    18    11    14    21     0     3   117.0   36.117  109.990   1772.5    711.2
     1     1    18    11    14    22     0     2   118.0   36.001  110.115   1750.1    711.0
     1     1    18    11    14    23     0     1   119.0   35.895  110.223   1738.8    718.1
     1     1    18    11    15     0     0     0   120.0   35.790  110.310   1725.6    725.7
