# Supplementary material for: Migration of wheat stripe rust from the primary oversummering region to neighboring regions in China
Source: Commun Biol. 2025 Mar 3;8:350. doi: 10.1038/s42003-025-07789-3 (PMC11876435; doi:10.1038/s42003-025-07789-3)
Supplement: Supplementary file 4 — Supplementary Data 2 [file 42003_2025_7789_MOESM4_ESM.zip › Eastern_Liupan_Mountain/Autumn/PL18111006]

     5     1
    GDAS    18    11     1     0     0
    GDAS    18    11     8     0     0
    GDAS    18    11    15     0     0
    GDAS    18    11    22     0     0
    GDAS    18    11    29     0     0
     1 FORWARD  OMEGA   
    18    11    10     6   35.198  106.551   100.0
     1 PRESSURE
     1     1    18    11    10     6     0     0     0.0   35.198  106.551    100.0    843.3
     1     1    18    11    10     7     0     1     1.0   35.050  106.553     69.0    851.5
     1     1    18    11    10     8     0     2     2.0   34.938  106.534     50.4    852.0
     1     1    18    11    10     9     0     3     3.0   34.859  106.503     39.6    849.8
     1     1    18    11    10    10     0     2     4.0   34.802  106.471     32.7    849.4
     1     1    18    11    10    11     0     1     5.0   34.759  106.447     27.7    849.5
     1     1    18    11    10    12     0     0     6.0   34.727  106.429     24.5    849.9
     1     1    18    11    10    13     0     1     7.0   34.704  106.412     21.8    849.4
     1     1    18    11    10    14     0     2     8.0   34.684  106.393     18.8    849.2
     1     1    18    11    10    15     0     3     9.0   34.669  106.370     15.8    849.1
     1     1    18    11    10    16     0     2    10.0   34.656  106.346     13.0    849.0
     1     1    18    11    10    17     0     1    11.0   34.643  106.322     10.4    849.0
     1     1    18    11    10    18     0     0    12.0   34.630  106.297      8.0    848.7
     1     1    18    11    10    19     0     1    13.0   34.616  106.272      5.7    848.0
     1     1    18    11    10    20     0     2    14.0   34.598  106.246      3.4    847.4
     1     1    18    11    10    21     0     3    15.0   34.577  106.220      1.1    846.8
     1     1    18    11    10    22     0     2    16.0   34.554  106.197      0.0    846.9
     1     1    18    11    10    23     0     1    17.0   34.532  106.179      0.0    847.0
     1     1    18    11    11     0     0     0    18.0   34.511  106.165      0.0    847.2
     1     1    18    11    11     1     0     1    19.0   34.496  106.155      0.0    847.6
     1     1    18    11    11     2     0     2    20.0   34.493  106.147      0.1    847.7
     1     1    18    11    11     3     0     3    21.0   34.503  106.142      0.9    847.7
     1     1    18    11    11     4     0     2    22.0   34.524  106.136      2.9    847.1
     1     1    18    11    11     5     0     1    23.0   34.553  106.126      6.3    846.2
     1     1    18    11    11     6     0     0    24.0   34.593  106.112     11.6    844.8
     1     1    18    11    11     7     0     1    25.0   34.636  106.097     20.7    842.0
     1     1    18    11    11     8     0     2    26.0   34.679  106.080     33.9    838.9
     1     1    18    11    11     9     0     3    27.0   34.721  106.060     48.9    835.7
     1     1    18    11    11    10     0     2    28.0   34.757  106.037     63.8    832.5
     1     1    18    11    11    11     0     1    29.0   34.785  106.010     78.1    829.5
     1     1    18    11    11    12     0     0    30.0   34.805  105.980     92.2    826.7
     1     1    18    11    11    13     0     1    31.0   34.824  105.948    104.6    824.5
     1     1    18    11    11    14     0     2    32.0   34.846  105.915    113.8    822.6
     1     1    18    11    11    15     0     3    33.0   34.871  105.882    119.9    821.1
     1     1    18    11    11    16     0     2    34.0   34.898  105.849    124.4    819.1
     1     1    18    11    11    17     0     1    35.0   34.926  105.817    129.2    817.0
     1     1    18    11    11    18     0     0    36.0   34.955  105.786    134.9    814.7
     1     1    18    11    11    19     0     1    37.0   34.984  105.755    137.9    812.1
     1     1    18    11    11    20     0     2    38.0   35.011  105.725    134.3    810.9
     1     1    18    11    11    21     0     3    39.0   35.035  105.696    124.7    810.6
     1     1    18    11    11    22     0     2    40.0   35.060  105.668    114.3    810.9
     1     1    18    11    11    23     0     1    41.0   35.090  105.644    107.2    810.4
     1     1    18    11    12     0     0     0    42.0   35.127  105.621    102.7    809.7
     1     1    18    11    12     1     0     1    43.0   35.173  105.602    100.7    808.8
     1     1    18    11    12     2     0     2    44.0   35.229  105.585    101.6    807.6
     1     1    18    11    12     3     0     3    45.0   35.295  105.571    105.5    806.0
     1     1    18    11    12     4     0     2    46.0   35.380  105.557    115.3    803.5
     1     1    18    11    12     5     0     1    47.0   35.490  105.538    133.1    800.0
     1     1    18    11    12     6     0     0    48.0   35.623  105.518    156.7    795.4
     1     1    18    11    12     7     0     1    49.0   35.773  105.492    177.5    791.1
     1     1    18    11    12     8     0     2    50.0   35.935  105.453    185.3    789.0
     1     1    18    11    12     9     0     3    51.0   36.105  105.397    181.4    792.7
     1     1    18    11    12    10     0     2    52.0   36.268  105.327    177.6    798.6
     1     1    18    11    12    11     0     1    53.0   36.419  105.246    181.7    802.0
     1     1    18    11    12    12     0     0    54.0   36.569  105.158    196.3    803.5
     1     1    18    11    12    13     0     1    55.0   36.744  105.077    229.3    802.6
     1     1    18    11    12    14     0     2    56.0   36.975  105.026    298.8    798.5
     1     1    18    11    12    15     0     3    57.0   37.247  104.993    382.7    794.5
     1     1    18    11    12    16     0     2    58.0   37.503  104.955    427.3    795.4
     1     1    18    11    12    17     0     1    59.0   37.722  104.911    431.6    801.9
     1     1    18    11    12    18     0     0    60.0   37.913  104.852    410.7    810.1
     1     1    18    11    12    19     0     1    61.0   38.075  104.782    385.8    816.4
     1     1    18    11    12    20     0     2    62.0   38.215  104.718    370.7    818.4
     1     1    18    11    12    21     0     3    63.0   38.339  104.664    367.4    819.2
     1     1    18    11    12    22     0     2    64.0   38.451  104.621    375.0    819.3
     1     1    18    11    12    23     0     1    65.0   38.548  104.587    393.0    818.4
     1     1    18    11    13     0     0     0    66.0   38.635  104.559    419.9    816.5
     1     1    18    11    13     1     0     1    67.0   38.717  104.531    445.4    813.8
     1     1    18    11    13     2     0     2    68.0   38.799  104.495    458.4    813.4
     1     1    18    11    13     3     0     3    69.0   38.878  104.446    457.0    814.6
     1     1    18    11    13     4     0     2    70.0   38.956  104.379    447.4    817.1
     1     1    18    11    13     5     0     1    71.0   39.038  104.296    438.1    818.3
     1     1    18    11    13     6     0     0    72.0   39.125  104.206    433.2    818.2
     1     1    18    11    13     7     0     1    73.0   39.204  104.134    443.8    818.0
     1     1    18    11    13     8     0     2    74.0   39.260  104.097    477.7    814.5
     1     1    18    11    13     9     0     3    75.0   39.292  104.095    536.6    808.9
     1     1    18    11    13    10     0     2    76.0   39.248  104.162    604.2    801.5
     1     1    18    11    13    11     0     1    77.0   39.112  104.302    689.1    796.0
     1     1    18    11    13    12     0     0    78.0   38.936  104.485    826.8    784.5
     1     1    18    11    13    13     0     1    79.0   38.763  104.675    992.6    763.6
     1     1    18    11    13    14     0     2    80.0   38.581  104.849   1147.2    747.9
     1     1    18    11    13    15     0     3    81.0   38.376  105.011   1276.4    733.8
     1     1    18    11    13    16     0     2    82.0   38.177  105.170   1376.3    725.6
     1     1    18    11    13    17     0     1    83.0   38.007  105.315   1465.3    723.3
     1     1    18    11    13    18     0     0    84.0   37.872  105.424   1542.8    714.9
     1     1    18    11    13    19     0     1    85.0   37.778  105.503   1614.2    707.4
     1     1    18    11    13    20     0     2    86.0   37.718  105.573   1681.8    701.1
     1     1    18    11    13    21     0     3    87.0   37.679  105.642   1743.4    695.9
     1     1    18    11    13    22     0     2    88.0   37.654  105.721   1791.5    692.2
     1     1    18    11    13    23     0     1    89.0   37.635  105.820   1817.1    691.5
     1     1    18    11    14     0     0     0    90.0   37.610  105.944   1814.6    693.5
     1     1    18    11    14     1     0     1    91.0   37.579  106.075   1792.6    696.0
     1     1    18    11    14     2     0     2    92.0   37.548  106.197   1773.0    695.4
     1     1    18    11    14     3     0     3    93.0   37.516  106.315   1760.3    694.1
     1     1    18    11    14     4     0     2    94.0   37.488  106.432   1755.0    692.0
     1     1    18    11    14     5     0     1    95.0   37.471  106.552   1758.6    689.5
     1     1    18    11    14     6     0     0    96.0   37.466  106.676   1772.0    686.3
     1     1    18    11    14     7     0     1    97.0   37.468  106.809   1795.1    682.6
     1     1    18    11    14     8     0     2    98.0   37.470  106.955   1828.9    677.9
     1     1    18    11    14     9     0     3    99.0   37.467  107.115   1873.7    673.9
     1     1    18    11    14    10     0     2   100.0   37.450  107.283   1912.0    670.6
     1     1    18    11    14    11     0     1   101.0   37.418  107.454   1933.5    670.0
     1     1    18    11    14    12     0     0   102.0   37.372  107.627   1944.1    670.2
     1     1    18    11    14    13     0     1   103.0   37.317  107.800   1954.5    670.5
     1     1    18    11    14    14     0     2   104.0   37.256  107.969   1970.0    669.4
     1     1    18    11    14    15     0     3   105.0   37.190  108.128   1988.6    669.2
     1     1    18    11    14    16     0     2   106.0   37.123  108.276   2008.4    668.9
     1     1    18    11    14    17     0     1   107.0   37.057  108.415   2026.9    668.3
     1     1    18    11    14    18     0     0   108.0   36.991  108.543   2038.7    668.3
     1     1    18    11    14    19     0     1   109.0   36.930  108.673   2031.6    670.5
     1     1    18    11    14    20     0     2   110.0   36.876  108.813   1997.8    676.4
     1     1    18    11    14    21     0     3   111.0   36.820  108.959   1944.5    683.9
     1     1    18    11    14    22     0     2   112.0   36.759  109.096   1899.0    693.6
     1     1    18    11    14    23     0     1   113.0   36.698  109.217   1878.2    698.2
     1     1    18    11    15     0     0     0   114.0   36.642  109.324   1873.5    700.7
     1     1    18    11    15     1     0     1   115.0   36.587  109.426   1876.3    701.8
     1     1    18    11    15     2     0     2   116.0   36.527  109.528   1884.8    702.9
     1     1    18    11    15     3     0     3   117.0   36.466  109.631   1905.9    702.4
     1     1    18    11    15     4     0     2   118.0   36.405  109.725   1939.0    699.4
     1     1    18    11    15     5     0     1   119.0   36.345  109.803   1979.9    695.6
     1     1    18    11    15     6     0     0   120.0   36.288  109.868   2028.7    690.8
