# Supplementary material for: Migration of wheat stripe rust from the primary oversummering region to neighboring regions in China
Source: Commun Biol. 2025 Mar 3;8:350. doi: 10.1038/s42003-025-07789-3 (PMC11876435; doi:10.1038/s42003-025-07789-3)
Supplement: Supplementary file 4 — Supplementary Data 2 [file 42003_2025_7789_MOESM4_ESM.zip › Eastern_Liupan_Mountain/Autumn/PL18111012]

     5     1
    GDAS    18    11     1     0     0
    GDAS    18    11     8     0     0
    GDAS    18    11    15     0     0
    GDAS    18    11    22     0     0
    GDAS    18    11    29     0     0
     1 FORWARD  OMEGA   
    18    11    10    12   35.198  106.551   100.0
     1 PRESSURE
     1     1    18    11    10    12     0     0     0.0   35.198  106.551    100.0    842.9
     1     1    18    11    10    13     0     1     1.0   35.186  106.536    103.7    841.9
     1     1    18    11    10    14     0     2     2.0   35.183  106.523    106.2    841.0
     1     1    18    11    10    15     0     3     3.0   35.191  106.512    107.4    840.0
     1     1    18    11    10    16     0     2     4.0   35.205  106.504    107.1    839.2
     1     1    18    11    10    17     0     1     5.0   35.222  106.501    104.6    838.8
     1     1    18    11    10    18     0     0     6.0   35.241  106.502    100.2    838.7
     1     1    18    11    10    19     0     1     7.0   35.262  106.504     95.5    838.6
     1     1    18    11    10    20     0     2     8.0   35.282  106.504     92.0    838.0
     1     1    18    11    10    21     0     3     9.0   35.300  106.500     89.5    837.3
     1     1    18    11    10    22     0     2    10.0   35.320  106.498     89.2    837.2
     1     1    18    11    10    23     0     1    11.0   35.346  106.503     92.7    836.9
     1     1    18    11    11     0     0     0    12.0   35.378  106.514    100.4    836.4
     1     1    18    11    11     1     0     1    13.0   35.418  106.527    111.4    834.9
     1     1    18    11    11     2     0     2    14.0   35.465  106.538    124.5    833.1
     1     1    18    11    11     3     0     3    15.0   35.518  106.546    140.0    830.6
     1     1    18    11    11     4     0     2    16.0   35.585  106.551    160.9    826.8
     1     1    18    11    11     5     0     1    17.0   35.673  106.554    191.1    821.2
     1     1    18    11    11     6     0     0    18.0   35.785  106.555    231.7    814.2
     1     1    18    11    11     7     0     1    19.0   35.912  106.564    273.7    805.9
     1     1    18    11    11     8     0     2    20.0   36.047  106.584    307.4    801.8
     1     1    18    11    11     9     0     3    21.0   36.186  106.613    330.3    802.5
     1     1    18    11    11    10     0     2    22.0   36.323  106.645    345.0    804.8
     1     1    18    11    11    11     0     1    23.0   36.454  106.683    357.4    806.6
     1     1    18    11    11    12     0     0    24.0   36.579  106.729    370.2    807.9
     1     1    18    11    11    13     0     1    25.0   36.705  106.785    383.7    808.2
     1     1    18    11    11    14     0     2    26.0   36.839  106.851    397.3    807.8
     1     1    18    11    11    15     0     3    27.0   36.981  106.932    409.7    806.1
     1     1    18    11    11    16     0     2    28.0   37.128  107.022    415.0    806.2
     1     1    18    11    11    17     0     1    29.0   37.270  107.114    405.0    809.3
     1     1    18    11    11    18     0     0    30.0   37.404  107.206    380.2    814.0
     1     1    18    11    11    19     0     1    31.0   37.528  107.297    348.0    819.5
     1     1    18    11    11    20     0     2    32.0   37.643  107.388    314.9    825.0
     1     1    18    11    11    21     0     3    33.0   37.754  107.481    284.6    830.2
     1     1    18    11    11    22     0     2    34.0   37.860  107.560    259.5    835.0
     1     1    18    11    11    23     0     1    35.0   37.956  107.607    239.4    838.4
     1     1    18    11    12     0     0     0    36.0   38.039  107.617    222.6    840.9
     1     1    18    11    12     1     0     1    37.0   38.117  107.597    208.9    842.8
     1     1    18    11    12     2     0     2    38.0   38.198  107.557    199.5    844.3
     1     1    18    11    12     3     0     3    39.0   38.282  107.498    194.3    845.7
     1     1    18    11    12     4     0     2    40.0   38.370  107.432    192.2    846.4
     1     1    18    11    12     5     0     1    41.0   38.459  107.368    191.6    847.6
     1     1    18    11    12     6     0     0    42.0   38.548  107.305    192.3    849.0
     1     1    18    11    12     7     0     1    43.0   38.636  107.239    192.9    851.0
     1     1    18    11    12     8     0     2    44.0   38.724  107.162    191.7    853.8
     1     1    18    11    12     9     0     3    45.0   38.807  107.074    188.7    857.4
     1     1    18    11    12    10     0     2    46.0   38.886  106.972    187.2    859.1
     1     1    18    11    12    11     0     1    47.0   38.967  106.861    189.0    850.0
     1     1    18    11    12    12     0     0    48.0   39.055  106.741    188.3    838.5
     1     1    18    11    12    13     0     1    49.0   39.151  106.635    177.9    832.1
     1     1    18    11    12    14     0     2    50.0   39.255  106.555    157.8    831.9
     1     1    18    11    12    15     0     3    51.0   39.362  106.488    129.0    836.1
     1     1    18    11    12    16     0     2    52.0   39.456  106.428     97.6    841.3
     1     1    18    11    12    17     0     1    53.0   39.525  106.374     70.7    846.2
     1     1    18    11    12    18     0     0    54.0   39.570  106.326     49.5    849.8
     1     1    18    11    12    19     0     1    55.0   39.593  106.277     34.1    851.9
     1     1    18    11    12    20     0     2    56.0   39.598  106.220     24.1    852.3
     1     1    18    11    12    21     0     3    57.0   39.588  106.157     18.1    851.0
     1     1    18    11    12    22     0     2    58.0   39.568  106.089     14.7    848.0
     1     1    18    11    12    23     0     1    59.0   39.540  106.019     12.9    843.3
     1     1    18    11    13     0     0     0    60.0   39.510  105.949     11.9    839.7
     1     1    18    11    13     1     0     1    61.0   39.485  105.880     11.4    838.1
     1     1    18    11    13     2     0     2    62.0   39.467  105.809     11.3    837.5
     1     1    18    11    13     3     0     3    63.0   39.457  105.738     11.6    837.7
     1     1    18    11    13     4     0     2    64.0   39.452  105.672     11.9    838.4
     1     1    18    11    13     5     0     1    65.0   39.453  105.613     12.4    839.5
     1     1    18    11    13     6     0     0    66.0   39.460  105.559     12.8    840.9
     1     1    18    11    13     7     0     1    67.0   39.468  105.507     13.0    842.3
     1     1    18    11    13     8     0     2    68.0   39.469  105.453     12.6    843.6
     1     1    18    11    13     9     0     3    69.0   39.461  105.396     11.8    844.6
     1     1    18    11    13    10     0     2    70.0   39.440  105.353     11.3    845.3
     1     1    18    11    13    11     0     1    71.0   39.402  105.340     11.5    844.8
     1     1    18    11    13    12     0     0    72.0   39.344  105.356     12.3    842.7
     1     1    18    11    13    13     0     1    73.0   39.251  105.418     13.2    837.9
     1     1    18    11    13    14     0     2    74.0   39.125  105.538     14.3    826.2
     1     1    18    11    13    15     0     3    75.0   38.991  105.701     16.0    807.5
     1     1    18    11    13    16     0     2    76.0   38.877  105.871     16.7    803.2
     1     1    18    11    13    17     0     1    77.0   38.777  106.034     14.5    806.9
     1     1    18    11    13    18     0     0    78.0   38.665  106.211     11.6    828.5
     1     1    18    11    13    19     0     1    79.0   38.542  106.391     10.1    845.4
     1     1    18    11    13    20     0     2    80.0   38.419  106.543     10.5    855.8
     1     1    18    11    13    21     0     3    81.0   38.279  106.647     12.5    861.2
     1     1    18    11    13    22     0     2    82.0   38.146  106.720     15.8    862.7
     1     1    18    11    13    23     0     1    83.0   38.062  106.788     20.0    861.7
     1     1    18    11    14     0     0     0    84.0   38.035  106.857     25.2    859.7
     1     1    18    11    14     1     0     1    85.0   38.045  106.950     31.6    857.9
     1     1    18    11    14     2     0     2    86.0   38.062  107.089     40.1    857.7
     1     1    18    11    14     3     0     3    87.0   38.060  107.279     48.5    858.8
     1     1    18    11    14     4     0     2    88.0   38.022  107.479     55.8    857.8
     1     1    18    11    14     5     0     1    89.0   37.949  107.650     62.4    856.4
     1     1    18    11    14     6     0     0    90.0   37.837  107.789     66.2    854.6
     1     1    18    11    14     7     0     1    91.0   37.692  107.895     63.8    854.0
     1     1    18    11    14     8     0     2    92.0   37.528  107.966     52.2    854.1
     1     1    18    11    14     9     0     3    93.0   37.358  108.009     33.5    854.6
     1     1    18    11    14    10     0     2    94.0   37.199  108.047     16.4    855.4
     1     1    18    11    14    11     0     1    95.0   37.064  108.105      3.1    855.1
     1     1    18    11    14    12     0     0    96.0   36.953  108.183      0.0    857.1
     1     1    18    11    14    13     0     1    97.0   36.852  108.267      0.0    861.8
     1     1    18    11    14    14     0     2    98.0   36.744  108.346      0.0    866.0
     1     1    18    11    14    15     0     3    99.0   36.629  108.425      0.0    869.9
     1     1    18    11    14    16     0     2   100.0   36.507  108.498      0.0    873.5
     1     1    18    11    14    17     0     1   101.0   36.382  108.560      0.0    876.8
     1     1    18    11    14    18     0     0   102.0   36.254  108.611      0.0    879.9
     1     1    18    11    14    19     0     1   103.0   36.128  108.652      0.0    882.5
     1     1    18    11    14    20     0     2   104.0   36.011  108.680      0.0    884.8
     1     1    18    11    14    21     0     3   105.0   35.903  108.697      0.0    887.3
     1     1    18    11    14    22     0     2   106.0   35.799  108.708      0.0    891.1
     1     1    18    11    14    23     0     1   107.0   35.693  108.716      0.0    894.6
     1     1    18    11    15     0     0     0   108.0   35.584  108.723      0.0    898.0
     1     1    18    11    15     1     0     1   109.0   35.467  108.722      0.0    900.8
     1     1    18    11    15     2     0     2   110.0   35.334  108.707      0.0    903.9
     1     1    18    11    15     3     0     3   111.0   35.186  108.682      0.0    907.3
     1     1    18    11    15     4     0     2   112.0   35.021  108.655      0.0    910.3
     1     1    18    11    15     5     0     1   113.0   34.842  108.639     11.9    905.8
     1     1    18    11    15     6     0     0   114.0   34.652  108.641     88.6    896.3
     1     1    18    11    15     7     0     1   115.0   34.463  108.658    209.7    879.3
     1     1    18    11    15     8     0     2   116.0   34.295  108.689    407.8    856.0
     1     1    18    11    15     9     0     3   117.0   34.148  108.731    706.6    823.3
     1     1    18    11    15    10     0     2   118.0   34.029  108.784   1088.7    781.6
     1     1    18    11    15    11     0     1   119.0   33.951  108.833   1417.7    742.8
     1     1    18    11    15    12     0     0   120.0   33.906  108.869   1653.3    725.8
