# Supplementary material for: Migration of wheat stripe rust from the primary oversummering region to neighboring regions in China
Source: Commun Biol. 2025 Mar 3;8:350. doi: 10.1038/s42003-025-07789-3 (PMC11876435; doi:10.1038/s42003-025-07789-3)
Supplement: Supplementary file 4 — Supplementary Data 2 [file 42003_2025_7789_MOESM4_ESM.zip › Eastern_Liupan_Mountain/Autumn/PL18111018]

     5     1
    GDAS    18    11     1     0     0
    GDAS    18    11     8     0     0
    GDAS    18    11    15     0     0
    GDAS    18    11    22     0     0
    GDAS    18    11    29     0     0
     1 FORWARD  OMEGA   
    18    11    10    18   35.198  106.551   100.0
     1 PRESSURE
     1     1    18    11    10    18     0     0     0.0   35.198  106.551    100.0    842.4
     1     1    18    11    10    19     0     1     1.0   35.218  106.551     94.5    842.2
     1     1    18    11    10    20     0     2     2.0   35.236  106.547     90.5    841.5
     1     1    18    11    10    21     0     3     3.0   35.254  106.540     87.9    840.7
     1     1    18    11    10    22     0     2     4.0   35.273  106.534     87.4    840.5
     1     1    18    11    10    23     0     1     5.0   35.298  106.535     90.2    840.1
     1     1    18    11    11     0     0     0     6.0   35.328  106.542     96.9    839.4
     1     1    18    11    11     1     0     1     7.0   35.366  106.552    106.6    837.9
     1     1    18    11    11     2     0     2     8.0   35.412  106.557    118.3    836.1
     1     1    18    11    11     3     0     3     9.0   35.465  106.560    132.7    833.6
     1     1    18    11    11     4     0     2    10.0   35.530  106.560    152.5    829.6
     1     1    18    11    11     5     0     1    11.0   35.617  106.559    181.3    823.9
     1     1    18    11    11     6     0     0    12.0   35.726  106.556    220.5    816.8
     1     1    18    11    11     7     0     1    13.0   35.851  106.559    261.4    808.6
     1     1    18    11    11     8     0     2    14.0   35.983  106.576    295.0    802.4
     1     1    18    11    11     9     0     3    15.0   36.121  106.603    319.3    802.2
     1     1    18    11    11    10     0     2    16.0   36.257  106.634    335.3    804.5
     1     1    18    11    11    11     0     1    17.0   36.387  106.671    348.3    806.5
     1     1    18    11    11    12     0     0    18.0   36.511  106.716    361.0    808.0
     1     1    18    11    11    13     0     1    19.0   36.635  106.769    374.3    808.6
     1     1    18    11    11    14     0     2    20.0   36.767  106.831    387.4    808.6
     1     1    18    11    11    15     0     3    21.0   36.906  106.907    399.8    807.6
     1     1    18    11    11    16     0     2    22.0   37.054  106.994    408.4    806.2
     1     1    18    11    11    17     0     1    23.0   37.201  107.087    404.5    808.2
     1     1    18    11    11    18     0     0    24.0   37.339  107.180    384.2    812.6
     1     1    18    11    11    19     0     1    25.0   37.466  107.273    354.8    817.9
     1     1    18    11    11    20     0     2    26.0   37.581  107.365    323.1    823.2
     1     1    18    11    11    21     0     3    27.0   37.691  107.459    293.1    828.3
     1     1    18    11    11    22     0     2    28.0   37.796  107.539    267.7    833.1
     1     1    18    11    11    23     0     1    29.0   37.892  107.588    247.2    836.7
     1     1    18    11    12     0     0     0    30.0   37.975  107.601    229.8    839.4
     1     1    18    11    12     1     0     1    31.0   38.054  107.583    215.2    841.5
     1     1    18    11    12     2     0     2    32.0   38.135  107.542    204.8    843.1
     1     1    18    11    12     3     0     3    33.0   38.218  107.483    198.9    844.5
     1     1    18    11    12     4     0     2    34.0   38.306  107.416    196.3    845.2
     1     1    18    11    12     5     0     1    35.0   38.395  107.350    195.4    846.3
     1     1    18    11    12     6     0     0    36.0   38.484  107.286    196.1    847.6
     1     1    18    11    12     7     0     1    37.0   38.574  107.219    196.4    849.6
     1     1    18    11    12     8     0     2    38.0   38.664  107.142    194.4    852.5
     1     1    18    11    12     9     0     3    39.0   38.750  107.053    190.0    856.2
     1     1    18    11    12    10     0     2    40.0   38.832  106.953    186.3    856.3
     1     1    18    11    12    11     0     1    41.0   38.916  106.843    185.9    848.3
     1     1    18    11    12    12     0     0    42.0   39.003  106.726    186.4    836.9
     1     1    18    11    12    13     0     1    43.0   39.098  106.623    180.8    829.3
     1     1    18    11    12    14     0     2    44.0   39.202  106.547    165.7    828.5
     1     1    18    11    12    15     0     3    45.0   39.312  106.486    141.9    832.0
     1     1    18    11    12    16     0     2    46.0   39.411  106.431    113.1    837.2
     1     1    18    11    12    17     0     1    47.0   39.487  106.383     86.2    842.2
     1     1    18    11    12    18     0     0    48.0   39.540  106.340     63.6    846.5
     1     1    18    11    12    19     0     1    49.0   39.573  106.296     45.3    849.6
     1     1    18    11    12    20     0     2    50.0   39.586  106.242     32.1    850.8
     1     1    18    11    12    21     0     3    51.0   39.583  106.181     23.8    850.3
     1     1    18    11    12    22     0     2    52.0   39.568  106.115     18.7    848.0
     1     1    18    11    12    23     0     1    53.0   39.544  106.046     15.9    844.1
     1     1    18    11    13     0     0     0    54.0   39.516  105.977     14.4    839.7
     1     1    18    11    13     1     0     1    55.0   39.490  105.907     13.7    837.8
     1     1    18    11    13     2     0     2    56.0   39.472  105.836     13.6    837.0
     1     1    18    11    13     3     0     3    57.0   39.460  105.765     14.0    837.1
     1     1    18    11    13     4     0     2    58.0   39.454  105.698     14.5    837.7
     1     1    18    11    13     5     0     1    59.0   39.454  105.638     15.1    838.7
     1     1    18    11    13     6     0     0    60.0   39.460  105.585     15.8    839.9
     1     1    18    11    13     7     0     1    61.0   39.466  105.533     16.0    841.3
     1     1    18    11    13     8     0     2    62.0   39.465  105.479     15.6    842.4
     1     1    18    11    13     9     0     3    63.0   39.456  105.423     14.5    843.4
     1     1    18    11    13    10     0     2    64.0   39.434  105.380     13.8    844.1
     1     1    18    11    13    11     0     1    65.0   39.395  105.367     14.0    843.4
     1     1    18    11    13    12     0     0    66.0   39.337  105.382     14.8    841.2
     1     1    18    11    13    13     0     1    67.0   39.245  105.443     15.9    836.1
     1     1    18    11    13    14     0     2    68.0   39.122  105.561     17.2    824.1
     1     1    18    11    13    15     0     3    69.0   38.992  105.722     19.1    805.3
     1     1    18    11    13    16     0     2    70.0   38.881  105.890     19.9    801.1
     1     1    18    11    13    17     0     1    71.0   38.783  106.051     17.3    807.2
     1     1    18    11    13    18     0     0    72.0   38.671  106.226     13.8    828.6
     1     1    18    11    13    19     0     1    73.0   38.548  106.406     12.1    845.5
     1     1    18    11    13    20     0     2    74.0   38.425  106.556     12.7    855.6
     1     1    18    11    13    21     0     3    75.0   38.283  106.660     15.2    860.8
     1     1    18    11    13    22     0     2    76.0   38.149  106.732     19.5    862.1
     1     1    18    11    13    23     0     1    77.0   38.063  106.798     24.9    861.0
     1     1    18    11    14     0     0     0    78.0   38.037  106.867     31.2    858.9
     1     1    18    11    14     1     0     1    79.0   38.047  106.959     39.0    857.1
     1     1    18    11    14     2     0     2    80.0   38.063  107.098     48.9    857.1
     1     1    18    11    14     3     0     3    81.0   38.059  107.289     58.5    857.6
     1     1    18    11    14     4     0     2    82.0   38.019  107.489     66.8    856.4
     1     1    18    11    14     5     0     1    83.0   37.942  107.660     74.2    854.9
     1     1    18    11    14     6     0     0    84.0   37.824  107.800     78.8    853.1
     1     1    18    11    14     7     0     1    85.0   37.673  107.906     77.0    852.3
     1     1    18    11    14     8     0     2    86.0   37.503  107.976     65.8    852.1
     1     1    18    11    14     9     0     3    87.0   37.329  108.018     44.5    853.1
     1     1    18    11    14    10     0     2    88.0   37.166  108.056     22.2    854.3
     1     1    18    11    14    11     0     1    89.0   37.029  108.115      6.3    854.8
     1     1    18    11    14    12     0     0    90.0   36.918  108.192      0.0    858.1
     1     1    18    11    14    13     0     1    91.0   36.817  108.273      0.0    862.7
     1     1    18    11    14    14     0     2    92.0   36.709  108.351      0.0    866.9
     1     1    18    11    14    15     0     3    93.0   36.595  108.429      0.0    870.7
     1     1    18    11    14    16     0     2    94.0   36.474  108.502      0.0    874.2
     1     1    18    11    14    17     0     1    95.0   36.349  108.563      0.0    877.5
     1     1    18    11    14    18     0     0    96.0   36.222  108.614      0.0    880.5
     1     1    18    11    14    19     0     1    97.0   36.098  108.653      0.0    883.1
     1     1    18    11    14    20     0     2    98.0   35.983  108.681      0.0    885.4
     1     1    18    11    14    21     0     3    99.0   35.877  108.698      0.0    887.9
     1     1    18    11    14    22     0     2   100.0   35.773  108.708      0.0    891.7
     1     1    18    11    14    23     0     1   101.0   35.668  108.716      0.0    895.2
     1     1    18    11    15     0     0     0   102.0   35.561  108.723      0.0    898.5
     1     1    18    11    15     1     0     1   103.0   35.444  108.721      0.0    901.3
     1     1    18    11    15     2     0     2   104.0   35.312  108.707      0.0    904.4
     1     1    18    11    15     3     0     3   105.0   35.165  108.682      0.0    907.8
     1     1    18    11    15     4     0     2   106.0   35.000  108.656      0.0    910.8
     1     1    18    11    15     5     0     1   107.0   34.822  108.641     15.0    905.3
     1     1    18    11    15     6     0     0   108.0   34.633  108.644     99.1    895.0
     1     1    18    11    15     7     0     1   109.0   34.445  108.663    224.3    877.9
     1     1    18    11    15     8     0     2   110.0   34.279  108.695    429.4    853.7
     1     1    18    11    15     9     0     3   111.0   34.135  108.739    736.7    820.2
     1     1    18    11    15    10     0     2   112.0   34.019  108.794   1122.1    778.1
     1     1    18    11    15    11     0     1   113.0   33.944  108.843   1444.1    740.4
     1     1    18    11    15    12     0     0   114.0   33.902  108.879   1672.3    724.8
     1     1    18    11    15    13     0     1   115.0   33.888  108.917   1842.9    712.5
     1     1    18    11    15    14     0     2   116.0   33.893  108.969   1981.8    703.1
     1     1    18    11    15    15     0     3   117.0   33.910  109.042   2105.4    694.2
     1     1    18    11    15    16     0     2   118.0   33.934  109.130   2221.7    684.2
     1     1    18    11    15    17     0     1   119.0   33.965  109.229   2330.2    674.1
     1     1    18    11    15    18     0     0   120.0   34.001  109.340   2422.1    665.5
