# Supplementary material for: Migration of wheat stripe rust from the primary oversummering region to neighboring regions in China
Source: Commun Biol. 2025 Mar 3;8:350. doi: 10.1038/s42003-025-07789-3 (PMC11876435; doi:10.1038/s42003-025-07789-3)
Supplement: Supplementary file 4 — Supplementary Data 2 [file 42003_2025_7789_MOESM4_ESM.zip › Eastern_Liupan_Mountain/Autumn/PL18111100]

     5     1
    GDAS    18    11     1     0     0
    GDAS    18    11     8     0     0
    GDAS    18    11    15     0     0
    GDAS    18    11    22     0     0
    GDAS    18    11    29     0     0
     1 FORWARD  OMEGA   
    18    11    11     0   35.198  106.551   100.0
     1 PRESSURE
     1     1    18    11    11     0     0     0     0.0   35.198  106.551    100.0    842.7
     1     1    18    11    11     1     0     1     1.0   35.231  106.553    105.8    841.5
     1     1    18    11    11     2     0     2     2.0   35.272  106.551    113.2    839.8
     1     1    18    11    11     3     0     3     3.0   35.321  106.546    122.4    837.5
     1     1    18    11    11     4     0     2     4.0   35.382  106.538    136.6    834.3
     1     1    18    11    11     5     0     1     5.0   35.461  106.529    159.3    828.8
     1     1    18    11    11     6     0     0     6.0   35.560  106.518    191.9    821.9
     1     1    18    11    11     7     0     1     7.0   35.672  106.511    227.4    814.1
     1     1    18    11    11     8     0     2     8.0   35.790  106.514    256.6    808.0
     1     1    18    11    11     9     0     3     9.0   35.914  106.528    278.6    802.9
     1     1    18    11    11    10     0     2    10.0   36.042  106.554    295.9    801.7
     1     1    18    11    11    11     0     1    11.0   36.166  106.588    310.1    804.1
     1     1    18    11    11    12     0     0    12.0   36.284  106.627    321.4    806.6
     1     1    18    11    11    13     0     1    13.0   36.400  106.670    331.9    808.6
     1     1    18    11    11    14     0     2    14.0   36.521  106.719    342.2    810.0
     1     1    18    11    11    15     0     3    15.0   36.648  106.775    352.1    810.8
     1     1    18    11    11    16     0     2    16.0   36.782  106.839    360.7    810.8
     1     1    18    11    11    17     0     1    17.0   36.922  106.913    366.9    810.0
     1     1    18    11    11    18     0     0    18.0   37.071  106.996    366.8    809.7
     1     1    18    11    11    19     0     1    19.0   37.213  107.084    356.0    812.9
     1     1    18    11    11    20     0     2    20.0   37.338  107.175    336.2    817.2
     1     1    18    11    11    21     0     3    21.0   37.451  107.265    311.9    821.8
     1     1    18    11    11    22     0     2    22.0   37.556  107.345    287.9    826.4
     1     1    18    11    11    23     0     1    23.0   37.653  107.399    266.7    830.3
     1     1    18    11    12     0     0     0    24.0   37.740  107.422    247.7    833.5
     1     1    18    11    12     1     0     1    25.0   37.822  107.418    231.3    836.1
     1     1    18    11    12     2     0     2    26.0   37.907  107.387    218.5    838.1
     1     1    18    11    12     3     0     3    27.0   37.991  107.331    209.8    839.6
     1     1    18    11    12     4     0     2    28.0   38.077  107.262    204.8    840.4
     1     1    18    11    12     5     0     1    29.0   38.167  107.193    202.2    841.6
     1     1    18    11    12     6     0     0    30.0   38.258  107.125    201.8    843.0
     1     1    18    11    12     7     0     1    31.0   38.351  107.054    199.9    845.0
     1     1    18    11    12     8     0     2    32.0   38.445  106.974    192.6    847.6
     1     1    18    11    12     9     0     3    33.0   38.533  106.885    181.4    847.3
     1     1    18    11    12    10     0     2    34.0   38.617  106.789    170.5    845.1
     1     1    18    11    12    11     0     1    35.0   38.698  106.688    162.1    839.8
     1     1    18    11    12    12     0     0    36.0   38.778  106.583    154.4    831.9
     1     1    18    11    12    13     0     1    37.0   38.861  106.490    146.2    822.9
     1     1    18    11    12    14     0     2    38.0   38.951  106.424    137.9    814.0
     1     1    18    11    12    15     0     3    39.0   39.047  106.377    128.6    810.9
     1     1    18    11    12    16     0     2    40.0   39.140  106.342    116.4    814.5
     1     1    18    11    12    17     0     1    41.0   39.219  106.314    102.3    818.9
     1     1    18    11    12    18     0     0    42.0   39.283  106.294     88.3    823.3
     1     1    18    11    12    19     0     1    43.0   39.335  106.272     75.2    827.3
     1     1    18    11    12    20     0     2    44.0   39.374  106.237     63.3    830.0
     1     1    18    11    12    21     0     3    45.0   39.400  106.191     53.0    831.4
     1     1    18    11    12    22     0     2    46.0   39.413  106.137     44.7    830.7
     1     1    18    11    12    23     0     1    47.0   39.416  106.078     38.5    828.7
     1     1    18    11    13     0     0     0    48.0   39.410  106.016     34.3    825.4
     1     1    18    11    13     1     0     1    49.0   39.401  105.952     32.3    825.0
     1     1    18    11    13     2     0     2    50.0   39.393  105.884     32.2    826.0
     1     1    18    11    13     3     0     3    51.0   39.389  105.816     33.4    827.3
     1     1    18    11    13     4     0     2    52.0   39.388  105.752     35.3    828.7
     1     1    18    11    13     5     0     1    53.0   39.390  105.695     37.4    830.2
     1     1    18    11    13     6     0     0    54.0   39.395  105.644     39.9    831.6
     1     1    18    11    13     7     0     1    55.0   39.398  105.595     41.3    833.1
     1     1    18    11    13     8     0     2    56.0   39.395  105.543     40.7    834.5
     1     1    18    11    13     9     0     3    57.0   39.383  105.488     38.3    835.9
     1     1    18    11    13    10     0     2    58.0   39.359  105.445     36.3    836.9
     1     1    18    11    13    11     0     1    59.0   39.316  105.430     35.8    836.1
     1     1    18    11    13    12     0     0    60.0   39.255  105.442     36.3    833.2
     1     1    18    11    13    13     0     1    61.0   39.164  105.499     37.3    827.1
     1     1    18    11    13    14     0     2    62.0   39.046  105.614     39.0    813.6
     1     1    18    11    13    15     0     3    63.0   38.924  105.773     42.6    804.0
     1     1    18    11    13    16     0     2    64.0   38.818  105.944     43.8    800.9
     1     1    18    11    13    17     0     1    65.0   38.717  106.113     38.9    815.1
     1     1    18    11    13    18     0     0    66.0   38.598  106.302     32.7    835.2
     1     1    18    11    13    19     0     1    67.0   38.474  106.492     30.7    849.8
     1     1    18    11    13    20     0     2    68.0   38.347  106.645     34.5    856.9
     1     1    18    11    13    21     0     3    69.0   38.196  106.740     43.2    859.1
     1     1    18    11    13    22     0     2    70.0   38.050  106.801     55.7    857.9
     1     1    18    11    13    23     0     1    71.0   37.956  106.863     70.1    853.8
     1     1    18    11    14     0     0     0    72.0   37.918  106.931     85.9    850.1
     1     1    18    11    14     1     0     1    73.0   37.919  107.023    104.8    847.2
     1     1    18    11    14     2     0     2    74.0   37.918  107.165    124.5    846.6
     1     1    18    11    14     3     0     3    75.0   37.894  107.356    139.2    846.1
     1     1    18    11    14     4     0     2    76.0   37.827  107.550    148.4    845.2
     1     1    18    11    14     5     0     1    77.0   37.714  107.707    153.4    843.9
     1     1    18    11    14     6     0     0    78.0   37.561  107.831    152.9    842.2
     1     1    18    11    14     7     0     1    79.0   37.379  107.919    143.6    841.4
     1     1    18    11    14     8     0     2    80.0   37.186  107.973    122.5    841.7
     1     1    18    11    14     9     0     3    81.0   36.991  108.000     89.1    842.8
     1     1    18    11    14    10     0     2    82.0   36.816  108.028     50.7    853.4
     1     1    18    11    14    11     0     1    83.0   36.677  108.076     26.2    861.4
     1     1    18    11    14    12     0     0    84.0   36.565  108.137     12.5    866.3
     1     1    18    11    14    13     0     1    85.0   36.464  108.202      5.7    870.1
     1     1    18    11    14    14     0     2    86.0   36.358  108.266      1.4    873.6
     1     1    18    11    14    15     0     3    87.0   36.249  108.332      0.0    876.9
     1     1    18    11    14    16     0     2    88.0   36.136  108.395      0.0    880.0
     1     1    18    11    14    17     0     1    89.0   36.022  108.444      0.0    882.8
     1     1    18    11    14    18     0     0    90.0   35.910  108.481      0.0    885.7
     1     1    18    11    14    19     0     1    91.0   35.802  108.508      0.0    888.1
     1     1    18    11    14    20     0     2    92.0   35.701  108.528      0.0    890.4
     1     1    18    11    14    21     0     3    93.0   35.606  108.542      0.0    892.5
     1     1    18    11    14    22     0     2    94.0   35.511  108.553      0.0    895.6
     1     1    18    11    14    23     0     1    95.0   35.411  108.561      0.0    898.5
     1     1    18    11    15     0     0     0    96.0   35.305  108.568      0.0    901.2
     1     1    18    11    15     1     0     1    97.0   35.188  108.569      0.0    903.9
     1     1    18    11    15     2     0     2    98.0   35.058  108.560      0.0    906.9
     1     1    18    11    15     3     0     3    99.0   34.915  108.546      3.7    905.7
     1     1    18    11    15     4     0     2   100.0   34.761  108.538     42.4    899.4
     1     1    18    11    15     5     0     1   101.0   34.587  108.543    146.4    882.2
     1     1    18    11    15     6     0     0   102.0   34.406  108.563    296.1    862.8
     1     1    18    11    15     7     0     1   103.0   34.242  108.598    521.2    838.3
     1     1    18    11    15     8     0     2   104.0   34.110  108.642    831.1    804.7
     1     1    18    11    15     9     0     3   105.0   34.007  108.699   1196.3    765.2
     1     1    18    11    15    10     0     2   106.0   33.941  108.762   1504.3    732.1
     1     1    18    11    15    11     0     1   107.0   33.907  108.814   1724.2    717.4
     1     1    18    11    15    12     0     0   108.0   33.901  108.862   1886.3    706.2
     1     1    18    11    15    13     0     1   109.0   33.913  108.921   2016.1    697.8
     1     1    18    11    15    14     0     2   110.0   33.934  108.998   2130.7    691.2
     1     1    18    11    15    15     0     3   111.0   33.960  109.098   2236.6    682.5
     1     1    18    11    15    16     0     2   112.0   33.992  109.214   2336.8    673.4
     1     1    18    11    15    17     0     1   113.0   34.029  109.337   2425.4    666.1
     1     1    18    11    15    18     0     0   114.0   34.070  109.461   2493.0    661.7
     1     1    18    11    15    19     0     1   115.0   34.118  109.585   2532.4    660.0
     1     1    18    11    15    20     0     2   116.0   34.174  109.701   2545.3    662.1
     1     1    18    11    15    21     0     3   117.0   34.234  109.809   2542.7    665.9
     1     1    18    11    15    22     0     2   118.0   34.307  109.898   2554.9    671.2
     1     1    18    11    15    23     0     1   119.0   34.405  109.966   2608.8    672.2
     1     1    18    11    16     0     0     0   120.0   34.528  110.028   2705.7    670.2
