# Supplementary material for: Migration of wheat stripe rust from the primary oversummering region to neighboring regions in China
Source: Commun Biol. 2025 Mar 3;8:350. doi: 10.1038/s42003-025-07789-3 (PMC11876435; doi:10.1038/s42003-025-07789-3)
Supplement: Supplementary file 4 — Supplementary Data 2 [file 42003_2025_7789_MOESM4_ESM.zip › Eastern_Liupan_Mountain/Autumn/PL18111106]

     5     1
    GDAS    18    11     1     0     0
    GDAS    18    11     8     0     0
    GDAS    18    11    15     0     0
    GDAS    18    11    22     0     0
    GDAS    18    11    29     0     0
     1 FORWARD  OMEGA   
    18    11    11     6   35.198  106.551   100.0
     1 PRESSURE
     1     1    18    11    11     6     0     0     0.0   35.198  106.551    100.0    842.3
     1     1    18    11    11     7     0     1     1.0   35.289  106.522    119.7    836.2
     1     1    18    11    11     8     0     2     2.0   35.382  106.499    138.2    830.3
     1     1    18    11    11     9     0     3     3.0   35.477  106.482    153.4    824.7
     1     1    18    11    11    10     0     2     4.0   35.573  106.473    167.5    820.7
     1     1    18    11    11    11     0     1     5.0   35.668  106.474    182.7    816.8
     1     1    18    11    11    12     0     0     6.0   35.761  106.485    197.7    813.6
     1     1    18    11    11    13     0     1     7.0   35.857  106.506    211.8    811.2
     1     1    18    11    11    14     0     2     8.0   35.959  106.534    225.3    809.2
     1     1    18    11    11    15     0     3     9.0   36.067  106.568    238.7    810.2
     1     1    18    11    11    16     0     2    10.0   36.177  106.605    250.2    812.0
     1     1    18    11    11    17     0     1    11.0   36.288  106.646    258.7    814.0
     1     1    18    11    11    18     0     0    12.0   36.400  106.688    265.1    815.7
     1     1    18    11    11    19     0     1    13.0   36.511  106.733    270.6    817.1
     1     1    18    11    11    20     0     2    14.0   36.616  106.783    275.6    818.0
     1     1    18    11    11    21     0     3    15.0   36.718  106.838    279.6    818.6
     1     1    18    11    11    22     0     2    16.0   36.819  106.896    285.1    818.6
     1     1    18    11    11    23     0     1    17.0   36.926  106.952    294.4    817.3
     1     1    18    11    12     0     0     0    18.0   37.037  107.008    307.7    815.6
     1     1    18    11    12     1     0     1    19.0   37.151  107.054    320.4    815.4
     1     1    18    11    12     2     0     2    20.0   37.269  107.081    329.1    816.2
     1     1    18    11    12     3     0     3    21.0   37.387  107.085    335.8    817.1
     1     1    18    11    12     4     0     2    22.0   37.509  107.068    343.1    817.3
     1     1    18    11    12     5     0     1    23.0   37.635  107.035    352.8    817.1
     1     1    18    11    12     6     0     0    24.0   37.765  106.986    364.5    817.0
     1     1    18    11    12     7     0     1    25.0   37.892  106.925    371.6    818.8
     1     1    18    11    12     8     0     2    26.0   38.013  106.851    369.8    822.7
     1     1    18    11    12     9     0     3    27.0   38.125  106.764    364.3    825.3
     1     1    18    11    12    10     0     2    28.0   38.230  106.669    358.4    825.5
     1     1    18    11    12    11     0     1    29.0   38.331  106.570    352.7    823.3
     1     1    18    11    12    12     0     0    30.0   38.430  106.464    346.5    818.3
     1     1    18    11    12    13     0     1    31.0   38.532  106.371    338.0    811.1
     1     1    18    11    12    14     0     2    32.0   38.645  106.310    324.5    802.9
     1     1    18    11    12    15     0     3    33.0   38.770  106.281    304.8    795.0
     1     1    18    11    12    16     0     2    34.0   38.895  106.277    281.4    788.8
     1     1    18    11    12    17     0     1    35.0   39.008  106.294    258.3    786.5
     1     1    18    11    12    18     0     0    36.0   39.111  106.324    241.2    798.2
     1     1    18    11    12    19     0     1    37.0   39.206  106.350    229.5    807.3
     1     1    18    11    12    20     0     2    38.0   39.293  106.358    220.2    814.0
     1     1    18    11    12    21     0     3    39.0   39.371  106.351    210.9    819.3
     1     1    18    11    12    22     0     2    40.0   39.437  106.330    199.4    823.7
     1     1    18    11    12    23     0     1    41.0   39.494  106.299    184.5    828.0
     1     1    18    11    13     0     0     0    42.0   39.539  106.259    167.5    832.1
     1     1    18    11    13     1     0     1    43.0   39.571  106.209    152.8    835.7
     1     1    18    11    13     2     0     2    44.0   39.589  106.149    145.0    837.1
     1     1    18    11    13     3     0     3    45.0   39.593  106.080    144.5    836.4
     1     1    18    11    13     4     0     2    46.0   39.583  106.007    149.8    832.7
     1     1    18    11    13     5     0     1    47.0   39.568  105.939    157.1    829.7
     1     1    18    11    13     6     0     0    48.0   39.556  105.879    164.5    827.5
     1     1    18    11    13     7     0     1    49.0   39.546  105.823    167.8    826.2
     1     1    18    11    13     8     0     2    50.0   39.534  105.769    163.0    826.3
     1     1    18    11    13     9     0     3    51.0   39.519  105.715    151.6    827.1
     1     1    18    11    13    10     0     2    52.0   39.493  105.676    141.2    828.3
     1     1    18    11    13    11     0     1    53.0   39.448  105.664    136.4    826.3
     1     1    18    11    13    12     0     0    54.0   39.387  105.680    135.0    822.1
     1     1    18    11    13    13     0     1    55.0   39.302  105.739    136.8    814.1
     1     1    18    11    13    14     0     2    56.0   39.197  105.852    143.3    799.5
     1     1    18    11    13    15     0     3    57.0   39.095  106.003    156.6    779.1
     1     1    18    11    13    16     0     2    58.0   38.997  106.164    165.2    781.8
     1     1    18    11    13    17     0     1    59.0   38.881  106.326    156.9    806.0
     1     1    18    11    13    18     0     0    60.0   38.733  106.512    143.1    829.3
     1     1    18    11    13    19     0     1    61.0   38.573  106.701    142.0    845.0
     1     1    18    11    13    20     0     2    62.0   38.406  106.849    163.0    848.0
     1     1    18    11    13    21     0     3    63.0   38.206  106.923    209.9    841.9
     1     1    18    11    13    22     0     2    64.0   38.012  106.941    282.9    830.9
     1     1    18    11    13    23     0     1    65.0   37.862  106.965    364.3    818.7
     1     1    18    11    14     0     0     0    66.0   37.744  107.007    435.5    809.4
     1     1    18    11    14     1     0     1    67.0   37.637  107.068    484.6    803.0
     1     1    18    11    14     2     0     2    68.0   37.523  107.157    503.0    800.7
     1     1    18    11    14     3     0     3    69.0   37.400  107.271    499.3    801.1
     1     1    18    11    14     4     0     2    70.0   37.255  107.385    487.8    801.6
     1     1    18    11    14     5     0     1    71.0   37.080  107.473    472.7    800.9
     1     1    18    11    14     6     0     0    72.0   36.879  107.530    452.8    804.1
     1     1    18    11    14     7     0     1    73.0   36.669  107.561    432.3    810.6
     1     1    18    11    14     8     0     2    74.0   36.465  107.571    414.7    816.4
     1     1    18    11    14     9     0     3    75.0   36.272  107.557    403.6    821.1
     1     1    18    11    14    10     0     2    76.0   36.094  107.542    395.6    824.7
     1     1    18    11    14    11     0     1    77.0   35.930  107.547    378.4    829.5
     1     1    18    11    14    12     0     0    78.0   35.775  107.577    344.7    836.3
     1     1    18    11    14    13     0     1    79.0   35.616  107.619    301.2    845.5
     1     1    18    11    14    14     0     2    80.0   35.448  107.661    260.6    854.3
     1     1    18    11    14    15     0     3    81.0   35.280  107.698    231.0    861.5
     1     1    18    11    14    16     0     2    82.0   35.116  107.725    210.7    866.2
     1     1    18    11    14    17     0     1    83.0   34.958  107.740    197.1    868.4
     1     1    18    11    14    18     0     0    84.0   34.808  107.747    202.5    862.7
     1     1    18    11    14    19     0     1    85.0   34.660  107.750    235.2    852.8
     1     1    18    11    14    20     0     2    86.0   34.505  107.752    297.3    839.7
     1     1    18    11    14    21     0     3    87.0   34.343  107.750    391.4    823.0
     1     1    18    11    14    22     0     2    88.0   34.187  107.745    524.6    803.8
     1     1    18    11    14    23     0     1    89.0   34.060  107.734    691.6    781.3
     1     1    18    11    15     0     0     0    90.0   33.969  107.710    860.6    762.9
     1     1    18    11    15     1     0     1    91.0   33.915  107.676   1000.2    752.3
     1     1    18    11    15     2     0     2    92.0   33.888  107.638   1103.4    745.2
     1     1    18    11    15     3     0     3    93.0   33.887  107.599   1182.3    738.1
     1     1    18    11    15     4     0     2    94.0   33.911  107.562   1238.0    729.4
     1     1    18    11    15     5     0     1    95.0   33.952  107.528   1265.1    722.9
     1     1    18    11    15     6     0     0    96.0   34.005  107.500   1268.1    718.1
     1     1    18    11    15     7     0     1    97.0   34.044  107.477   1261.7    720.8
     1     1    18    11    15     8     0     2    98.0   34.056  107.462   1255.2    721.8
     1     1    18    11    15     9     0     3    99.0   34.042  107.458   1254.0    721.8
     1     1    18    11    15    10     0     2   100.0   34.016  107.458   1258.2    720.3
     1     1    18    11    15    11     0     1   101.0   33.988  107.449   1253.0    721.2
     1     1    18    11    15    12     0     0   102.0   33.951  107.418   1230.8    726.1
     1     1    18    11    15    13     0     1   103.0   33.902  107.360   1178.5    734.4
     1     1    18    11    15    14     0     2   104.0   33.830  107.268   1081.6    748.8
     1     1    18    11    15    15     0     3   105.0   33.723  107.143    923.1    772.9
     1     1    18    11    15    16     0     2   106.0   33.576  107.005    709.6    810.2
     1     1    18    11    15    17     0     1   107.0   33.417  106.912    512.4    852.6
     1     1    18    11    15    18     0     0   108.0   33.277  106.868    367.2    881.7
     1     1    18    11    15    19     0     1   109.0   33.171  106.851    255.2    903.8
     1     1    18    11    15    20     0     2   110.0   33.099  106.842    162.3    920.5
     1     1    18    11    15    21     0     3   111.0   33.055  106.832     82.0    932.9
     1     1    18    11    15    22     0     2   112.0   33.033  106.821     36.7    943.3
     1     1    18    11    15    23     0     1   113.0   33.015  106.806      2.6    944.9
     1     1    18    11    16     0     0     0   114.0   32.997  106.788      0.0    945.8
     1     1    18    11    16     1     0     1   115.0   32.970  106.764      0.0    944.5
     1     1    18    11    16     2     0     2   116.0   32.931  106.733      0.0    942.7
     1     1    18    11    16     3     0     3   117.0   32.881  106.695      0.0    940.8
     1     1    18    11    16     4     0     2   118.0   32.823  106.654      0.0    937.8
     1     1    18    11    16     5     0     1   119.0   32.762  106.610      0.0    935.1
     1     1    18    11    16     6     0     0   120.0   32.699  106.564      0.0    932.6
