# Supplementary material for: Migration of wheat stripe rust from the primary oversummering region to neighboring regions in China
Source: Commun Biol. 2025 Mar 3;8:350. doi: 10.1038/s42003-025-07789-3 (PMC11876435; doi:10.1038/s42003-025-07789-3)
Supplement: Supplementary file 4 — Supplementary Data 2 [file 42003_2025_7789_MOESM4_ESM.zip › Eastern_Liupan_Mountain/Autumn/PL18111112]

     5     1
    GDAS    18    11     1     0     0
    GDAS    18    11     8     0     0
    GDAS    18    11    15     0     0
    GDAS    18    11    22     0     0
    GDAS    18    11    29     0     0
     1 FORWARD  OMEGA   
    18    11    11    12   35.198  106.551   100.0
     1 PRESSURE
     1     1    18    11    11    12     0     0     0.0   35.198  106.551    100.0    841.6
     1     1    18    11    11    13     0     1     1.0   35.260  106.540    112.5    838.8
     1     1    18    11    11    14     0     2     2.0   35.326  106.529    125.8    835.8
     1     1    18    11    11    15     0     3     3.0   35.396  106.521    139.5    832.5
     1     1    18    11    11    16     0     2     4.0   35.471  106.519    152.8    828.6
     1     1    18    11    11    17     0     1     5.0   35.550  106.527    165.0    825.3
     1     1    18    11    11    18     0     0     6.0   35.634  106.544    175.6    822.6
     1     1    18    11    11    19     0     1     7.0   35.719  106.568    185.4    820.5
     1     1    18    11    11    20     0     2     8.0   35.801  106.599    195.8    818.8
     1     1    18    11    11    21     0     3     9.0   35.880  106.636    207.8    817.5
     1     1    18    11    11    22     0     2    10.0   35.960  106.676    222.8    816.4
     1     1    18    11    11    23     0     1    11.0   36.047  106.716    241.3    816.2
     1     1    18    11    12     0     0     0    12.0   36.142  106.755    262.0    816.4
     1     1    18    11    12     1     0     1    13.0   36.248  106.787    285.1    815.8
     1     1    18    11    12     2     0     2    14.0   36.367  106.811    310.1    814.2
     1     1    18    11    12     3     0     3    15.0   36.499  106.827    336.1    812.1
     1     1    18    11    12     4     0     2    16.0   36.649  106.835    364.3    809.1
     1     1    18    11    12     5     0     1    17.0   36.821  106.835    397.3    805.5
     1     1    18    11    12     6     0     0    18.0   37.008  106.827    435.5    801.0
     1     1    18    11    12     7     0     1    19.0   37.199  106.808    469.8    799.8
     1     1    18    11    12     8     0     2    20.0   37.385  106.775    492.6    801.1
     1     1    18    11    12     9     0     3    21.0   37.564  106.726    507.0    803.7
     1     1    18    11    12    10     0     2    22.0   37.731  106.665    513.6    807.5
     1     1    18    11    12    11     0     1    23.0   37.883  106.593    513.4    812.9
     1     1    18    11    12    12     0     0    24.0   38.017  106.508    512.3    817.8
     1     1    18    11    12    13     0     1    25.0   38.147  106.430    514.0    813.9
     1     1    18    11    12    14     0     2    26.0   38.291  106.387    515.9    806.4
     1     1    18    11    12    15     0     3    27.0   38.450  106.381    513.4    798.1
     1     1    18    11    12    16     0     2    28.0   38.613  106.404    505.1    791.2
     1     1    18    11    12    17     0     1    29.0   38.767  106.447    492.9    787.7
     1     1    18    11    12    18     0     0    30.0   38.911  106.511    481.6    787.9
     1     1    18    11    12    19     0     1    31.0   39.051  106.583    479.2    793.7
     1     1    18    11    12    20     0     2    32.0   39.191  106.651    486.8    801.8
     1     1    18    11    12    21     0     3    33.0   39.328  106.719    499.9    806.7
     1     1    18    11    12    22     0     2    34.0   39.463  106.794    514.6    809.4
     1     1    18    11    12    23     0     1    35.0   39.603  106.885    527.5    809.9
     1     1    18    11    13     0     0     0    36.0   39.750  107.001    533.8    807.2
     1     1    18    11    13     1     0     1    37.0   39.912  107.134    537.1    805.2
     1     1    18    11    13     2     0     2    38.0   40.083  107.257    546.2    806.8
     1     1    18    11    13     3     0     3    39.0   40.251  107.352    563.4    811.1
     1     1    18    11    13     4     0     2    40.0   40.411  107.417    588.1    813.5
     1     1    18    11    13     5     0     1    41.0   40.562  107.458    618.1    814.7
     1     1    18    11    13     6     0     0    42.0   40.705  107.485    649.9    814.8
     1     1    18    11    13     7     0     1    43.0   40.840  107.510    682.0    815.6
     1     1    18    11    13     8     0     2    44.0   40.973  107.539    716.2    816.2
     1     1    18    11    13     9     0     3    45.0   41.110  107.585    750.8    811.6
     1     1    18    11    13    10     0     2    46.0   41.258  107.665    790.2    805.9
     1     1    18    11    13    11     0     1    47.0   41.413  107.784    843.0    797.9
     1     1    18    11    13    12     0     0    48.0   41.569  107.936    918.8    786.2
     1     1    18    11    13    13     0     1    49.0   41.705  108.140   1015.3    769.9
     1     1    18    11    13    14     0     2    50.0   41.815  108.416   1097.5    754.2
     1     1    18    11    13    15     0     3    51.0   41.919  108.755   1142.5    740.8
     1     1    18    11    13    16     0     2    52.0   42.028  109.131   1141.2    736.0
     1     1    18    11    13    17     0     1    53.0   42.125  109.520   1164.9    745.4
     1     1    18    11    13    18     0     0    54.0   42.209  109.932   1292.7    739.1
     1     1    18    11    13    19     0     1    55.0   42.301  110.350   1469.8    722.1
     1     1    18    11    13    20     0     2    56.0   42.402  110.771   1603.9    716.1
     1     1    18    11    13    21     0     3    57.0   42.511  111.208   1685.9    710.7
     1     1    18    11    13    22     0     2    58.0   42.625  111.661   1734.7    706.8
     1     1    18    11    13    23     0     1    59.0   42.731  112.124   1775.8    705.3
     1     1    18    11    14     0     0     0    60.0   42.823  112.598   1818.4    708.9
     1     1    18    11    14     1     0     1    61.0   42.917  113.068   1866.7    710.2
     1     1    18    11    14     2     0     2    62.0   43.023  113.536   1908.6    706.0
     1     1    18    11    14     3     0     3    63.0   43.138  114.014   1940.0    700.3
     1     1    18    11    14     4     0     2    64.0   43.268  114.510   1977.5    692.0
     1     1    18    11    14     5     0     1    65.0   43.423  115.028   2042.6    681.4
     1     1    18    11    14     6     0     0    66.0   43.613  115.567   2102.5    674.8
     1     1    18    11    14     7     0     1    67.0   43.805  116.124   2114.7    679.3
     1     1    18    11    14     8     0     2    68.0   43.988  116.718   2125.8    674.3
     1     1    18    11    14     9     0     3    69.0   44.180  117.350   2170.7    671.1
     1     1    18    11    14    10     0     2    70.0   44.364  117.984   2185.2    679.0
     1     1    18    11    14    11     0     1    71.0   44.531  118.608   2172.2    685.8
     1     1    18    11    14    12     0     0    72.0   44.705  119.228   2177.6    687.7
     1     1    18    11    14    13     0     1    73.0   44.900  119.819   2247.8    696.6
     1     1    18    11    14    14     0     2    74.0   45.124  120.420   2391.4    692.9
     1     1    18    11    14    15     0     3    75.0   45.355  121.046   2541.8    692.7
     1     1    18    11    14    16     0     2    76.0   45.586  121.701   2664.6    693.3
     1     1    18    11    14    17     0     1    77.0   45.806  122.386   2738.8    698.2
     1     1    18    11    14    18     0     0    78.0   45.985  123.099   2768.5    704.3
     1     1    18    11    14    19     0     1    79.0   46.148  123.857   2775.6    707.3
     1     1    18    11    14    20     0     2    80.0   46.332  124.666   2771.1    704.8
     1     1    18    11    14    21     0     3    81.0   46.516  125.478   2757.0    703.6
     1     1    18    11    14    22     0     2    82.0   46.699  126.279   2753.9    703.1
     1     1    18    11    14    23     0     1    83.0   46.891  127.078   2764.5    704.0
     1     1    18    11    15     0     0     0    84.0   47.087  127.879   2730.0    700.3
     1     1    18    11    15     1     0     1    85.0   47.298  128.678   2690.9    690.7
     1     1    18    11    15     2     0     2    86.0   47.534  129.483   2705.8    690.6
     1     1    18    11    15     3     0     3    87.0   47.777  130.248   2743.6    690.9
     1     1    18    11    15     4     0     2    88.0   48.041  130.986   2795.2    693.5
     1     1    18    11    15     5     0     1    89.0   48.318  131.698   2836.7    692.1
     1     1    18    11    15     6     0     0    90.0   48.594  132.398   2850.2    688.6
     1     1    18    11    15     7     0     1    91.0   48.880  133.078   2843.9    692.6
     1     1    18    11    15     8     0     2    92.0   49.178  133.744   2847.7    690.8
     1     1    18    11    15     9     0     3    93.0   49.479  134.420   2853.9    670.9
     1     1    18    11    15    10     0     2    94.0   49.791  135.104   2818.0    661.4
     1     1    18    11    15    11     0     1    95.0   50.101  135.767   2798.7    690.0
     1     1    18    11    15    12     0     0    96.0   50.383  136.382   2792.7    699.7
     1     1    18    11    15    13     0     1    97.0   50.638  136.936   2767.1    704.1
     1     1    18    11    15    14     0     2    98.0   50.888  137.458   2723.0    701.8
     1     1    18    11    15    15     0     3    99.0   51.145  137.990   2697.8    693.5
     1     1    18    11    15    16     0     2   100.0   51.410  138.505   2677.9    677.8
     1     1    18    11    15    17     0     1   101.0   51.686  138.959   2678.9    674.1
     1     1    18    11    15    18     0     0   102.0   51.985  139.363   2719.2    690.7
     1     1    18    11    15    19     0     1   103.0   52.304  139.723   2759.2    700.7
     1     1    18    11    15    20     0     2   104.0   52.638  140.034   2803.4    699.8
     1     1    18    11    15    21     0     3   105.0   52.987  140.300   2847.8    692.7
     1     1    18    11    15    22     0     2   106.0   53.352  140.532   2886.1    687.5
     1     1    18    11    15    23     0     1   107.0   53.738  140.736   2929.9    685.8
     1     1    18    11    16     0     0     0   108.0   54.143  140.904   2991.3    685.2
     1     1    18    11    16     1     0     1   109.0   54.550  141.016   3057.4    680.3
     1     1    18    11    16     2     0     2   110.0   54.947  141.057   3121.5    674.3
