# Supplementary material for: Migration of wheat stripe rust from the primary oversummering region to neighboring regions in China
Source: Commun Biol. 2025 Mar 3;8:350. doi: 10.1038/s42003-025-07789-3 (PMC11876435; doi:10.1038/s42003-025-07789-3)
Supplement: Supplementary file 4 — Supplementary Data 2 [file 42003_2025_7789_MOESM4_ESM.zip › Eastern_Liupan_Mountain/Autumn/PL18111118]

     5     1
    GDAS    18    11     1     0     0
    GDAS    18    11     8     0     0
    GDAS    18    11    15     0     0
    GDAS    18    11    22     0     0
    GDAS    18    11    29     0     0
     1 FORWARD  OMEGA   
    18    11    11    18   35.198  106.551   100.0
     1 PRESSURE
     1     1    18    11    11    18     0     0     0.0   35.198  106.551    100.0    842.5
     1     1    18    11    11    19     0     1     1.0   35.253  106.541    108.3    839.4
     1     1    18    11    11    20     0     2     2.0   35.307  106.536    115.9    836.7
     1     1    18    11    11    21     0     3     3.0   35.362  106.536    122.8    834.3
     1     1    18    11    11    22     0     2     4.0   35.419  106.541    130.7    832.5
     1     1    18    11    11    23     0     1     5.0   35.484  106.553    141.1    830.1
     1     1    18    11    12     0     0     0     6.0   35.558  106.570    154.0    827.4
     1     1    18    11    12     1     0     1     7.0   35.644  106.588    171.2    824.4
     1     1    18    11    12     2     0     2     8.0   35.745  106.602    194.4    820.1
     1     1    18    11    12     3     0     3     9.0   35.860  106.615    223.7    815.0
     1     1    18    11    12     4     0     2    10.0   35.998  106.627    260.1    808.5
     1     1    18    11    12     5     0     1    11.0   36.162  106.638    301.4    805.6
     1     1    18    11    12     6     0     0    12.0   36.347  106.641    342.2    803.0
     1     1    18    11    12     7     0     1    13.0   36.547  106.632    380.1    801.0
     1     1    18    11    12     8     0     2    14.0   36.760  106.609    412.0    799.8
     1     1    18    11    12     9     0     3    15.0   36.987  106.580    435.7    799.9
     1     1    18    11    12    10     0     2    16.0   37.213  106.542    448.3    804.0
     1     1    18    11    12    11     0     1    17.0   37.423  106.489    450.3    809.9
     1     1    18    11    12    12     0     0    18.0   37.610  106.417    448.0    816.8
     1     1    18    11    12    13     0     1    19.0   37.774  106.336    449.2    823.3
     1     1    18    11    12    14     0     2    20.0   37.926  106.267    460.4    828.7
     1     1    18    11    12    15     0     3    21.0   38.080  106.225    477.3    824.0
     1     1    18    11    12    16     0     2    22.0   38.237  106.214    487.1    810.8
     1     1    18    11    12    17     0     1    23.0   38.391  106.229    485.0    799.9
     1     1    18    11    12    18     0     0    24.0   38.537  106.269    474.1    792.1
     1     1    18    11    12    19     0     1    25.0   38.678  106.320    461.2    787.0
     1     1    18    11    12    20     0     2    26.0   38.815  106.367    451.0    783.1
     1     1    18    11    12    21     0     3    27.0   38.944  106.409    445.5    780.1
     1     1    18    11    12    22     0     2    28.0   39.066  106.445    445.0    784.0
     1     1    18    11    12    23     0     1    29.0   39.183  106.473    446.7    791.7
     1     1    18    11    13     0     0     0    30.0   39.299  106.496    447.9    798.2
     1     1    18    11    13     1     0     1    31.0   39.412  106.514    452.8    804.0
     1     1    18    11    13     2     0     2    32.0   39.517  106.524    466.0    807.3
     1     1    18    11    13     3     0     3    33.0   39.615  106.529    486.1    809.3
     1     1    18    11    13     4     0     2    34.0   39.705  106.526    505.0    810.0
     1     1    18    11    13     5     0     1    35.0   39.784  106.512    514.8    812.0
     1     1    18    11    13     6     0     0    36.0   39.850  106.481    516.0    814.9
     1     1    18    11    13     7     0     1    37.0   39.904  106.435    510.9    819.5
     1     1    18    11    13     8     0     2    38.0   39.948  106.379    502.7    824.5
     1     1    18    11    13     9     0     3    39.0   39.983  106.313    491.5    830.3
     1     1    18    11    13    10     0     2    40.0   40.003  106.245    480.6    836.0
     1     1    18    11    13    11     0     1    41.0   40.001  106.190    475.5    839.5
     1     1    18    11    13    12     0     0    42.0   39.979  106.148    477.7    839.7
     1     1    18    11    13    13     0     1    43.0   39.908  106.168    511.3    832.0
     1     1    18    11    13    14     0     2    44.0   39.790  106.287    598.1    811.9
     1     1    18    11    13    15     0     3    45.0   39.655  106.476    727.3    790.1
     1     1    18    11    13    16     0     2    46.0   39.523  106.680    849.8    773.3
     1     1    18    11    13    17     0     1    47.0   39.377  106.874    930.8    771.1
     1     1    18    11    13    18     0     0    48.0   39.187  107.061    989.1    775.9
     1     1    18    11    13    19     0     1    49.0   38.984  107.222   1053.2    771.3
     1     1    18    11    13    20     0     2    50.0   38.816  107.350   1127.3    758.5
     1     1    18    11    13    21     0     3    51.0   38.683  107.451   1197.2    747.8
     1     1    18    11    13    22     0     2    52.0   38.577  107.542   1260.8    740.6
     1     1    18    11    13    23     0     1    53.0   38.489  107.638   1320.1    733.8
     1     1    18    11    14     0     0     0    54.0   38.404  107.751   1372.5    728.3
     1     1    18    11    14     1     0     1    55.0   38.315  107.882   1407.5    723.9
     1     1    18    11    14     2     0     2    56.0   38.222  108.019   1420.5    723.6
     1     1    18    11    14     3     0     3    57.0   38.130  108.152   1424.2    726.7
     1     1    18    11    14     4     0     2    58.0   38.045  108.280   1430.3    729.1
     1     1    18    11    14     5     0     1    59.0   37.961  108.402   1440.5    729.6
     1     1    18    11    14     6     0     0    60.0   37.875  108.520   1447.5    729.2
     1     1    18    11    14     7     0     1    61.0   37.780  108.632   1451.6    730.0
     1     1    18    11    14     8     0     2    62.0   37.676  108.737   1458.5    730.1
     1     1    18    11    14     9     0     3    63.0   37.567  108.834   1472.8    729.2
     1     1    18    11    14    10     0     2    64.0   37.465  108.933   1494.4    727.5
     1     1    18    11    14    11     0     1    65.0   37.376  109.047   1521.3    726.3
     1     1    18    11    14    12     0     0    66.0   37.300  109.177   1553.7    725.9
     1     1    18    11    14    13     0     1    67.0   37.229  109.316   1588.5    725.3
     1     1    18    11    14    14     0     2    68.0   37.151  109.451   1623.4    725.2
     1     1    18    11    14    15     0     3    69.0   37.063  109.578   1657.8    725.2
     1     1    18    11    14    16     0     2    70.0   36.963  109.695   1691.8    725.1
     1     1    18    11    14    17     0     1    71.0   36.854  109.805   1721.9    724.0
     1     1    18    11    14    18     0     0    72.0   36.732  109.911   1744.3    722.8
     1     1    18    11    14    19     0     1    73.0   36.601  110.022   1752.4    720.6
     1     1    18    11    14    20     0     2    74.0   36.470  110.143   1741.4    717.0
     1     1    18    11    14    21     0     3    75.0   36.340  110.268   1724.0    715.2
     1     1    18    11    14    22     0     2    76.0   36.216  110.384   1711.7    713.9
     1     1    18    11    14    23     0     1    77.0   36.105  110.482   1703.1    712.4
     1     1    18    11    15     0     0     0    78.0   36.002  110.560   1688.5    712.1
     1     1    18    11    15     1     0     1    79.0   35.902  110.621   1686.6    720.5
     1     1    18    11    15     2     0     2    80.0   35.805  110.677   1710.6    724.9
     1     1    18    11    15     3     0     3    81.0   35.717  110.730   1758.9    726.6
     1     1    18    11    15     4     0     2    82.0   35.642  110.781   1811.5    724.9
     1     1    18    11    15     5     0     1    83.0   35.583  110.831   1847.7    725.1
     1     1    18    11    15     6     0     0    84.0   35.541  110.876   1864.6    725.8
     1     1    18    11    15     7     0     1    85.0   35.510  110.923   1865.0    728.4
     1     1    18    11    15     8     0     2    86.0   35.481  110.981   1850.3    731.7
     1     1    18    11    15     9     0     3    87.0   35.453  111.047   1824.8    737.0
     1     1    18    11    15    10     0     2    88.0   35.424  111.117   1801.8    742.9
     1     1    18    11    15    11     0     1    89.0   35.388  111.189   1787.1    747.5
     1     1    18    11    15    12     0     0    90.0   35.347  111.262   1779.3    751.8
     1     1    18    11    15    13     0     1    91.0   35.303  111.333   1782.6    755.4
     1     1    18    11    15    14     0     2    92.0   35.260  111.401   1799.8    756.9
     1     1    18    11    15    15     0     3    93.0   35.220  111.469   1828.9    756.8
     1     1    18    11    15    16     0     2    94.0   35.185  111.532   1865.8    755.1
     1     1    18    11    15    17     0     1    95.0   35.153  111.584   1906.6    753.2
     1     1    18    11    15    18     0     0    96.0   35.125  111.625   1951.9    750.4
     1     1    18    11    15    19     0     1    97.0   35.106  111.661   1994.9    746.7
     1     1    18    11    15    20     0     2    98.0   35.103  111.693   2028.9    743.5
     1     1    18    11    15    21     0     3    99.0   35.113  111.724   2052.7    740.5
     1     1    18    11    15    22     0     2   100.0   35.132  111.756   2085.3    738.2
     1     1    18    11    15    23     0     1   101.0   35.151  111.798   2142.9    731.7
     1     1    18    11    16     0     0     0   102.0   35.170  111.856   2224.4    723.2
     1     1    18    11    16     1     0     1   103.0   35.194  111.934   2315.0    712.2
     1     1    18    11    16     2     0     2   104.0   35.226  112.033   2401.4    703.8
     1     1    18    11    16     3     0     3   105.0   35.262  112.151   2476.2    698.4
     1     1    18    11    16     4     0     2   106.0   35.300  112.287   2527.3    695.5
     1     1    18    11    16     5     0     1   107.0   35.338  112.435   2547.9    695.1
     1     1    18    11    16     6     0     0   108.0   35.375  112.585   2532.2    697.9
     1     1    18    11    16     7     0     1   109.0   35.412  112.734   2489.2    704.1
     1     1    18    11    16     8     0     2   110.0   35.452  112.879   2434.9    710.3
     1     1    18    11    16     9     0     3   111.0   35.493  113.017   2378.5    716.0
     1     1    18    11    16    10     0     2   112.0   35.548  113.147   2339.9    720.9
     1     1    18    11    16    11     0     1   113.0   35.627  113.282   2334.0    720.9
     1     1    18    11    16    12     0     0   114.0   35.724  113.425   2359.6    718.5
     1     1    18    11    16    13     0     1   115.0   35.832  113.590   2399.7    715.7
     1     1    18    11    16    14     0     2   116.0   35.941  113.779   2430.4    718.6
     1     1    18    11    16    15     0     3   117.0   36.048  113.979   2442.0    726.4
     1     1    18    11    16    16     0     2   118.0   36.160  114.199   2439.4    731.6
     1     1    18    11    16    17     0     1   119.0   36.285  114.454   2449.8    736.0
     1     1    18    11    16    18     0     0   120.0   36.422  114.729   2470.8    741.5
