# Supplementary material for: Migration of wheat stripe rust from the primary oversummering region to neighboring regions in China
Source: Commun Biol. 2025 Mar 3;8:350. doi: 10.1038/s42003-025-07789-3 (PMC11876435; doi:10.1038/s42003-025-07789-3)
Supplement: Supplementary file 4 — Supplementary Data 2 [file 42003_2025_7789_MOESM4_ESM.zip › Eastern_Liupan_Mountain/Autumn/PL18111200]

     5     1
    GDAS    18    11     1     0     0
    GDAS    18    11     8     0     0
    GDAS    18    11    15     0     0
    GDAS    18    11    22     0     0
    GDAS    18    11    29     0     0
     1 FORWARD  OMEGA   
    18    11    12     0   35.198  106.551   100.0
     1 PRESSURE
     1     1    18    11    12     0     0     0     0.0   35.198  106.551    100.0    841.3
     1     1    18    11    12     1     0     1     1.0   35.264  106.551    110.6    838.6
     1     1    18    11    12     2     0     2     2.0   35.347  106.548    126.1    834.7
     1     1    18    11    12     3     0     3     3.0   35.446  106.543    147.5    829.5
     1     1    18    11    12     4     0     2     4.0   35.568  106.540    177.3    822.6
     1     1    18    11    12     5     0     1     5.0   35.718  106.539    217.6    814.2
     1     1    18    11    12     6     0     0     6.0   35.897  106.543    266.3    804.6
     1     1    18    11    12     7     0     1     7.0   36.096  106.543    316.8    797.5
     1     1    18    11    12     8     0     2     8.0   36.305  106.527    362.6    795.5
     1     1    18    11    12     9     0     3     9.0   36.528  106.496    401.5    794.8
     1     1    18    11    12    10     0     2    10.0   36.765  106.463    426.8    795.8
     1     1    18    11    12    11     0     1    11.0   37.021  106.434    428.0    801.0
     1     1    18    11    12    12     0     0    12.0   37.269  106.390    414.7    811.0
     1     1    18    11    12    13     0     1    13.0   37.487  106.329    400.3    819.8
     1     1    18    11    12    14     0     2    14.0   37.678  106.266    390.5    827.8
     1     1    18    11    12    15     0     3    15.0   37.854  106.213    390.8    834.7
     1     1    18    11    12    16     0     2    16.0   38.016  106.177    405.9    837.8
     1     1    18    11    12    17     0     1    17.0   38.168  106.162    422.4    822.7
     1     1    18    11    12    18     0     0    18.0   38.316  106.176    427.3    810.2
     1     1    18    11    12    19     0     1    19.0   38.462  106.204    424.5    799.9
     1     1    18    11    12    20     0     2    20.0   38.603  106.229    418.0    791.0
     1     1    18    11    12    21     0     3    21.0   38.738  106.250    411.0    783.2
     1     1    18    11    12    22     0     2    22.0   38.860  106.267    402.9    776.6
     1     1    18    11    12    23     0     1    23.0   38.971  106.280    392.0    771.3
     1     1    18    11    13     0     0     0    24.0   39.072  106.285    381.0    776.1
     1     1    18    11    13     1     0     1    25.0   39.164  106.278    377.8    783.5
     1     1    18    11    13     2     0     2    26.0   39.243  106.261    389.0    787.2
     1     1    18    11    13     3     0     3    27.0   39.311  106.235    413.4    788.7
     1     1    18    11    13     4     0     2    28.0   39.363  106.205    441.1    787.3
     1     1    18    11    13     5     0     1    29.0   39.399  106.175    462.9    786.4
     1     1    18    11    13     6     0     0    30.0   39.417  106.144    479.0    785.0
     1     1    18    11    13     7     0     1    31.0   39.425  106.112    482.7    783.4
     1     1    18    11    13     8     0     2    32.0   39.426  106.077    466.9    783.9
     1     1    18    11    13     9     0     3    33.0   39.422  106.037    432.0    785.5
     1     1    18    11    13    10     0     2    34.0   39.409  106.000    392.7    788.5
     1     1    18    11    13    11     0     1    35.0   39.383  105.982    362.9    789.4
     1     1    18    11    13    12     0     0    36.0   39.346  105.986    339.7    787.7
     1     1    18    11    13    13     0     1    37.0   39.287  106.035    331.1    784.7
     1     1    18    11    13    14     0     2    38.0   39.201  106.144    348.7    781.7
     1     1    18    11    13    15     0     3    39.0   39.097  106.302    392.1    781.5
     1     1    18    11    13    16     0     2    40.0   38.973  106.480    430.4    785.8
     1     1    18    11    13    17     0     1    41.0   38.811  106.670    445.3    806.1
     1     1    18    11    13    18     0     0    42.0   38.605  106.883    468.9    818.9
     1     1    18    11    13    19     0     1    43.0   38.398  107.064    533.5    813.7
     1     1    18    11    13    20     0     2    44.0   38.194  107.170    644.8    797.4
     1     1    18    11    13    21     0     3    45.0   37.992  107.198    781.4    779.1
     1     1    18    11    13    22     0     2    46.0   37.825  107.197    906.0    762.7
     1     1    18    11    13    23     0     1    47.0   37.705  107.209   1000.2    753.7
     1     1    18    11    14     0     0     0    48.0   37.614  107.220   1075.8    746.6
     1     1    18    11    14     1     0     1    49.0   37.539  107.232   1128.0    740.3
     1     1    18    11    14     2     0     2    50.0   37.470  107.246   1154.2    737.8
     1     1    18    11    14     3     0     3    51.0   37.402  107.258   1163.2    736.9
     1     1    18    11    14     4     0     2    52.0   37.341  107.267   1169.4    736.5
     1     1    18    11    14     5     0     1    53.0   37.293  107.275   1183.6    734.4
     1     1    18    11    14     6     0     0    54.0   37.258  107.283   1206.2    731.7
     1     1    18    11    14     7     0     1    55.0   37.229  107.295   1240.2    728.7
     1     1    18    11    14     8     0     2    56.0   37.205  107.317   1288.4    724.3
     1     1    18    11    14     9     0     3    57.0   37.186  107.354   1350.9    718.9
     1     1    18    11    14    10     0     2    58.0   37.169  107.413   1417.8    712.7
     1     1    18    11    14    11     0     1    59.0   37.146  107.500   1479.0    707.6
     1     1    18    11    14    12     0     0    60.0   37.115  107.612   1534.4    703.3
     1     1    18    11    14    13     0     1    61.0   37.075  107.737   1585.5    699.3
     1     1    18    11    14    14     0     2    62.0   37.029  107.864   1634.3    695.5
     1     1    18    11    14    15     0     3    63.0   36.976  107.990   1682.2    692.4
     1     1    18    11    14    16     0     2    64.0   36.920  108.112   1730.9    691.0
     1     1    18    11    14    17     0     1    65.0   36.864  108.229   1777.0    689.3
     1     1    18    11    14    18     0     0    66.0   36.809  108.337   1814.0    688.2
     1     1    18    11    14    19     0     1    67.0   36.754  108.444   1830.3    688.1
     1     1    18    11    14    20     0     2    68.0   36.701  108.555   1821.4    691.5
     1     1    18    11    14    21     0     3    69.0   36.642  108.666   1794.9    696.5
     1     1    18    11    14    22     0     2    70.0   36.580  108.767   1767.3    702.6
     1     1    18    11    14    23     0     1    71.0   36.520  108.857   1747.1    706.1
     1     1    18    11    15     0     0     0    72.0   36.465  108.934   1727.8    709.4
     1     1    18    11    15     1     0     1    73.0   36.405  109.002   1710.4    713.0
     1     1    18    11    15     2     0     2    74.0   36.334  109.063   1702.1    715.7
     1     1    18    11    15     3     0     3    75.0   36.257  109.120   1711.1    716.5
     1     1    18    11    15     4     0     2    76.0   36.182  109.164   1730.9    714.5
     1     1    18    11    15     5     0     1    77.0   36.111  109.187   1749.6    713.2
     1     1    18    11    15     6     0     0    78.0   36.048  109.189   1765.6    712.0
     1     1    18    11    15     7     0     1    79.0   35.988  109.182   1775.5    711.8
     1     1    18    11    15     8     0     2    80.0   35.929  109.179   1779.0    713.6
     1     1    18    11    15     9     0     3    81.0   35.869  109.186   1777.2    715.8
     1     1    18    11    15    10     0     2    82.0   35.807  109.207   1772.5    718.9
     1     1    18    11    15    11     0     1    83.0   35.741  109.242   1767.4    722.1
     1     1    18    11    15    12     0     0    84.0   35.670  109.289   1761.6    725.9
     1     1    18    11    15    13     0     1    85.0   35.595  109.341   1758.9    730.1
     1     1    18    11    15    14     0     2    86.0   35.514  109.390   1762.2    733.8
     1     1    18    11    15    15     0     3    87.0   35.425  109.439   1769.2    737.8
     1     1    18    11    15    16     0     2    88.0   35.328  109.479   1771.1    742.0
     1     1    18    11    15    17     0     1    89.0   35.221  109.500   1761.1    748.2
     1     1    18    11    15    18     0     0    90.0   35.100  109.496   1739.0    755.5
     1     1    18    11    15    19     0     1    91.0   34.979  109.471   1716.3    761.5
     1     1    18    11    15    20     0     2    92.0   34.876  109.436   1705.4    758.4
     1     1    18    11    15    21     0     3    93.0   34.797  109.395   1713.2    753.4
     1     1    18    11    15    22     0     2    94.0   34.750  109.352   1742.2    748.4
     1     1    18    11    15    23     0     1    95.0   34.745  109.310   1792.7    742.0
     1     1    18    11    16     0     0     0    96.0   34.783  109.270   1862.4    735.0
     1     1    18    11    16     1     0     1    97.0   34.860  109.235   1934.7    727.0
     1     1    18    11    16     2     0     2    98.0   34.967  109.212   1991.0    723.3
     1     1    18    11    16     3     0     3    99.0   35.098  109.202   2025.9    717.0
     1     1    18    11    16     4     0     2   100.0   35.258  109.201   2053.1    710.5
     1     1    18    11    16     5     0     1   101.0   35.454  109.219   2087.1    701.0
     1     1    18    11    16     6     0     0   102.0   35.684  109.264   2123.0    690.3
     1     1    18    11    16     7     0     1   103.0   35.930  109.354   2170.7    679.0
     1     1    18    11    16     8     0     2   104.0   36.172  109.485   2257.7    668.8
     1     1    18    11    16     9     0     3   105.0   36.408  109.632   2390.3    659.0
     1     1    18    11    16    10     0     2   106.0   36.654  109.795   2552.1    647.8
     1     1    18    11    16    11     0     1   107.0   36.924  109.991   2728.7    640.5
     1     1    18    11    16    12     0     0   108.0   37.219  110.242   2875.1    620.9
     1     1    18    11    16    13     0     1   109.0   37.512  110.558   2989.9    607.8
