# Supplementary material for: Migration of wheat stripe rust from the primary oversummering region to neighboring regions in China
Source: Commun Biol. 2025 Mar 3;8:350. doi: 10.1038/s42003-025-07789-3 (PMC11876435; doi:10.1038/s42003-025-07789-3)
Supplement: Supplementary file 4 — Supplementary Data 2 [file 42003_2025_7789_MOESM4_ESM.zip › Eastern_Liupan_Mountain/Autumn/PL18111206]

     5     1
    GDAS    18    11     1     0     0
    GDAS    18    11     8     0     0
    GDAS    18    11    15     0     0
    GDAS    18    11    22     0     0
    GDAS    18    11    29     0     0
     1 FORWARD  OMEGA   
    18    11    12     6   35.198  106.551   100.0
     1 PRESSURE
     1     1    18    11    12     6     0     0     0.0   35.198  106.551    100.0    839.0
     1     1    18    11    12     7     0     1     1.0   35.365  106.523    138.3    829.9
     1     1    18    11    12     8     0     2     2.0   35.542  106.487    186.9    817.7
     1     1    18    11    12     9     0     3     3.0   35.734  106.443    241.8    804.8
     1     1    18    11    12    10     0     2     4.0   35.935  106.402    296.0    791.4
     1     1    18    11    12    11     0     1     5.0   36.146  106.368    346.3    786.8
     1     1    18    11    12    12     0     0     6.0   36.379  106.338    384.6    788.0
     1     1    18    11    12    13     0     1     7.0   36.643  106.314    390.4    793.1
     1     1    18    11    12    14     0     2     8.0   36.931  106.289    352.7    805.3
     1     1    18    11    12    15     0     3     9.0   37.194  106.253    299.5    821.3
     1     1    18    11    12    16     0     2    10.0   37.412  106.206    260.4    834.0
     1     1    18    11    12    17     0     1    11.0   37.594  106.160    240.3    842.3
     1     1    18    11    12    18     0     0    12.0   37.751  106.121    235.6    848.8
     1     1    18    11    12    19     0     1    13.0   37.894  106.086    244.8    853.2
     1     1    18    11    12    20     0     2    14.0   38.030  106.043    265.2    852.4
     1     1    18    11    12    21     0     3    15.0   38.167  105.993    285.8    835.9
     1     1    18    11    12    22     0     2    16.0   38.295  105.945    301.7    821.7
     1     1    18    11    12    23     0     1    17.0   38.405  105.903    315.5    810.4
     1     1    18    11    13     0     0     0    18.0   38.498  105.867    327.1    801.6
     1     1    18    11    13     1     0     1    19.0   38.577  105.837    337.1    794.9
     1     1    18    11    13     2     0     2    20.0   38.644  105.813    348.1    789.6
     1     1    18    11    13     3     0     3    21.0   38.698  105.793    364.6    784.9
     1     1    18    11    13     4     0     2    22.0   38.744  105.777    385.9    779.7
     1     1    18    11    13     5     0     1    23.0   38.782  105.764    409.1    775.0
     1     1    18    11    13     6     0     0    24.0   38.814  105.756    433.2    770.3
     1     1    18    11    13     7     0     1    25.0   38.839  105.749    446.2    766.7
     1     1    18    11    13     8     0     2    26.0   38.858  105.738    438.4    766.9
     1     1    18    11    13     9     0     3    27.0   38.873  105.722    411.2    769.8
     1     1    18    11    13    10     0     2    28.0   38.876  105.712    380.8    775.1
     1     1    18    11    13    11     0     1    29.0   38.862  105.725    360.1    777.5
     1     1    18    11    13    12     0     0    30.0   38.832  105.759    347.1    779.1
     1     1    18    11    13    13     0     1    31.0   38.772  105.834    344.3    780.5
     1     1    18    11    13    14     0     2    32.0   38.678  105.968    351.0    781.6
     1     1    18    11    13    15     0     3    33.0   38.562  106.162    364.4    797.4
     1     1    18    11    13    16     0     2    34.0   38.438  106.397    371.7    811.8
     1     1    18    11    13    17     0     1    35.0   38.309  106.639    374.3    821.8
     1     1    18    11    13    18     0     0    36.0   38.188  106.865    402.5    821.8
     1     1    18    11    13    19     0     1    37.0   38.065  107.026    477.2    811.3
     1     1    18    11    13    20     0     2    38.0   37.901  107.099    602.0    795.9
     1     1    18    11    13    21     0     3    39.0   37.698  107.139    722.8    778.3
     1     1    18    11    13    22     0     2    40.0   37.509  107.181    802.6    769.1
     1     1    18    11    13    23     0     1    41.0   37.359  107.220    850.4    763.9
     1     1    18    11    14     0     0     0    42.0   37.230  107.242    875.2    760.6
     1     1    18    11    14     1     0     1    43.0   37.112  107.255    881.4    759.3
     1     1    18    11    14     2     0     2    44.0   37.001  107.273    876.6    759.3
     1     1    18    11    14     3     0     3    45.0   36.897  107.292    874.9    762.0
     1     1    18    11    14     4     0     2    46.0   36.804  107.305    883.4    762.3
     1     1    18    11    14     5     0     1    47.0   36.724  107.304    901.2    761.2
     1     1    18    11    14     6     0     0    48.0   36.658  107.291    927.0    759.1
     1     1    18    11    14     7     0     1    49.0   36.603  107.272    962.7    756.6
     1     1    18    11    14     8     0     2    50.0   36.557  107.254   1010.9    752.6
     1     1    18    11    14     9     0     3    51.0   36.522  107.241   1071.9    747.5
     1     1    18    11    14    10     0     2    52.0   36.493  107.245   1139.1    741.4
     1     1    18    11    14    11     0     1    53.0   36.460  107.277   1202.7    736.5
     1     1    18    11    14    12     0     0    54.0   36.420  107.335   1261.1    732.8
     1     1    18    11    14    13     0     1    55.0   36.372  107.410   1311.1    729.8
     1     1    18    11    14    14     0     2    56.0   36.314  107.492   1350.1    728.5
     1     1    18    11    14    15     0     3    57.0   36.248  107.578   1378.2    728.4
     1     1    18    11    14    16     0     2    58.0   36.176  107.658   1397.5    729.3
     1     1    18    11    14    17     0     1    59.0   36.099  107.724   1409.7    730.5
     1     1    18    11    14    18     0     0    60.0   36.017  107.773   1412.8    732.5
     1     1    18    11    14    19     0     1    61.0   35.932  107.804   1418.7    734.8
     1     1    18    11    14    20     0     2    62.0   35.847  107.813   1441.3    733.9
     1     1    18    11    14    21     0     3    63.0   35.767  107.802   1479.3    731.0
     1     1    18    11    14    22     0     2    64.0   35.701  107.774   1518.7    726.6
     1     1    18    11    14    23     0     1    65.0   35.656  107.732   1548.8    724.0
     1     1    18    11    15     0     0     0    66.0   35.628  107.675   1571.6    721.6
     1     1    18    11    15     1     0     1    67.0   35.614  107.614   1596.8    719.4
     1     1    18    11    15     2     0     2    68.0   35.611  107.561   1632.2    715.5
     1     1    18    11    15     3     0     3    69.0   35.621  107.521   1678.3    710.7
     1     1    18    11    15     4     0     2    70.0   35.642  107.498   1727.6    704.7
     1     1    18    11    15     5     0     1    71.0   35.670  107.489   1773.2    700.0
     1     1    18    11    15     6     0     0    72.0   35.699  107.495   1817.2    695.4
     1     1    18    11    15     7     0     1    73.0   35.724  107.519   1853.5    691.6
     1     1    18    11    15     8     0     2    74.0   35.738  107.561   1872.5    690.4
     1     1    18    11    15     9     0     3    75.0   35.739  107.616   1872.5    691.3
     1     1    18    11    15    10     0     2    76.0   35.722  107.668   1865.0    694.5
     1     1    18    11    15    11     0     1    77.0   35.685  107.709   1862.9    696.2
     1     1    18    11    15    12     0     0    78.0   35.630  107.742   1865.8    697.4
     1     1    18    11    15    13     0     1    79.0   35.566  107.764   1866.1    698.1
     1     1    18    11    15    14     0     2    80.0   35.502  107.770   1857.3    699.9
     1     1    18    11    15    15     0     3    81.0   35.438  107.756   1839.3    702.3
     1     1    18    11    15    16     0     2    82.0   35.375  107.726   1816.2    705.1
     1     1    18    11    15    17     0     1    83.0   35.313  107.682   1792.6    707.4
     1     1    18    11    15    18     0     0    84.0   35.254  107.625   1768.8    709.6
     1     1    18    11    15    19     0     1    85.0   35.203  107.549   1742.8    711.3
     1     1    18    11    15    20     0     2    86.0   35.166  107.450   1710.1    713.0
     1     1    18    11    15    21     0     3    87.0   35.144  107.325   1664.6    715.4
     1     1    18    11    15    22     0     2    88.0   35.138  107.174   1603.3    719.0
     1     1    18    11    15    23     0     1    89.0   35.145  106.996   1524.4    723.4
     1     1    18    11    16     0     0     0    90.0   35.155  106.798   1446.9    724.4
     1     1    18    11    16     1     0     1    91.0   35.182  106.601   1412.7    719.0
     1     1    18    11    16     2     0     2    92.0   35.245  106.411   1430.7    707.7
     1     1    18    11    16     3     0     3    93.0   35.364  106.243   1499.2    690.5
     1     1    18    11    16     4     0     2    94.0   35.542  106.126   1624.7    670.0
     1     1    18    11    16     5     0     1    95.0   35.772  106.092   1817.9    645.5
     1     1    18    11    16     6     0     0    96.0   36.053  106.150   2077.5    622.0
     1     1    18    11    16     7     0     1    97.0   36.348  106.271   2333.7    609.0
     1     1    18    11    16     8     0     2    98.0   36.620  106.424   2515.6    605.6
     1     1    18    11    16     9     0     3    99.0   36.877  106.610   2645.8    601.2
     1     1    18    11    16    10     0     2   100.0   37.096  106.845   2738.2    596.4
     1     1    18    11    16    11     0     1   101.0   37.264  107.149   2815.6    592.7
     1     1    18    11    16    12     0     0   102.0   37.403  107.512   2894.7    590.4
     1     1    18    11    16    13     0     1   103.0   37.529  107.901   2986.0    586.6
