# Supplementary material for: Migration of wheat stripe rust from the primary oversummering region to neighboring regions in China
Source: Commun Biol. 2025 Mar 3;8:350. doi: 10.1038/s42003-025-07789-3 (PMC11876435; doi:10.1038/s42003-025-07789-3)
Supplement: Supplementary file 4 — Supplementary Data 2 [file 42003_2025_7789_MOESM4_ESM.zip › Eastern_Liupan_Mountain/Autumn/PL18111212]

     5     1
    GDAS    18    11     1     0     0
    GDAS    18    11     8     0     0
    GDAS    18    11    15     0     0
    GDAS    18    11    22     0     0
    GDAS    18    11    29     0     0
     1 FORWARD  OMEGA   
    18    11    12    12   35.198  106.551   100.0
     1 PRESSURE
     1     1    18    11    12    12     0     0     0.0   35.198  106.551    100.0    838.4
     1     1    18    11    12    13     0     1     1.0   35.315  106.491    118.7    830.8
     1     1    18    11    12    14     0     2     2.0   35.452  106.433    139.7    822.1
     1     1    18    11    12    15     0     3     3.0   35.615  106.383    160.1    812.6
     1     1    18    11    12    16     0     2     4.0   35.805  106.351    177.3    803.4
     1     1    18    11    12    17     0     1     5.0   36.020  106.345    191.4    796.3
     1     1    18    11    12    18     0     0     6.0   36.256  106.349    197.3    801.6
     1     1    18    11    12    19     0     1     7.0   36.496  106.344    192.1    809.1
     1     1    18    11    12    20     0     2     8.0   36.737  106.327    181.3    817.1
     1     1    18    11    12    21     0     3     9.0   36.976  106.294    168.1    825.9
     1     1    18    11    12    22     0     2    10.0   37.188  106.249    156.5    833.6
     1     1    18    11    12    23     0     1    11.0   37.353  106.198    149.0    840.0
     1     1    18    11    13     0     0     0    12.0   37.478  106.144    147.1    844.9
     1     1    18    11    13     1     0     1    13.0   37.583  106.095    148.8    849.0
     1     1    18    11    13     2     0     2    14.0   37.681  106.058    151.0    852.9
     1     1    18    11    13     3     0     3    15.0   37.767  106.033    150.3    856.6
     1     1    18    11    13     4     0     2    16.0   37.833  106.017    146.0    859.5
     1     1    18    11    13     5     0     1    17.0   37.876  106.010    138.3    861.5
     1     1    18    11    13     6     0     0    18.0   37.902  106.010    126.8    862.9
     1     1    18    11    13     7     0     1    19.0   37.912  106.009    114.1    864.7
     1     1    18    11    13     8     0     2    20.0   37.907  105.998    102.3    865.7
     1     1    18    11    13     9     0     3    21.0   37.891  105.977     91.9    865.6
     1     1    18    11    13    10     0     2    22.0   37.867  105.952     85.8    866.0
     1     1    18    11    13    11     0     1    23.0   37.839  105.928     86.4    865.1
     1     1    18    11    13    12     0     0    24.0   37.808  105.906     93.5    863.5
     1     1    18    11    13    13     0     1    25.0   37.764  105.925    105.0    861.4
     1     1    18    11    13    14     0     2    26.0   37.704  106.013    114.8    860.1
     1     1    18    11    13    15     0     3    27.0   37.646  106.157    121.7    855.1
     1     1    18    11    13    16     0     2    28.0   37.587  106.340    126.6    849.4
     1     1    18    11    13    17     0     1    29.0   37.520  106.544    134.0    844.0
     1     1    18    11    13    18     0     0    30.0   37.451  106.757    152.7    837.6
     1     1    18    11    13    19     0     1    31.0   37.374  106.959    179.8    829.9
     1     1    18    11    13    20     0     2    32.0   37.269  107.151    196.0    826.4
     1     1    18    11    13    21     0     3    33.0   37.137  107.364    189.4    826.5
     1     1    18    11    13    22     0     2    34.0   37.017  107.567    171.1    829.4
     1     1    18    11    13    23     0     1    35.0   36.908  107.718    152.1    834.9
     1     1    18    11    14     0     0     0    36.0   36.788  107.819    130.6    841.2
     1     1    18    11    14     1     0     1    37.0   36.662  107.901    108.1    847.6
     1     1    18    11    14     2     0     2    38.0   36.537  107.984     87.9    853.9
     1     1    18    11    14     3     0     3    39.0   36.410  108.069     70.1    860.2
     1     1    18    11    14     4     0     2    40.0   36.278  108.150     54.9    866.0
     1     1    18    11    14     5     0     1    41.0   36.136  108.221     43.8    871.0
     1     1    18    11    14     6     0     0    42.0   35.981  108.282     37.7    875.5
     1     1    18    11    14     7     0     1    43.0   35.835  108.323     35.9    878.8
     1     1    18    11    14     8     0     2    44.0   35.713  108.343     36.5    881.2
     1     1    18    11    14     9     0     3    45.0   35.606  108.352     38.4    883.2
     1     1    18    11    14    10     0     2    46.0   35.512  108.367     40.0    885.9
     1     1    18    11    14    11     0     1    47.0   35.429  108.396     39.5    888.8
     1     1    18    11    14    12     0     0    48.0   35.358  108.440     36.6    892.0
     1     1    18    11    14    13     0     1    49.0   35.294  108.491     32.5    895.1
     1     1    18    11    14    14     0     2    50.0   35.231  108.539     28.7    898.1
     1     1    18    11    14    15     0     3    51.0   35.170  108.583     24.8    901.1
     1     1    18    11    14    16     0     2    52.0   35.108  108.616     20.6    903.7
     1     1    18    11    14    17     0     1    53.0   35.046  108.635     16.1    906.3
     1     1    18    11    14    18     0     0    54.0   34.982  108.640     12.5    907.8
     1     1    18    11    14    19     0     1    55.0   34.919  108.642     11.7    906.4
     1     1    18    11    14    20     0     2    56.0   34.858  108.648     14.3    904.3
     1     1    18    11    14    21     0     3    57.0   34.797  108.657     21.0    901.9
     1     1    18    11    14    22     0     2    58.0   34.730  108.670     46.7    899.4
     1     1    18    11    14    23     0     1    59.0   34.642  108.684    120.1    890.9
     1     1    18    11    15     0     0     0    60.0   34.524  108.697    256.5    875.8
     1     1    18    11    15     1     0     1    61.0   34.378  108.701    478.5    849.0
     1     1    18    11    15     2     0     2    62.0   34.240  108.703    791.2    814.1
     1     1    18    11    15     3     0     3    63.0   34.147  108.713   1161.3    772.8
     1     1    18    11    15     4     0     2    64.0   34.112  108.742   1479.6    735.3
     1     1    18    11    15     5     0     1    65.0   34.121  108.784   1697.8    717.8
     1     1    18    11    15     6     0     0    66.0   34.160  108.836   1836.6    708.3
     1     1    18    11    15     7     0     1    67.0   34.206  108.904   1939.2    705.5
     1     1    18    11    15     8     0     2    68.0   34.244  109.001   2028.2    700.8
     1     1    18    11    15     9     0     3    69.0   34.270  109.123   2091.1    697.1
     1     1    18    11    15    10     0     2    70.0   34.291  109.248   2133.8    696.1
     1     1    18    11    15    11     0     1    71.0   34.307  109.361   2161.1    696.2
     1     1    18    11    15    12     0     0    72.0   34.317  109.462   2175.6    697.0
     1     1    18    11    15    13     0     1    73.0   34.321  109.558   2187.1    698.4
     1     1    18    11    15    14     0     2    74.0   34.324  109.659   2202.8    698.6
     1     1    18    11    15    15     0     3    75.0   34.328  109.765   2221.7    698.7
     1     1    18    11    15    16     0     2    76.0   34.334  109.871   2238.6    698.4
     1     1    18    11    15    17     0     1    77.0   34.337  109.969   2246.4    698.9
     1     1    18    11    15    18     0     0    78.0   34.339  110.062   2242.2    700.4
     1     1    18    11    15    19     0     1    79.0   34.342  110.149   2232.0    702.8
     1     1    18    11    15    20     0     2    80.0   34.354  110.231   2220.2    705.0
     1     1    18    11    15    21     0     3    81.0   34.372  110.306   2203.8    707.9
     1     1    18    11    15    22     0     2    82.0   34.407  110.368   2198.8    712.1
     1     1    18    11    15    23     0     1    83.0   34.469  110.413   2221.3    713.0
     1     1    18    11    16     0     0     0    84.0   34.555  110.445   2270.7    712.4
     1     1    18    11    16     1     0     1    85.0   34.663  110.476   2319.9    709.9
     1     1    18    11    16     2     0     2    86.0   34.785  110.507   2343.8    713.0
     1     1    18    11    16     3     0     3    87.0   34.920  110.538   2347.1    718.3
     1     1    18    11    16     4     0     2    88.0   35.067  110.570   2313.9    718.6
     1     1    18    11    16     5     0     1    89.0   35.228  110.606   2237.5    714.9
     1     1    18    11    16     6     0     0    90.0   35.407  110.650   2143.8    711.5
     1     1    18    11    16     7     0     1    91.0   35.597  110.710   2074.7    706.8
     1     1    18    11    16     8     0     2    92.0   35.800  110.808   2065.1    693.0
     1     1    18    11    16     9     0     3    93.0   36.018  110.962   2122.5    672.6
     1     1    18    11    16    10     0     2    94.0   36.242  111.167   2222.4    661.7
     1     1    18    11    16    11     0     1    95.0   36.469  111.406   2303.7    657.1
     1     1    18    11    16    12     0     0    96.0   36.710  111.668   2342.7    656.2
     1     1    18    11    16    13     0     1    97.0   36.956  111.948   2320.9    662.0
     1     1    18    11    16    14     0     2    98.0   37.188  112.238   2272.4    667.9
     1     1    18    11    16    15     0     3    99.0   37.420  112.538   2266.3    666.4
     1     1    18    11    16    16     0     2   100.0   37.663  112.875   2321.9    659.0
     1     1    18    11    16    17     0     1   101.0   37.916  113.271   2452.7    662.6
     1     1    18    11    16    18     0     0   102.0   38.170  113.674   2602.3    669.7
     1     1    18    11    16    19     0     1   103.0   38.402  114.068   2711.7    672.8
     1     1    18    11    16    20     0     2   104.0   38.587  114.477   2775.6    678.5
     1     1    18    11    16    21     0     3   105.0   38.733  114.887   2802.9    689.9
     1     1    18    11    16    22     0     2   106.0   38.842  115.282   2795.1    701.3
     1     1    18    11    16    23     0     1   107.0   38.913  115.670   2780.1    712.3
     1     1    18    11    17     0     0     0   108.0   38.967  116.054   2768.4    722.5
     1     1    18    11    17     1     0     1   109.0   39.006  116.439   2748.8    724.5
     1     1    18    11    17     2     0     2   110.0   39.031  116.839   2729.8    727.1
     1     1    18    11    17     3     0     3   111.0   39.055  117.265   2715.9    728.7
     1     1    18    11    17     4     0     2   112.0   39.064  117.707   2692.8    728.7
     1     1    18    11    17     5     0     1   113.0   39.051  118.149   2649.6    732.7
     1     1    18    11    17     6     0     0   114.0   39.024  118.592   2595.1    738.3
     1     1    18    11    17     7     0     1   115.0   38.986  119.021   2546.9    744.4
     1     1    18    11    17     8     0     2   116.0   38.932  119.427   2512.0    747.2
     1     1    18    11    17     9     0     3   117.0   38.862  119.817   2481.3    749.8
     1     1    18    11    17    10     0     2   118.0   38.786  120.188   2450.5    752.9
     1     1    18    11    17    11     0     1   119.0   38.710  120.536   2418.7    756.1
     1     1    18    11    17    12     0     0   120.0   38.630  120.859   2386.0    759.5
