# Supplementary material for: Migration of wheat stripe rust from the primary oversummering region to neighboring regions in China
Source: Commun Biol. 2025 Mar 3;8:350. doi: 10.1038/s42003-025-07789-3 (PMC11876435; doi:10.1038/s42003-025-07789-3)
Supplement: Supplementary file 4 — Supplementary Data 2 [file 42003_2025_7789_MOESM4_ESM.zip › Eastern_Liupan_Mountain/Autumn/PL18111218]

     5     1
    GDAS    18    11     1     0     0
    GDAS    18    11     8     0     0
    GDAS    18    11    15     0     0
    GDAS    18    11    22     0     0
    GDAS    18    11    29     0     0
     1 FORWARD  OMEGA   
    18    11    12    18   35.198  106.551   100.0
     1 PRESSURE
     1     1    18    11    12    18     0     0     0.0   35.198  106.551    100.0    836.8
     1     1    18    11    12    19     0     1     1.0   35.319  106.512    109.8    830.7
     1     1    18    11    12    20     0     2     2.0   35.459  106.485    121.6    824.5
     1     1    18    11    12    21     0     3     3.0   35.620  106.474    136.1    818.1
     1     1    18    11    12    22     0     2     4.0   35.799  106.478    154.9    811.4
     1     1    18    11    12    23     0     1     5.0   35.987  106.495    178.2    804.8
     1     1    18    11    13     0     0     0     6.0   36.177  106.511    201.2    805.7
     1     1    18    11    13     1     0     1     7.0   36.376  106.522    219.3    808.0
     1     1    18    11    13     2     0     2     8.0   36.597  106.529    234.5    810.6
     1     1    18    11    13     3     0     3     9.0   36.840  106.531    247.2    813.6
     1     1    18    11    13     4     0     2    10.0   37.084  106.538    260.7    817.0
     1     1    18    11    13     5     0     1    11.0   37.305  106.565    277.8    819.9
     1     1    18    11    13     6     0     0    12.0   37.494  106.615    297.0    821.1
     1     1    18    11    13     7     0     1    13.0   37.662  106.676    315.7    821.5
     1     1    18    11    13     8     0     2    14.0   37.814  106.735    332.8    821.6
     1     1    18    11    13     9     0     3    15.0   37.950  106.794    350.9    821.0
     1     1    18    11    13    10     0     2    16.0   38.081  106.857    368.8    819.1
     1     1    18    11    13    11     0     1    17.0   38.217  106.920    382.0    819.1
     1     1    18    11    13    12     0     0    18.0   38.357  106.971    389.8    821.8
     1     1    18    11    13    13     0     1    19.0   38.475  107.027    400.2    825.4
     1     1    18    11    13    14     0     2    20.0   38.559  107.122    424.4    825.0
     1     1    18    11    13    15     0     3    21.0   38.618  107.267    468.0    820.7
     1     1    18    11    13    16     0     2    22.0   38.650  107.456    530.2    812.5
     1     1    18    11    13    17     0     1    23.0   38.643  107.683    608.0    802.6
     1     1    18    11    13    18     0     0    24.0   38.611  107.950    696.5    789.9
     1     1    18    11    13    19     0     1    25.0   38.567  108.203    774.0    782.9
     1     1    18    11    13    20     0     2    26.0   38.509  108.408    831.8    781.4
     1     1    18    11    13    21     0     3    27.0   38.438  108.585    883.2    779.8
     1     1    18    11    13    22     0     2    28.0   38.378  108.740    926.0    778.0
     1     1    18    11    13    23     0     1    29.0   38.344  108.872    945.4    777.9
     1     1    18    11    14     0     0     0    30.0   38.325  108.972    929.1    781.0
     1     1    18    11    14     1     0     1    31.0   38.301  109.059    916.1    788.3
     1     1    18    11    14     2     0     2    32.0   38.276  109.170    942.6    787.4
     1     1    18    11    14     3     0     3    33.0   38.262  109.307   1001.1    783.2
     1     1    18    11    14     4     0     2    34.0   38.248  109.464   1056.0    776.8
     1     1    18    11    14     5     0     1    35.0   38.225  109.629   1083.5    776.7
     1     1    18    11    14     6     0     0    36.0   38.197  109.798   1090.4    778.6
     1     1    18    11    14     7     0     1    37.0   38.162  109.959   1076.3    782.2
     1     1    18    11    14     8     0     2    38.0   38.110  110.102   1044.9    787.1
     1     1    18    11    14     9     0     3    39.0   38.039  110.231   1005.0    791.6
     1     1    18    11    14    10     0     2    40.0   37.965  110.352    974.5    795.8
     1     1    18    11    14    11     0     1    41.0   37.900  110.467    968.8    795.2
     1     1    18    11    14    12     0     0    42.0   37.841  110.581    984.8    791.6
     1     1    18    11    14    13     0     1    43.0   37.784  110.696   1014.0    786.1
     1     1    18    11    14    14     0     2    44.0   37.725  110.814   1047.6    780.0
     1     1    18    11    14    15     0     3    45.0   37.661  110.941   1078.9    773.5
     1     1    18    11    14    16     0     2    46.0   37.587  111.070   1094.4    768.4
     1     1    18    11    14    17     0     1    47.0   37.497  111.193   1089.5    767.9
     1     1    18    11    14    18     0     0    48.0   37.395  111.310   1075.9    769.0
     1     1    18    11    14    19     0     1    49.0   37.284  111.428   1058.0    770.6
     1     1    18    11    14    20     0     2    50.0   37.171  111.549   1038.4    774.1
     1     1    18    11    14    21     0     3    51.0   37.060  111.667   1024.6    778.1
     1     1    18    11    14    22     0     2    52.0   36.951  111.768   1039.7    781.5
     1     1    18    11    14    23     0     1    53.0   36.832  111.842   1096.5    778.0
     1     1    18    11    15     0     0     0    54.0   36.691  111.894   1189.6    770.5
     1     1    18    11    15     1     0     1    55.0   36.547  111.928   1295.2    759.5
     1     1    18    11    15     2     0     2    56.0   36.422  111.943   1398.6    751.0
     1     1    18    11    15     3     0     3    57.0   36.319  111.936   1507.3    741.4
     1     1    18    11    15     4     0     2    58.0   36.242  111.927   1619.8    730.2
     1     1    18    11    15     5     0     1    59.0   36.188  111.924   1733.2    719.9
     1     1    18    11    15     6     0     0    60.0   36.156  111.923   1849.2    709.2
     1     1    18    11    15     7     0     1    61.0   36.134  111.930   1977.5    698.8
     1     1    18    11    15     8     0     2    62.0   36.117  111.952   2132.3    686.1
     1     1    18    11    15     9     0     3    63.0   36.107  111.987   2318.8    670.7
     1     1    18    11    15    10     0     2    64.0   36.112  112.046   2511.4    652.9
     1     1    18    11    15    11     0     1    65.0   36.132  112.146   2671.6    639.7
     1     1    18    11    15    12     0     0    66.0   36.165  112.287   2787.7    630.8
     1     1    18    11    15    13     0     1    67.0   36.199  112.469   2871.3    626.0
     1     1    18    11    15    14     0     2    68.0   36.226  112.695   2939.1    621.8
     1     1    18    11    15    15     0     3    69.0   36.249  112.970   2994.7    618.8
     1     1    18    11    15    16     0     2    70.0   36.264  113.268   3037.3    628.0
     1     1    18    11    15    17     0     1    71.0   36.273  113.547   3046.0    643.7
     1     1    18    11    15    18     0     0    72.0   36.292  113.811   3053.0    658.3
     1     1    18    11    15    19     0     1    73.0   36.317  114.069   3068.6    668.4
     1     1    18    11    15    20     0     2    74.0   36.328  114.333   3079.9    675.0
     1     1    18    11    15    21     0     3    75.0   36.322  114.615   3089.1    683.4
     1     1    18    11    15    22     0     2    76.0   36.290  114.920   3081.8    692.5
     1     1    18    11    15    23     0     1    77.0   36.223  115.237   3028.4    699.8
     1     1    18    11    16     0     0     0    78.0   36.117  115.549   2930.5    709.1
     1     1    18    11    16     1     0     1    79.0   35.979  115.844   2818.2    722.8
     1     1    18    11    16     2     0     2    80.0   35.822  116.117   2723.9    731.2
     1     1    18    11    16     3     0     3    81.0   35.653  116.360   2654.0    736.1
     1     1    18    11    16     4     0     2    82.0   35.484  116.564   2603.1    739.0
     1     1    18    11    16     5     0     1    83.0   35.329  116.733   2561.0    742.3
     1     1    18    11    16     6     0     0    84.0   35.189  116.874   2521.9    745.6
     1     1    18    11    16     7     0     1    85.0   35.060  116.998   2476.3    750.1
     1     1    18    11    16     8     0     2    86.0   34.936  117.113   2416.7    755.5
     1     1    18    11    16     9     0     3    87.0   34.817  117.224   2345.6    762.0
     1     1    18    11    16    10     0     2    88.0   34.703  117.324   2282.9    769.5
     1     1    18    11    16    11     0     1    89.0   34.591  117.407   2244.5    773.0
     1     1    18    11    16    12     0     0    90.0   34.482  117.476   2224.6    774.8
     1     1    18    11    16    13     0     1    91.0   34.385  117.534   2214.0    775.7
     1     1    18    11    16    14     0     2    92.0   34.304  117.586   2207.7    776.9
     1     1    18    11    16    15     0     3    93.0   34.238  117.637   2207.4    777.5
     1     1    18    11    16    16     0     2    94.0   34.189  117.695   2205.6    777.2
     1     1    18    11    16    17     0     1    95.0   34.162  117.770   2193.6    778.7
     1     1    18    11    16    18     0     0    96.0   34.151  117.862   2170.7    781.2
     1     1    18    11    16    19     0     1    97.0   34.148  117.972   2144.7    784.8
     1     1    18    11    16    20     0     2    98.0   34.150  118.101   2123.3    787.2
     1     1    18    11    16    21     0     3    99.0   34.156  118.251   2106.3    789.0
     1     1    18    11    16    22     0     2   100.0   34.165  118.416   2093.4    790.6
     1     1    18    11    16    23     0     1   101.0   34.180  118.593   2085.6    791.8
     1     1    18    11    17     0     0     0   102.0   34.199  118.778   2084.4    792.4
     1     1    18    11    17     1     0     1   103.0   34.222  118.971   2091.2    792.1
     1     1    18    11    17     2     0     2   104.0   34.245  119.174   2106.6    790.9
     1     1    18    11    17     3     0     3   105.0   34.270  119.391   2130.1    788.5
     1     1    18    11    17     4     0     2   106.0   34.295  119.628   2143.0    785.5
     1     1    18    11    17     5     0     1   107.0   34.314  119.882   2128.4    787.0
     1     1    18    11    17     6     0     0   108.0   34.325  120.147   2087.4    790.9
     1     1    18    11    17     7     0     1   109.0   34.321  120.408   2035.6    797.5
     1     1    18    11    17     8     0     2   110.0   34.299  120.660   1986.3    802.2
     1     1    18    11    17     9     0     3   111.0   34.261  120.904   1934.9    807.2
     1     1    18    11    17    10     0     2   112.0   34.209  121.131   1886.6    813.1
     1     1    18    11    17    11     0     1   113.0   34.146  121.332   1850.0    817.0
     1     1    18    11    17    12     0     0   114.0   34.075  121.515   1825.9    819.6
     1     1    18    11    17    13     0     1   115.0   34.003  121.684   1807.6    820.7
     1     1    18    11    17    14     0     2   116.0   33.934  121.845   1788.7    822.6
     1     1    18    11    17    15     0     3   117.0   33.870  121.997   1770.8    824.4
     1     1    18    11    17    16     0     2   118.0   33.810  122.142   1750.5    825.8
     1     1    18    11    17    17     0     1   119.0   33.753  122.279   1725.0    828.2
     1     1    18    11    17    18     0     0   120.0   33.696  122.408   1696.3    831.0
