# Supplementary material for: Migration of wheat stripe rust from the primary oversummering region to neighboring regions in China
Source: Commun Biol. 2025 Mar 3;8:350. doi: 10.1038/s42003-025-07789-3 (PMC11876435; doi:10.1038/s42003-025-07789-3)
Supplement: Supplementary file 4 — Supplementary Data 2 [file 42003_2025_7789_MOESM4_ESM.zip › Eastern_Liupan_Mountain/Autumn/PL18111300]

     5     1
    GDAS    18    11     1     0     0
    GDAS    18    11     8     0     0
    GDAS    18    11    15     0     0
    GDAS    18    11    22     0     0
    GDAS    18    11    29     0     0
     1 FORWARD  OMEGA   
    18    11    13     0   35.198  106.551   100.0
     1 PRESSURE
     1     1    18    11    13     0     0     0     0.0   35.198  106.551    100.0    836.6
     1     1    18    11    13     1     0     1     1.0   35.326  106.523    108.5    831.1
     1     1    18    11    13     2     0     2     2.0   35.477  106.512    122.8    825.2
     1     1    18    11    13     3     0     3     3.0   35.653  106.517    144.4    818.6
     1     1    18    11    13     4     0     2     4.0   35.853  106.536    169.5    810.2
     1     1    18    11    13     5     0     1     5.0   36.067  106.561    190.7    805.7
     1     1    18    11    13     6     0     0     6.0   36.288  106.588    207.9    808.3
     1     1    18    11    13     7     0     1     7.0   36.508  106.613    227.1    811.0
     1     1    18    11    13     8     0     2     8.0   36.723  106.634    253.3    811.9
     1     1    18    11    13     9     0     3     9.0   36.937  106.652    287.6    810.9
     1     1    18    11    13    10     0     2    10.0   37.153  106.674    328.0    810.5
     1     1    18    11    13    11     0     1    11.0   37.369  106.708    368.9    810.8
     1     1    18    11    13    12     0     0    12.0   37.579  106.761    406.4    810.8
     1     1    18    11    13    13     0     1    13.0   37.756  106.866    435.7    808.7
     1     1    18    11    13    14     0     2    14.0   37.904  107.048    456.8    806.4
     1     1    18    11    13    15     0     3    15.0   38.034  107.288    486.0    808.3
     1     1    18    11    13    16     0     2    16.0   38.139  107.550    541.3    806.2
     1     1    18    11    13    17     0     1    17.0   38.212  107.835    624.7    798.6
     1     1    18    11    13    18     0     0    18.0   38.257  108.148    714.8    790.5
     1     1    18    11    13    19     0     1    19.0   38.272  108.433    791.7    787.1
     1     1    18    11    13    20     0     2    20.0   38.258  108.669    858.4    785.4
     1     1    18    11    13    21     0     3    21.0   38.233  108.885    928.5    782.7
     1     1    18    11    13    22     0     2    22.0   38.224  109.075    983.1    778.3
     1     1    18    11    13    23     0     1    23.0   38.237  109.229    997.6    778.4
     1     1    18    11    14     0     0     0    24.0   38.258  109.353    971.0    782.4
     1     1    18    11    14     1     0     1    25.0   38.276  109.466    945.4    790.1
     1     1    18    11    14     2     0     2    26.0   38.300  109.592    951.9    790.1
     1     1    18    11    14     3     0     3    27.0   38.335  109.732    981.6    787.7
     1     1    18    11    14     4     0     2    28.0   38.372  109.885   1010.4    783.6
     1     1    18    11    14     5     0     1    29.0   38.401  110.048   1023.9    783.3
     1     1    18    11    14     6     0     0    30.0   38.428  110.217   1036.0    783.2
     1     1    18    11    14     7     0     1    31.0   38.449  110.378   1054.2    782.1
     1     1    18    11    14     8     0     2    32.0   38.455  110.523   1077.7    781.1
     1     1    18    11    14     9     0     3    33.0   38.447  110.657   1110.5    779.2
     1     1    18    11    14    10     0     2    34.0   38.429  110.781   1157.7    775.9
     1     1    18    11    14    11     0     1    35.0   38.404  110.898   1220.4    770.2
     1     1    18    11    14    12     0     0    36.0   38.360  111.005   1291.0    763.1
     1     1    18    11    14    13     0     1    37.0   38.303  111.105   1354.2    752.5
     1     1    18    11    14    14     0     2    38.0   38.242  111.204   1406.2    744.9
     1     1    18    11    14    15     0     3    39.0   38.183  111.302   1452.7    738.1
     1     1    18    11    14    16     0     2    40.0   38.123  111.400   1493.3    731.8
     1     1    18    11    14    17     0     1    41.0   38.058  111.493   1529.0    727.4
     1     1    18    11    14    18     0     0    42.0   37.990  111.577   1568.9    723.3
     1     1    18    11    14    19     0     1    43.0   37.923  111.670   1607.1    717.7
     1     1    18    11    14    20     0     2    44.0   37.859  111.785   1637.6    713.9
     1     1    18    11    14    21     0     3    45.0   37.801  111.917   1662.6    710.9
     1     1    18    11    14    22     0     2    46.0   37.745  112.058   1688.5    709.7
     1     1    18    11    14    23     0     1    47.0   37.686  112.199   1719.1    708.7
     1     1    18    11    15     0     0     0    48.0   37.614  112.334   1754.2    707.5
     1     1    18    11    15     1     0     1    49.0   37.538  112.461   1794.6    705.4
     1     1    18    11    15     2     0     2    50.0   37.466  112.581   1840.3    702.8
     1     1    18    11    15     3     0     3    51.0   37.405  112.695   1894.9    699.2
     1     1    18    11    15     4     0     2    52.0   37.357  112.810   1950.6    693.9
     1     1    18    11    15     5     0     1    53.0   37.321  112.929   1997.4    690.2
     1     1    18    11    15     6     0     0    54.0   37.300  113.051   2040.1    689.6
     1     1    18    11    15     7     0     1    55.0   37.279  113.180   2084.2    693.2
     1     1    18    11    15     8     0     2    56.0   37.246  113.316   2133.8    696.7
     1     1    18    11    15     9     0     3    57.0   37.202  113.455   2198.9    698.9
     1     1    18    11    15    10     0     2    58.0   37.154  113.596   2285.9    698.3
     1     1    18    11    15    11     0     1    59.0   37.107  113.740   2394.6    695.6
     1     1    18    11    15    12     0     0    60.0   37.062  113.886   2526.1    690.8
     1     1    18    11    15    13     0     1    61.0   37.029  114.044   2674.7    684.2
     1     1    18    11    15    14     0     2    62.0   37.020  114.215   2812.5    679.5
     1     1    18    11    15    15     0     3    63.0   37.029  114.392   2918.4    679.5
     1     1    18    11    15    16     0     2    64.0   37.048  114.582   3012.9    683.1
     1     1    18    11    15    17     0     1    65.0   37.075  114.797   3118.4    685.0
