# Supplementary material for: Migration of wheat stripe rust from the primary oversummering region to neighboring regions in China
Source: Commun Biol. 2025 Mar 3;8:350. doi: 10.1038/s42003-025-07789-3 (PMC11876435; doi:10.1038/s42003-025-07789-3)
Supplement: Supplementary file 4 — Supplementary Data 2 [file 42003_2025_7789_MOESM4_ESM.zip › Eastern_Liupan_Mountain/Autumn/PL18111306]

     5     1
    GDAS    18    11     1     0     0
    GDAS    18    11     8     0     0
    GDAS    18    11    15     0     0
    GDAS    18    11    22     0     0
    GDAS    18    11    29     0     0
     1 FORWARD  OMEGA   
    18    11    13     6   35.198  106.551   100.0
     1 PRESSURE
     1     1    18    11    13     6     0     0     0.0   35.198  106.551    100.0    833.9
     1     1    18    11    13     7     0     1     1.0   35.394  106.532    116.0    826.1
     1     1    18    11    13     8     0     2     2.0   35.590  106.514    130.9    818.5
     1     1    18    11    13     9     0     3     3.0   35.782  106.503    142.3    811.3
     1     1    18    11    13    10     0     2     4.0   35.969  106.503    153.2    806.5
     1     1    18    11    13    11     0     1     5.0   36.154  106.512    171.6    808.3
     1     1    18    11    13    12     0     0     6.0   36.344  106.523    198.8    810.0
     1     1    18    11    13    13     0     1     7.0   36.523  106.548    232.5    811.1
     1     1    18    11    13    14     0     2     8.0   36.672  106.609    274.4    811.3
     1     1    18    11    13    15     0     3     9.0   36.798  106.720    325.6    809.1
     1     1    18    11    13    16     0     2    10.0   36.893  106.892    382.3    804.8
     1     1    18    11    13    17     0     1    11.0   36.937  107.121    444.5    799.5
     1     1    18    11    13    18     0     0    12.0   36.939  107.383    509.3    794.5
     1     1    18    11    13    19     0     1    13.0   36.938  107.650    555.8    790.4
     1     1    18    11    13    20     0     2    14.0   36.940  107.908    580.8    791.4
     1     1    18    11    13    21     0     3    15.0   36.924  108.159    605.2    793.0
     1     1    18    11    13    22     0     2    16.0   36.890  108.370    628.0    794.3
     1     1    18    11    13    23     0     1    17.0   36.840  108.527    644.3    796.5
     1     1    18    11    14     0     0     0    18.0   36.773  108.648    656.8    798.8
     1     1    18    11    14     1     0     1    19.0   36.712  108.752    669.8    800.7
     1     1    18    11    14     2     0     2    20.0   36.676  108.850    684.3    801.3
     1     1    18    11    14     3     0     3    21.0   36.658  108.940    698.4    801.6
     1     1    18    11    14     4     0     2    22.0   36.630  109.021    713.4    801.8
     1     1    18    11    14     5     0     1    23.0   36.573  109.097    735.0    801.9
     1     1    18    11    14     6     0     0    24.0   36.494  109.168    771.3    800.6
     1     1    18    11    14     7     0     1    25.0   36.412  109.231    822.0    797.0
     1     1    18    11    14     8     0     2    26.0   36.334  109.282    878.5    792.4
     1     1    18    11    14     9     0     3    27.0   36.260  109.322    936.9    787.1
     1     1    18    11    14    10     0     2    28.0   36.201  109.364    984.2    782.2
     1     1    18    11    14    11     0     1    29.0   36.164  109.418   1008.4    780.5
     1     1    18    11    14    12     0     0    30.0   36.144  109.482   1006.9    781.1
     1     1    18    11    14    13     0     1    31.0   36.119  109.555    997.5    784.1
     1     1    18    11    14    14     0     2    32.0   36.081  109.648    997.1    784.2
     1     1    18    11    14    15     0     3    33.0   36.037  109.768   1006.2    783.1
     1     1    18    11    14    16     0     2    34.0   35.984  109.907   1022.3    781.4
     1     1    18    11    14    17     0     1    35.0   35.904  110.053   1041.3    784.4
     1     1    18    11    14    18     0     0    36.0   35.794  110.209   1050.4    789.4
     1     1    18    11    14    19     0     1    37.0   35.660  110.360   1044.8    799.1
     1     1    18    11    14    20     0     2    38.0   35.509  110.491   1033.4    811.0
     1     1    18    11    14    21     0     3    39.0   35.350  110.608   1023.4    824.1
     1     1    18    11    14    22     0     2    40.0   35.189  110.718   1017.5    837.1
     1     1    18    11    14    23     0     1    41.0   35.024  110.827   1018.3    850.6
     1     1    18    11    15     0     0     0    42.0   34.839  110.929   1015.9    846.0
     1     1    18    11    15     1     0     1    43.0   34.643  111.011   1012.2    839.9
     1     1    18    11    15     2     0     2    44.0   34.457  111.068   1009.8    833.9
     1     1    18    11    15     3     0     3    45.0   34.289  111.100   1001.5    828.6
     1     1    18    11    15     4     0     2    46.0   34.139  111.111    975.4    825.4
     1     1    18    11    15     5     0     1    47.0   34.003  111.101    927.3    825.2
     1     1    18    11    15     6     0     0    48.0   33.876  111.074    885.4    836.1
     1     1    18    11    15     7     0     1    49.0   33.759  111.038    872.2    841.7
     1     1    18    11    15     8     0     2    50.0   33.653  110.996    897.6    842.8
     1     1    18    11    15     9     0     3    51.0   33.564  110.948    966.0    838.0
     1     1    18    11    15    10     0     2    52.0   33.487  110.894   1083.2    828.9
     1     1    18    11    15    11     0     1    53.0   33.415  110.825   1259.9    812.9
     1     1    18    11    15    12     0     0    54.0   33.352  110.723   1489.8    790.8
     1     1    18    11    15    13     0     1    55.0   33.317  110.602   1712.5    764.1
     1     1    18    11    15    14     0     2    56.0   33.319  110.489   1888.2    745.4
     1     1    18    11    15    15     0     3    57.0   33.352  110.396   2020.8    730.7
     1     1    18    11    15    16     0     2    58.0   33.398  110.335   2109.9    719.5
     1     1    18    11    15    17     0     1    59.0   33.447  110.307   2165.6    713.5
     1     1    18    11    15    18     0     0    60.0   33.498  110.312   2204.3    708.7
     1     1    18    11    15    19     0     1    61.0   33.551  110.346   2230.5    704.9
     1     1    18    11    15    20     0     2    62.0   33.608  110.402   2242.2    702.6
     1     1    18    11    15    21     0     3    63.0   33.665  110.478   2237.7    702.1
     1     1    18    11    15    22     0     2    64.0   33.734  110.557   2238.6    703.2
     1     1    18    11    15    23     0     1    65.0   33.824  110.630   2259.4    699.2
     1     1    18    11    16     0     0     0    66.0   33.933  110.702   2292.2    693.6
     1     1    18    11    16     1     0     1    67.0   34.058  110.777   2307.2    690.6
     1     1    18    11    16     2     0     2    68.0   34.198  110.848   2287.0    699.0
     1     1    18    11    16     3     0     3    69.0   34.352  110.903   2238.4    709.6
     1     1    18    11    16     4     0     2    70.0   34.515  110.942   2154.3    721.8
     1     1    18    11    16     5     0     1    71.0   34.685  110.958   2012.8    739.1
     1     1    18    11    16     6     0     0    72.0   34.862  110.927   1793.4    764.8
     1     1    18    11    16     7     0     1    73.0   35.029  110.830   1551.3    797.3
     1     1    18    11    16     8     0     2    74.0   35.167  110.709   1376.4    807.6
     1     1    18    11    16     9     0     3    75.0   35.290  110.595   1283.8    806.3
     1     1    18    11    16    10     0     2    76.0   35.409  110.513   1256.3    799.8
     1     1    18    11    16    11     0     1    77.0   35.541  110.488   1279.2    787.0
     1     1    18    11    16    12     0     0    78.0   35.702  110.529   1346.5    768.2
     1     1    18    11    16    13     0     1    79.0   35.906  110.655   1441.0    741.2
     1     1    18    11    16    14     0     2    80.0   36.143  110.860   1545.1    721.1
     1     1    18    11    16    15     0     3    81.0   36.401  111.120   1640.6    710.8
     1     1    18    11    16    16     0     2    82.0   36.662  111.431   1718.6    707.9
     1     1    18    11    16    17     0     1    83.0   36.918  111.786   1773.4    708.3
     1     1    18    11    16    18     0     0    84.0   37.190  112.172   1831.1    706.4
     1     1    18    11    16    19     0     1    85.0   37.446  112.584   1916.2    693.8
     1     1    18    11    16    20     0     2    86.0   37.675  113.044   2018.0    685.2
     1     1    18    11    16    21     0     3    87.0   37.880  113.532   2123.4    704.4
     1     1    18    11    16    22     0     2    88.0   38.045  113.989   2183.3    731.7
     1     1    18    11    16    23     0     1    89.0   38.157  114.399   2198.1    744.2
     1     1    18    11    17     0     0     0    90.0   38.226  114.781   2198.0    757.7
     1     1    18    11    17     1     0     1    91.0   38.263  115.140   2169.5    770.2
     1     1    18    11    17     2     0     2    92.0   38.274  115.487   2123.7    779.6
     1     1    18    11    17     3     0     3    93.0   38.278  115.842   2091.8    787.5
     1     1    18    11    17     4     0     2    94.0   38.274  116.190   2065.6    789.9
     1     1    18    11    17     5     0     1    95.0   38.258  116.517   2030.4    793.2
     1     1    18    11    17     6     0     0    96.0   38.237  116.837   1989.6    797.3
     1     1    18    11    17     7     0     1    97.0   38.210  117.145   1947.6    801.9
     1     1    18    11    17     8     0     2    98.0   38.171  117.428   1906.7    806.1
     1     1    18    11    17     9     0     3    99.0   38.124  117.694   1869.6    810.1
     1     1    18    11    17    10     0     2   100.0   38.073  117.947   1832.5    813.4
     1     1    18    11    17    11     0     1   101.0   38.024  118.177   1786.3    818.2
     1     1    18    11    17    12     0     0   102.0   37.969  118.382   1728.0    824.8
     1     1    18    11    17    13     0     1   103.0   37.910  118.570   1669.6    832.5
     1     1    18    11    17    14     0     2   104.0   37.850  118.748   1623.4    837.6
     1     1    18    11    17    15     0     3   105.0   37.787  118.914   1588.7    841.5
     1     1    18    11    17    16     0     2   106.0   37.720  119.065   1565.3    843.6
     1     1    18    11    17    17     0     1   107.0   37.649  119.197   1553.2    843.6
     1     1    18    11    17    18     0     0   108.0   37.575  119.315   1551.7    842.4
     1     1    18    11    17    19     0     1   109.0   37.502  119.429   1551.4    839.9
     1     1    18    11    17    20     0     2   110.0   37.432  119.551   1542.2    839.1
     1     1    18    11    17    21     0     3   111.0   37.362  119.678   1523.8    839.0
     1     1    18    11    17    22     0     2   112.0   37.294  119.802   1496.2    839.4
     1     1    18    11    17    23     0     1   113.0   37.227  119.919   1459.1    840.5
     1     1    18    11    18     0     0     0   114.0   37.163  120.027   1413.3    842.9
     1     1    18    11    18     1     0     1   115.0   37.112  120.137   1372.6    848.0
     1     1    18    11    18     2     0     2   116.0   37.080  120.262   1348.6    850.3
     1     1    18    11    18     3     0     3   117.0   37.065  120.402   1340.1    851.5
     1     1    18    11    18     4     0     2   118.0   37.045  120.557   1326.0    850.5
     1     1    18    11    18     5     0     1   119.0   37.001  120.725   1285.4    854.0
     1     1    18    11    18     6     0     0   120.0   36.938  120.901   1219.8    862.4
