# Supplementary material for: Migration of wheat stripe rust from the primary oversummering region to neighboring regions in China
Source: Commun Biol. 2025 Mar 3;8:350. doi: 10.1038/s42003-025-07789-3 (PMC11876435; doi:10.1038/s42003-025-07789-3)
Supplement: Supplementary file 4 — Supplementary Data 2 [file 42003_2025_7789_MOESM4_ESM.zip › Eastern_Liupan_Mountain/Autumn/PL18111312]

     5     1
    GDAS    18    11     1     0     0
    GDAS    18    11     8     0     0
    GDAS    18    11    15     0     0
    GDAS    18    11    22     0     0
    GDAS    18    11    29     0     0
     1 FORWARD  OMEGA   
    18    11    13    12   35.198  106.551   100.0
     1 PRESSURE
     1     1    18    11    13    12     0     0     0.0   35.198  106.551    100.0    834.8
     1     1    18    11    13    13     0     1     1.0   35.354  106.502    139.3    824.9
     1     1    18    11    13    14     0     2     2.0   35.504  106.482    169.6    817.1
     1     1    18    11    13    15     0     3     3.0   35.638  106.490    192.2    812.3
     1     1    18    11    13    16     0     2     4.0   35.738  106.513    221.9    809.6
     1     1    18    11    13    17     0     1     5.0   35.791  106.543    277.5    805.4
     1     1    18    11    13    18     0     0     6.0   35.787  106.591    374.1    799.2
     1     1    18    11    13    19     0     1     7.0   35.720  106.662    480.1    790.2
     1     1    18    11    13    20     0     2     8.0   35.604  106.732    544.1    789.9
     1     1    18    11    13    21     0     3     9.0   35.460  106.777    568.8    793.4
     1     1    18    11    13    22     0     2    10.0   35.309  106.789    547.6    798.7
     1     1    18    11    13    23     0     1    11.0   35.151  106.770    466.8    809.2
     1     1    18    11    14     0     0     0    12.0   34.976  106.733    323.4    825.7
     1     1    18    11    14     1     0     1    13.0   34.830  106.698    187.6    842.9
     1     1    18    11    14     2     0     2    14.0   34.722  106.666    107.8    848.3
     1     1    18    11    14     3     0     3    15.0   34.630  106.635     67.1    848.0
     1     1    18    11    14     4     0     2    16.0   34.541  106.600     43.3    846.8
     1     1    18    11    14     5     0     1    17.0   34.450  106.558     27.2    846.3
     1     1    18    11    14     6     0     0    18.0   34.357  106.511     15.9    846.5
     1     1    18    11    14     7     0     1    19.0   34.269  106.466      7.8    846.5
     1     1    18    11    14     8     0     2    20.0   34.194  106.428      1.7    846.3
     1     1    18    11    14     9     0     3    21.0   34.128  106.397      0.0    846.5
     1     1    18    11    14    10     0     2    22.0   34.065  106.371      0.0    847.9
     1     1    18    11    14    11     0     1    23.0   34.002  106.348      0.0    849.3
     1     1    18    11    14    12     0     0    24.0   33.941  106.328      0.0    854.8
     1     1    18    11    14    13     0     1    25.0   33.883  106.309      0.0    859.6
     1     1    18    11    14    14     0     2    26.0   33.827  106.287      0.0    864.1
     1     1    18    11    14    15     0     3    27.0   33.771  106.263      0.0    868.4
     1     1    18    11    14    16     0     2    28.0   33.714  106.238      0.0    872.4
     1     1    18    11    14    17     0     1    29.0   33.654  106.213      0.0    876.3
     1     1    18    11    14    18     0     0    30.0   33.590  106.191      0.0    880.3
     1     1    18    11    14    19     0     1    31.0   33.525  106.170      0.0    883.9
     1     1    18    11    14    20     0     2    32.0   33.460  106.152      0.0    887.4
     1     1    18    11    14    21     0     3    33.0   33.396  106.136      0.0    890.7
     1     1    18    11    14    22     0     2    34.0   33.331  106.116      0.0    894.4
     1     1    18    11    14    23     0     1    35.0   33.261  106.087      0.0    898.0
     1     1    18    11    15     0     0     0    36.0   33.183  106.051      0.0    901.2
     1     1    18    11    15     1     0     1    37.0   33.096  106.018      0.0    904.0
     1     1    18    11    15     2     0     2    38.0   33.000  105.998      0.0    907.4
     1     1    18    11    15     3     0     3    39.0   32.898  105.992      0.0    909.7
     1     1    18    11    15     4     0     2    40.0   32.790  105.995      0.0    912.8
     1     1    18    11    15     5     0     1    41.0   32.672  106.002      0.0    916.3
     1     1    18    11    15     6     0     0    42.0   32.541  106.008      0.0    919.8
     1     1    18    11    15     7     0     1    43.0   32.407  106.010      0.0    923.9
     1     1    18    11    15     8     0     2    44.0   32.283  106.011      0.0    927.4
     1     1    18    11    15     9     0     3    45.0   32.171  106.012      0.0    930.3
     1     1    18    11    15    10     0     2    46.0   32.058  106.012      0.0    934.2
     1     1    18    11    15    11     0     1    47.0   31.931  106.004      0.0    939.6
     1     1    18    11    15    12     0     0    48.0   31.784  105.984      0.0    946.0
     1     1    18    11    15    13     0     1    49.0   31.623  105.950      0.0    951.5
     1     1    18    11    15    14     0     2    50.0   31.460  105.907      0.0    957.0
     1     1    18    11    15    15     0     3    51.0   31.295  105.853      0.0    962.6
     1     1    18    11    15    16     0     2    52.0   31.126  105.790      0.0    968.6
     1     1    18    11    15    17     0     1    53.0   30.952  105.722      0.0    973.2
     1     1    18    11    15    18     0     0    54.0   30.782  105.663      0.0    973.9
     1     1    18    11    15    19     0     1    55.0   30.619  105.618      0.0    974.4
     1     1    18    11    15    20     0     2    56.0   30.463  105.584      0.0    975.0
     1     1    18    11    15    21     0     3    57.0   30.314  105.557      0.0    975.5
     1     1    18    11    15    22     0     2    58.0   30.175  105.532      0.0    976.3
     1     1    18    11    15    23     0     1    59.0   30.052  105.503      0.0    976.9
     1     1    18    11    16     0     0     0    60.0   29.947  105.473      0.0    977.2
     1     1    18    11    16     1     0     1    61.0   29.852  105.454      0.4    977.3
     1     1    18    11    16     2     0     2    62.0   29.764  105.460      1.0    977.6
     1     1    18    11    16     3     0     3    63.0   29.685  105.488      1.7    978.1
     1     1    18    11    16     4     0     2    64.0   29.612  105.522      3.1    977.8
     1     1    18    11    16     5     0     1    65.0   29.540  105.549      5.7    977.4
     1     1    18    11    16     6     0     0    66.0   29.469  105.570     10.2    976.8
     1     1    18    11    16     7     0     1    67.0   29.403  105.588     16.9    975.6
     1     1    18    11    16     8     0     2    68.0   29.342  105.603     25.8    974.2
     1     1    18    11    16     9     0     3    69.0   29.286  105.616     36.0    972.8
     1     1    18    11    16    10     0     2    70.0   29.228  105.634     47.5    972.2
     1     1    18    11    16    11     0     1    71.0   29.167  105.669     61.6    971.1
     1     1    18    11    16    12     0     0    72.0   29.106  105.723     78.4    969.2
     1     1    18    11    16    13     0     1    73.0   29.053  105.786     99.6    967.4
     1     1    18    11    16    14     0     2    74.0   29.010  105.847    127.9    964.9
     1     1    18    11    16    15     0     3    75.0   28.971  105.902    167.0    959.0
     1     1    18    11    16    16     0     2    76.0   28.936  105.947    224.5    950.4
     1     1    18    11    16    17     0     1    77.0   28.903  105.976    304.1    939.2
     1     1    18    11    16    18     0     0    78.0   28.875  105.972    401.3    926.2
     1     1    18    11    16    19     0     1    79.0   28.859  105.951    503.8    912.2
     1     1    18    11    16    20     0     2    80.0   28.861  105.934    600.9    901.6
     1     1    18    11    16    21     0     3    81.0   28.880  105.931    688.6    892.4
     1     1    18    11    16    22     0     2    82.0   28.915  105.956    763.0    886.9
     1     1    18    11    16    23     0     1    83.0   28.972  106.015    824.1    883.8
     1     1    18    11    17     0     0     0    84.0   29.044  106.103    867.2    876.7
     1     1    18    11    17     1     0     1    85.0   29.117  106.184    891.3    869.9
     1     1    18    11    17     2     0     2    86.0   29.191  106.237    897.7    867.6
     1     1    18    11    17     3     0     3    87.0   29.267  106.266    890.3    868.5
     1     1    18    11    17     4     0     2    88.0   29.337  106.285    888.0    870.2
     1     1    18    11    17     5     0     1    89.0   29.395  106.305    902.0    868.0
     1     1    18    11    17     6     0     0    90.0   29.441  106.326    929.3    864.2
     1     1    18    11    17     7     0     1    91.0   29.481  106.343    960.5    860.0
     1     1    18    11    17     8     0     2    92.0   29.523  106.350    989.8    857.4
     1     1    18    11    17     9     0     3    93.0   29.565  106.345   1017.7    855.3
     1     1    18    11    17    10     0     2    94.0   29.600  106.332   1054.1    854.1
     1     1    18    11    17    11     0     1    95.0   29.624  106.319   1107.6    850.0
     1     1    18    11    17    12     0     0    96.0   29.641  106.306   1179.2    843.9
     1     1    18    11    17    13     0     1    97.0   29.655  106.300   1260.4    835.1
     1     1    18    11    17    14     0     2    98.0   29.668  106.311   1341.5    827.0
     1     1    18    11    17    15     0     3    99.0   29.683  106.344   1421.7    818.8
     1     1    18    11    17    16     0     2   100.0   29.702  106.398   1487.9    809.8
     1     1    18    11    17    17     0     1   101.0   29.719  106.467   1527.4    804.5
     1     1    18    11    17    18     0     0   102.0   29.734  106.547   1541.4    801.7
     1     1    18    11    17    19     0     1   103.0   29.748  106.642   1544.8    800.9
     1     1    18    11    17    20     0     2   104.0   29.770  106.757   1552.3    798.4
     1     1    18    11    17    21     0     3   105.0   29.808  106.893   1567.6    795.6
     1     1    18    11    17    22     0     2   106.0   29.862  107.044   1595.9    792.4
     1     1    18    11    17    23     0     1   107.0   29.920  107.204   1635.4    787.3
     1     1    18    11    18     0     0     0   108.0   29.977  107.380   1684.8    781.0
     1     1    18    11    18     1     0     1   109.0   30.038  107.569   1727.9    771.9
     1     1    18    11    18     2     0     2   110.0   30.106  107.763   1746.3    766.4
     1     1    18    11    18     3     0     3   111.0   30.178  107.963   1742.1    763.5
     1     1    18    11    18     4     0     2   112.0   30.241  108.174   1732.4    760.7
     1     1    18    11    18     5     0     1   113.0   30.283  108.405   1723.1    755.2
     1     1    18    11    18     6     0     0   114.0   30.303  108.656   1700.2    750.4
     1     1    18    11    18     7     0     1   115.0   30.300  108.912   1655.4    747.7
     1     1    18    11    18     8     0     2   116.0   30.269  109.154   1586.9    747.1
     1     1    18    11    18     9     0     3   117.0   30.211  109.378   1496.8    748.5
     1     1    18    11    18    10     0     2   118.0   30.125  109.572   1383.5    751.7
     1     1    18    11    18    11     0     1   119.0   30.010  109.733   1249.7    757.3
     1     1    18    11    18    12     0     0   120.0   29.877  109.857   1118.2    776.7
