# Supplementary material for: Migration of wheat stripe rust from the primary oversummering region to neighboring regions in China
Source: Commun Biol. 2025 Mar 3;8:350. doi: 10.1038/s42003-025-07789-3 (PMC11876435; doi:10.1038/s42003-025-07789-3)
Supplement: Supplementary file 4 — Supplementary Data 2 [file 42003_2025_7789_MOESM4_ESM.zip › Eastern_Liupan_Mountain/Autumn/PL18111318]

     5     1
    GDAS    18    11     1     0     0
    GDAS    18    11     8     0     0
    GDAS    18    11    15     0     0
    GDAS    18    11    22     0     0
    GDAS    18    11    29     0     0
     1 FORWARD  OMEGA   
    18    11    13    18   35.198  106.551   100.0
     1 PRESSURE
     1     1    18    11    13    18     0     0     0.0   35.198  106.551    100.0    837.8
     1     1    18    11    13    19     0     1     1.0   35.204  106.514     94.1    836.3
     1     1    18    11    13    20     0     2     2.0   35.195  106.476     84.0    835.8
     1     1    18    11    13    21     0     3     3.0   35.175  106.435     70.7    836.1
     1     1    18    11    13    22     0     2     4.0   35.149  106.394     57.4    837.2
     1     1    18    11    13    23     0     1     5.0   35.118  106.355     46.5    837.6
     1     1    18    11    14     0     0     0     6.0   35.083  106.316     38.8    837.7
     1     1    18    11    14     1     0     1     7.0   35.045  106.277     34.5    837.3
     1     1    18    11    14     2     0     2     8.0   35.006  106.242     33.6    836.8
     1     1    18    11    14     3     0     3     9.0   34.965  106.211     35.0    835.7
     1     1    18    11    14     4     0     2    10.0   34.919  106.188     38.8    835.1
     1     1    18    11    14     5     0     1    11.0   34.867  106.173     44.2    834.8
     1     1    18    11    14     6     0     0    12.0   34.806  106.166     49.2    835.1
     1     1    18    11    14     7     0     1    13.0   34.746  106.161     50.5    835.5
     1     1    18    11    14     8     0     2    14.0   34.703  106.156     47.0    836.5
     1     1    18    11    14     9     0     3    15.0   34.675  106.152     39.9    837.4
     1     1    18    11    14    10     0     2    16.0   34.655  106.148     32.1    839.6
     1     1    18    11    14    11     0     1    17.0   34.632  106.142     25.0    841.7
     1     1    18    11    14    12     0     0    18.0   34.606  106.134     18.9    843.9
     1     1    18    11    14    13     0     1    19.0   34.578  106.123     14.2    844.9
     1     1    18    11    14    14     0     2    20.0   34.548  106.106     10.8    845.8
     1     1    18    11    14    15     0     3    21.0   34.516  106.083      8.2    846.3
     1     1    18    11    14    16     0     2    22.0   34.479  106.056      5.5    846.9
     1     1    18    11    14    17     0     1    23.0   34.436  106.027      1.9    847.8
     1     1    18    11    14    18     0     0    24.0   34.386  105.997      0.0    849.0
     1     1    18    11    14    19     0     1    25.0   34.332  105.969      0.0    849.3
     1     1    18    11    14    20     0     2    26.0   34.277  105.945      0.0    849.8
     1     1    18    11    14    21     0     3    27.0   34.219  105.924      0.0    850.3
     1     1    18    11    14    22     0     2    28.0   34.162  105.901      0.0    851.9
     1     1    18    11    14    23     0     1    29.0   34.107  105.867      0.0    853.0
     1     1    18    11    15     0     0     0    30.0   34.056  105.821      0.0    853.4
     1     1    18    11    15     1     0     1    31.0   34.002  105.769      0.0    852.2
     1     1    18    11    15     2     0     2    32.0   33.942  105.720      0.0    852.1
     1     1    18    11    15     3     0     3    33.0   33.873  105.678      0.0    852.4
     1     1    18    11    15     4     0     2    34.0   33.795  105.638      0.0    853.0
     1     1    18    11    15     5     0     1    35.0   33.703  105.599      0.0    853.9
     1     1    18    11    15     6     0     0    36.0   33.598  105.559      0.0    855.1
     1     1    18    11    15     7     0     1    37.0   33.489  105.520      0.0    856.6
     1     1    18    11    15     8     0     2    38.0   33.385  105.479      0.0    857.7
     1     1    18    11    15     9     0     3    39.0   33.286  105.437      0.0    858.4
     1     1    18    11    15    10     0     2    40.0   33.190  105.400      0.0    859.7
     1     1    18    11    15    11     0     1    41.0   33.090  105.372      0.0    861.7
     1     1    18    11    15    12     0     0    42.0   32.987  105.353      0.0    864.8
     1     1    18    11    15    13     0     1    43.0   32.880  105.338      0.0    870.6
     1     1    18    11    15    14     0     2    44.0   32.772  105.321      0.0    876.5
     1     1    18    11    15    15     0     3    45.0   32.664  105.306      0.0    882.8
     1     1    18    11    15    16     0     2    46.0   32.556  105.290      0.0    889.4
     1     1    18    11    15    17     0     1    47.0   32.452  105.273      0.0    895.9
     1     1    18    11    15    18     0     0    48.0   32.351  105.254      0.0    902.3
     1     1    18    11    15    19     0     1    49.0   32.253  105.236      0.0    908.5
     1     1    18    11    15    20     0     2    50.0   32.159  105.217      0.0    914.7
     1     1    18    11    15    21     0     3    51.0   32.069  105.199      0.0    920.8
     1     1    18    11    15    22     0     2    52.0   31.980  105.178      0.0    926.3
     1     1    18    11    15    23     0     1    53.0   31.887  105.144      0.0    930.0
     1     1    18    11    16     0     0     0    54.0   31.788  105.094      0.0    933.8
     1     1    18    11    16     1     0     1    55.0   31.688  105.034      0.0    936.7
     1     1    18    11    16     2     0     2    56.0   31.594  104.972      0.0    937.3
     1     1    18    11    16     3     0     3    57.0   31.510  104.911      0.0    935.9
     1     1    18    11    16     4     0     2    58.0   31.429  104.844      0.0    935.5
     1     1    18    11    16     5     0     1    59.0   31.343  104.761      0.0    935.9
     1     1    18    11    16     6     0     0    60.0   31.252  104.662      0.0    937.8
     1     1    18    11    16     7     0     1    61.0   31.166  104.557      0.2    941.4
     1     1    18    11    16     8     0     2    62.0   31.092  104.456      0.5    945.9
     1     1    18    11    16     9     0     3    63.0   31.028  104.359      0.7    950.7
     1     1    18    11    16    10     0     2    64.0   30.965  104.264      0.8    953.9
     1     1    18    11    16    11     0     1    65.0   30.890  104.170      0.8    954.0
     1     1    18    11    16    12     0     0    66.0   30.802  104.075      0.7    954.3
     1     1    18    11    16    13     0     1    67.0   30.714  103.989      0.7    952.0
     1     1    18    11    16    14     0     2    68.0   30.637  103.919      0.7    938.5
     1     1    18    11    16    15     0     3    69.0   30.570  103.865      0.9    930.3
     1     1    18    11    16    16     0     2    70.0   30.508  103.822      1.1    925.1
     1     1    18    11    16    17     0     1    71.0   30.447  103.786      1.3    922.6
     1     1    18    11    16    18     0     0    72.0   30.386  103.757      1.4    922.4
     1     1    18    11    16    19     0     1    73.0   30.324  103.734      1.4    924.1
     1     1    18    11    16    20     0     2    74.0   30.258  103.712      1.2    927.2
     1     1    18    11    16    21     0     3    75.0   30.187  103.691      0.7    931.4
     1     1    18    11    16    22     0     2    76.0   30.114  103.674      0.0    937.0
     1     1    18    11    16    23     0     1    77.0   30.040  103.668      0.0    943.8
     1     1    18    11    17     0     0     0    78.0   29.969  103.674      0.0    946.3
     1     1    18    11    17     1     0     1    79.0   29.899  103.681      0.0    942.4
     1     1    18    11    17     2     0     2    80.0   29.832  103.676      0.0    937.9
     1     1    18    11    17     3     0     3    81.0   29.768  103.661      0.0    932.9
     1     1    18    11    17     4     0     2    82.0   29.703  103.641      0.0    927.1
     1     1    18    11    17     5     0     1    83.0   29.632  103.621      0.0    920.3
     1     1    18    11    17     6     0     0    84.0   29.553  103.601      0.4    912.4
     1     1    18    11    17     7     0     1    85.0   29.473  103.581      6.3    904.4
     1     1    18    11    17     8     0     2    86.0   29.398  103.560     13.6    895.6
     1     1    18    11    17     9     0     3    87.0   29.326  103.536     27.1    884.9
     1     1    18    11    17    10     0     2    88.0   29.252  103.511     34.7    873.8
     1     1    18    11    17    11     0     1    89.0   29.178  103.488     11.5    866.2
     1     1    18    11    17    12     0     0    90.0   29.111  103.465      0.0    859.9
     1     1    18    11    17    13     0     1    91.0   29.047  103.445      0.0    850.5
     1     1    18    11    17    14     0     2    92.0   28.992  103.429      0.0    842.7
     1     1    18    11    17    15     0     3    93.0   28.945  103.413      0.0    838.1
     1     1    18    11    17    16     0     2    94.0   28.906  103.401      0.0    834.6
     1     1    18    11    17    17     0     1    95.0   28.876  103.397      0.0    833.2
     1     1    18    11    17    18     0     0    96.0   28.852  103.404      0.0    834.2
     1     1    18    11    17    19     0     1    97.0   28.836  103.417      0.0    836.3
     1     1    18    11    17    20     0     2    98.0   28.830  103.430      0.0    838.6
     1     1    18    11    17    21     0     3    99.0   28.833  103.443      0.0    841.2
     1     1    18    11    17    22     0     2   100.0   28.842  103.459      0.0    844.7
     1     1    18    11    17    23     0     1   101.0   28.855  103.480      0.0    849.4
     1     1    18    11    18     0     0     0   102.0   28.870  103.508      0.0    855.5
     1     1    18    11    18     1     0     1   103.0   28.888  103.535      0.0    861.5
     1     1    18    11    18     2     0     2   104.0   28.904  103.551      0.0    865.4
     1     1    18    11    18     3     0     3   105.0   28.921  103.555      0.0    867.0
     1     1    18    11    18     4     0     2   106.0   28.931  103.549      0.0    865.8
     1     1    18    11    18     5     0     1   107.0   28.930  103.532      0.0    861.9
     1     1    18    11    18     6     0     0   108.0   28.918  103.503      0.0    855.3
     1     1    18    11    18     7     0     1   109.0   28.901  103.463      0.0    846.3
     1     1    18    11    18     8     0     2   110.0   28.888  103.414      0.0    835.6
     1     1    18    11    18     9     0     3   111.0   28.877  103.356      0.0    823.2
     1     1    18    11    18    10     0     2   112.0   28.876  103.296      0.0    811.7
     1     1    18    11    18    11     0     1   113.0   28.888  103.244      0.0    802.0
     1     1    18    11    18    12     0     0   114.0   28.916  103.200      0.0    794.0
     1     1    18    11    18    13     0     1   115.0   28.949  103.158      0.0    785.6
     1     1    18    11    18    14     0     2   116.0   28.976  103.112      0.0    776.0
     1     1    18    11    18    15     0     3   117.0   28.996  103.060      0.0    765.0
     1     1    18    11    18    16     0     2   118.0   29.014  103.005      0.0    755.1
     1     1    18    11    18    17     0     1   119.0   29.037  102.954      0.0    752.1
     1     1    18    11    18    18     0     0   120.0   29.067  102.912      0.0    751.4
