# Supplementary material for: Migration of wheat stripe rust from the primary oversummering region to neighboring regions in China
Source: Commun Biol. 2025 Mar 3;8:350. doi: 10.1038/s42003-025-07789-3 (PMC11876435; doi:10.1038/s42003-025-07789-3)
Supplement: Supplementary file 4 — Supplementary Data 2 [file 42003_2025_7789_MOESM4_ESM.zip › Eastern_Liupan_Mountain/Autumn/PL18111400]

     5     1
    GDAS    18    11     1     0     0
    GDAS    18    11     8     0     0
    GDAS    18    11    15     0     0
    GDAS    18    11    22     0     0
    GDAS    18    11    29     0     0
     1 FORWARD  OMEGA   
    18    11    14     0   35.198  106.551   100.0
     1 PRESSURE
     1     1    18    11    14     0     0     0     0.0   35.198  106.551    100.0    839.4
     1     1    18    11    14     1     0     1     1.0   35.115  106.533     65.5    845.9
     1     1    18    11    14     2     0     2     2.0   35.037  106.511     44.3    848.4
     1     1    18    11    14     3     0     3     3.0   34.958  106.487     31.9    848.7
     1     1    18    11    14     4     0     2     4.0   34.875  106.462     24.3    847.8
     1     1    18    11    14     5     0     1     5.0   34.789  106.435     19.3    847.0
     1     1    18    11    14     6     0     0     6.0   34.700  106.407     15.1    846.5
     1     1    18    11    14     7     0     1     7.0   34.618  106.379     11.2    846.3
     1     1    18    11    14     8     0     2     8.0   34.554  106.356      7.6    846.2
     1     1    18    11    14     9     0     3     9.0   34.505  106.335      3.8    846.0
     1     1    18    11    14    10     0     2    10.0   34.464  106.318      0.0    847.0
     1     1    18    11    14    11     0     1    11.0   34.423  106.302      0.0    848.2
     1     1    18    11    14    12     0     0    12.0   34.381  106.288      0.0    849.5
     1     1    18    11    14    13     0     1    13.0   34.337  106.273      0.0    849.9
     1     1    18    11    14    14     0     2    14.0   34.289  106.253      0.0    850.6
     1     1    18    11    14    15     0     3    15.0   34.238  106.231      0.0    851.4
     1     1    18    11    14    16     0     2    16.0   34.182  106.206      0.0    852.4
     1     1    18    11    14    17     0     1    17.0   34.121  106.183      0.0    853.7
     1     1    18    11    14    18     0     0    18.0   34.055  106.161      0.0    855.2
     1     1    18    11    14    19     0     1    19.0   33.986  106.143      0.0    857.2
     1     1    18    11    14    20     0     2    20.0   33.915  106.127      0.0    861.4
     1     1    18    11    14    21     0     3    21.0   33.845  106.113      0.0    865.3
     1     1    18    11    14    22     0     2    22.0   33.776  106.095      0.0    870.3
     1     1    18    11    14    23     0     1    23.0   33.708  106.066      0.0    875.0
     1     1    18    11    15     0     0     0    24.0   33.640  106.027      0.0    879.4
     1     1    18    11    15     1     0     1    25.0   33.567  105.988      0.0    881.9
     1     1    18    11    15     2     0     2    26.0   33.487  105.960      0.0    883.6
     1     1    18    11    15     3     0     3    27.0   33.399  105.941      0.0    886.1
     1     1    18    11    15     4     0     2    28.0   33.300  105.931      0.0    889.5
     1     1    18    11    15     5     0     1    29.0   33.186  105.927      0.0    893.9
     1     1    18    11    15     6     0     0    30.0   33.058  105.933      0.0    899.7
     1     1    18    11    15     7     0     1    31.0   32.921  105.946      0.0    906.4
     1     1    18    11    15     8     0     2    32.0   32.788  105.957      0.0    911.8
     1     1    18    11    15     9     0     3    33.0   32.662  105.965      0.0    916.5
     1     1    18    11    15    10     0     2    34.0   32.539  105.973      0.0    920.7
     1     1    18    11    15    11     0     1    35.0   32.412  105.979      0.0    925.2
     1     1    18    11    15    12     0     0    36.0   32.277  105.981      0.0    930.0
     1     1    18    11    15    13     0     1    37.0   32.135  105.980      0.0    934.0
     1     1    18    11    15    14     0     2    38.0   31.994  105.979      0.0    938.0
     1     1    18    11    15    15     0     3    39.0   31.852  105.976      0.0    943.2
     1     1    18    11    15    16     0     2    40.0   31.708  105.967      0.0    948.6
     1     1    18    11    15    17     0     1    41.0   31.560  105.951      0.0    954.0
     1     1    18    11    15    18     0     0    42.0   31.409  105.929      0.0    959.5
     1     1    18    11    15    19     0     1    43.0   31.252  105.902      0.0    965.1
     1     1    18    11    15    20     0     2    44.0   31.087  105.870      0.0    971.0
     1     1    18    11    15    21     0     3    45.0   30.919  105.839      0.0    974.5
     1     1    18    11    15    22     0     2    46.0   30.759  105.803      0.0    975.4
     1     1    18    11    15    23     0     1    47.0   30.613  105.755      0.0    976.1
     1     1    18    11    16     0     0     0    48.0   30.484  105.697      0.0    976.6
     1     1    18    11    16     1     0     1    49.0   30.367  105.646      0.0    976.9
     1     1    18    11    16     2     0     2    50.0   30.260  105.619      0.0    977.3
     1     1    18    11    16     3     0     3    51.0   30.161  105.615      0.0    977.9
     1     1    18    11    16     4     0     2    52.0   30.065  105.622      0.0    978.2
     1     1    18    11    16     5     0     1    53.0   29.969  105.625      0.0    978.2
     1     1    18    11    16     6     0     0    54.0   29.873  105.623      0.9    977.7
     1     1    18    11    16     7     0     1    55.0   29.784  105.619      2.7    977.0
     1     1    18    11    16     8     0     2    56.0   29.706  105.616      5.2    976.5
     1     1    18    11    16     9     0     3    57.0   29.639  105.613      8.0    976.1
     1     1    18    11    16    10     0     2    58.0   29.571  105.615     11.1    976.2
     1     1    18    11    16    11     0     1    59.0   29.495  105.632     14.6    976.1
     1     1    18    11    16    12     0     0    60.0   29.414  105.666     19.2    975.9
     1     1    18    11    16    13     0     1    61.0   29.339  105.706     26.0    975.9
     1     1    18    11    16    14     0     2    62.0   29.274  105.745     36.5    975.5
     1     1    18    11    16    15     0     3    63.0   29.214  105.783     52.6    974.5
     1     1    18    11    16    16     0     2    64.0   29.159  105.819     79.2    971.5
     1     1    18    11    16    17     0     1    65.0   29.107  105.855    121.5    966.7
     1     1    18    11    16    18     0     0    66.0   29.058  105.888    183.9    959.7
     1     1    18    11    16    19     0     1    67.0   29.018  105.927    261.5    949.9
     1     1    18    11    16    20     0     2    68.0   29.002  105.971    340.4    939.6
     1     1    18    11    16    21     0     3    69.0   29.014  106.016    409.7    930.5
     1     1    18    11    16    22     0     2    70.0   29.047  106.075    462.7    921.1
     1     1    18    11    16    23     0     1    71.0   29.092  106.162    494.3    913.7
     1     1    18    11    17     0     0     0    72.0   29.144  106.271    510.8    907.5
     1     1    18    11    17     1     0     1    73.0   29.193  106.365    511.9    902.9
     1     1    18    11    17     2     0     2    74.0   29.238  106.421    497.9    902.9
     1     1    18    11    17     3     0     3    75.0   29.280  106.446    473.5    905.7
     1     1    18    11    17     4     0     2    76.0   29.309  106.459    456.6    909.0
     1     1    18    11    17     5     0     1    77.0   29.319  106.477    457.6    907.4
     1     1    18    11    17     6     0     0    78.0   29.309  106.502    473.5    903.5
     1     1    18    11    17     7     0     1    79.0   29.291  106.530    495.6    898.2
     1     1    18    11    17     8     0     2    80.0   29.272  106.554    517.4    894.1
     1     1    18    11    17     9     0     3    81.0   29.253  106.575    540.1    890.1
     1     1    18    11    17    10     0     2    82.0   29.226  106.597    565.6    886.4
     1     1    18    11    17    11     0     1    83.0   29.185  106.624    594.1    881.3
     1     1    18    11    17    12     0     0    84.0   29.133  106.657    623.4    875.3
     1     1    18    11    17    13     0     1    85.0   29.080  106.700    648.5    868.4
     1     1    18    11    17    14     0     2    86.0   29.031  106.760    665.1    861.9
     1     1    18    11    17    15     0     3    87.0   28.982  106.836    673.7    855.3
     1     1    18    11    17    16     0     2    88.0   28.926  106.924    678.0    848.5
     1     1    18    11    17    17     0     1    89.0   28.863  107.021    678.8    842.3
     1     1    18    11    17    18     0     0    90.0   28.794  107.134    674.7    841.2
     1     1    18    11    17    19     0     1    91.0   28.718  107.247    648.2    841.1
     1     1    18    11    17    20     0     2    92.0   28.634  107.349    587.2    847.5
     1     1    18    11    17    21     0     3    93.0   28.545  107.438    497.9    856.7
     1     1    18    11    17    22     0     2    94.0   28.462  107.508    402.2    869.9
     1     1    18    11    17    23     0     1    95.0   28.394  107.556    320.6    879.5
     1     1    18    11    18     0     0     0    96.0   28.345  107.584    255.1    887.8
     1     1    18    11    18     1     0     1    97.0   28.305  107.605    199.5    893.3
     1     1    18    11    18     2     0     2    98.0   28.262  107.632    145.6    899.9
     1     1    18    11    18     3     0     3    99.0   28.218  107.664     90.6    906.5
     1     1    18    11    18     4     0     2   100.0   28.172  107.695     40.0    913.3
     1     1    18    11    18     5     0     1   101.0   28.126  107.720      5.2    917.2
     1     1    18    11    18     6     0     0   102.0   28.079  107.740      0.0    917.6
     1     1    18    11    18     7     0     1   103.0   28.034  107.749      0.0    917.8
     1     1    18    11    18     8     0     2   104.0   27.999  107.745      0.0    917.5
     1     1    18    11    18     9     0     3   105.0   27.975  107.727      0.0    916.5
     1     1    18    11    18    10     0     2   106.0   27.958  107.704      0.0    916.5
     1     1    18    11    18    11     0     1   107.0   27.945  107.685      0.0    916.7
     1     1    18    11    18    12     0     0   108.0   27.936  107.667      0.0    916.9
     1     1    18    11    18    13     0     1   109.0   27.931  107.651      0.0    915.9
     1     1    18    11    18    14     0     2   110.0   27.929  107.635      0.0    915.0
     1     1    18    11    18    15     0     3   111.0   27.931  107.621      0.0    914.2
     1     1    18    11    18    16     0     2   112.0   27.932  107.609      0.0    913.9
     1     1    18    11    18    17     0     1   113.0   27.924  107.600      0.0    913.7
     1     1    18    11    18    18     0     0   114.0   27.909  107.595      0.0    913.6
     1     1    18    11    18    19     0     1   115.0   27.890  107.590      0.0    912.9
     1     1    18    11    18    20     0     2   116.0   27.870  107.582      0.0    912.1
     1     1    18    11    18    21     0     3   117.0   27.849  107.572      0.0    911.3
     1     1    18    11    18    22     0     2   118.0   27.831  107.556      0.0    910.9
     1     1    18    11    18    23     0     1   119.0   27.818  107.533      0.0    910.3
     1     1    18    11    19     0     0     0   120.0   27.810  107.502      0.0    909.4
