# Supplementary material for: Migration of wheat stripe rust from the primary oversummering region to neighboring regions in China
Source: Commun Biol. 2025 Mar 3;8:350. doi: 10.1038/s42003-025-07789-3 (PMC11876435; doi:10.1038/s42003-025-07789-3)
Supplement: Supplementary file 4 — Supplementary Data 2 [file 42003_2025_7789_MOESM4_ESM.zip › Eastern_Liupan_Mountain/Autumn/PL18111406]

     5     1
    GDAS    18    11     1     0     0
    GDAS    18    11     8     0     0
    GDAS    18    11    15     0     0
    GDAS    18    11    22     0     0
    GDAS    18    11    29     0     0
     1 FORWARD  OMEGA   
    18    11    14     6   35.198  106.551   100.0
     1 PRESSURE
     1     1    18    11    14     6     0     0     0.0   35.198  106.551    100.0    839.4
     1     1    18    11    14     7     0     1     1.0   35.077  106.524     84.2    843.3
     1     1    18    11    14     8     0     2     2.0   34.989  106.494     73.5    844.6
     1     1    18    11    14     9     0     3     3.0   34.931  106.465     64.0    843.8
     1     1    18    11    14    10     0     2     4.0   34.888  106.442     54.2    845.1
     1     1    18    11    14    11     0     1     5.0   34.849  106.424     44.4    846.4
     1     1    18    11    14    12     0     0     6.0   34.814  106.408     34.8    847.7
     1     1    18    11    14    13     0     1     7.0   34.779  106.391     26.6    848.0
     1     1    18    11    14    14     0     2     8.0   34.741  106.368     20.2    848.1
     1     1    18    11    14    15     0     3     9.0   34.702  106.340     15.5    848.1
     1     1    18    11    14    16     0     2    10.0   34.659  106.308     11.5    848.1
     1     1    18    11    14    17     0     1    11.0   34.611  106.272      8.0    848.1
     1     1    18    11    14    18     0     0    12.0   34.557  106.234      4.1    848.1
     1     1    18    11    14    19     0     1    13.0   34.500  106.197      0.0    848.1
     1     1    18    11    14    20     0     2    14.0   34.442  106.166      0.0    848.5
     1     1    18    11    14    21     0     3    15.0   34.382  106.139      0.0    849.2
     1     1    18    11    14    22     0     2    16.0   34.324  106.112      0.0    851.2
     1     1    18    11    14    23     0     1    17.0   34.268  106.079      0.0    853.5
     1     1    18    11    15     0     0     0    18.0   34.217  106.039      0.0    856.2
     1     1    18    11    15     1     0     1    19.0   34.166  105.998      0.0    858.0
     1     1    18    11    15     2     0     2    20.0   34.107  105.962      0.0    858.2
     1     1    18    11    15     3     0     3    21.0   34.039  105.931      0.0    858.7
     1     1    18    11    15     4     0     2    22.0   33.961  105.903      0.0    860.0
     1     1    18    11    15     5     0     1    23.0   33.871  105.875      0.0    862.2
     1     1    18    11    15     6     0     0    24.0   33.768  105.848      0.0    864.8
     1     1    18    11    15     7     0     1    25.0   33.658  105.824      0.0    868.2
     1     1    18    11    15     8     0     2    26.0   33.548  105.802      0.0    871.7
     1     1    18    11    15     9     0     3    27.0   33.439  105.782      0.0    875.5
     1     1    18    11    15    10     0     2    28.0   33.330  105.769      0.0    879.4
     1     1    18    11    15    11     0     1    29.0   33.222  105.766      0.0    884.1
     1     1    18    11    15    12     0     0    30.0   33.111  105.773      0.0    889.6
     1     1    18    11    15    13     0     1    31.0   32.998  105.786      0.0    895.2
     1     1    18    11    15    14     0     2    32.0   32.883  105.799      0.0    900.5
     1     1    18    11    15    15     0     3    33.0   32.769  105.808      0.0    905.4
     1     1    18    11    15    16     0     2    34.0   32.656  105.816      0.0    910.3
     1     1    18    11    15    17     0     1    35.0   32.546  105.821      0.0    914.9
     1     1    18    11    15    18     0     0    36.0   32.438  105.826      0.0    919.4
     1     1    18    11    15    19     0     1    37.0   32.331  105.830      0.0    923.5
     1     1    18    11    15    20     0     2    38.0   32.222  105.834      0.0    927.6
     1     1    18    11    15    21     0     3    39.0   32.112  105.837      0.0    931.8
     1     1    18    11    15    22     0     2    40.0   31.998  105.836      0.0    935.2
     1     1    18    11    15    23     0     1    41.0   31.880  105.824      0.0    939.0
     1     1    18    11    16     0     0     0    42.0   31.758  105.798      0.0    943.0
     1     1    18    11    16     1     0     1    43.0   31.636  105.760      0.0    947.5
     1     1    18    11    16     2     0     2    44.0   31.517  105.722      0.0    951.8
     1     1    18    11    16     3     0     3    45.0   31.401  105.683      0.0    956.2
     1     1    18    11    16     4     0     2    46.0   31.282  105.635      0.0    959.9
     1     1    18    11    16     5     0     1    47.0   31.154  105.566      0.0    963.7
     1     1    18    11    16     6     0     0    48.0   31.016  105.475      0.0    967.4
     1     1    18    11    16     7     0     1    49.0   30.880  105.377      0.0    968.2
     1     1    18    11    16     8     0     2    50.0   30.757  105.290      0.0    968.2
     1     1    18    11    16     9     0     3    51.0   30.648  105.211      0.0    968.1
     1     1    18    11    16    10     0     2    52.0   30.536  105.144      0.0    968.2
     1     1    18    11    16    11     0     1    53.0   30.407  105.093      0.0    968.6
     1     1    18    11    16    12     0     0    54.0   30.261  105.062      0.0    969.1
     1     1    18    11    16    13     0     1    55.0   30.110  105.043      0.0    969.7
     1     1    18    11    16    14     0     2    56.0   29.968  105.024      0.0    970.5
     1     1    18    11    16    15     0     3    57.0   29.836  105.006      0.0    971.9
     1     1    18    11    16    16     0     2    58.0   29.711  104.995      0.0    973.3
     1     1    18    11    16    17     0     1    59.0   29.589  104.998      0.1    974.5
     1     1    18    11    16    18     0     0    60.0   29.470  105.016      0.1    975.5
     1     1    18    11    16    19     0     1    61.0   29.359  105.047      0.3    976.6
     1     1    18    11    16    20     0     2    62.0   29.259  105.090      0.9    977.6
     1     1    18    11    16    21     0     3    63.0   29.170  105.144      1.8    978.5
     1     1    18    11    16    22     0     2    64.0   29.095  105.216      3.2    979.5
     1     1    18    11    16    23     0     1    65.0   29.038  105.309      5.0    980.3
     1     1    18    11    17     0     0     0    66.0   29.003  105.424      7.5    980.9
     1     1    18    11    17     1     0     1    67.0   28.990  105.540     10.7    980.4
     1     1    18    11    17     2     0     2    68.0   28.995  105.635     16.4    979.9
     1     1    18    11    17     3     0     3    69.0   29.015  105.711     26.8    978.8
     1     1    18    11    17     4     0     2    70.0   29.035  105.785     47.2    975.7
     1     1    18    11    17     5     0     1    71.0   29.050  105.878     82.5    970.5
     1     1    18    11    17     6     0     0    72.0   29.064  105.992    127.3    964.7
     1     1    18    11    17     7     0     1    73.0   29.077  106.108    169.8    952.1
     1     1    18    11    17     8     0     2    74.0   29.084  106.209    204.2    942.7
     1     1    18    11    17     9     0     3    75.0   29.086  106.296    235.9    934.6
     1     1    18    11    17    10     0     2    76.0   29.074  106.378    268.7    927.0
     1     1    18    11    17    11     0     1    77.0   29.041  106.464    305.5    917.6
     1     1    18    11    17    12     0     0    78.0   28.993  106.553    347.3    906.8
     1     1    18    11    17    13     0     1    79.0   28.938  106.639    391.1    894.9
     1     1    18    11    17    14     0     2    80.0   28.882  106.719    431.2    884.1
     1     1    18    11    17    15     0     3    81.0   28.820  106.799    464.6    874.0
     1     1    18    11    17    16     0     2    82.0   28.751  106.884    489.2    864.6
     1     1    18    11    17    17     0     1    83.0   28.674  106.979    502.3    856.3
     1     1    18    11    17    18     0     0    84.0   28.590  107.089    503.8    853.8
     1     1    18    11    17    19     0     1    85.0   28.497  107.198    479.1    854.2
     1     1    18    11    17    20     0     2    86.0   28.397  107.293    418.8    861.0
     1     1    18    11    17    21     0     3    87.0   28.295  107.375    334.4    870.7
     1     1    18    11    17    22     0     2    88.0   28.205  107.440    254.0    882.7
     1     1    18    11    17    23     0     1    89.0   28.133  107.482    193.6    889.8
     1     1    18    11    18     0     0     0    90.0   28.077  107.504    150.1    895.8
     1     1    18    11    18     1     0     1    91.0   28.027  107.519    113.5    898.9
     1     1    18    11    18     2     0     2    92.0   27.973  107.540     73.1    903.8
     1     1    18    11    18     3     0     3    93.0   27.915  107.563     34.9    909.7
     1     1    18    11    18     4     0     2    94.0   27.857  107.585      9.6    912.9
     1     1    18    11    18     5     0     1    95.0   27.803  107.600      0.0    913.0
     1     1    18    11    18     6     0     0    96.0   27.751  107.610      0.0    912.9
     1     1    18    11    18     7     0     1    97.0   27.705  107.611      0.0    912.6
     1     1    18    11    18     8     0     2    98.0   27.668  107.600      0.0    911.9
     1     1    18    11    18     9     0     3    99.0   27.640  107.579      0.0    910.8
     1     1    18    11    18    10     0     2   100.0   27.618  107.553      0.0    910.7
     1     1    18    11    18    11     0     1   101.0   27.602  107.526      0.0    910.5
     1     1    18    11    18    12     0     0   102.0   27.590  107.499      0.0    910.4
     1     1    18    11    18    13     0     1   103.0   27.582  107.470      0.0    909.2
     1     1    18    11    18    14     0     2   104.0   27.577  107.442      0.0    907.9
     1     1    18    11    18    15     0     3   105.0   27.573  107.413      0.0    906.7
     1     1    18    11    18    16     0     2   106.0   27.568  107.387      0.0    905.8
     1     1    18    11    18    17     0     1   107.0   27.557  107.363      0.0    905.1
     1     1    18    11    18    18     0     0   108.0   27.541  107.344      0.0    904.5
     1     1    18    11    18    19     0     1   109.0   27.523  107.324      0.0    903.4
     1     1    18    11    18    20     0     2   110.0   27.506  107.304      0.0    902.2
     1     1    18    11    18    21     0     3   111.0   27.490  107.281      0.0    900.9
     1     1    18    11    18    22     0     2   112.0   27.478  107.254      0.0    900.2
     1     1    18    11    18    23     0     1   113.0   27.472  107.219      0.0    899.1
     1     1    18    11    19     0     0     0   114.0   27.472  107.178      0.0    897.8
     1     1    18    11    19     1     0     1   115.0   27.478  107.131      0.0    895.9
     1     1    18    11    19     2     0     2   116.0   27.491  107.082      0.0    893.9
     1     1    18    11    19     3     0     3   117.0   27.512  107.030      0.0    891.7
     1     1    18    11    19     4     0     2   118.0   27.532  106.974      0.0    890.3
     1     1    18    11    19     5     0     1   119.0   27.539  106.911      0.4    890.2
     1     1    18    11    19     6     0     0   120.0   27.532  106.841      1.3    889.9
