# Supplementary material for: Migration of wheat stripe rust from the primary oversummering region to neighboring regions in China
Source: Commun Biol. 2025 Mar 3;8:350. doi: 10.1038/s42003-025-07789-3 (PMC11876435; doi:10.1038/s42003-025-07789-3)
Supplement: Supplementary file 4 — Supplementary Data 2 [file 42003_2025_7789_MOESM4_ESM.zip › Eastern_Liupan_Mountain/Autumn/PL18111412]

     5     1
    GDAS    18    11     1     0     0
    GDAS    18    11     8     0     0
    GDAS    18    11    15     0     0
    GDAS    18    11    22     0     0
    GDAS    18    11    29     0     0
     1 FORWARD  OMEGA   
    18    11    14    12   35.198  106.551   100.0
     1 PRESSURE
     1     1    18    11    14    12     0     0     0.0   35.198  106.551    100.0    842.6
     1     1    18    11    14    13     0     1     1.0   35.134  106.542     79.6    846.5
     1     1    18    11    14    14     0     2     2.0   35.074  106.526     65.2    849.0
     1     1    18    11    14    15     0     3     3.0   35.019  106.500     55.9    850.3
     1     1    18    11    14    16     0     2     4.0   34.965  106.467     48.3    849.6
     1     1    18    11    14    17     0     1     5.0   34.908  106.427     39.8    848.4
     1     1    18    11    14    18     0     0     6.0   34.847  106.381     30.5    847.5
     1     1    18    11    14    19     0     1     7.0   34.785  106.336     22.0    847.0
     1     1    18    11    14    20     0     2     8.0   34.723  106.297     15.0    846.9
     1     1    18    11    14    21     0     3     9.0   34.663  106.264     10.0    847.1
     1     1    18    11    14    22     0     2    10.0   34.603  106.232      5.9    847.7
     1     1    18    11    14    23     0     1    11.0   34.546  106.199      1.8    848.5
     1     1    18    11    15     0     0     0    12.0   34.494  106.162      0.0    849.6
     1     1    18    11    15     1     0     1    13.0   34.441  106.124      0.0    850.2
     1     1    18    11    15     2     0     2    14.0   34.384  106.090      0.0    851.3
     1     1    18    11    15     3     0     3    15.0   34.321  106.061      0.0    852.8
     1     1    18    11    15     4     0     2    16.0   34.251  106.033      0.0    854.8
     1     1    18    11    15     5     0     1    17.0   34.171  106.003      0.0    857.3
     1     1    18    11    15     6     0     0    18.0   34.080  105.973      0.0    858.9
     1     1    18    11    15     7     0     1    19.0   33.981  105.943      0.0    860.7
     1     1    18    11    15     8     0     2    20.0   33.879  105.916      0.0    863.9
     1     1    18    11    15     9     0     3    21.0   33.776  105.892      0.0    867.3
     1     1    18    11    15    10     0     2    22.0   33.675  105.875      0.0    871.1
     1     1    18    11    15    11     0     1    23.0   33.576  105.868      0.0    875.3
     1     1    18    11    15    12     0     0    24.0   33.479  105.872      0.0    880.0
     1     1    18    11    15    13     0     1    25.0   33.381  105.882      0.0    885.3
     1     1    18    11    15    14     0     2    26.0   33.281  105.891      0.0    890.6
     1     1    18    11    15    15     0     3    27.0   33.179  105.902      0.0    895.8
     1     1    18    11    15    16     0     2    28.0   33.078  105.912      0.0    900.8
     1     1    18    11    15    17     0     1    29.0   32.979  105.921      0.0    905.6
     1     1    18    11    15    18     0     0    30.0   32.883  105.928      0.0    909.3
     1     1    18    11    15    19     0     1    31.0   32.789  105.934      0.0    912.6
     1     1    18    11    15    20     0     2    32.0   32.693  105.939      0.0    915.9
     1     1    18    11    15    21     0     3    33.0   32.597  105.945      0.0    919.2
     1     1    18    11    15    22     0     2    34.0   32.497  105.947      0.0    921.9
     1     1    18    11    15    23     0     1    35.0   32.393  105.941      0.0    924.3
     1     1    18    11    16     0     0     0    36.0   32.286  105.928      0.0    926.5
     1     1    18    11    16     1     0     1    37.0   32.177  105.914      0.0    929.2
     1     1    18    11    16     2     0     2    38.0   32.072  105.903      0.0    932.0
     1     1    18    11    16     3     0     3    39.0   31.971  105.896      0.0    935.2
     1     1    18    11    16     4     0     2    40.0   31.869  105.884      0.0    939.2
     1     1    18    11    16     5     0     1    41.0   31.758  105.858      0.0    943.0
     1     1    18    11    16     6     0     0    42.0   31.640  105.815      0.0    946.7
     1     1    18    11    16     7     0     1    43.0   31.520  105.757      0.0    950.1
     1     1    18    11    16     8     0     2    44.0   31.406  105.689      0.0    953.7
     1     1    18    11    16     9     0     3    45.0   31.297  105.613      0.0    957.2
     1     1    18    11    16    10     0     2    46.0   31.181  105.532      0.0    962.0
     1     1    18    11    16    11     0     1    47.0   31.042  105.447      0.0    967.5
     1     1    18    11    16    12     0     0    48.0   30.882  105.366      0.0    969.6
     1     1    18    11    16    13     0     1    49.0   30.718  105.296      0.0    969.9
     1     1    18    11    16    14     0     2    50.0   30.562  105.230      0.0    970.2
     1     1    18    11    16    15     0     3    51.0   30.414  105.165      0.0    970.5
     1     1    18    11    16    16     0     2    52.0   30.271  105.107      0.0    970.7
     1     1    18    11    16    17     0     1    53.0   30.128  105.066      0.0    971.0
     1     1    18    11    16    18     0     0    54.0   29.985  105.042      0.0    971.7
     1     1    18    11    16    19     0     1    55.0   29.847  105.031      0.0    972.8
     1     1    18    11    16    20     0     2    56.0   29.718  105.031      0.1    974.0
     1     1    18    11    16    21     0     3    57.0   29.598  105.041      0.2    975.2
     1     1    18    11    16    22     0     2    58.0   29.486  105.069      0.4    976.6
     1     1    18    11    16    23     0     1    59.0   29.384  105.122      0.8    978.0
     1     1    18    11    17     0     0     0    60.0   29.296  105.198      1.4    979.3
     1     1    18    11    17     1     0     1    61.0   29.230  105.282      2.5    979.9
     1     1    18    11    17     2     0     2    62.0   29.188  105.353      4.0    980.4
     1     1    18    11    17     3     0     3    63.0   29.164  105.407      6.0    980.7
     1     1    18    11    17     4     0     2    64.0   29.144  105.455      9.0    980.0
     1     1    18    11    17     5     0     1    65.0   29.116  105.514     15.3    978.5
     1     1    18    11    17     6     0     0    66.0   29.081  105.590     30.4    975.8
     1     1    18    11    17     7     0     1    67.0   29.052  105.685     59.2    972.8
     1     1    18    11    17     8     0     2    68.0   29.039  105.789     92.2    967.6
     1     1    18    11    17     9     0     3    69.0   29.046  105.895    123.1    964.2
     1     1    18    11    17    10     0     2    70.0   29.061  106.005    154.5    961.5
     1     1    18    11    17    11     0     1    71.0   29.059  106.120    188.3    951.2
     1     1    18    11    17    12     0     0    72.0   29.032  106.240    225.3    940.5
     1     1    18    11    17    13     0     1    73.0   28.998  106.365    266.4    928.5
     1     1    18    11    17    14     0     2    74.0   28.966  106.487    310.3    914.7
     1     1    18    11    17    15     0     3    75.0   28.931  106.602    353.8    901.6
     1     1    18    11    17    16     0     2    76.0   28.888  106.715    391.7    889.4
     1     1    18    11    17    17     0     1    77.0   28.836  106.828    419.2    878.2
     1     1    18    11    17    18     0     0    78.0   28.776  106.948    432.4    868.4
     1     1    18    11    17    19     0     1    79.0   28.712  107.064    416.3    864.6
     1     1    18    11    17    20     0     2    80.0   28.648  107.163    363.0    869.8
     1     1    18    11    17    21     0     3    81.0   28.587  107.245    282.7    878.4
     1     1    18    11    17    22     0     2    82.0   28.535  107.309    200.2    889.5
     1     1    18    11    17    23     0     1    83.0   28.493  107.352    132.9    897.7
     1     1    18    11    18     0     0     0    84.0   28.461  107.378     83.6    904.0
     1     1    18    11    18     1     0     1    85.0   28.432  107.399     49.5    907.4
     1     1    18    11    18     2     0     2    86.0   28.401  107.427     26.2    910.0
     1     1    18    11    18     3     0     3    87.0   28.366  107.462     11.1    911.9
     1     1    18    11    18     4     0     2    88.0   28.329  107.498      0.0    912.0
     1     1    18    11    18     5     0     1    89.0   28.290  107.530      0.0    912.2
     1     1    18    11    18     6     0     0    90.0   28.248  107.558      0.0    912.4
     1     1    18    11    18     7     0     1    91.0   28.208  107.577      0.0    912.4
     1     1    18    11    18     8     0     2    92.0   28.175  107.583      0.0    912.1
     1     1    18    11    18     9     0     3    93.0   28.148  107.575      0.0    911.5
     1     1    18    11    18    10     0     2    94.0   28.128  107.561      0.0    911.9
     1     1    18    11    18    11     0     1    95.0   28.114  107.546      0.0    912.3
     1     1    18    11    18    12     0     0    96.0   28.105  107.529      0.0    912.6
     1     1    18    11    18    13     0     1    97.0   28.101  107.511      0.0    911.7
     1     1    18    11    18    14     0     2    98.0   28.103  107.494      0.0    910.8
     1     1    18    11    18    15     0     3    99.0   28.110  107.476      0.0    909.9
     1     1    18    11    18    16     0     2   100.0   28.117  107.461      0.0    909.4
     1     1    18    11    18    17     0     1   101.0   28.116  107.448      0.0    908.9
     1     1    18    11    18    18     0     0   102.0   28.108  107.439      0.0    908.5
     1     1    18    11    18    19     0     1   103.0   28.096  107.431      0.0    907.6
     1     1    18    11    18    20     0     2   104.0   28.084  107.420      0.0    906.6
     1     1    18    11    18    21     0     3   105.0   28.073  107.408      0.0    905.6
     1     1    18    11    18    22     0     2   106.0   28.063  107.391      0.0    905.3
     1     1    18    11    18    23     0     1   107.0   28.059  107.365      0.0    904.8
     1     1    18    11    19     0     0     0   108.0   28.059  107.331      0.0    904.2
     1     1    18    11    19     1     0     1   109.0   28.063  107.292      0.0    902.7
     1     1    18    11    19     2     0     2   110.0   28.073  107.252      0.0    901.3
     1     1    18    11    19     3     0     3   111.0   28.087  107.210      0.0    899.9
     1     1    18    11    19     4     0     2   112.0   28.097  107.165      0.0    898.3
     1     1    18    11    19     5     0     1   113.0   28.096  107.115      0.0    896.4
     1     1    18    11    19     6     0     0   114.0   28.084  107.060      0.0    894.0
     1     1    18    11    19     7     0     1   115.0   28.072  107.000      0.0    891.5
     1     1    18    11    19     8     0     2   116.0   28.068  106.940      0.0    892.5
     1     1    18    11    19     9     0     3   117.0   28.072  106.883      0.0    893.7
     1     1    18    11    19    10     0     2   118.0   28.076  106.833      0.0    895.1
     1     1    18    11    19    11     0     1   119.0   28.078  106.794      0.0    896.1
     1     1    18    11    19    12     0     0   120.0   28.077  106.767      0.0    896.7
