# Supplementary material for: Migration of wheat stripe rust from the primary oversummering region to neighboring regions in China
Source: Commun Biol. 2025 Mar 3;8:350. doi: 10.1038/s42003-025-07789-3 (PMC11876435; doi:10.1038/s42003-025-07789-3)
Supplement: Supplementary file 4 — Supplementary Data 2 [file 42003_2025_7789_MOESM4_ESM.zip › Eastern_Liupan_Mountain/Autumn/PL18111418]

     5     1
    GDAS    18    11     1     0     0
    GDAS    18    11     8     0     0
    GDAS    18    11    15     0     0
    GDAS    18    11    22     0     0
    GDAS    18    11    29     0     0
     1 FORWARD  OMEGA   
    18    11    14    18   35.198  106.551   100.0
     1 PRESSURE
     1     1    18    11    14    18     0     0     0.0   35.198  106.551    100.0    843.1
     1     1    18    11    14    19     0     1     1.0   35.096  106.515     75.4    846.9
     1     1    18    11    14    20     0     2     2.0   35.006  106.476     57.6    849.4
     1     1    18    11    14    21     0     3     3.0   34.924  106.441     43.2    848.5
     1     1    18    11    14    22     0     2     4.0   34.844  106.409     30.1    848.8
     1     1    18    11    14    23     0     1     5.0   34.768  106.380     19.4    849.8
     1     1    18    11    15     0     0     0     6.0   34.696  106.350     12.3    851.0
     1     1    18    11    15     1     0     1     7.0   34.623  106.320      7.0    850.5
     1     1    18    11    15     2     0     2     8.0   34.548  106.290      2.4    850.4
     1     1    18    11    15     3     0     3     9.0   34.468  106.263      0.0    850.8
     1     1    18    11    15     4     0     2    10.0   34.383  106.235      0.0    851.5
     1     1    18    11    15     5     0     1    11.0   34.292  106.202      0.0    852.6
     1     1    18    11    15     6     0     0    12.0   34.194  106.168      0.0    854.4
     1     1    18    11    15     7     0     1    13.0   34.093  106.134      0.0    857.0
     1     1    18    11    15     8     0     2    14.0   33.991  106.103      0.0    860.1
     1     1    18    11    15     9     0     3    15.0   33.887  106.079      0.0    866.3
     1     1    18    11    15    10     0     2    16.0   33.784  106.064      0.0    872.1
     1     1    18    11    15    11     0     1    17.0   33.686  106.059      0.0    877.3
     1     1    18    11    15    12     0     0    18.0   33.592  106.065      0.0    882.4
     1     1    18    11    15    13     0     1    19.0   33.498  106.076      0.0    887.9
     1     1    18    11    15    14     0     2    20.0   33.404  106.085      0.0    893.3
     1     1    18    11    15    15     0     3    21.0   33.310  106.094      0.0    898.7
     1     1    18    11    15    16     0     2    22.0   33.217  106.103      0.0    903.6
     1     1    18    11    15    17     0     1    23.0   33.129  106.111      0.0    908.5
     1     1    18    11    15    18     0     0    24.0   33.046  106.117      0.0    913.4
     1     1    18    11    15    19     0     1    25.0   32.966  106.123      0.0    916.9
     1     1    18    11    15    20     0     2    26.0   32.888  106.129      0.0    918.7
     1     1    18    11    15    21     0     3    27.0   32.809  106.134      0.0    920.5
     1     1    18    11    15    22     0     2    28.0   32.729  106.135      0.0    922.2
     1     1    18    11    15    23     0     1    29.0   32.642  106.128      0.0    923.5
     1     1    18    11    16     0     0     0    30.0   32.551  106.113      0.0    924.7
     1     1    18    11    16     1     0     1    31.0   32.455  106.096      0.0    926.2
     1     1    18    11    16     2     0     2    32.0   32.358  106.082      0.0    928.0
     1     1    18    11    16     3     0     3    33.0   32.261  106.072      0.0    929.9
     1     1    18    11    16     4     0     2    34.0   32.163  106.062      0.0    931.8
     1     1    18    11    16     5     0     1    35.0   32.061  106.049      0.0    934.1
     1     1    18    11    16     6     0     0    36.0   31.952  106.030      0.0    937.6
     1     1    18    11    16     7     0     1    37.0   31.841  106.002      0.0    940.9
     1     1    18    11    16     8     0     2    38.0   31.733  105.966      0.0    943.8
     1     1    18    11    16     9     0     3    39.0   31.632  105.920      0.0    946.6
     1     1    18    11    16    10     0     2    40.0   31.523  105.867      0.0    951.5
     1     1    18    11    16    11     0     1    41.0   31.394  105.808      0.0    956.9
     1     1    18    11    16    12     0     0    42.0   31.243  105.741      0.0    963.0
     1     1    18    11    16    13     0     1    43.0   31.074  105.662      0.0    968.9
     1     1    18    11    16    14     0     2    44.0   30.902  105.576      0.0    971.8
     1     1    18    11    16    15     0     3    45.0   30.736  105.494      0.0    972.4
     1     1    18    11    16    16     0     2    46.0   30.580  105.420      0.0    972.7
     1     1    18    11    16    17     0     1    47.0   30.430  105.355      0.0    973.0
     1     1    18    11    16    18     0     0    48.0   30.283  105.301      0.0    973.3
     1     1    18    11    16    19     0     1    49.0   30.141  105.260      0.0    973.7
     1     1    18    11    16    20     0     2    50.0   30.005  105.227      0.0    974.2
     1     1    18    11    16    21     0     3    51.0   29.876  105.204      0.1    974.8
     1     1    18    11    16    22     0     2    52.0   29.754  105.200      0.4    975.9
     1     1    18    11    16    23     0     1    53.0   29.639  105.221      0.9    977.1
     1     1    18    11    17     0     0     0    54.0   29.535  105.267      1.5    978.4
     1     1    18    11    17     1     0     1    55.0   29.451  105.323      2.4    978.9
     1     1    18    11    17     2     0     2    56.0   29.391  105.369      3.6    979.4
     1     1    18    11    17     3     0     3    57.0   29.351  105.403      5.1    979.7
     1     1    18    11    17     4     0     2    58.0   29.315  105.432      7.5    979.2
     1     1    18    11    17     5     0     1    59.0   29.271  105.471     11.6    978.5
     1     1    18    11    17     6     0     0    60.0   29.219  105.523     20.4    976.6
     1     1    18    11    17     7     0     1    61.0   29.170  105.591     36.9    974.7
     1     1    18    11    17     8     0     2    62.0   29.132  105.670     59.6    972.2
     1     1    18    11    17     9     0     3    63.0   29.110  105.758     83.7    968.6
     1     1    18    11    17    10     0     2    64.0   29.094  105.852    108.4    966.9
     1     1    18    11    17    11     0     1    65.0   29.078  105.961    137.3    964.8
     1     1    18    11    17    12     0     0    66.0   29.055  106.083    170.4    956.4
     1     1    18    11    17    13     0     1    67.0   29.030  106.214    207.3    944.6
     1     1    18    11    17    14     0     2    68.0   29.010  106.346    247.5    932.6
     1     1    18    11    17    15     0     3    69.0   28.992  106.478    290.2    919.4
     1     1    18    11    17    16     0     2    70.0   28.967  106.605    330.1    905.6
     1     1    18    11    17    17     0     1    71.0   28.931  106.729    361.8    893.4
     1     1    18    11    17    18     0     0    72.0   28.889  106.855    380.7    882.6
     1     1    18    11    17    19     0     1    73.0   28.844  106.972    371.0    874.5
     1     1    18    11    17    20     0     2    74.0   28.801  107.069    323.7    876.9
     1     1    18    11    17    21     0     3    75.0   28.765  107.148    245.7    885.6
     1     1    18    11    17    22     0     2    76.0   28.735  107.207    164.6    896.2
     1     1    18    11    17    23     0     1    77.0   28.710  107.247    102.8    903.4
     1     1    18    11    18     0     0     0    78.0   28.687  107.272     62.0    909.0
     1     1    18    11    18     1     0     1    79.0   28.665  107.295     36.6    910.6
     1     1    18    11    18     2     0     2    80.0   28.641  107.327     21.0    912.0
     1     1    18    11    18     3     0     3    81.0   28.617  107.369     11.3    913.0
     1     1    18    11    18     4     0     2    82.0   28.591  107.412      4.0    912.8
     1     1    18    11    18     5     0     1    83.0   28.562  107.451      0.0    912.6
     1     1    18    11    18     6     0     0    84.0   28.530  107.485      0.0    912.5
     1     1    18    11    18     7     0     1    85.0   28.499  107.510      0.0    912.3
     1     1    18    11    18     8     0     2    86.0   28.469  107.522      0.0    911.9
     1     1    18    11    18     9     0     3    87.0   28.443  107.520      0.0    911.5
     1     1    18    11    18    10     0     2    88.0   28.421  107.511      0.0    912.1
     1     1    18    11    18    11     0     1    89.0   28.407  107.499      0.0    912.6
     1     1    18    11    18    12     0     0    90.0   28.399  107.485      0.0    913.2
     1     1    18    11    18    13     0     1    91.0   28.398  107.468      0.0    912.7
     1     1    18    11    18    14     0     2    92.0   28.403  107.450      0.0    912.2
     1     1    18    11    18    15     0     3    93.0   28.417  107.430      0.0    911.7
     1     1    18    11    18    16     0     2    94.0   28.431  107.411      0.0    911.3
     1     1    18    11    18    17     0     1    95.0   28.438  107.393      0.0    910.8
     1     1    18    11    18    18     0     0    96.0   28.439  107.378      0.0    910.2
     1     1    18    11    18    19     0     1    97.0   28.438  107.362      0.0    909.4
     1     1    18    11    18    20     0     2    98.0   28.439  107.345      0.0    908.6
     1     1    18    11    18    21     0     3    99.0   28.443  107.325      0.0    907.8
     1     1    18    11    18    22     0     2   100.0   28.450  107.300      0.0    907.6
     1     1    18    11    18    23     0     1   101.0   28.459  107.267      0.0    907.3
     1     1    18    11    19     0     0     0   102.0   28.470  107.226      0.0    906.9
     1     1    18    11    19     1     0     1   103.0   28.483  107.181      0.0    906.6
     1     1    18    11    19     2     0     2   104.0   28.497  107.138      0.0    906.5
     1     1    18    11    19     3     0     3   105.0   28.514  107.097      0.0    906.5
     1     1    18    11    19     4     0     2   106.0   28.524  107.058      0.0    905.8
     1     1    18    11    19     5     0     1   107.0   28.520  107.017      0.0    904.8
     1     1    18    11    19     6     0     0   108.0   28.502  106.974      0.0    904.9
     1     1    18    11    19     7     0     1   109.0   28.482  106.929      0.0    905.4
     1     1    18    11    19     8     0     2   110.0   28.471  106.883      0.0    906.3
     1     1    18    11    19     9     0     3   111.0   28.468  106.836      0.0    907.5
     1     1    18    11    19    10     0     2   112.0   28.468  106.793      0.0    909.7
     1     1    18    11    19    11     0     1   113.0   28.468  106.758      0.0    911.6
     1     1    18    11    19    12     0     0   114.0   28.466  106.731      0.0    913.1
     1     1    18    11    19    13     0     1   115.0   28.465  106.711      0.0    913.9
     1     1    18    11    19    14     0     2   116.0   28.466  106.697      0.0    914.6
     1     1    18    11    19    15     0     3   117.0   28.469  106.691      0.0    915.1
     1     1    18    11    19    16     0     2   118.0   28.471  106.686      0.0    915.4
     1     1    18    11    19    17     0     1   119.0   28.472  106.679      0.0    915.8
     1     1    18    11    19    18     0     0   120.0   28.470  106.670      0.0    916.1
