# Supplementary material for: Migration of wheat stripe rust from the primary oversummering region to neighboring regions in China
Source: Commun Biol. 2025 Mar 3;8:350. doi: 10.1038/s42003-025-07789-3 (PMC11876435; doi:10.1038/s42003-025-07789-3)
Supplement: Supplementary file 4 — Supplementary Data 2 [file 42003_2025_7789_MOESM4_ESM.zip › Eastern_Liupan_Mountain/Autumn/PL18111500]

     5     1
    GDAS    18    11     1     0     0
    GDAS    18    11     8     0     0
    GDAS    18    11    15     0     0
    GDAS    18    11    22     0     0
    GDAS    18    11    29     0     0
     1 FORWARD  OMEGA   
    18    11    15     0   35.198  106.551   100.0
     1 PRESSURE
     1     1    18    11    15     0     0     0     0.0   35.198  106.551    100.0    844.5
     1     1    18    11    15     1     0     1     1.0   35.069  106.537     67.1    851.9
     1     1    18    11    15     2     0     2     2.0   34.947  106.522     43.2    854.4
     1     1    18    11    15     3     0     3     3.0   34.827  106.504     26.0    854.1
     1     1    18    11    15     4     0     2     4.0   34.709  106.482     14.8    854.1
     1     1    18    11    15     5     0     1     5.0   34.590  106.453      5.9    852.8
     1     1    18    11    15     6     0     0     6.0   34.471  106.418      0.0    851.7
     1     1    18    11    15     7     0     1     7.0   34.357  106.379      0.0    851.7
     1     1    18    11    15     8     0     2     8.0   34.252  106.338      0.0    852.3
     1     1    18    11    15     9     0     3     9.0   34.153  106.299      0.0    853.3
     1     1    18    11    15    10     0     2    10.0   34.056  106.267      0.0    854.9
     1     1    18    11    15    11     0     1    11.0   33.964  106.246      0.0    858.6
     1     1    18    11    15    12     0     0    12.0   33.877  106.236      0.0    864.8
     1     1    18    11    15    13     0     1    13.0   33.793  106.231      0.0    870.9
     1     1    18    11    15    14     0     2    14.0   33.708  106.226      0.0    876.8
     1     1    18    11    15    15     0     3    15.0   33.624  106.220      0.0    882.6
     1     1    18    11    15    16     0     2    16.0   33.541  106.216      0.0    887.2
     1     1    18    11    15    17     0     1    17.0   33.462  106.211      0.0    891.6
     1     1    18    11    15    18     0     0    18.0   33.387  106.207      0.0    895.9
     1     1    18    11    15    19     0     1    19.0   33.316  106.204      0.0    900.1
     1     1    18    11    15    20     0     2    20.0   33.247  106.202      0.0    904.2
     1     1    18    11    15    21     0     3    21.0   33.180  106.203      0.0    908.3
     1     1    18    11    15    22     0     2    22.0   33.115  106.200      0.0    912.5
     1     1    18    11    15    23     0     1    23.0   33.048  106.191      0.0    916.5
     1     1    18    11    16     0     0     0    24.0   32.978  106.175      0.0    919.4
     1     1    18    11    16     1     0     1    25.0   32.901  106.154      0.0    919.8
     1     1    18    11    16     2     0     2    26.0   32.819  106.135      0.0    920.5
     1     1    18    11    16     3     0     3    27.0   32.733  106.118      0.0    921.6
     1     1    18    11    16     4     0     2    28.0   32.644  106.100      0.0    922.1
     1     1    18    11    16     5     0     1    29.0   32.553  106.081      0.0    922.9
     1     1    18    11    16     6     0     0    30.0   32.458  106.059      0.0    924.2
     1     1    18    11    16     7     0     1    31.0   32.361  106.036      0.0    925.8
     1     1    18    11    16     8     0     2    32.0   32.265  106.016      0.0    927.3
     1     1    18    11    16     9     0     3    33.0   32.173  105.995      0.0    928.5
     1     1    18    11    16    10     0     2    34.0   32.077  105.979      0.0    932.0
     1     1    18    11    16    11     0     1    35.0   31.965  105.972      0.0    936.7
     1     1    18    11    16    12     0     0    36.0   31.833  105.965      0.0    943.1
     1     1    18    11    16    13     0     1    37.0   31.689  105.949      0.0    948.4
     1     1    18    11    16    14     0     2    38.0   31.538  105.916      0.0    953.9
     1     1    18    11    16    15     0     3    39.0   31.378  105.872      0.0    959.5
     1     1    18    11    16    16     0     2    40.0   31.211  105.812      0.0    965.5
     1     1    18    11    16    17     0     1    41.0   31.037  105.734      0.0    971.7
     1     1    18    11    16    18     0     0    42.0   30.864  105.645      0.0    973.5
     1     1    18    11    16    19     0     1    43.0   30.701  105.562      0.0    973.8
     1     1    18    11    16    20     0     2    44.0   30.549  105.488      0.0    974.1
     1     1    18    11    16    21     0     3    45.0   30.407  105.423      0.0    974.4
     1     1    18    11    16    22     0     2    46.0   30.267  105.372      0.0    975.1
     1     1    18    11    16    23     0     1    47.0   30.124  105.340      0.0    975.9
     1     1    18    11    17     0     0     0    48.0   29.982  105.329      0.0    977.0
     1     1    18    11    17     1     0     1    49.0   29.856  105.332      0.2    977.0
     1     1    18    11    17     2     0     2    50.0   29.759  105.335      0.6    977.1
     1     1    18    11    17     3     0     3    51.0   29.684  105.333      1.2    977.2
     1     1    18    11    17     4     0     2    52.0   29.614  105.331      2.1    977.1
     1     1    18    11    17     5     0     1    53.0   29.535  105.337      3.9    976.9
     1     1    18    11    17     6     0     0    54.0   29.449  105.353      6.7    976.7
     1     1    18    11    17     7     0     1    55.0   29.365  105.384     10.4    977.2
     1     1    18    11    17     8     0     2    56.0   29.290  105.427     15.0    976.9
     1     1    18    11    17     9     0     3    57.0   29.226  105.482     21.0    976.3
     1     1    18    11    17    10     0     2    58.0   29.166  105.549     29.2    976.0
     1     1    18    11    17    11     0     1    59.0   29.104  105.630     41.9    975.5
     1     1    18    11    17    12     0     0    60.0   29.042  105.729     61.9    974.5
     1     1    18    11    17    13     0     1    61.0   28.999  105.849     89.0    971.5
     1     1    18    11    17    14     0     2    62.0   28.994  105.988    121.3    968.2
     1     1    18    11    17    15     0     3    63.0   29.011  106.135    156.4    956.4
     1     1    18    11    17    16     0     2    64.0   29.017  106.280    192.9    943.2
     1     1    18    11    17    17     0     1    65.0   29.010  106.423    227.5    930.6
     1     1    18    11    17    18     0     0    66.0   28.996  106.564    255.1    918.6
     1     1    18    11    17    19     0     1    67.0   28.981  106.692    263.6    908.0
     1     1    18    11    17    20     0     2    68.0   28.969  106.797    241.2    903.5
     1     1    18    11    17    21     0     3    69.0   28.965  106.878    188.7    903.8
     1     1    18    11    17    22     0     2    70.0   28.962  106.934    129.0    909.5
     1     1    18    11    17    23     0     1    71.0   28.953  106.969     83.7    913.0
     1     1    18    11    18     0     0     0    72.0   28.936  106.989     53.6    915.5
     1     1    18    11    18     1     0     1    73.0   28.912  107.010     35.7    915.4
     1     1    18    11    18     2     0     2    74.0   28.887  107.046     25.0    915.5
     1     1    18    11    18     3     0     3    75.0   28.861  107.096     18.6    915.3
     1     1    18    11    18     4     0     2    76.0   28.833  107.149     13.8    914.8
     1     1    18    11    18     5     0     1    77.0   28.801  107.197      9.9    914.4
     1     1    18    11    18     6     0     0    78.0   28.764  107.238      6.2    913.5
     1     1    18    11    18     7     0     1    79.0   28.726  107.270      1.6    912.6
     1     1    18    11    18     8     0     2    80.0   28.690  107.289      0.0    911.8
     1     1    18    11    18     9     0     3    81.0   28.656  107.295      0.0    911.0
     1     1    18    11    18    10     0     2    82.0   28.626  107.291      0.0    911.4
     1     1    18    11    18    11     0     1    83.0   28.605  107.281      0.0    911.8
     1     1    18    11    18    12     0     0    84.0   28.591  107.264      0.0    912.3
     1     1    18    11    18    13     0     1    85.0   28.585  107.243      0.0    911.7
     1     1    18    11    18    14     0     2    86.0   28.589  107.218      0.0    911.2
     1     1    18    11    18    15     0     3    87.0   28.602  107.190      0.0    910.8
     1     1    18    11    18    16     0     2    88.0   28.617  107.160      0.0    910.4
     1     1    18    11    18    17     0     1    89.0   28.625  107.131      0.0    909.8
     1     1    18    11    18    18     0     0    90.0   28.627  107.103      0.0    909.1
     1     1    18    11    18    19     0     1    91.0   28.628  107.075      0.0    908.3
     1     1    18    11    18    20     0     2    92.0   28.635  107.044      0.0    907.7
     1     1    18    11    18    21     0     3    93.0   28.648  107.011      0.0    907.2
     1     1    18    11    18    22     0     2    94.0   28.664  106.972      0.0    909.0
     1     1    18    11    18    23     0     1    95.0   28.679  106.929      0.0    911.8
     1     1    18    11    19     0     0     0    96.0   28.693  106.880      0.0    914.8
     1     1    18    11    19     1     0     1    97.0   28.704  106.832      0.0    918.1
     1     1    18    11    19     2     0     2    98.0   28.714  106.790      0.0    921.0
     1     1    18    11    19     3     0     3    99.0   28.722  106.754      0.0    923.5
     1     1    18    11    19     4     0     2   100.0   28.721  106.720      0.0    924.9
     1     1    18    11    19     5     0     1   101.0   28.705  106.683      0.0    925.8
     1     1    18    11    19     6     0     0   102.0   28.675  106.643      0.0    926.3
     1     1    18    11    19     7     0     1   103.0   28.644  106.600      0.0    926.3
     1     1    18    11    19     8     0     2   104.0   28.623  106.555      0.0    926.9
     1     1    18    11    19     9     0     3   105.0   28.611  106.509      0.0    928.0
     1     1    18    11    19    10     0     2   106.0   28.605  106.466      0.0    930.1
     1     1    18    11    19    11     0     1   107.0   28.600  106.431      0.0    931.9
     1     1    18    11    19    12     0     0   108.0   28.597  106.406      0.0    933.3
     1     1    18    11    19    13     0     1   109.0   28.598  106.387      0.0    934.3
     1     1    18    11    19    14     0     2   110.0   28.603  106.374      0.0    935.3
     1     1    18    11    19    15     0     3   111.0   28.612  106.367      0.0    936.3
     1     1    18    11    19    16     0     2   112.0   28.624  106.362      0.0    937.2
     1     1    18    11    19    17     0     1   113.0   28.636  106.354      0.0    938.2
     1     1    18    11    19    18     0     0   114.0   28.647  106.345      0.0    939.3
     1     1    18    11    19    19     0     1   115.0   28.660  106.332      0.0    940.1
     1     1    18    11    19    20     0     2   116.0   28.674  106.314      0.0    941.3
     1     1    18    11    19    21     0     3   117.0   28.690  106.292      0.0    942.9
     1     1    18    11    19    22     0     2   118.0   28.704  106.271      0.0    945.1
     1     1    18    11    19    23     0     1   119.0   28.711  106.260      0.0    946.4
     1     1    18    11    20     0     0     0   120.0   28.711  106.258      1.3    946.8
