# Supplementary material for: Migration of wheat stripe rust from the primary oversummering region to neighboring regions in China
Source: Commun Biol. 2025 Mar 3;8:350. doi: 10.1038/s42003-025-07789-3 (PMC11876435; doi:10.1038/s42003-025-07789-3)
Supplement: Supplementary file 4 — Supplementary Data 2 [file 42003_2025_7789_MOESM4_ESM.zip › Eastern_Liupan_Mountain/Autumn/PL18111506]

     5     1
    GDAS    18    11     1     0     0
    GDAS    18    11     8     0     0
    GDAS    18    11    15     0     0
    GDAS    18    11    22     0     0
    GDAS    18    11    29     0     0
     1 FORWARD  OMEGA   
    18    11    15     6   35.198  106.551   100.0
     1 PRESSURE
     1     1    18    11    15     6     0     0     0.0   35.198  106.551    100.0    844.0
     1     1    18    11    15     7     0     1     1.0   35.038  106.515     69.1    850.5
     1     1    18    11    15     8     0     2     2.0   34.911  106.468     45.1    851.9
     1     1    18    11    15     9     0     3     3.0   34.812  106.414     27.8    851.5
     1     1    18    11    15    10     0     2     4.0   34.736  106.362     16.7    851.5
     1     1    18    11    15    11     0     1     5.0   34.676  106.320      9.5    851.3
     1     1    18    11    15    12     0     0     6.0   34.627  106.289      4.9    851.1
     1     1    18    11    15    13     0     1     7.0   34.582  106.261      0.2    851.4
     1     1    18    11    15    14     0     2     8.0   34.533  106.233      0.0    852.0
     1     1    18    11    15    15     0     3     9.0   34.481  106.204      0.0    853.0
     1     1    18    11    15    16     0     2    10.0   34.429  106.176      0.0    853.1
     1     1    18    11    15    17     0     1    11.0   34.379  106.148      0.0    853.3
     1     1    18    11    15    18     0     0    12.0   34.331  106.121      0.0    853.5
     1     1    18    11    15    19     0     1    13.0   34.283  106.096      0.0    854.4
     1     1    18    11    15    20     0     2    14.0   34.233  106.075      0.0    855.5
     1     1    18    11    15    21     0     3    15.0   34.180  106.060      0.0    856.8
     1     1    18    11    15    22     0     2    16.0   34.125  106.046      0.0    858.5
     1     1    18    11    15    23     0     1    17.0   34.070  106.029      0.0    860.4
     1     1    18    11    16     0     0     0    18.0   34.017  106.010      0.0    862.6
     1     1    18    11    16     1     0     1    19.0   33.965  105.986      0.0    864.5
     1     1    18    11    16     2     0     2    20.0   33.912  105.957      0.0    865.5
     1     1    18    11    16     3     0     3    21.0   33.858  105.923      0.0    866.3
     1     1    18    11    16     4     0     2    22.0   33.805  105.883      0.0    865.6
     1     1    18    11    16     5     0     1    23.0   33.755  105.838      0.0    864.3
     1     1    18    11    16     6     0     0    24.0   33.708  105.786      0.0    862.5
     1     1    18    11    16     7     0     1    25.0   33.659  105.733      0.0    861.7
     1     1    18    11    16     8     0     2    26.0   33.603  105.683      0.0    861.0
     1     1    18    11    16     9     0     3    27.0   33.540  105.636      0.0    860.6
     1     1    18    11    16    10     0     2    28.0   33.471  105.596      0.0    861.5
     1     1    18    11    16    11     0     1    29.0   33.394  105.570      0.0    863.5
     1     1    18    11    16    12     0     0    30.0   33.309  105.558      0.0    866.7
     1     1    18    11    16    13     0     1    31.0   33.219  105.554      0.0    869.8
     1     1    18    11    16    14     0     2    32.0   33.132  105.547      0.0    872.6
     1     1    18    11    16    15     0     3    33.0   33.046  105.539      0.0    875.2
     1     1    18    11    16    16     0     2    34.0   32.961  105.529      0.0    878.6
     1     1    18    11    16    17     0     1    35.0   32.877  105.519      0.0    882.9
     1     1    18    11    16    18     0     0    36.0   32.796  105.509      0.0    887.1
     1     1    18    11    16    19     0     1    37.0   32.716  105.500      0.0    890.0
     1     1    18    11    16    20     0     2    38.0   32.635  105.492      0.0    893.0
     1     1    18    11    16    21     0     3    39.0   32.553  105.483      0.0    896.2
     1     1    18    11    16    22     0     2    40.0   32.468  105.476      0.0    901.1
     1     1    18    11    16    23     0     1    41.0   32.375  105.469      0.0    906.6
     1     1    18    11    17     0     0     0    42.0   32.273  105.462      0.0    912.7
     1     1    18    11    17     1     0     1    43.0   32.168  105.452      0.0    918.8
     1     1    18    11    17     2     0     2    44.0   32.066  105.438      0.0    924.7
     1     1    18    11    17     3     0     3    45.0   31.968  105.417      0.0    930.0
     1     1    18    11    17     4     0     2    46.0   31.863  105.382      0.0    933.0
     1     1    18    11    17     5     0     1    47.0   31.740  105.320      0.0    936.6
     1     1    18    11    17     6     0     0    48.0   31.598  105.228      0.0    940.9
     1     1    18    11    17     7     0     1    49.0   31.448  105.118      0.0    946.7
     1     1    18    11    17     8     0     2    50.0   31.303  105.001      0.0    952.5
     1     1    18    11    17     9     0     3    51.0   31.167  104.885      0.0    954.8
     1     1    18    11    17    10     0     2    52.0   31.034  104.773      0.0    961.3
     1     1    18    11    17    11     0     1    53.0   30.893  104.673      0.0    963.6
     1     1    18    11    17    12     0     0    54.0   30.750  104.595      0.0    964.0
     1     1    18    11    17    13     0     1    55.0   30.618  104.542      0.0    965.3
     1     1    18    11    17    14     0     2    56.0   30.502  104.513      0.0    966.8
     1     1    18    11    17    15     0     3    57.0   30.395  104.505      0.0    968.6
     1     1    18    11    17    16     0     2    58.0   30.298  104.521      0.0    969.2
     1     1    18    11    17    17     0     1    59.0   30.214  104.570      0.0    970.0
     1     1    18    11    17    18     0     0    60.0   30.145  104.651      0.0    971.1
     1     1    18    11    17    19     0     1    61.0   30.087  104.747      0.0    972.3
     1     1    18    11    17    20     0     2    62.0   30.039  104.845      0.0    973.2
     1     1    18    11    17    21     0     3    63.0   30.004  104.952      0.0    974.0
     1     1    18    11    17    22     0     2    64.0   29.977  105.058      0.0    976.2
     1     1    18    11    17    23     0     1    65.0   29.953  105.150      0.0    978.2
     1     1    18    11    18     0     0     0    66.0   29.936  105.230      0.0    979.8
     1     1    18    11    18     1     0     1    67.0   29.923  105.301      0.1    980.6
     1     1    18    11    18     2     0     2    68.0   29.910  105.366      0.1    981.3
     1     1    18    11    18     3     0     3    69.0   29.898  105.426      0.1    981.9
     1     1    18    11    18     4     0     2    70.0   29.886  105.478      0.2    982.1
     1     1    18    11    18     5     0     1    71.0   29.875  105.522      0.5    982.2
     1     1    18    11    18     6     0     0    72.0   29.861  105.558      0.9    982.2
     1     1    18    11    18     7     0     1    73.0   29.846  105.576      1.4    981.6
     1     1    18    11    18     8     0     2    74.0   29.836  105.569      1.8    980.7
     1     1    18    11    18     9     0     3    75.0   29.828  105.535      1.9    979.5
     1     1    18    11    18    10     0     2    76.0   29.828  105.484      1.9    980.0
     1     1    18    11    18    11     0     1    77.0   29.838  105.428      1.9    980.4
     1     1    18    11    18    12     0     0    78.0   29.858  105.366      1.9    980.7
     1     1    18    11    18    13     0     1    79.0   29.879  105.302      1.9    979.8
     1     1    18    11    18    14     0     2    80.0   29.897  105.236      1.9    979.0
     1     1    18    11    18    15     0     3    81.0   29.912  105.167      1.9    978.3
     1     1    18    11    18    16     0     2    82.0   29.936  105.105      1.9    977.2
     1     1    18    11    18    17     0     1    83.0   29.981  105.062      1.9    976.2
     1     1    18    11    18    18     0     0    84.0   30.047  105.040      1.9    975.3
     1     1    18    11    18    19     0     1    85.0   30.111  105.033      1.9    974.2
     1     1    18    11    18    20     0     2    86.0   30.153  105.035      1.9    973.3
     1     1    18    11    18    21     0     3    87.0   30.173  105.046      1.9    972.6
     1     1    18    11    18    22     0     2    88.0   30.181  105.054      1.9    972.4
     1     1    18    11    18    23     0     1    89.0   30.185  105.046      1.9    972.0
     1     1    18    11    19     0     0     0    90.0   30.184  105.024      1.9    971.4
     1     1    18    11    19     1     0     1    91.0   30.183  104.988      1.9    971.8
     1     1    18    11    19     2     0     2    92.0   30.183  104.943      1.9    972.2
     1     1    18    11    19     3     0     3    93.0   30.185  104.887      1.7    972.3
     1     1    18    11    19     4     0     2    94.0   30.184  104.822      1.2    970.3
     1     1    18    11    19     5     0     1    95.0   30.180  104.749      0.4    968.4
     1     1    18    11    19     6     0     0    96.0   30.173  104.666      0.0    966.5
     1     1    18    11    19     7     0     1    97.0   30.158  104.587      0.0    965.5
     1     1    18    11    19     8     0     2    98.0   30.130  104.521      0.0    964.8
     1     1    18    11    19     9     0     3    99.0   30.090  104.468      0.0    964.3
     1     1    18    11    19    10     0     2   100.0   30.044  104.428      0.0    965.5
     1     1    18    11    19    11     0     1   101.0   29.996  104.402      0.0    966.9
     1     1    18    11    19    12     0     0   102.0   29.946  104.393      0.0    968.1
     1     1    18    11    19    13     0     1   103.0   29.901  104.394      0.0    968.2
     1     1    18    11    19    14     0     2   104.0   29.863  104.396      0.0    968.4
     1     1    18    11    19    15     0     3   105.0   29.833  104.398      0.0    968.5
     1     1    18    11    19    16     0     2   106.0   29.807  104.404      0.0    967.6
     1     1    18    11    19    17     0     1   107.0   29.786  104.413      0.0    966.8
     1     1    18    11    19    18     0     0   108.0   29.769  104.425      0.0    966.0
     1     1    18    11    19    19     0     1   109.0   29.750  104.440      0.0    965.9
     1     1    18    11    19    20     0     2   110.0   29.727  104.456      0.0    965.8
     1     1    18    11    19    21     0     3   111.0   29.697  104.473      0.0    965.8
     1     1    18    11    19    22     0     2   112.0   29.669  104.490      0.0    966.3
     1     1    18    11    19    23     0     1   113.0   29.645  104.506      0.0    966.9
     1     1    18    11    20     0     0     0   114.0   29.625  104.521      0.0    967.4
     1     1    18    11    20     1     0     1   115.0   29.611  104.534      0.0    967.7
     1     1    18    11    20     2     0     2   116.0   29.603  104.544      0.0    968.0
     1     1    18    11    20     3     0     3   117.0   29.603  104.551      0.3    968.2
     1     1    18    11    20     4     0     2   118.0   29.604  104.551      1.3    967.5
     1     1    18    11    20     5     0     1   119.0   29.605  104.538      3.4    966.6
     1     1    18    11    20     6     0     0   120.0   29.606  104.512      6.7    965.6
