# Supplementary material for: Migration of wheat stripe rust from the primary oversummering region to neighboring regions in China
Source: Commun Biol. 2025 Mar 3;8:350. doi: 10.1038/s42003-025-07789-3 (PMC11876435; doi:10.1038/s42003-025-07789-3)
Supplement: Supplementary file 4 — Supplementary Data 2 [file 42003_2025_7789_MOESM4_ESM.zip › Eastern_Liupan_Mountain/Autumn/PL18111512]

     5     1
    GDAS    18    11     1     0     0
    GDAS    18    11     8     0     0
    GDAS    18    11    15     0     0
    GDAS    18    11    22     0     0
    GDAS    18    11    29     0     0
     1 FORWARD  OMEGA   
    18    11    15    12   35.198  106.551   100.0
     1 PRESSURE
     1     1    18    11    15    12     0     0     0.0   35.198  106.551    100.0    845.7
     1     1    18    11    15    13     0     1     1.0   35.122  106.510     78.5    848.7
     1     1    18    11    15    14     0     2     2.0   35.053  106.470     62.1    851.0
     1     1    18    11    15    15     0     3     3.0   34.988  106.431     49.8    852.2
     1     1    18    11    15    16     0     2     4.0   34.929  106.391     39.3    850.7
     1     1    18    11    15    17     0     1     5.0   34.878  106.352     29.5    849.7
     1     1    18    11    15    18     0     0     6.0   34.833  106.314     21.2    849.1
     1     1    18    11    15    19     0     1     7.0   34.793  106.276     15.2    848.9
     1     1    18    11    15    20     0     2     8.0   34.756  106.239     11.2    848.6
     1     1    18    11    15    21     0     3     9.0   34.720  106.202      8.4    847.9
     1     1    18    11    15    22     0     2    10.0   34.687  106.166      6.0    847.0
     1     1    18    11    15    23     0     1    11.0   34.655  106.131      3.3    846.2
     1     1    18    11    16     0     0     0    12.0   34.626  106.096      0.5    845.6
     1     1    18    11    16     1     0     1    13.0   34.598  106.053      0.0    845.5
     1     1    18    11    16     2     0     2    14.0   34.569  105.993      0.0    845.1
     1     1    18    11    16     3     0     3    15.0   34.540  105.916      0.0    843.6
     1     1    18    11    16     4     0     2    16.0   34.510  105.828      0.0    840.9
     1     1    18    11    16     5     0     1    17.0   34.484  105.734      0.0    837.6
     1     1    18    11    16     6     0     0    18.0   34.461  105.637      0.0    833.9
     1     1    18    11    16     7     0     1    19.0   34.433  105.545      0.4    831.2
     1     1    18    11    16     8     0     2    20.0   34.393  105.466      0.2    829.0
     1     1    18    11    16     9     0     3    21.0   34.344  105.398      0.0    827.1
     1     1    18    11    16    10     0     2    22.0   34.287  105.345      0.0    826.7
     1     1    18    11    16    11     0     1    23.0   34.223  105.311      0.0    827.1
     1     1    18    11    16    12     0     0    24.0   34.157  105.294      0.0    828.3
     1     1    18    11    16    13     0     1    25.0   34.098  105.281      0.0    828.7
     1     1    18    11    16    14     0     2    26.0   34.058  105.262      0.0    828.6
     1     1    18    11    16    15     0     3    27.0   34.035  105.239      0.0    828.1
     1     1    18    11    16    16     0     2    28.0   34.019  105.218      0.0    826.7
     1     1    18    11    16    17     0     1    29.0   34.001  105.204      0.0    825.7
     1     1    18    11    16    18     0     0    30.0   33.979  105.199      0.0    825.4
     1     1    18    11    16    19     0     1    31.0   33.956  105.193      0.0    825.9
     1     1    18    11    16    20     0     2    32.0   33.935  105.179      0.0    825.9
     1     1    18    11    16    21     0     3    33.0   33.917  105.155      0.0    825.3
     1     1    18    11    16    22     0     2    34.0   33.896  105.129      0.0    824.7
     1     1    18    11    16    23     0     1    35.0   33.866  105.109      0.0    824.7
     1     1    18    11    17     0     0     0    36.0   33.827  105.094      0.0    825.2
     1     1    18    11    17     1     0     1    37.0   33.784  105.076      0.0    825.6
     1     1    18    11    17     2     0     2    38.0   33.741  105.045      0.0    825.2
     1     1    18    11    17     3     0     3    39.0   33.700  105.000      0.0    823.9
     1     1    18    11    17     4     0     2    40.0   33.653  104.946      0.0    817.6
     1     1    18    11    17     5     0     1    41.0   33.592  104.891      0.0    810.8
     1     1    18    11    17     6     0     0    42.0   33.518  104.834      0.0    803.4
     1     1    18    11    17     7     0     1    43.0   33.441  104.779      0.5    796.5
     1     1    18    11    17     8     0     2    44.0   33.371  104.730      3.3    789.7
     1     1    18    11    17     9     0     3    45.0   33.307  104.686      8.4    783.2
     1     1    18    11    17    10     0     2    46.0   33.248  104.655     17.9    777.8
     1     1    18    11    17    11     0     1    47.0   33.188  104.641     35.7    773.9
     1     1    18    11    17    12     0     0    48.0   33.128  104.647     54.7    772.8
     1     1    18    11    17    13     0     1    49.0   33.065  104.662     74.4    773.3
     1     1    18    11    17    14     0     2    50.0   32.997  104.674    110.7    771.8
     1     1    18    11    17    15     0     3    51.0   32.925  104.677    153.4    773.5
     1     1    18    11    17    16     0     2    52.0   32.847  104.678    177.6    777.1
     1     1    18    11    17    17     0     1    53.0   32.765  104.681    183.1    785.2
     1     1    18    11    17    18     0     0    54.0   32.678  104.688    178.7    794.9
     1     1    18    11    17    19     0     1    55.0   32.596  104.699    170.9    805.7
     1     1    18    11    17    20     0     2    56.0   32.522  104.716    162.2    816.4
     1     1    18    11    17    21     0     3    57.0   32.459  104.740    154.0    827.1
     1     1    18    11    17    22     0     2    58.0   32.407  104.773    149.1    838.0
     1     1    18    11    17    23     0     1    59.0   32.369  104.818    149.3    848.7
     1     1    18    11    18     0     0     0    60.0   32.345  104.877    156.9    859.4
     1     1    18    11    18     1     0     1    61.0   32.336  104.931    177.3    866.9
     1     1    18    11    18     2     0     2    62.0   32.339  104.963    212.0    867.6
     1     1    18    11    18     3     0     3    63.0   32.352  104.969    254.2    863.3
     1     1    18    11    18     4     0     2    64.0   32.378  104.962    313.2    853.8
     1     1    18    11    18     5     0     1    65.0   32.421  104.950    387.3    839.5
     1     1    18    11    18     6     0     0    66.0   32.478  104.936    468.2    823.2
     1     1    18    11    18     7     0     1    67.0   32.545  104.928    532.8    807.5
     1     1    18    11    18     8     0     2    68.0   32.621  104.924    561.0    797.5
     1     1    18    11    18     9     0     3    69.0   32.711  104.920    548.8    790.1
     1     1    18    11    18    10     0     2    70.0   32.804  104.912    495.8    786.4
     1     1    18    11    18    11     0     1    71.0   32.885  104.894    418.1    785.6
     1     1    18    11    18    12     0     0    72.0   32.950  104.868    335.0    785.0
     1     1    18    11    18    13     0     1    73.0   33.008  104.845    254.9    784.7
     1     1    18    11    18    14     0     2    74.0   33.066  104.834    181.6    790.0
     1     1    18    11    18    15     0     3    75.0   33.123  104.834    121.4    795.5
     1     1    18    11    18    16     0     2    76.0   33.179  104.836     78.3    799.5
     1     1    18    11    18    17     0     1    77.0   33.236  104.838     49.6    801.6
     1     1    18    11    18    18     0     0    78.0   33.293  104.839     30.5    802.4
     1     1    18    11    18    19     0     1    79.0   33.347  104.841     17.2    804.4
     1     1    18    11    18    20     0     2    80.0   33.394  104.844      7.6    805.5
     1     1    18    11    18    21     0     3    81.0   33.437  104.846      0.4    805.8
     1     1    18    11    18    22     0     2    82.0   33.475  104.849      0.0    805.4
     1     1    18    11    18    23     0     1    83.0   33.508  104.851      0.0    805.0
     1     1    18    11    19     0     0     0    84.0   33.535  104.852      0.0    804.6
     1     1    18    11    19     1     0     1    85.0   33.563  104.844      0.0    803.7
     1     1    18    11    19     2     0     2    86.0   33.597  104.821      0.0    801.1
     1     1    18    11    19     3     0     3    87.0   33.636  104.783      0.0    797.0
     1     1    18    11    19     4     0     2    88.0   33.680  104.739      0.0    791.9
     1     1    18    11    19     5     0     1    89.0   33.727  104.695      0.0    787.3
     1     1    18    11    19     6     0     0    90.0   33.778  104.650      0.0    783.1
     1     1    18    11    19     7     0     1    91.0   33.829  104.603      0.0    779.0
     1     1    18    11    19     8     0     2    92.0   33.876  104.553      0.0    775.1
     1     1    18    11    19     9     0     3    93.0   33.922  104.497      0.0    771.1
     1     1    18    11    19    10     0     2    94.0   33.964  104.450      0.0    768.2
     1     1    18    11    19    11     0     1    95.0   34.003  104.426      0.0    767.3
     1     1    18    11    19    12     0     0    96.0   34.038  104.422      0.0    766.7
     1     1    18    11    19    13     0     1    97.0   34.072  104.431      0.0    767.4
     1     1    18    11    19    14     0     2    98.0   34.106  104.447      0.0    768.6
     1     1    18    11    19    15     0     3    99.0   34.140  104.470      0.0    770.3
     1     1    18    11    19    16     0     2   100.0   34.170  104.494      0.0    772.1
     1     1    18    11    19    17     0     1   101.0   34.194  104.518      0.0    773.9
     1     1    18    11    19    18     0     0   102.0   34.211  104.540      0.0    775.6
     1     1    18    11    19    19     0     1   103.0   34.222  104.559      0.0    776.8
     1     1    18    11    19    20     0     2   104.0   34.229  104.573      0.0    777.7
     1     1    18    11    19    21     0     3   105.0   34.232  104.581      0.0    778.1
     1     1    18    11    19    22     0     2   106.0   34.234  104.588      0.0    778.6
     1     1    18    11    19    23     0     1   107.0   34.240  104.598      0.0    779.4
     1     1    18    11    20     0     0     0   108.0   34.249  104.610      0.0    780.3
     1     1    18    11    20     1     0     1   109.0   34.250  104.615      0.0    781.0
     1     1    18    11    20     2     0     2   110.0   34.239  104.605      0.0    780.5
     1     1    18    11    20     3     0     3   111.0   34.215  104.578      0.0    778.8
     1     1    18    11    20     4     0     2   112.0   34.191  104.536      0.0    774.6
     1     1    18    11    20     5     0     1   113.0   34.177  104.482      0.0    769.3
     1     1    18    11    20     6     0     0   114.0   34.171  104.417      0.0    763.2
     1     1    18    11    20     7     0     1   115.0   34.166  104.343      0.0    757.5
     1     1    18    11    20     8     0     2   116.0   34.155  104.261      0.0    751.2
     1     1    18    11    20     9     0     3   117.0   34.141  104.169      0.0    744.0
     1     1    18    11    20    10     0     2   118.0   34.127  104.083      0.0    738.9
     1     1    18    11    20    11     0     1   119.0   34.113  104.018      0.0    735.6
     1     1    18    11    20    12     0     0   120.0   34.097  103.976      0.0    734.4
