# Supplementary material for: Migration of wheat stripe rust from the primary oversummering region to neighboring regions in China
Source: Commun Biol. 2025 Mar 3;8:350. doi: 10.1038/s42003-025-07789-3 (PMC11876435; doi:10.1038/s42003-025-07789-3)
Supplement: Supplementary file 4 — Supplementary Data 2 [file 42003_2025_7789_MOESM4_ESM.zip › Eastern_Liupan_Mountain/Autumn/PL18111518]

     5     1
    GDAS    18    11     1     0     0
    GDAS    18    11     8     0     0
    GDAS    18    11    15     0     0
    GDAS    18    11    22     0     0
    GDAS    18    11    29     0     0
     1 FORWARD  OMEGA   
    18    11    15    18   35.198  106.551   100.0
     1 PRESSURE
     1     1    18    11    15    18     0     0     0.0   35.198  106.551    100.0    845.8
     1     1    18    11    15    19     0     1     1.0   35.128  106.497     80.3    847.3
     1     1    18    11    15    20     0     2     2.0   35.069  106.445     66.2    847.9
     1     1    18    11    15    21     0     3     3.0   35.020  106.393     56.3    847.9
     1     1    18    11    15    22     0     2     4.0   34.978  106.343     48.3    846.3
     1     1    18    11    15    23     0     1     5.0   34.940  106.296     40.7    844.4
     1     1    18    11    16     0     0     0     6.0   34.905  106.252     33.5    842.8
     1     1    18    11    16     1     0     1     7.0   34.872  106.199     27.3    841.7
     1     1    18    11    16     2     0     2     8.0   34.840  106.124     22.7    839.8
     1     1    18    11    16     3     0     3     9.0   34.812  106.026     20.1    837.1
     1     1    18    11    16     4     0     2    10.0   34.790  105.910     19.5    834.4
     1     1    18    11    16     5     0     1    11.0   34.773  105.787     21.7    831.0
     1     1    18    11    16     6     0     0    12.0   34.756  105.663     29.0    826.7
     1     1    18    11    16     7     0     1    13.0   34.730  105.551     42.4    822.6
     1     1    18    11    16     8     0     2    14.0   34.687  105.459     57.8    818.8
     1     1    18    11    16     9     0     3    15.0   34.626  105.382     69.6    815.5
     1     1    18    11    16    10     0     2    16.0   34.548  105.327     69.5    814.9
     1     1    18    11    16    11     0     1    17.0   34.459  105.301     53.9    817.8
     1     1    18    11    16    12     0     0    18.0   34.367  105.298     32.0    822.5
     1     1    18    11    16    13     0     1    19.0   34.293  105.298     17.7    826.7
     1     1    18    11    16    14     0     2    20.0   34.242  105.291      8.4    827.3
     1     1    18    11    16    15     0     3    21.0   34.212  105.278      3.2    827.4
     1     1    18    11    16    16     0     2    22.0   34.189  105.266      0.0    826.7
     1     1    18    11    16    17     0     1    23.0   34.165  105.258      0.0    826.2
     1     1    18    11    16    18     0     0    24.0   34.139  105.256      0.0    826.0
     1     1    18    11    16    19     0     1    25.0   34.113  105.253      0.0    826.3
     1     1    18    11    16    20     0     2    26.0   34.090  105.241      0.0    826.2
     1     1    18    11    16    21     0     3    27.0   34.072  105.219      0.0    825.6
     1     1    18    11    16    22     0     2    28.0   34.053  105.195      0.0    824.8
     1     1    18    11    16    23     0     1    29.0   34.027  105.176      0.0    824.4
     1     1    18    11    17     0     0     0    30.0   33.994  105.161      0.0    824.4
     1     1    18    11    17     1     0     1    31.0   33.958  105.143      0.0    824.7
     1     1    18    11    17     2     0     2    32.0   33.923  105.110      0.0    824.3
     1     1    18    11    17     3     0     3    33.0   33.891  105.062      0.0    823.0
     1     1    18    11    17     4     0     2    34.0   33.855  105.004      0.0    819.9
     1     1    18    11    17     5     0     1    35.0   33.805  104.945      0.0    814.2
     1     1    18    11    17     6     0     0    36.0   33.741  104.885      0.0    807.8
     1     1    18    11    17     7     0     1    37.0   33.673  104.827      0.0    802.2
     1     1    18    11    17     8     0     2    38.0   33.612  104.774      0.0    796.4
     1     1    18    11    17     9     0     3    39.0   33.558  104.727      0.4    790.7
     1     1    18    11    17    10     0     2    40.0   33.509  104.691      1.6    786.5
     1     1    18    11    17    11     0     1    41.0   33.461  104.675      2.3    784.7
     1     1    18    11    17    12     0     0    42.0   33.416  104.679      1.8    785.5
     1     1    18    11    17    13     0     1    43.0   33.369  104.694      0.7    787.4
     1     1    18    11    17    14     0     2    44.0   33.322  104.709      0.0    789.3
     1     1    18    11    17    15     0     3    45.0   33.272  104.723      0.0    791.3
     1     1    18    11    17    16     0     2    46.0   33.218  104.739      0.0    793.0
     1     1    18    11    17    17     0     1    47.0   33.157  104.759      0.0    795.5
     1     1    18    11    17    18     0     0    48.0   33.086  104.783      0.0    798.7
     1     1    18    11    17    19     0     1    49.0   33.012  104.811      0.0    803.5
     1     1    18    11    17    20     0     2    50.0   32.942  104.842      0.0    814.4
     1     1    18    11    17    21     0     3    51.0   32.878  104.877      0.0    826.3
     1     1    18    11    17    22     0     2    52.0   32.821  104.916      0.0    838.1
     1     1    18    11    17    23     0     1    53.0   32.771  104.958      0.0    849.7
     1     1    18    11    18     0     0     0    54.0   32.729  105.003      0.0    860.8
     1     1    18    11    18     1     0     1    55.0   32.698  105.038      2.8    865.5
     1     1    18    11    18     2     0     2    56.0   32.685  105.050     19.0    866.8
     1     1    18    11    18     3     0     3    57.0   32.688  105.041     41.2    863.2
     1     1    18    11    18     4     0     2    58.0   32.710  105.017     58.0    856.8
     1     1    18    11    18     5     0     1    59.0   32.754  104.985     63.8    848.5
     1     1    18    11    18     6     0     0    60.0   32.817  104.950     58.7    837.2
     1     1    18    11    18     7     0     1    61.0   32.891  104.921     45.0    827.2
     1     1    18    11    18     8     0     2    62.0   32.969  104.898     28.9    817.4
     1     1    18    11    18     9     0     3    63.0   33.054  104.877     16.8    811.7
     1     1    18    11    18    10     0     2    64.0   33.132  104.859      9.1    809.3
     1     1    18    11    18    11     0     1    65.0   33.191  104.846      4.7    807.5
     1     1    18    11    18    12     0     0    66.0   33.231  104.839      0.4    807.0
     1     1    18    11    18    13     0     1    67.0   33.264  104.837      0.0    806.0
     1     1    18    11    18    14     0     2    68.0   33.300  104.840      0.0    805.7
     1     1    18    11    18    15     0     3    69.0   33.341  104.848      0.0    806.1
     1     1    18    11    18    16     0     2    70.0   33.386  104.858      0.0    807.0
     1     1    18    11    18    17     0     1    71.0   33.435  104.867      0.0    807.8
     1     1    18    11    18    18     0     0    72.0   33.488  104.878      0.0    808.8
     1     1    18    11    18    19     0     1    73.0   33.541  104.890      0.0    809.9
     1     1    18    11    18    20     0     2    74.0   33.592  104.902      0.0    810.9
     1     1    18    11    18    21     0     3    75.0   33.639  104.913      0.0    811.6
     1     1    18    11    18    22     0     2    76.0   33.683  104.925      0.0    811.8
     1     1    18    11    18    23     0     1    77.0   33.720  104.936      0.0    812.1
     1     1    18    11    19     0     0     0    78.0   33.751  104.947      0.0    812.4
     1     1    18    11    19     1     0     1    79.0   33.782  104.947      0.0    812.3
     1     1    18    11    19     2     0     2    80.0   33.822  104.924      0.0    810.1
     1     1    18    11    19     3     0     3    81.0   33.869  104.881      0.0    806.2
     1     1    18    11    19     4     0     2    82.0   33.920  104.830      0.0    801.0
     1     1    18    11    19     5     0     1    83.0   33.976  104.780      0.0    796.5
     1     1    18    11    19     6     0     0    84.0   34.034  104.730      0.0    791.9
     1     1    18    11    19     7     0     1    85.0   34.089  104.677      0.0    787.2
     1     1    18    11    19     8     0     2    86.0   34.137  104.620      0.0    782.2
     1     1    18    11    19     9     0     3    87.0   34.180  104.559      0.0    776.9
     1     1    18    11    19    10     0     2    88.0   34.217  104.505      0.0    772.4
     1     1    18    11    19    11     0     1    89.0   34.251  104.473      0.0    769.6
     1     1    18    11    19    12     0     0    90.0   34.282  104.460      0.0    768.4
     1     1    18    11    19    13     0     1    91.0   34.312  104.459      0.0    768.2
     1     1    18    11    19    14     0     2    92.0   34.342  104.463      0.0    768.5
     1     1    18    11    19    15     0     3    93.0   34.373  104.473      0.0    769.2
     1     1    18    11    19    16     0     2    94.0   34.399  104.486      0.0    770.1
     1     1    18    11    19    17     0     1    95.0   34.418  104.498      0.0    771.0
     1     1    18    11    19    18     0     0    96.0   34.428  104.510      0.0    771.9
     1     1    18    11    19    19     0     1    97.0   34.433  104.520      0.0    772.5
     1     1    18    11    19    20     0     2    98.0   34.432  104.526      0.0    772.8
     1     1    18    11    19    21     0     3    99.0   34.428  104.528      0.0    772.8
     1     1    18    11    19    22     0     2   100.0   34.423  104.531      0.0    773.0
     1     1    18    11    19    23     0     1   101.0   34.422  104.538      0.0    773.5
     1     1    18    11    20     0     0     0   102.0   34.423  104.549      0.0    774.4
     1     1    18    11    20     1     0     1   103.0   34.418  104.556      0.0    775.4
     1     1    18    11    20     2     0     2   104.0   34.400  104.550      0.0    775.4
     1     1    18    11    20     3     0     3   105.0   34.370  104.531      0.0    774.4
     1     1    18    11    20     4     0     2   106.0   34.340  104.499      0.0    771.1
     1     1    18    11    20     5     0     1   107.0   34.318  104.452      0.0    766.6
     1     1    18    11    20     6     0     0   108.0   34.305  104.393      0.0    761.1
     1     1    18    11    20     7     0     1   109.0   34.293  104.324      0.0    755.7
     1     1    18    11    20     8     0     2   110.0   34.276  104.246      0.0    749.6
     1     1    18    11    20     9     0     3   111.0   34.258  104.156      0.0    742.5
     1     1    18    11    20    10     0     2   112.0   34.241  104.071      0.0    737.5
     1     1    18    11    20    11     0     1   113.0   34.225  104.005      0.0    734.1
     1     1    18    11    20    12     0     0   114.0   34.209  103.961      0.0    733.1
     1     1    18    11    20    13     0     1   115.0   34.193  103.925      0.0    731.4
     1     1    18    11    20    14     0     2   116.0   34.182  103.884      0.0    729.3
     1     1    18    11    20    15     0     3   117.0   34.175  103.839      0.0    726.8
     1     1    18    11    20    16     0     2   118.0   34.164  103.795      0.0    723.6
     1     1    18    11    20    17     0     1   119.0   34.142  103.757      0.0    720.7
     1     1    18    11    20    18     0     0   120.0   34.107  103.725      0.0    718.1
