# Supplementary material for: Migration of wheat stripe rust from the primary oversummering region to neighboring regions in China
Source: Commun Biol. 2025 Mar 3;8:350. doi: 10.1038/s42003-025-07789-3 (PMC11876435; doi:10.1038/s42003-025-07789-3)
Supplement: Supplementary file 4 — Supplementary Data 2 [file 42003_2025_7789_MOESM4_ESM.zip › Eastern_Liupan_Mountain/Autumn/PL18111600]

     5     1
    GDAS    18    11     1     0     0
    GDAS    18    11     8     0     0
    GDAS    18    11    15     0     0
    GDAS    18    11    22     0     0
    GDAS    18    11    29     0     0
     1 FORWARD  OMEGA   
    18    11    16     0   35.198  106.551   100.0
     1 PRESSURE
     1     1    18    11    16     0     0     0     0.0   35.198  106.551    100.0    844.7
     1     1    18    11    16     1     0     1     1.0   35.131  106.486     79.4    845.4
     1     1    18    11    16     2     0     2     2.0   35.070  106.403     62.7    844.8
     1     1    18    11    16     3     0     3     3.0   35.017  106.299     50.4    842.5
     1     1    18    11    16     4     0     2     4.0   34.977  106.173     43.0    837.3
     1     1    18    11    16     5     0     1     5.0   34.957  106.022     41.1    830.8
     1     1    18    11    16     6     0     0     6.0   34.951  105.856     47.6    826.0
     1     1    18    11    16     7     0     1     7.0   34.936  105.706     66.0    820.8
     1     1    18    11    16     8     0     2     8.0   34.897  105.586     93.1    815.2
     1     1    18    11    16     9     0     3     9.0   34.834  105.489    122.7    810.5
     1     1    18    11    16    10     0     2    10.0   34.746  105.421    141.5    807.6
     1     1    18    11    16    11     0     1    11.0   34.636  105.391    133.2    809.3
     1     1    18    11    16    12     0     0    12.0   34.518  105.392     94.4    816.1
     1     1    18    11    16    13     0     1    13.0   34.423  105.399     58.5    824.3
     1     1    18    11    16    14     0     2    14.0   34.358  105.396     35.1    827.1
     1     1    18    11    16    15     0     3    15.0   34.317  105.388     21.1    829.0
     1     1    18    11    16    16     0     2    16.0   34.287  105.378     13.1    829.8
     1     1    18    11    16    17     0     1    17.0   34.257  105.372      7.4    829.7
     1     1    18    11    16    18     0     0    18.0   34.225  105.371      3.0    829.8
     1     1    18    11    16    19     0     1    19.0   34.193  105.369      0.0    830.3
     1     1    18    11    16    20     0     2    20.0   34.164  105.359      0.0    830.5
     1     1    18    11    16    21     0     3    21.0   34.139  105.341      0.0    830.3
     1     1    18    11    16    22     0     2    22.0   34.113  105.322      0.0    829.8
     1     1    18    11    16    23     0     1    23.0   34.080  105.307      0.0    829.5
     1     1    18    11    17     0     0     0    24.0   34.041  105.296      0.0    829.6
     1     1    18    11    17     1     0     1    25.0   33.999  105.282      0.0    829.8
     1     1    18    11    17     2     0     2    26.0   33.961  105.255      0.0    830.0
     1     1    18    11    17     3     0     3    27.0   33.924  105.214      0.0    829.3
     1     1    18    11    17     4     0     2    28.0   33.883  105.164      0.0    827.2
     1     1    18    11    17     5     0     1    29.0   33.829  105.111      0.0    824.9
     1     1    18    11    17     6     0     0    30.0   33.760  105.056      0.0    822.5
     1     1    18    11    17     7     0     1    31.0   33.686  105.003      0.0    821.3
     1     1    18    11    17     8     0     2    32.0   33.618  104.956      0.0    817.7
     1     1    18    11    17     9     0     3    33.0   33.557  104.917      0.0    814.0
     1     1    18    11    17    10     0     2    34.0   33.500  104.892      0.0    812.3
     1     1    18    11    17    11     0     1    35.0   33.444  104.890      0.0    813.4
     1     1    18    11    17    12     0     0    36.0   33.388  104.910      0.0    817.9
     1     1    18    11    17    13     0     1    37.0   33.329  104.943      0.0    823.6
     1     1    18    11    17    14     0     2    38.0   33.267  104.973      0.0    829.5
     1     1    18    11    17    15     0     3    39.0   33.200  105.001      0.0    835.3
     1     1    18    11    17    16     0     2    40.0   33.127  105.026      0.0    837.9
     1     1    18    11    17    17     0     1    41.0   33.043  105.050      0.0    840.6
     1     1    18    11    17    18     0     0    42.0   32.951  105.072      0.0    846.3
     1     1    18    11    17    19     0     1    43.0   32.862  105.092      0.0    855.1
     1     1    18    11    17    20     0     2    44.0   32.783  105.116      0.0    863.0
     1     1    18    11    17    21     0     3    45.0   32.715  105.141      0.0    870.0
     1     1    18    11    17    22     0     2    46.0   32.657  105.169      0.0    876.1
     1     1    18    11    17    23     0     1    47.0   32.607  105.199      0.0    881.6
     1     1    18    11    18     0     0     0    48.0   32.565  105.231      0.0    886.5
     1     1    18    11    18     1     0     1    49.0   32.534  105.255      5.6    889.9
     1     1    18    11    18     2     0     2    50.0   32.517  105.259     26.6    889.8
     1     1    18    11    18     3     0     3    51.0   32.514  105.246     59.1    886.3
     1     1    18    11    18     4     0     2    52.0   32.528  105.223     92.4    878.5
     1     1    18    11    18     5     0     1    53.0   32.563  105.193    125.6    871.4
     1     1    18    11    18     6     0     0    54.0   32.619  105.155    165.5    860.4
     1     1    18    11    18     7     0     1    55.0   32.691  105.111    198.0    847.2
     1     1    18    11    18     8     0     2    56.0   32.776  105.064    204.8    836.5
     1     1    18    11    18     9     0     3    57.0   32.874  105.012    181.8    827.0
     1     1    18    11    18    10     0     2    58.0   32.967  104.963    136.5    818.0
     1     1    18    11    18    11     0     1    59.0   33.035  104.928     94.8    814.3
     1     1    18    11    18    12     0     0    60.0   33.082  104.902     65.1    813.7
     1     1    18    11    18    13     0     1    61.0   33.118  104.885     44.0    811.7
     1     1    18    11    18    14     0     2    62.0   33.156  104.876     28.0    810.6
     1     1    18    11    18    15     0     3    63.0   33.195  104.872     16.9    810.5
     1     1    18    11    18    16     0     2    64.0   33.237  104.870      9.7    810.2
     1     1    18    11    18    17     0     1    65.0   33.283  104.869      5.0    809.3
     1     1    18    11    18    18     0     0    66.0   33.332  104.868      0.3    808.6
     1     1    18    11    18    19     0     1    67.0   33.382  104.868      0.0    808.7
     1     1    18    11    18    20     0     2    68.0   33.429  104.870      0.0    808.8
     1     1    18    11    18    21     0     3    69.0   33.473  104.873      0.0    808.9
     1     1    18    11    18    22     0     2    70.0   33.512  104.875      0.0    808.4
     1     1    18    11    18    23     0     1    71.0   33.545  104.877      0.0    808.0
     1     1    18    11    19     0     0     0    72.0   33.573  104.879      0.0    807.5
     1     1    18    11    19     1     0     1    73.0   33.601  104.872      0.0    806.6
     1     1    18    11    19     2     0     2    74.0   33.636  104.847      0.0    803.9
     1     1    18    11    19     3     0     3    75.0   33.677  104.808      0.0    799.8
     1     1    18    11    19     4     0     2    76.0   33.722  104.761      0.0    794.6
     1     1    18    11    19     5     0     1    77.0   33.771  104.716      0.0    789.9
     1     1    18    11    19     6     0     0    78.0   33.824  104.670      0.0    785.5
     1     1    18    11    19     7     0     1    79.0   33.877  104.621      0.0    781.5
     1     1    18    11    19     8     0     2    80.0   33.925  104.569      0.0    777.5
     1     1    18    11    19     9     0     3    81.0   33.971  104.511      0.0    773.5
     1     1    18    11    19    10     0     2    82.0   34.013  104.463      0.0    770.2
     1     1    18    11    19    11     0     1    83.0   34.052  104.436      0.0    767.9
     1     1    18    11    19    12     0     0    84.0   34.087  104.430      0.0    767.2
     1     1    18    11    19    13     0     1    85.0   34.119  104.438      0.0    767.7
     1     1    18    11    19    14     0     2    86.0   34.153  104.452      0.0    768.7
     1     1    18    11    19    15     0     3    87.0   34.186  104.472      0.0    770.2
     1     1    18    11    19    16     0     2    88.0   34.216  104.494      0.0    771.8
     1     1    18    11    19    17     0     1    89.0   34.238  104.515      0.0    773.4
     1     1    18    11    19    18     0     0    90.0   34.254  104.536      0.0    774.9
     1     1    18    11    19    19     0     1    91.0   34.264  104.553      0.0    776.0
     1     1    18    11    19    20     0     2    92.0   34.269  104.565      0.0    776.8
     1     1    18    11    19    21     0     3    93.0   34.270  104.572      0.0    777.2
     1     1    18    11    19    22     0     2    94.0   34.271  104.578      0.0    777.6
     1     1    18    11    19    23     0     1    95.0   34.275  104.587      0.0    778.3
     1     1    18    11    20     0     0     0    96.0   34.282  104.599      0.0    779.2
     1     1    18    11    20     1     0     1    97.0   34.283  104.605      0.0    780.0
     1     1    18    11    20     2     0     2    98.0   34.270  104.596      0.0    779.6
     1     1    18    11    20     3     0     3    99.0   34.245  104.570      0.0    778.1
     1     1    18    11    20     4     0     2   100.0   34.219  104.530      0.0    774.0
     1     1    18    11    20     5     0     1   101.0   34.204  104.478      0.0    768.9
     1     1    18    11    20     6     0     0   102.0   34.197  104.414      0.0    762.9
     1     1    18    11    20     7     0     1   103.0   34.190  104.341      0.0    757.3
     1     1    18    11    20     8     0     2   104.0   34.178  104.260      0.0    751.0
     1     1    18    11    20     9     0     3   105.0   34.164  104.168      0.0    743.8
     1     1    18    11    20    10     0     2   106.0   34.149  104.082      0.0    738.8
     1     1    18    11    20    11     0     1   107.0   34.134  104.017      0.0    735.4
     1     1    18    11    20    12     0     0   108.0   34.118  103.975      0.0    734.2
     1     1    18    11    20    13     0     1   109.0   34.103  103.941      0.0    732.7
     1     1    18    11    20    14     0     2   110.0   34.093  103.904      0.0    730.7
     1     1    18    11    20    15     0     3   111.0   34.088  103.864      0.0    728.5
     1     1    18    11    20    16     0     2   112.0   34.080  103.824      0.0    725.3
     1     1    18    11    20    17     0     1   113.0   34.057  103.789      0.0    722.5
     1     1    18    11    20    18     0     0   114.0   34.019  103.758      0.0    719.8
     1     1    18    11    20    19     0     1   115.0   33.977  103.734      0.0    717.3
     1     1    18    11    20    20     0     2   116.0   33.945  103.718      0.0    715.0
     1     1    18    11    20    21     0     3   117.0   33.921  103.709      0.0    713.5
     1     1    18    11    20    22     0     2   118.0   33.908  103.710      0.0    713.4
     1     1    18    11    20    23     0     1   119.0   33.911  103.725      0.0    715.0
     1     1    18    11    21     0     0     0   120.0   33.929  103.754      0.0    718.4
