# Supplementary material for: Migration of wheat stripe rust from the primary oversummering region to neighboring regions in China
Source: Commun Biol. 2025 Mar 3;8:350. doi: 10.1038/s42003-025-07789-3 (PMC11876435; doi:10.1038/s42003-025-07789-3)
Supplement: Supplementary file 4 — Supplementary Data 2 [file 42003_2025_7789_MOESM4_ESM.zip › Eastern_Liupan_Mountain/Autumn/PL18111606]

     5     1
    GDAS    18    11     1     0     0
    GDAS    18    11     8     0     0
    GDAS    18    11    15     0     0
    GDAS    18    11    22     0     0
    GDAS    18    11    29     0     0
     1 FORWARD  OMEGA   
    18    11    16     6   35.198  106.551   100.0
     1 PRESSURE
     1     1    18    11    16     6     0     0     0.0   35.198  106.551    100.0    843.2
     1     1    18    11    16     7     0     1     1.0   35.135  106.401     76.0    840.7
     1     1    18    11    16     8     0     2     2.0   35.074  106.260     60.8    837.6
     1     1    18    11    16     9     0     3     3.0   35.016  106.128     53.6    833.8
     1     1    18    11    16    10     0     2     4.0   34.970  106.015     54.9    829.9
     1     1    18    11    16    11     0     1     5.0   34.931  105.936     62.6    827.6
     1     1    18    11    16    12     0     0     6.0   34.885  105.896     70.8    827.0
     1     1    18    11    16    13     0     1     7.0   34.837  105.875     77.4    827.1
     1     1    18    11    16    14     0     2     8.0   34.790  105.856     82.6    827.4
     1     1    18    11    16    15     0     3     9.0   34.746  105.838     86.8    827.8
     1     1    18    11    16    16     0     2    10.0   34.701  105.824     88.4    827.6
     1     1    18    11    16    17     0     1    11.0   34.653  105.815     84.9    828.5
     1     1    18    11    16    18     0     0    12.0   34.603  105.812     77.0    830.2
     1     1    18    11    16    19     0     1    13.0   34.552  105.809     65.5    832.8
     1     1    18    11    16    20     0     2    14.0   34.501  105.802     52.1    835.9
     1     1    18    11    16    21     0     3    15.0   34.453  105.794     38.3    838.2
     1     1    18    11    16    22     0     2    16.0   34.404  105.785     25.5    840.4
     1     1    18    11    16    23     0     1    17.0   34.352  105.779     15.5    842.8
     1     1    18    11    17     0     0     0    18.0   34.297  105.777      8.1    844.4
     1     1    18    11    17     1     0     1    19.0   34.240  105.776      2.4    846.0
     1     1    18    11    17     2     0     2    20.0   34.184  105.773      0.0    847.4
     1     1    18    11    17     3     0     3    21.0   34.127  105.765      0.0    848.7
     1     1    18    11    17     4     0     2    22.0   34.067  105.751      0.0    849.3
     1     1    18    11    17     5     0     1    23.0   33.999  105.727      0.0    849.6
     1     1    18    11    17     6     0     0    24.0   33.922  105.695      0.0    850.9
     1     1    18    11    17     7     0     1    25.0   33.841  105.660      0.0    851.7
     1     1    18    11    17     8     0     2    26.0   33.763  105.628      0.0    852.5
     1     1    18    11    17     9     0     3    27.0   33.689  105.600      0.0    853.2
     1     1    18    11    17    10     0     2    28.0   33.619  105.584      0.0    856.0
     1     1    18    11    17    11     0     1    29.0   33.549  105.584      0.0    859.8
     1     1    18    11    17    12     0     0    30.0   33.479  105.601      0.0    864.7
     1     1    18    11    17    13     0     1    31.0   33.410  105.621      0.0    868.6
     1     1    18    11    17    14     0     2    32.0   33.344  105.632      0.0    871.9
     1     1    18    11    17    15     0     3    33.0   33.281  105.631      0.0    874.5
     1     1    18    11    17    16     0     2    34.0   33.217  105.624      0.0    876.3
     1     1    18    11    17    17     0     1    35.0   33.148  105.614      0.0    878.1
     1     1    18    11    17    18     0     0    36.0   33.072  105.602      0.0    879.7
     1     1    18    11    17    19     0     1    37.0   32.996  105.590      0.0    881.7
     1     1    18    11    17    20     0     2    38.0   32.925  105.581      0.0    884.6
     1     1    18    11    17    21     0     3    39.0   32.861  105.577      0.0    887.6
     1     1    18    11    17    22     0     2    40.0   32.803  105.578      0.0    890.8
     1     1    18    11    17    23     0     1    41.0   32.749  105.583      0.0    894.1
     1     1    18    11    18     0     0     0    42.0   32.701  105.593      0.0    897.4
     1     1    18    11    18     1     0     1    43.0   32.660  105.597      0.0    899.7
     1     1    18    11    18     2     0     2    44.0   32.630  105.585      7.6    900.6
     1     1    18    11    18     3     0     3    45.0   32.611  105.558     22.8    898.5
     1     1    18    11    18     4     0     2    46.0   32.608  105.524     40.5    894.0
     1     1    18    11    18     5     0     1    47.0   32.623  105.486     60.4    888.7
     1     1    18    11    18     6     0     0    48.0   32.658  105.443     87.5    880.7
     1     1    18    11    18     7     0     1    49.0   32.711  105.398    121.9    870.8
     1     1    18    11    18     8     0     2    50.0   32.779  105.353    154.0    859.5
     1     1    18    11    18     9     0     3    51.0   32.866  105.308    173.4    848.1
     1     1    18    11    18    10     0     2    52.0   32.955  105.257    174.7    838.8
     1     1    18    11    18    11     0     1    53.0   33.029  105.205    163.4    833.2
     1     1    18    11    18    12     0     0    54.0   33.084  105.157    144.9    831.2
     1     1    18    11    18    13     0     1    55.0   33.131  105.117    119.6    829.6
     1     1    18    11    18    14     0     2    56.0   33.180  105.088     89.1    829.2
     1     1    18    11    18    15     0     3    57.0   33.232  105.068     61.3    829.8
     1     1    18    11    18    16     0     2    58.0   33.284  105.055     39.8    829.4
     1     1    18    11    18    17     0     1    59.0   33.337  105.042     24.3    828.7
     1     1    18    11    18    18     0     0    60.0   33.391  105.032     14.4    828.3
     1     1    18    11    18    19     0     1    61.0   33.444  105.023      6.6    827.1
     1     1    18    11    18    20     0     2    62.0   33.492  105.017      0.0    825.8
     1     1    18    11    18    21     0     3    63.0   33.538  105.011      0.0    824.6
     1     1    18    11    18    22     0     2    64.0   33.579  105.007      0.0    823.0
     1     1    18    11    18    23     0     1    65.0   33.614  105.004      0.0    821.7
     1     1    18    11    19     0     0     0    66.0   33.643  105.003      0.0    820.5
     1     1    18    11    19     1     0     1    67.0   33.673  104.991      0.0    819.1
     1     1    18    11    19     2     0     2    68.0   33.712  104.960      0.0    815.5
     1     1    18    11    19     3     0     3    69.0   33.759  104.910      0.0    810.2
     1     1    18    11    19     4     0     2    70.0   33.811  104.855      0.0    803.9
     1     1    18    11    19     5     0     1    71.0   33.866  104.802      0.0    798.4
     1     1    18    11    19     6     0     0    72.0   33.925  104.749      0.0    793.4
     1     1    18    11    19     7     0     1    73.0   33.983  104.695      0.0    789.1
     1     1    18    11    19     8     0     2    74.0   34.034  104.638      0.0    784.3
     1     1    18    11    19     9     0     3    75.0   34.079  104.575      0.0    778.9
     1     1    18    11    19    10     0     2    76.0   34.120  104.523      0.0    774.4
     1     1    18    11    19    11     0     1    77.0   34.156  104.493      0.0    771.8
     1     1    18    11    19    12     0     0    78.0   34.187  104.484      0.0    770.8
     1     1    18    11    19    13     0     1    79.0   34.218  104.488      0.0    771.0
     1     1    18    11    19    14     0     2    80.0   34.248  104.497      0.0    771.7
     1     1    18    11    19    15     0     3    81.0   34.279  104.512      0.0    772.8
     1     1    18    11    19    16     0     2    82.0   34.307  104.529      0.0    774.0
     1     1    18    11    19    17     0     1    83.0   34.327  104.545      0.0    775.2
     1     1    18    11    19    18     0     0    84.0   34.339  104.560      0.0    776.3
     1     1    18    11    19    19     0     1    85.0   34.346  104.572      0.0    777.1
     1     1    18    11    19    20     0     2    86.0   34.349  104.580      0.0    777.5
     1     1    18    11    19    21     0     3    87.0   34.347  104.583      0.0    777.6
     1     1    18    11    19    22     0     2    88.0   34.345  104.587      0.0    777.9
     1     1    18    11    19    23     0     1    89.0   34.345  104.594      0.0    778.4
     1     1    18    11    20     0     0     0    90.0   34.348  104.605      0.0    779.2
     1     1    18    11    20     1     0     1    91.0   34.345  104.610      0.0    780.0
     1     1    18    11    20     2     0     2    92.0   34.328  104.601      0.0    779.8
     1     1    18    11    20     3     0     3    93.0   34.300  104.578      0.0    778.5
     1     1    18    11    20     4     0     2    94.0   34.272  104.540      0.0    774.6
     1     1    18    11    20     5     0     1    95.0   34.254  104.489      0.0    769.7
     1     1    18    11    20     6     0     0    96.0   34.244  104.427      0.0    763.9
     1     1    18    11    20     7     0     1    97.0   34.235  104.355      0.0    758.3
     1     1    18    11    20     8     0     2    98.0   34.221  104.274      0.0    752.0
     1     1    18    11    20     9     0     3    99.0   34.204  104.183      0.0    744.9
     1     1    18    11    20    10     0     2   100.0   34.187  104.097      0.0    739.8
     1     1    18    11    20    11     0     1   101.0   34.171  104.032      0.0    736.5
     1     1    18    11    20    12     0     0   102.0   34.155  103.988      0.0    735.0
     1     1    18    11    20    13     0     1   103.0   34.140  103.952      0.0    733.3
     1     1    18    11    20    14     0     2   104.0   34.129  103.911      0.0    731.2
     1     1    18    11    20    15     0     3   105.0   34.123  103.868      0.0    728.8
     1     1    18    11    20    16     0     2   106.0   34.114  103.825      0.0    725.5
     1     1    18    11    20    17     0     1   107.0   34.091  103.788      0.0    722.5
     1     1    18    11    20    18     0     0   108.0   34.054  103.755      0.0    719.8
     1     1    18    11    20    19     0     1   109.0   34.012  103.729      0.0    718.4
     1     1    18    11    20    20     0     2   110.0   33.979  103.712      0.0    716.5
     1     1    18    11    20    21     0     3   111.0   33.953  103.701      0.0    714.9
     1     1    18    11    20    22     0     2   112.0   33.940  103.701      0.0    714.7
     1     1    18    11    20    23     0     1   113.0   33.942  103.716      0.0    716.3
     1     1    18    11    21     0     0     0   114.0   33.959  103.745      0.0    719.7
     1     1    18    11    21     1     0     1   115.0   33.989  103.775      0.0    722.5
     1     1    18    11    21     2     0     2   116.0   34.028  103.796      0.0    723.7
     1     1    18    11    21     3     0     3   117.0   34.076  103.808      0.0    723.6
     1     1    18    11    21     4     0     2   118.0   34.124  103.812      0.0    724.3
     1     1    18    11    21     5     0     1   119.0   34.163  103.805      0.0    724.3
     1     1    18    11    21     6     0     0   120.0   34.193  103.790      0.0    723.8
