# Supplementary material for: Migration of wheat stripe rust from the primary oversummering region to neighboring regions in China
Source: Commun Biol. 2025 Mar 3;8:350. doi: 10.1038/s42003-025-07789-3 (PMC11876435; doi:10.1038/s42003-025-07789-3)
Supplement: Supplementary file 4 — Supplementary Data 2 [file 42003_2025_7789_MOESM4_ESM.zip › Eastern_Liupan_Mountain/Autumn/PL18111612]

     5     1
    GDAS    18    11     1     0     0
    GDAS    18    11     8     0     0
    GDAS    18    11    15     0     0
    GDAS    18    11    22     0     0
    GDAS    18    11    29     0     0
     1 FORWARD  OMEGA   
    18    11    16    12   35.198  106.551   100.0
     1 PRESSURE
     1     1    18    11    16    12     0     0     0.0   35.198  106.551    100.0    844.5
     1     1    18    11    16    13     0     1     1.0   35.119  106.518     81.5    847.1
     1     1    18    11    16    14     0     2     2.0   35.060  106.488     65.5    849.4
     1     1    18    11    16    15     0     3     3.0   35.018  106.459     53.1    850.9
     1     1    18    11    16    16     0     2     4.0   34.984  106.430     44.1    850.3
     1     1    18    11    16    17     0     1     5.0   34.949  106.404     37.1    849.2
     1     1    18    11    16    18     0     0     6.0   34.911  106.382     31.4    848.3
     1     1    18    11    16    19     0     1     7.0   34.871  106.359     26.1    848.2
     1     1    18    11    16    20     0     2     8.0   34.829  106.335     21.1    848.1
     1     1    18    11    16    21     0     3     9.0   34.787  106.308     16.4    848.3
     1     1    18    11    16    22     0     2    10.0   34.742  106.284     12.3    848.4
     1     1    18    11    16    23     0     1    11.0   34.693  106.266      8.8    848.6
     1     1    18    11    17     0     0     0    12.0   34.638  106.253      5.3    848.5
     1     1    18    11    17     1     0     1    13.0   34.580  106.246      1.1    849.2
     1     1    18    11    17     2     0     2    14.0   34.520  106.242      0.0    850.0
     1     1    18    11    17     3     0     3    15.0   34.458  106.241      0.0    850.8
     1     1    18    11    17     4     0     2    16.0   34.392  106.238      0.0    851.2
     1     1    18    11    17     5     0     1    17.0   34.318  106.228      0.0    851.9
     1     1    18    11    17     6     0     0    18.0   34.237  106.212      0.0    853.0
     1     1    18    11    17     7     0     1    19.0   34.153  106.190      0.0    853.9
     1     1    18    11    17     8     0     2    20.0   34.071  106.166      0.0    855.0
     1     1    18    11    17     9     0     3    21.0   33.990  106.142      0.0    856.6
     1     1    18    11    17    10     0     2    22.0   33.910  106.125      0.0    862.7
     1     1    18    11    17    11     0     1    23.0   33.834  106.120      0.0    868.5
     1     1    18    11    17    12     0     0    24.0   33.759  106.127      0.0    873.9
     1     1    18    11    17    13     0     1    25.0   33.690  106.136      0.0    877.9
     1     1    18    11    17    14     0     2    26.0   33.626  106.136      0.0    881.7
     1     1    18    11    17    15     0     3    27.0   33.568  106.125      0.0    885.1
     1     1    18    11    17    16     0     2    28.0   33.512  106.107      0.0    888.4
     1     1    18    11    17    17     0     1    29.0   33.452  106.084      0.0    891.6
     1     1    18    11    17    18     0     0    30.0   33.389  106.055      0.0    894.8
     1     1    18    11    17    19     0     1    31.0   33.325  106.024      0.0    897.4
     1     1    18    11    17    20     0     2    32.0   33.265  105.993      0.0    899.4
     1     1    18    11    17    21     0     3    33.0   33.209  105.964      0.0    900.0
     1     1    18    11    17    22     0     2    34.0   33.157  105.940      0.0    900.7
     1     1    18    11    17    23     0     1    35.0   33.104  105.923      0.0    902.0
     1     1    18    11    18     0     0     0    36.0   33.051  105.914      0.0    903.7
     1     1    18    11    18     1     0     1    37.0   33.000  105.898      0.0    904.7
     1     1    18    11    18     2     0     2    38.0   32.957  105.867      0.0    903.9
     1     1    18    11    18     3     0     3    39.0   32.921  105.822      0.0    901.9
     1     1    18    11    18     4     0     2    40.0   32.898  105.768      2.1    897.8
     1     1    18    11    18     5     0     1    41.0   32.890  105.710      6.4    893.1
     1     1    18    11    18     6     0     0    42.0   32.899  105.646     12.5    887.0
     1     1    18    11    18     7     0     1    43.0   32.928  105.584     24.0    879.7
     1     1    18    11    18     8     0     2    44.0   32.978  105.528     44.9    870.9
     1     1    18    11    18     9     0     3    45.0   33.051  105.476     74.0    860.5
     1     1    18    11    18    10     0     2    46.0   33.132  105.428    104.0    851.4
     1     1    18    11    18    11     0     1    47.0   33.205  105.383    128.0    844.1
     1     1    18    11    18    12     0     0    48.0   33.266  105.344    140.2    838.2
     1     1    18    11    18    13     0     1    49.0   33.324  105.313    138.6    834.5
     1     1    18    11    18    14     0     2    50.0   33.388  105.294    125.7    833.0
     1     1    18    11    18    15     0     3    51.0   33.459  105.286    106.4    832.2
     1     1    18    11    18    16     0     2    52.0   33.532  105.287     85.8    831.9
     1     1    18    11    18    17     0     1    53.0   33.603  105.291     66.8    832.1
     1     1    18    11    18    18     0     0    54.0   33.672  105.298     51.0    832.5
     1     1    18    11    18    19     0     1    55.0   33.735  105.307     35.4    832.1
     1     1    18    11    18    20     0     2    56.0   33.787  105.316     20.4    833.1
     1     1    18    11    18    21     0     3    57.0   33.830  105.325      9.8    833.8
     1     1    18    11    18    22     0     2    58.0   33.863  105.335      2.7    832.9
     1     1    18    11    18    23     0     1    59.0   33.887  105.347      0.0    832.5
     1     1    18    11    19     0     0     0    60.0   33.902  105.363      0.0    832.4
     1     1    18    11    19     1     0     1    61.0   33.918  105.370      0.0    832.7
     1     1    18    11    19     2     0     2    62.0   33.952  105.359      0.0    831.5
     1     1    18    11    19     3     0     3    63.0   34.002  105.326      0.0    829.0
     1     1    18    11    19     4     0     2    64.0   34.062  105.281      0.0    825.8
     1     1    18    11    19     5     0     1    65.0   34.128  105.230      0.0    822.5
     1     1    18    11    19     6     0     0    66.0   34.197  105.175      0.3    819.1
     1     1    18    11    19     7     0     1    67.0   34.262  105.112      0.1    815.8
     1     1    18    11    19     8     0     2    68.0   34.315  105.043      0.0    812.5
     1     1    18    11    19     9     0     3    69.0   34.355  104.968      0.0    807.9
     1     1    18    11    19    10     0     2    70.0   34.384  104.903      0.0    802.5
     1     1    18    11    19    11     0     1    71.0   34.404  104.863      0.0    799.2
     1     1    18    11    19    12     0     0    72.0   34.414  104.845      0.0    797.7
     1     1    18    11    19    13     0     1    73.0   34.422  104.841      0.0    797.4
     1     1    18    11    19    14     0     2    74.0   34.433  104.840      0.0    797.4
     1     1    18    11    19    15     0     3    75.0   34.446  104.843      0.0    797.6
     1     1    18    11    19    16     0     2    76.0   34.458  104.845      0.0    797.8
     1     1    18    11    19    17     0     1    77.0   34.464  104.845      0.0    797.7
     1     1    18    11    19    18     0     0    78.0   34.466  104.843      0.0    797.6
     1     1    18    11    19    19     0     1    79.0   34.465  104.839      0.0    797.1
     1     1    18    11    19    20     0     2    80.0   34.460  104.833      0.0    796.5
     1     1    18    11    19    21     0     3    81.0   34.452  104.823      0.0    795.7
     1     1    18    11    19    22     0     2    82.0   34.442  104.816      0.0    795.1
     1     1    18    11    19    23     0     1    83.0   34.430  104.813      0.0    795.0
     1     1    18    11    20     0     0     0    84.0   34.418  104.816      0.0    795.3
     1     1    18    11    20     1     0     1    85.0   34.401  104.814      0.0    795.8
     1     1    18    11    20     2     0     2    86.0   34.374  104.800      0.0    795.4
     1     1    18    11    20     3     0     3    87.0   34.337  104.773      0.0    793.8
     1     1    18    11    20     4     0     2    88.0   34.303  104.730      0.0    789.6
     1     1    18    11    20     5     0     1    89.0   34.280  104.673      0.0    784.2
     1     1    18    11    20     6     0     0    90.0   34.269  104.603      0.0    777.7
     1     1    18    11    20     7     0     1    91.0   34.257  104.525      0.0    771.7
     1     1    18    11    20     8     0     2    92.0   34.239  104.441      0.0    765.2
     1     1    18    11    20     9     0     3    93.0   34.216  104.348      0.0    758.0
     1     1    18    11    20    10     0     2    94.0   34.193  104.261      0.0    752.9
     1     1    18    11    20    11     0     1    95.0   34.173  104.196      0.0    749.5
     1     1    18    11    20    12     0     0    96.0   34.153  104.151      0.0    747.8
     1     1    18    11    20    13     0     1    97.0   34.132  104.113      0.0    745.5
     1     1    18    11    20    14     0     2    98.0   34.116  104.065      0.0    742.4
     1     1    18    11    20    15     0     3    99.0   34.106  104.010      0.0    738.7
     1     1    18    11    20    16     0     2   100.0   34.095  103.954      0.0    734.2
     1     1    18    11    20    17     0     1   101.0   34.070  103.905      0.0    730.3
     1     1    18    11    20    18     0     0   102.0   34.029  103.861      0.0    726.8
     1     1    18    11    20    19     0     1   103.0   33.985  103.826      0.0    724.0
     1     1    18    11    20    20     0     2   104.0   33.952  103.801      0.0    720.8
     1     1    18    11    20    21     0     3   105.0   33.928  103.784      0.0    718.7
     1     1    18    11    20    22     0     2   106.0   33.916  103.779      0.0    718.2
     1     1    18    11    20    23     0     1   107.0   33.920  103.789      0.0    719.6
     1     1    18    11    21     0     0     0   108.0   33.938  103.814      0.0    722.8
     1     1    18    11    21     1     0     1   109.0   33.968  103.840      0.0    725.5
     1     1    18    11    21     2     0     2   110.0   34.007  103.856      0.0    727.8
     1     1    18    11    21     3     0     3   111.0   34.054  103.865      0.0    727.3
     1     1    18    11    21     4     0     2   112.0   34.101  103.863      0.0    727.6
     1     1    18    11    21     5     0     1   113.0   34.140  103.850      0.0    727.2
     1     1    18    11    21     6     0     0   114.0   34.169  103.829      0.0    726.2
     1     1    18    11    21     7     0     1   115.0   34.195  103.800      0.0    723.2
     1     1    18    11    21     8     0     2   116.0   34.223  103.762      0.0    719.8
     1     1    18    11    21     9     0     3   117.0   34.252  103.717      0.0    715.9
     1     1    18    11    21    10     0     2   118.0   34.282  103.673      0.0    714.7
     1     1    18    11    21    11     0     1   119.0   34.309  103.640      0.0    714.2
     1     1    18    11    21    12     0     0   120.0   34.335  103.615      0.0    714.1
