# Supplementary material for: Migration of wheat stripe rust from the primary oversummering region to neighboring regions in China
Source: Commun Biol. 2025 Mar 3;8:350. doi: 10.1038/s42003-025-07789-3 (PMC11876435; doi:10.1038/s42003-025-07789-3)
Supplement: Supplementary file 4 — Supplementary Data 2 [file 42003_2025_7789_MOESM4_ESM.zip › Eastern_Liupan_Mountain/Autumn/PL18111618]

     5     1
    GDAS    18    11     1     0     0
    GDAS    18    11     8     0     0
    GDAS    18    11    15     0     0
    GDAS    18    11    22     0     0
    GDAS    18    11    29     0     0
     1 FORWARD  OMEGA   
    18    11    16    18   35.198  106.551   100.0
     1 PRESSURE
     1     1    18    11    16    18     0     0     0.0   35.198  106.551    100.0    844.0
     1     1    18    11    16    19     0     1     1.0   35.153  106.547     80.6    847.4
     1     1    18    11    16    20     0     2     2.0   35.111  106.532     64.8    849.9
     1     1    18    11    16    21     0     3     3.0   35.070  106.509     52.6    851.6
     1     1    18    11    16    22     0     2     4.0   35.027  106.484     42.8    852.1
     1     1    18    11    16    23     0     1     5.0   34.981  106.463     33.8    852.3
     1     1    18    11    17     0     0     0     6.0   34.929  106.448     25.2    852.1
     1     1    18    11    17     1     0     1     7.0   34.875  106.438     17.8    852.6
     1     1    18    11    17     2     0     2     8.0   34.822  106.432     12.5    853.2
     1     1    18    11    17     3     0     3     9.0   34.768  106.428      8.5    853.5
     1     1    18    11    17     4     0     2    10.0   34.711  106.424      4.8    852.8
     1     1    18    11    17     5     0     1    11.0   34.647  106.417      0.3    852.1
     1     1    18    11    17     6     0     0    12.0   34.576  106.405      0.0    851.5
     1     1    18    11    17     7     0     1    13.0   34.502  106.390      0.0    850.8
     1     1    18    11    17     8     0     2    14.0   34.431  106.371      0.0    850.3
     1     1    18    11    17     9     0     3    15.0   34.362  106.351      0.0    849.9
     1     1    18    11    17    10     0     2    16.0   34.292  106.334      0.0    851.1
     1     1    18    11    17    11     0     1    17.0   34.220  106.325      0.0    852.4
     1     1    18    11    17    12     0     0    18.0   34.147  106.325      0.0    853.8
     1     1    18    11    17    13     0     1    19.0   34.075  106.326      0.0    854.4
     1     1    18    11    17    14     0     2    20.0   34.007  106.320      0.0    854.9
     1     1    18    11    17    15     0     3    21.0   33.945  106.309      0.0    859.3
     1     1    18    11    17    16     0     2    22.0   33.885  106.293      0.0    864.0
     1     1    18    11    17    17     0     1    23.0   33.823  106.274      0.0    868.7
     1     1    18    11    17    18     0     0    24.0   33.760  106.251      0.0    873.4
     1     1    18    11    17    19     0     1    25.0   33.698  106.226      0.0    877.7
     1     1    18    11    17    20     0     2    26.0   33.640  106.203      0.0    881.4
     1     1    18    11    17    21     0     3    27.0   33.588  106.182      0.0    884.7
     1     1    18    11    17    22     0     2    28.0   33.538  106.165      0.0    887.6
     1     1    18    11    17    23     0     1    29.0   33.489  106.154      0.0    890.4
     1     1    18    11    18     0     0     0    30.0   33.441  106.149      0.0    893.2
     1     1    18    11    18     1     0     1    31.0   33.398  106.138      0.0    895.0
     1     1    18    11    18     2     0     2    32.0   33.364  106.111      0.0    896.1
     1     1    18    11    18     3     0     3    33.0   33.336  106.067      0.3    896.3
     1     1    18    11    18     4     0     2    34.0   33.316  106.010      3.6    895.0
     1     1    18    11    18     5     0     1    35.0   33.307  105.948      9.9    890.6
     1     1    18    11    18     6     0     0    36.0   33.313  105.879     25.3    883.5
     1     1    18    11    18     7     0     1    37.0   33.342  105.812     69.1    874.1
     1     1    18    11    18     8     0     2    38.0   33.400  105.755    146.3    859.7
     1     1    18    11    18     9     0     3    39.0   33.491  105.706    235.7    841.8
     1     1    18    11    18    10     0     2    40.0   33.600  105.666    319.0    826.0
     1     1    18    11    18    11     0     1    41.0   33.714  105.638    391.1    813.6
     1     1    18    11    18    12     0     0    42.0   33.837  105.631    456.6    802.2
     1     1    18    11    18    13     0     1    43.0   33.982  105.645    528.4    791.1
     1     1    18    11    18    14     0     2    44.0   34.162  105.685    612.1    780.2
     1     1    18    11    18    15     0     3    45.0   34.368  105.760    686.7    769.4
     1     1    18    11    18    16     0     2    46.0   34.599  105.877    738.6    762.0
     1     1    18    11    18    17     0     1    47.0   34.864  106.041    746.2    757.1
     1     1    18    11    18    18     0     0    48.0   35.133  106.233    707.1    763.0
     1     1    18    11    18    19     0     1    49.0   35.365  106.420    663.3    772.1
     1     1    18    11    18    20     0     2    50.0   35.552  106.588    641.8    778.3
     1     1    18    11    18    21     0     3    51.0   35.707  106.732    651.0    781.6
     1     1    18    11    18    22     0     2    52.0   35.829  106.866    688.3    781.6
     1     1    18    11    18    23     0     1    53.0   35.927  107.000    747.9    781.0
     1     1    18    11    19     0     0     0    54.0   36.016  107.151    815.9    774.9
     1     1    18    11    19     1     0     1    55.0   36.099  107.322    877.2    770.8
     1     1    18    11    19     2     0     2    56.0   36.171  107.496    925.8    767.8
     1     1    18    11    19     3     0     3    57.0   36.243  107.667    956.9    766.4
     1     1    18    11    19     4     0     2    58.0   36.313  107.835    965.8    766.3
     1     1    18    11    19     5     0     1    59.0   36.372  108.012    951.3    768.9
     1     1    18    11    19     6     0     0    60.0   36.415  108.197    920.1    773.4
     1     1    18    11    19     7     0     1    61.0   36.460  108.373    888.3    778.9
     1     1    18    11    19     8     0     2    62.0   36.515  108.532    867.3    782.1
     1     1    18    11    19     9     0     3    63.0   36.574  108.684    857.3    783.9
     1     1    18    11    19    10     0     2    64.0   36.635  108.830    849.3    784.8
     1     1    18    11    19    11     0     1    65.0   36.697  108.960    833.1    787.1
     1     1    18    11    19    12     0     0    66.0   36.759  109.072    807.9    790.9
     1     1    18    11    19    13     0     1    67.0   36.817  109.188    779.6    796.5
     1     1    18    11    19    14     0     2    68.0   36.875  109.328    756.5    802.5
     1     1    18    11    19    15     0     3    69.0   36.936  109.490    743.5    808.8
     1     1    18    11    19    16     0     2    70.0   36.991  109.656    752.4    813.9
     1     1    18    11    19    17     0     1    71.0   37.024  109.806    789.9    814.6
     1     1    18    11    19    18     0     0    72.0   37.042  109.941    855.7    812.1
     1     1    18    11    19    19     0     1    73.0   37.033  110.060    931.4    802.2
     1     1    18    11    19    20     0     2    74.0   36.992  110.157    994.8    792.1
     1     1    18    11    19    21     0     3    75.0   36.927  110.245   1036.7    783.8
     1     1    18    11    19    22     0     2    76.0   36.865  110.328   1059.0    779.0
     1     1    18    11    19    23     0     1    77.0   36.822  110.397   1067.0    775.6
     1     1    18    11    20     0     0     0    78.0   36.793  110.446   1060.0    774.6
     1     1    18    11    20     1     0     1    79.0   36.764  110.479   1052.6    775.9
     1     1    18    11    20     2     0     2    80.0   36.731  110.510   1058.3    774.6
     1     1    18    11    20     3     0     3    81.0   36.698  110.540   1079.0    772.1
     1     1    18    11    20     4     0     2    82.0   36.668  110.577   1110.9    767.3
     1     1    18    11    20     5     0     1    83.0   36.643  110.628   1149.8    761.7
     1     1    18    11    20     6     0     0    84.0   36.629  110.696   1198.4    755.0
     1     1    18    11    20     7     0     1    85.0   36.618  110.785   1242.5    747.2
     1     1    18    11    20     8     0     2    86.0   36.593  110.895   1264.6    742.5
     1     1    18    11    20     9     0     3    87.0   36.553  111.022   1263.3    740.8
     1     1    18    11    20    10     0     2    88.0   36.485  111.135   1259.3    746.0
     1     1    18    11    20    11     0     1    89.0   36.382  111.208   1273.7    747.6
     1     1    18    11    20    12     0     0    90.0   36.252  111.244   1312.5    746.0
     1     1    18    11    20    13     0     1    91.0   36.119  111.257   1371.7    741.3
     1     1    18    11    20    14     0     2    92.0   36.006  111.265   1454.3    735.3
     1     1    18    11    20    15     0     3    93.0   35.915  111.279   1563.7    730.4
     1     1    18    11    20    16     0     2    94.0   35.836  111.317   1667.8    725.2
     1     1    18    11    20    17     0     1    95.0   35.758  111.384   1755.4    724.6
     1     1    18    11    20    18     0     0    96.0   35.676  111.478   1848.7    723.4
     1     1    18    11    20    19     0     1    97.0   35.581  111.637   1965.7    720.2
     1     1    18    11    20    20     0     2    98.0   35.461  111.879   2136.9    714.7
     1     1    18    11    20    21     0     3    99.0   35.311  112.201   2342.0    707.2
     1     1    18    11    20    22     0     2   100.0   35.139  112.566   2456.0    714.6
     1     1    18    11    20    23     0     1   101.0   34.961  112.890   2421.6    741.5
     1     1    18    11    21     0     0     0   102.0   34.764  113.148   2314.7    763.5
     1     1    18    11    21     1     0     1   103.0   34.541  113.386   2236.7    773.6
     1     1    18    11    21     2     0     2   104.0   34.300  113.628   2192.9    776.6
     1     1    18    11    21     3     0     3   105.0   34.045  113.869   2143.1    781.9
     1     1    18    11    21     4     0     2   106.0   33.774  114.100   2073.8    789.4
     1     1    18    11    21     5     0     1   107.0   33.493  114.317   1994.0    797.4
     1     1    18    11    21     6     0     0   108.0   33.207  114.508   1910.8    806.4
     1     1    18    11    21     7     0     1   109.0   32.918  114.663   1831.3    815.9
     1     1    18    11    21     8     0     2   110.0   32.630  114.780   1766.5    822.5
     1     1    18    11    21     9     0     3   111.0   32.349  114.858   1708.6    826.5
     1     1    18    11    21    10     0     2   112.0   32.082  114.895   1647.4    833.0
     1     1    18    11    21    11     0     1   113.0   31.836  114.907   1585.2    838.9
     1     1    18    11    21    12     0     0   114.0   31.606  114.907   1518.2    845.3
     1     1    18    11    21    13     0     1   115.0   31.376  114.897   1440.3    852.2
     1     1    18    11    21    14     0     2   116.0   31.136  114.868   1346.0    861.3
     1     1    18    11    21    15     0     3   117.0   30.894  114.816   1246.2    873.3
     1     1    18    11    21    16     0     2   118.0   30.663  114.751   1168.9    883.8
     1     1    18    11    21    17     0     1   119.0   30.448  114.694   1124.3    888.3
     1     1    18    11    21    18     0     0   120.0   30.251  114.648   1099.1    890.4
