# Supplementary material for: Migration of wheat stripe rust from the primary oversummering region to neighboring regions in China
Source: Commun Biol. 2025 Mar 3;8:350. doi: 10.1038/s42003-025-07789-3 (PMC11876435; doi:10.1038/s42003-025-07789-3)
Supplement: Supplementary file 4 — Supplementary Data 2 [file 42003_2025_7789_MOESM4_ESM.zip › Eastern_Liupan_Mountain/Autumn/PL18111700]

     5     1
    GDAS    18    11     1     0     0
    GDAS    18    11     8     0     0
    GDAS    18    11    15     0     0
    GDAS    18    11    22     0     0
    GDAS    18    11    29     0     0
     1 FORWARD  OMEGA   
    18    11    17     0   35.198  106.551   100.0
     1 PRESSURE
     1     1    18    11    17     0     0     0     0.0   35.198  106.551    100.0    844.1
     1     1    18    11    17     1     0     1     1.0   35.140  106.557     76.5    849.0
     1     1    18    11    17     2     0     2     2.0   35.087  106.557     59.1    852.9
     1     1    18    11    17     3     0     3     3.0   35.037  106.555     45.9    855.5
     1     1    18    11    17     4     0     2     4.0   34.987  106.552     35.3    856.6
     1     1    18    11    17     5     0     1     5.0   34.933  106.547     25.9    856.3
     1     1    18    11    17     6     0     0     6.0   34.872  106.540     17.6    856.0
     1     1    18    11    17     7     0     1     7.0   34.811  106.529     11.7    855.6
     1     1    18    11    17     8     0     2     8.0   34.754  106.513      7.1    854.2
     1     1    18    11    17     9     0     3     9.0   34.701  106.495      3.2    852.7
     1     1    18    11    17    10     0     2    10.0   34.648  106.479      0.0    852.8
     1     1    18    11    17    11     0     1    11.0   34.591  106.473      0.0    853.2
     1     1    18    11    17    12     0     0    12.0   34.530  106.475      0.0    853.7
     1     1    18    11    17    13     0     1    13.0   34.470  106.478      0.0    853.7
     1     1    18    11    17    14     0     2    14.0   34.413  106.475      0.0    853.7
     1     1    18    11    17    15     0     3    15.0   34.360  106.467      0.0    853.6
     1     1    18    11    17    16     0     2    16.0   34.306  106.453      0.0    853.1
     1     1    18    11    17    17     0     1    17.0   34.248  106.437      0.0    852.8
     1     1    18    11    17    18     0     0    18.0   34.185  106.417      0.0    852.9
     1     1    18    11    17    19     0     1    19.0   34.120  106.396      0.0    853.3
     1     1    18    11    17    20     0     2    20.0   34.055  106.375      0.0    854.0
     1     1    18    11    17    21     0     3    21.0   33.991  106.356      0.0    855.4
     1     1    18    11    17    22     0     2    22.0   33.929  106.341      0.0    860.2
     1     1    18    11    17    23     0     1    23.0   33.873  106.333      0.0    864.5
     1     1    18    11    18     0     0     0    24.0   33.819  106.331      0.0    868.3
     1     1    18    11    18     1     0     1    25.0   33.774  106.325      0.0    870.9
     1     1    18    11    18     2     0     2    26.0   33.741  106.304      0.0    872.8
     1     1    18    11    18     3     0     3    27.0   33.719  106.267      0.1    873.8
     1     1    18    11    18     4     0     2    28.0   33.711  106.221      3.3    873.7
     1     1    18    11    18     5     0     1    29.0   33.718  106.169      9.9    872.7
     1     1    18    11    18     6     0     0    30.0   33.742  106.112     27.9    869.6
     1     1    18    11    18     7     0     1    31.0   33.791  106.053     93.7    862.2
     1     1    18    11    18     8     0     2    32.0   33.874  106.001    235.2    843.7
     1     1    18    11    18     9     0     3    33.0   33.997  105.956    415.1    815.7
     1     1    18    11    18    10     0     2    34.0   34.153  105.932    589.0    790.2
     1     1    18    11    18    11     0     1    35.0   34.319  105.955    721.0    772.7
     1     1    18    11    18    12     0     0    36.0   34.490  106.048    817.5    761.7
     1     1    18    11    18    13     0     1    37.0   34.661  106.200    868.6    754.9
     1     1    18    11    18    14     0     2    38.0   34.839  106.386    877.3    757.9
     1     1    18    11    18    15     0     3    39.0   35.032  106.589    853.4    768.6
     1     1    18    11    18    16     0     2    40.0   35.224  106.801    827.0    778.7
     1     1    18    11    18    17     0     1    41.0   35.387  107.011    821.4    784.9
     1     1    18    11    18    18     0     0    42.0   35.518  107.217    822.4    784.4
     1     1    18    11    18    19     0     1    43.0   35.634  107.423    829.8    785.7
     1     1    18    11    18    20     0     2    44.0   35.741  107.630    845.6    785.4
     1     1    18    11    18    21     0     3    45.0   35.837  107.841    860.4    785.7
     1     1    18    11    18    22     0     2    46.0   35.936  108.069    864.9    787.2
     1     1    18    11    18    23     0     1    47.0   36.040  108.314    853.0    789.2
     1     1    18    11    19     0     0     0    48.0   36.130  108.557    824.7    792.9
     1     1    18    11    19     1     0     1    49.0   36.198  108.777    788.3    798.4
     1     1    18    11    19     2     0     2    50.0   36.252  108.962    756.3    803.3
     1     1    18    11    19     3     0     3    51.0   36.305  109.107    737.5    806.2
     1     1    18    11    19     4     0     2    52.0   36.362  109.229    724.4    806.5
     1     1    18    11    19     5     0     1    53.0   36.428  109.346    705.8    809.1
     1     1    18    11    19     6     0     0    54.0   36.511  109.456    685.1    812.3
     1     1    18    11    19     7     0     1    55.0   36.607  109.567    664.4    816.5
     1     1    18    11    19     8     0     2    56.0   36.709  109.690    641.2    821.6
     1     1    18    11    19     9     0     3    57.0   36.823  109.836    611.2    829.5
     1     1    18    11    19    10     0     2    58.0   36.949  109.998    577.6    840.1
     1     1    18    11    19    11     0     1    59.0   37.072  110.169    542.7    838.8
     1     1    18    11    19    12     0     0    60.0   37.178  110.349    510.0    836.7
     1     1    18    11    19    13     0     1    61.0   37.268  110.534    491.1    835.2
     1     1    18    11    19    14     0     2    62.0   37.346  110.729    500.4    830.3
     1     1    18    11    19    15     0     3    63.0   37.418  110.944    545.8    821.9
     1     1    18    11    19    16     0     2    64.0   37.478  111.181    609.4    813.4
     1     1    18    11    19    17     0     1    65.0   37.522  111.425    655.3    808.1
     1     1    18    11    19    18     0     0    66.0   37.549  111.670    673.7    805.8
     1     1    18    11    19    19     0     1    67.0   37.555  111.918    665.8    806.5
     1     1    18    11    19    20     0     2    68.0   37.540  112.166    636.9    810.8
     1     1    18    11    19    21     0     3    69.0   37.515  112.407    590.1    816.8
     1     1    18    11    19    22     0     2    70.0   37.484  112.619    521.7    824.5
     1     1    18    11    19    23     0     1    71.0   37.449  112.781    439.8    835.0
     1     1    18    11    20     0     0     0    72.0   37.406  112.887    358.0    845.1
     1     1    18    11    20     1     0     1    73.0   37.357  112.947    287.2    854.5
     1     1    18    11    20     2     0     2    74.0   37.302  112.976    230.2    861.6
     1     1    18    11    20     3     0     3    75.0   37.238  112.984    184.6    867.4
     1     1    18    11    20     4     0     2    76.0   37.176  112.974    151.7    871.6
     1     1    18    11    20     5     0     1    77.0   37.127  112.945    131.1    873.2
     1     1    18    11    20     6     0     0    78.0   37.091  112.903    119.1    873.8
     1     1    18    11    20     7     0     1    79.0   37.057  112.856    111.8    875.1
     1     1    18    11    20     8     0     2    80.0   37.014  112.814    106.4    876.6
     1     1    18    11    20     9     0     3    81.0   36.962  112.779    104.6    877.8
     1     1    18    11    20    10     0     2    82.0   36.904  112.755    109.9    878.7
     1     1    18    11    20    11     0     1    83.0   36.841  112.745    124.9    878.6
     1     1    18    11    20    12     0     0    84.0   36.770  112.748    153.0    877.3
     1     1    18    11    20    13     0     1    85.0   36.687  112.766    195.0    873.7
     1     1    18    11    20    14     0     2    86.0   36.591  112.796    246.6    870.2
     1     1    18    11    20    15     0     3    87.0   36.481  112.835    305.9    865.4
     1     1    18    11    20    16     0     2    88.0   36.342  112.882    371.5    860.7
     1     1    18    11    20    17     0     1    89.0   36.165  112.917    456.0    855.7
     1     1    18    11    20    18     0     0    90.0   35.949  112.909    589.1    850.2
     1     1    18    11    20    19     0     1    91.0   35.714  112.897    719.8    852.3
     1     1    18    11    20    20     0     2    92.0   35.483  112.924    783.4    869.9
     1     1    18    11    20    21     0     3    93.0   35.248  112.992    792.8    895.2
     1     1    18    11    20    22     0     2    94.0   35.000  113.083    754.4    925.4
     1     1    18    11    20    23     0     1    95.0   34.720  113.185    683.2    934.4
     1     1    18    11    21     0     0     0    96.0   34.400  113.310    602.4    943.2
     1     1    18    11    21     1     0     1    97.0   34.072  113.453    519.1    953.7
     1     1    18    11    21     2     0     2    98.0   33.755  113.571    447.8    964.5
     1     1    18    11    21     3     0     3    99.0   33.449  113.648    392.1    971.3
     1     1    18    11    21     4     0     2   100.0   33.156  113.690    346.3    975.1
     1     1    18    11    21     5     0     1   101.0   32.885  113.701    310.5    978.3
     1     1    18    11    21     6     0     0   102.0   32.633  113.688    298.5    978.3
     1     1    18    11    21     7     0     1   103.0   32.395  113.656    313.5    973.6
     1     1    18    11    21     8     0     2   104.0   32.164  113.608    345.4    967.2
     1     1    18    11    21     9     0     3   105.0   31.941  113.540    374.7    961.8
     1     1    18    11    21    10     0     2   106.0   31.730  113.464    377.2    962.6
     1     1    18    11    21    11     0     1   107.0   31.536  113.391    349.4    968.2
     1     1    18    11    21    12     0     0   108.0   31.360  113.318    301.3    975.5
     1     1    18    11    21    13     0     1   109.0   31.198  113.235    240.4    983.5
     1     1    18    11    21    14     0     2   110.0   31.052  113.140    173.2    991.2
     1     1    18    11    21    15     0     3   111.0   30.933  113.038    113.5    999.5
     1     1    18    11    21    16     0     2   112.0   30.849  112.950     76.5   1006.6
     1     1    18    11    21    17     0     1   113.0   30.797  112.888     60.4   1008.5
     1     1    18    11    21    18     0     0   114.0   30.770  112.844     56.0   1009.1
     1     1    18    11    21    19     0     1   115.0   30.755  112.807     56.3   1008.6
     1     1    18    11    21    20     0     2   116.0   30.744  112.769     56.5   1008.5
     1     1    18    11    21    21     0     3   117.0   30.737  112.728     56.5   1008.4
     1     1    18    11    21    22     0     2   118.0   30.729  112.698     56.6   1009.0
     1     1    18    11    21    23     0     1   119.0   30.718  112.685     56.6   1009.7
     1     1    18    11    22     0     0     0   120.0   30.702  112.690     56.6   1010.4
