# Supplementary material for: Migration of wheat stripe rust from the primary oversummering region to neighboring regions in China
Source: Commun Biol. 2025 Mar 3;8:350. doi: 10.1038/s42003-025-07789-3 (PMC11876435; doi:10.1038/s42003-025-07789-3)
Supplement: Supplementary file 4 — Supplementary Data 2 [file 42003_2025_7789_MOESM4_ESM.zip › Eastern_Liupan_Mountain/Autumn/PL18111706]

     5     1
    GDAS    18    11     1     0     0
    GDAS    18    11     8     0     0
    GDAS    18    11    15     0     0
    GDAS    18    11    22     0     0
    GDAS    18    11    29     0     0
     1 FORWARD  OMEGA   
    18    11    17     6   35.198  106.551   100.0
     1 PRESSURE
     1     1    18    11    17     6     0     0     0.0   35.198  106.551    100.0    843.4
     1     1    18    11    17     7     0     1     1.0   35.134  106.555     81.6    847.1
     1     1    18    11    17     8     0     2     2.0   35.077  106.551     66.8    850.0
     1     1    18    11    17     9     0     3     3.0   35.028  106.539     56.1    851.6
     1     1    18    11    17    10     0     2     4.0   34.981  106.529     48.7    853.1
     1     1    18    11    17    11     0     1     5.0   34.931  106.529     41.9    853.8
     1     1    18    11    17    12     0     0     6.0   34.877  106.539     34.4    855.2
     1     1    18    11    17    13     0     1     7.0   34.823  106.551     26.2    856.4
     1     1    18    11    17    14     0     2     8.0   34.775  106.556     18.8    857.5
     1     1    18    11    17    15     0     3     9.0   34.731  106.555     13.1    858.3
     1     1    18    11    17    16     0     2    10.0   34.689  106.550      8.8    857.4
     1     1    18    11    17    17     0     1    11.0   34.644  106.542      4.8    856.1
     1     1    18    11    17    18     0     0    12.0   34.595  106.531      0.1    854.8
     1     1    18    11    17    19     0     1    13.0   34.543  106.517      0.0    854.2
     1     1    18    11    17    20     0     2    14.0   34.490  106.499      0.0    853.6
     1     1    18    11    17    21     0     3    15.0   34.437  106.480      0.0    853.2
     1     1    18    11    17    22     0     2    16.0   34.387  106.461      0.0    853.0
     1     1    18    11    17    23     0     1    17.0   34.341  106.446      0.0    852.8
     1     1    18    11    18     0     0     0    18.0   34.300  106.437      0.0    852.8
     1     1    18    11    18     1     0     1    19.0   34.265  106.424      0.0    852.2
     1     1    18    11    18     2     0     2    20.0   34.242  106.402      0.0    851.8
     1     1    18    11    18     3     0     3    21.0   34.232  106.370      0.0    851.4
     1     1    18    11    18     4     0     2    22.0   34.237  106.330      1.6    851.0
     1     1    18    11    18     5     0     1    23.0   34.261  106.287      5.2    850.5
     1     1    18    11    18     6     0     0    24.0   34.303  106.240     10.8    849.8
     1     1    18    11    18     7     0     1    25.0   34.361  106.195     24.4    847.2
     1     1    18    11    18     8     0     2    26.0   34.428  106.153     59.7    842.4
     1     1    18    11    18     9     0     3    27.0   34.507  106.115    127.5    832.9
     1     1    18    11    18    10     0     2    28.0   34.602  106.082    209.3    820.2
     1     1    18    11    18    11     0     1    29.0   34.712  106.067    277.7    810.6
     1     1    18    11    18    12     0     0    30.0   34.844  106.085    331.3    802.6
     1     1    18    11    18    13     0     1    31.0   35.000  106.129    361.1    797.2
     1     1    18    11    18    14     0     2    32.0   35.177  106.198    359.0    795.3
     1     1    18    11    18    15     0     3    33.0   35.360  106.297    336.7    797.5
     1     1    18    11    18    16     0     2    34.0   35.536  106.410    310.6    801.6
     1     1    18    11    18    17     0     1    35.0   35.695  106.523    289.8    805.5
     1     1    18    11    18    18     0     0    36.0   35.835  106.627    276.1    809.0
     1     1    18    11    18    19     0     1    37.0   35.951  106.722    277.5    812.4
     1     1    18    11    18    20     0     2    38.0   36.047  106.811    300.0    813.8
     1     1    18    11    18    21     0     3    39.0   36.127  106.891    341.5    813.3
     1     1    18    11    18    22     0     2    40.0   36.198  106.971    393.0    811.0
     1     1    18    11    18    23     0     1    41.0   36.264  107.059    447.7    806.9
     1     1    18    11    19     0     0     0    42.0   36.333  107.154    505.6    801.9
     1     1    18    11    19     1     0     1    43.0   36.400  107.256    565.1    796.8
     1     1    18    11    19     2     0     2    44.0   36.461  107.365    618.7    792.0
     1     1    18    11    19     3     0     3    45.0   36.521  107.476    660.0    788.3
     1     1    18    11    19     4     0     2    46.0   36.580  107.592    683.8    785.8
     1     1    18    11    19     5     0     1    47.0   36.634  107.719    687.5    785.6
     1     1    18    11    19     6     0     0    48.0   36.681  107.861    670.4    787.5
     1     1    18    11    19     7     0     1    49.0   36.723  108.008    637.4    792.1
     1     1    18    11    19     8     0     2    50.0   36.763  108.143    600.9    797.6
     1     1    18    11    19     9     0     3    51.0   36.798  108.273    565.6    801.9
     1     1    18    11    19    10     0     2    52.0   36.839  108.399    530.4    806.5
     1     1    18    11    19    11     0     1    53.0   36.891  108.520    494.6    810.9
     1     1    18    11    19    12     0     0    54.0   36.951  108.633    457.9    815.5
     1     1    18    11    19    13     0     1    55.0   37.004  108.754    420.5    820.8
     1     1    18    11    19    14     0     2    56.0   37.040  108.896    381.2    827.8
     1     1    18    11    19    15     0     3    57.0   37.060  109.061    338.1    836.1
     1     1    18    11    19    16     0     2    58.0   37.063  109.218    301.3    846.0
     1     1    18    11    19    17     0     1    59.0   37.050  109.341    279.7    851.8
     1     1    18    11    19    18     0     0    60.0   37.021  109.432    271.2    855.2
     1     1    18    11    19    19     0     1    61.0   36.969  109.507    265.9    857.1
     1     1    18    11    19    20     0     2    62.0   36.891  109.583    255.4    860.8
     1     1    18    11    19    21     0     3    63.0   36.787  109.662    244.6    863.8
     1     1    18    11    19    22     0     2    64.0   36.667  109.726    238.2    865.1
     1     1    18    11    19    23     0     1    65.0   36.541  109.761    236.3    864.6
     1     1    18    11    20     0     0     0    66.0   36.409  109.765    239.2    862.9
     1     1    18    11    20     1     0     1    67.0   36.273  109.752    251.2    860.9
     1     1    18    11    20     2     0     2    68.0   36.134  109.734    278.4    856.9
     1     1    18    11    20     3     0     3    69.0   35.993  109.713    322.8    851.5
     1     1    18    11    20     4     0     2    70.0   35.855  109.690    383.6    853.1
     1     1    18    11    20     5     0     1    71.0   35.723  109.670    455.1    852.6
     1     1    18    11    20     6     0     0    72.0   35.602  109.657    534.0    850.6
     1     1    18    11    20     7     0     1    73.0   35.481  109.651    615.8    849.1
     1     1    18    11    20     8     0     2    74.0   35.352  109.655    697.2    847.8
     1     1    18    11    20     9     0     3    75.0   35.216  109.669    778.7    847.8
     1     1    18    11    20    10     0     2    76.0   35.073  109.679    866.6    848.9
     1     1    18    11    20    11     0     1    77.0   34.925  109.666    971.5    839.7
     1     1    18    11    20    12     0     0    78.0   34.766  109.629   1103.4    819.3
     1     1    18    11    20    13     0     1    79.0   34.595  109.601   1251.2    795.3
     1     1    18    11    20    14     0     2    80.0   34.413  109.614   1395.4    774.8
     1     1    18    11    20    15     0     3    81.0   34.224  109.673   1521.2    754.9
     1     1    18    11    20    16     0     2    82.0   34.021  109.787   1585.9    738.7
     1     1    18    11    20    17     0     1    83.0   33.786  109.923   1569.0    747.4
     1     1    18    11    20    18     0     0    84.0   33.510  110.035   1504.8    767.8
     1     1    18    11    20    19     0     1    85.0   33.199  110.104   1425.3    789.4
     1     1    18    11    20    20     0     2    86.0   32.870  110.125   1332.2    804.8
     1     1    18    11    20    21     0     3    87.0   32.543  110.110   1260.7    810.1
     1     1    18    11    20    22     0     2    88.0   32.235  110.067   1271.5    805.8
     1     1    18    11    20    23     0     1    89.0   31.948  109.999   1347.0    790.3
     1     1    18    11    21     0     0     0    90.0   31.685  109.931   1411.4    773.7
     1     1    18    11    21     1     0     1    91.0   31.470  109.873   1455.7    770.5
     1     1    18    11    21     2     0     2    92.0   31.304  109.822   1504.5    766.5
     1     1    18    11    21     3     0     3    93.0   31.175  109.779   1562.1    763.2
     1     1    18    11    21     4     0     2    94.0   31.074  109.745   1621.5    758.6
     1     1    18    11    21     5     0     1    95.0   30.996  109.722   1668.7    755.6
     1     1    18    11    21     6     0     0    96.0   30.933  109.712   1696.5    750.8
     1     1    18    11    21     7     0     1    97.0   30.883  109.715   1714.4    747.9
     1     1    18    11    21     8     0     2    98.0   30.840  109.730   1728.9    744.5
     1     1    18    11    21     9     0     3    99.0   30.804  109.755   1735.5    741.8
     1     1    18    11    21    10     0     2   100.0   30.762  109.790   1724.6    740.1
     1     1    18    11    21    11     0     1   101.0   30.701  109.835   1684.4    740.6
     1     1    18    11    21    12     0     0   102.0   30.624  109.889   1606.4    743.8
     1     1    18    11    21    13     0     1   103.0   30.545  109.944   1510.6    751.2
     1     1    18    11    21    14     0     2   104.0   30.469  109.996   1424.7    756.2
     1     1    18    11    21    15     0     3   105.0   30.395  110.042   1358.5    761.9
     1     1    18    11    21    16     0     2   106.0   30.323  110.084   1312.8    765.5
     1     1    18    11    21    17     0     1   107.0   30.256  110.121   1284.0    767.8
     1     1    18    11    21    18     0     0   108.0   30.195  110.155   1269.7    769.0
     1     1    18    11    21    19     0     1   109.0   30.144  110.184   1269.5    768.9
     1     1    18    11    21    20     0     2   110.0   30.107  110.206   1282.5    767.5
     1     1    18    11    21    21     0     3   111.0   30.085  110.222   1307.7    765.0
     1     1    18    11    21    22     0     2   112.0   30.073  110.237   1328.0    762.5
     1     1    18    11    21    23     0     1   113.0   30.069  110.261   1325.0    764.2
     1     1    18    11    22     0     0     0   114.0   30.072  110.292   1296.1    768.9
     1     1    18    11    22     1     0     1   115.0   30.079  110.331   1257.4    776.6
     1     1    18    11    22     2     0     2   116.0   30.085  110.378   1226.2    782.4
     1     1    18    11    22     3     0     3   117.0   30.091  110.432   1200.8    787.9
     1     1    18    11    22     4     0     2   118.0   30.093  110.499   1158.4    793.4
     1     1    18    11    22     5     0     1   119.0   30.089  110.581   1079.9    805.8
     1     1    18    11    22     6     0     0   120.0   30.086  110.670    978.3    821.4
