# Supplementary material for: Migration of wheat stripe rust from the primary oversummering region to neighboring regions in China
Source: Commun Biol. 2025 Mar 3;8:350. doi: 10.1038/s42003-025-07789-3 (PMC11876435; doi:10.1038/s42003-025-07789-3)
Supplement: Supplementary file 4 — Supplementary Data 2 [file 42003_2025_7789_MOESM4_ESM.zip › Eastern_Liupan_Mountain/Autumn/PL18111712]

     5     1
    GDAS    18    11     1     0     0
    GDAS    18    11     8     0     0
    GDAS    18    11    15     0     0
    GDAS    18    11    22     0     0
    GDAS    18    11    29     0     0
     1 FORWARD  OMEGA   
    18    11    17    12   35.198  106.551   100.0
     1 PRESSURE
     1     1    18    11    17    12     0     0     0.0   35.198  106.551    100.0    844.6
     1     1    18    11    17    13     0     1     1.0   35.125  106.585     93.1    849.2
     1     1    18    11    17    14     0     2     2.0   35.063  106.608     83.7    853.7
     1     1    18    11    17    15     0     3     3.0   35.011  106.620     73.4    857.5
     1     1    18    11    17    16     0     2     4.0   34.964  106.626     61.0    857.9
     1     1    18    11    17    17     0     1     5.0   34.919  106.627     46.5    858.2
     1     1    18    11    17    18     0     0     6.0   34.874  106.625     31.9    857.9
     1     1    18    11    17    19     0     1     7.0   34.829  106.619     20.0    858.5
     1     1    18    11    17    20     0     2     8.0   34.786  106.607     12.2    858.8
     1     1    18    11    17    21     0     3     9.0   34.742  106.592      6.3    857.8
     1     1    18    11    17    22     0     2    10.0   34.703  106.575      1.4    856.8
     1     1    18    11    17    23     0     1    11.0   34.672  106.559      0.0    856.1
     1     1    18    11    18     0     0     0    12.0   34.650  106.545      0.0    855.5
     1     1    18    11    18     1     0     1    13.0   34.637  106.527      0.0    854.8
     1     1    18    11    18     2     0     2    14.0   34.634  106.500      0.0    853.9
     1     1    18    11    18     3     0     3    15.0   34.644  106.465      0.0    852.9
     1     1    18    11    18     4     0     2    16.0   34.668  106.424      0.0    851.5
     1     1    18    11    18     5     0     1    17.0   34.710  106.379      0.3    850.0
     1     1    18    11    18     6     0     0    18.0   34.767  106.331      1.2    848.1
     1     1    18    11    18     7     0     1    19.0   34.831  106.284      2.4    845.1
     1     1    18    11    18     8     0     2    20.0   34.888  106.241      3.6    841.8
     1     1    18    11    18     9     0     3    21.0   34.933  106.204      4.7    838.2
     1     1    18    11    18    10     0     2    22.0   34.966  106.166      5.7    836.6
     1     1    18    11    18    11     0     1    23.0   34.987  106.125      6.5    834.8
     1     1    18    11    18    12     0     0    24.0   34.999  106.077      7.4    833.0
     1     1    18    11    18    13     0     1    25.0   35.013  106.019      8.2    829.3
     1     1    18    11    18    14     0     2    26.0   35.042  105.955      8.5    826.1
     1     1    18    11    18    15     0     3    27.0   35.088  105.890      8.4    823.2
     1     1    18    11    18    16     0     2    28.0   35.141  105.832      7.9    820.4
     1     1    18    11    18    17     0     1    29.0   35.191  105.782      7.3    818.1
     1     1    18    11    18    18     0     0    30.0   35.240  105.738      6.6    816.1
     1     1    18    11    18    19     0     1    31.0   35.285  105.698      5.9    815.4
     1     1    18    11    18    20     0     2    32.0   35.322  105.661      5.1    814.9
     1     1    18    11    18    21     0     3    33.0   35.351  105.627      4.3    814.5
     1     1    18    11    18    22     0     2    34.0   35.374  105.600      3.6    813.9
     1     1    18    11    18    23     0     1    35.0   35.390  105.586      2.8    813.5
     1     1    18    11    19     0     0     0    36.0   35.401  105.585      1.9    813.3
     1     1    18    11    19     1     0     1    37.0   35.414  105.591      1.1    813.8
     1     1    18    11    19     2     0     2    38.0   35.438  105.599      0.1    814.1
     1     1    18    11    19     3     0     3    39.0   35.471  105.610      0.0    814.3
     1     1    18    11    19     4     0     2    40.0   35.514  105.622      0.0    813.4
     1     1    18    11    19     5     0     1    41.0   35.565  105.631      0.0    812.3
     1     1    18    11    19     6     0     0    42.0   35.625  105.639      0.0    811.1
     1     1    18    11    19     7     0     1    43.0   35.688  105.646      0.0    809.9
     1     1    18    11    19     8     0     2    44.0   35.744  105.651      0.0    808.7
     1     1    18    11    19     9     0     3    45.0   35.795  105.652      0.0    807.7
     1     1    18    11    19    10     0     2    46.0   35.838  105.651      0.0    806.9
     1     1    18    11    19    11     0     1    47.0   35.873  105.651      0.0    806.3
     1     1    18    11    19    12     0     0    48.0   35.898  105.654      0.0    805.8
     1     1    18    11    19    13     0     1    49.0   35.919  105.659      0.0    805.5
     1     1    18    11    19    14     0     2    50.0   35.944  105.668      0.0    805.0
     1     1    18    11    19    15     0     3    51.0   35.972  105.682      0.1    804.4
     1     1    18    11    19    16     0     2    52.0   35.990  105.695      0.7    803.8
     1     1    18    11    19    17     0     1    53.0   35.987  105.702      1.6    803.8
     1     1    18    11    19    18     0     0    54.0   35.960  105.700      2.8    804.4
     1     1    18    11    19    19     0     1    55.0   35.923  105.689      4.1    805.1
     1     1    18    11    19    20     0     2    56.0   35.890  105.670      5.3    805.8
     1     1    18    11    19    21     0     3    57.0   35.860  105.646      6.3    806.5
     1     1    18    11    19    22     0     2    58.0   35.829  105.620      7.3    807.4
     1     1    18    11    19    23     0     1    59.0   35.792  105.596      8.6    808.2
     1     1    18    11    20     0     0     0    60.0   35.749  105.573     10.1    808.8
     1     1    18    11    20     1     0     1    61.0   35.700  105.552     12.1    810.0
     1     1    18    11    20     2     0     2    62.0   35.644  105.534     14.7    811.0
     1     1    18    11    20     3     0     3    63.0   35.584  105.520     17.5    812.1
     1     1    18    11    20     4     0     2    64.0   35.519  105.506     20.6    812.0
     1     1    18    11    20     5     0     1    65.0   35.451  105.491     24.0    811.9
     1     1    18    11    20     6     0     0    66.0   35.380  105.476     27.6    811.7
     1     1    18    11    20     7     0     1    67.0   35.307  105.457     29.1    812.0
     1     1    18    11    20     8     0     2    68.0   35.227  105.431     25.2    812.9
     1     1    18    11    20     9     0     3    69.0   35.142  105.398     16.7    814.2
     1     1    18    11    20    10     0     2    70.0   35.060  105.377      9.0    816.9
     1     1    18    11    20    11     0     1    71.0   34.984  105.377      2.5    818.6
     1     1    18    11    20    12     0     0    72.0   34.909  105.397      0.0    821.3
     1     1    18    11    20    13     0     1    73.0   34.828  105.415      0.0    823.5
     1     1    18    11    20    14     0     2    74.0   34.728  105.411      0.0    825.5
     1     1    18    11    20    15     0     3    75.0   34.611  105.387      0.0    827.1
     1     1    18    11    20    16     0     2    76.0   34.491  105.358      0.0    828.3
     1     1    18    11    20    17     0     1    77.0   34.381  105.338      0.0    829.6
     1     1    18    11    20    18     0     0    78.0   34.279  105.326      0.0    831.0
     1     1    18    11    20    19     0     1    79.0   34.188  105.319      0.0    832.2
     1     1    18    11    20    20     0     2    80.0   34.116  105.315      0.0    833.4
     1     1    18    11    20    21     0     3    81.0   34.065  105.317      0.0    834.7
     1     1    18    11    20    22     0     2    82.0   34.032  105.321      0.0    835.0
     1     1    18    11    20    23     0     1    83.0   34.013  105.322      0.0    835.0
     1     1    18    11    21     0     0     0    84.0   34.008  105.321      0.0    834.7
     1     1    18    11    21     1     0     1    85.0   34.016  105.313      0.0    834.5
     1     1    18    11    21     2     0     2    86.0   34.038  105.290      0.0    833.3
     1     1    18    11    21     3     0     3    87.0   34.073  105.251      0.0    831.3
     1     1    18    11    21     4     0     2    88.0   34.117  105.200      0.0    827.6
     1     1    18    11    21     5     0     1    89.0   34.163  105.143      0.0    823.9
     1     1    18    11    21     6     0     0    90.0   34.208  105.078      0.0    820.1
     1     1    18    11    21     7     0     1    91.0   34.253  105.008      0.0    816.7
     1     1    18    11    21     8     0     2    92.0   34.292  104.937      0.0    810.7
     1     1    18    11    21     9     0     3    93.0   34.326  104.868      0.0    804.4
     1     1    18    11    21    10     0     2    94.0   34.352  104.807      0.0    799.6
     1     1    18    11    21    11     0     1    95.0   34.369  104.758      0.0    796.0
     1     1    18    11    21    12     0     0    96.0   34.378  104.723      0.0    793.7
     1     1    18    11    21    13     0     1    97.0   34.386  104.702      0.0    792.2
     1     1    18    11    21    14     0     2    98.0   34.400  104.695      0.0    791.9
     1     1    18    11    21    15     0     3    99.0   34.419  104.702      0.0    792.7
     1     1    18    11    21    16     0     2   100.0   34.437  104.717      0.0    793.4
     1     1    18    11    21    17     0     1   101.0   34.449  104.732      0.0    794.2
     1     1    18    11    21    18     0     0   102.0   34.455  104.747      0.0    795.1
     1     1    18    11    21    19     0     1   103.0   34.458  104.762      0.0    795.7
     1     1    18    11    21    20     0     2   104.0   34.459  104.774      0.0    796.1
     1     1    18    11    21    21     0     3   105.0   34.460  104.783      0.0    796.2
     1     1    18    11    21    22     0     2   106.0   34.463  104.788      0.0    797.0
     1     1    18    11    21    23     0     1   107.0   34.471  104.786      0.0    797.1
     1     1    18    11    22     0     0     0   108.0   34.485  104.777      0.0    796.8
     1     1    18    11    22     1     0     1   109.0   34.505  104.767      0.0    796.1
     1     1    18    11    22     2     0     2   110.0   34.534  104.758      0.0    795.4
     1     1    18    11    22     3     0     3   111.0   34.570  104.750      0.0    794.9
     1     1    18    11    22     4     0     2   112.0   34.607  104.739      0.0    792.8
     1     1    18    11    22     5     0     1   113.0   34.641  104.722      0.0    790.3
     1     1    18    11    22     6     0     0   114.0   34.671  104.698      0.0    787.3
     1     1    18    11    22     7     0     1   115.0   34.700  104.672      0.0    784.4
     1     1    18    11    22     8     0     2   116.0   34.729  104.644      0.0    781.4
     1     1    18    11    22     9     0     3   117.0   34.758  104.615      0.0    778.3
     1     1    18    11    22    10     0     2   118.0   34.785  104.594      0.0    777.4
     1     1    18    11    22    11     0     1   119.0   34.808  104.589      0.0    777.7
     1     1    18    11    22    12     0     0   120.0   34.829  104.597      0.0    779.1
