# Supplementary material for: Migration of wheat stripe rust from the primary oversummering region to neighboring regions in China
Source: Commun Biol. 2025 Mar 3;8:350. doi: 10.1038/s42003-025-07789-3 (PMC11876435; doi:10.1038/s42003-025-07789-3)
Supplement: Supplementary file 4 — Supplementary Data 2 [file 42003_2025_7789_MOESM4_ESM.zip › Eastern_Liupan_Mountain/Autumn/PL18111718]

     5     1
    GDAS    18    11     1     0     0
    GDAS    18    11     8     0     0
    GDAS    18    11    15     0     0
    GDAS    18    11    22     0     0
    GDAS    18    11    29     0     0
     1 FORWARD  OMEGA   
    18    11    17    18   35.198  106.551   100.0
     1 PRESSURE
     1     1    18    11    17    18     0     0     0.0   35.198  106.551    100.0    843.9
     1     1    18    11    17    19     0     1     1.0   35.137  106.562     81.9    847.7
     1     1    18    11    17    20     0     2     2.0   35.083  106.565     63.0    851.7
     1     1    18    11    17    21     0     3     3.0   35.035  106.558     46.3    854.6
     1     1    18    11    17    22     0     2     4.0   34.998  106.544     33.3    856.0
     1     1    18    11    17    23     0     1     5.0   34.979  106.527     24.0    855.9
     1     1    18    11    18     0     0     0     6.0   34.974  106.508     17.7    855.8
     1     1    18    11    18     1     0     1     7.0   34.983  106.485     13.4    855.3
     1     1    18    11    18     2     0     2     8.0   35.003  106.455     10.6    854.2
     1     1    18    11    18     3     0     3     9.0   35.037  106.420      8.6    851.6
     1     1    18    11    18     4     0     2    10.0   35.083  106.384      7.1    848.1
     1     1    18    11    18     5     0     1    11.0   35.146  106.350      6.2    844.1
     1     1    18    11    18     6     0     0    12.0   35.224  106.322      6.0    839.8
     1     1    18    11    18     7     0     1    13.0   35.308  106.304      6.6    835.5
     1     1    18    11    18     8     0     2    14.0   35.384  106.295      8.1    832.2
     1     1    18    11    18     9     0     3    15.0   35.452  106.291     10.6    829.5
     1     1    18    11    18    10     0     2    16.0   35.517  106.296     14.6    827.3
     1     1    18    11    18    11     0     1    17.0   35.584  106.315     19.2    825.8
     1     1    18    11    18    12     0     0    18.0   35.656  106.352     23.4    825.2
     1     1    18    11    18    13     0     1    19.0   35.736  106.399     28.1    825.1
     1     1    18    11    18    14     0     2    20.0   35.824  106.450     35.7    824.7
     1     1    18    11    18    15     0     3    21.0   35.917  106.503     48.6    824.0
     1     1    18    11    18    16     0     2    22.0   36.009  106.558     67.3    822.5
     1     1    18    11    18    17     0     1    23.0   36.094  106.613     87.6    824.1
     1     1    18    11    18    18     0     0    24.0   36.168  106.663    106.8    825.3
     1     1    18    11    18    19     0     1    25.0   36.233  106.711    127.1    826.7
     1     1    18    11    18    20     0     2    26.0   36.289  106.761    151.6    826.7
     1     1    18    11    18    21     0     3    27.0   36.335  106.811    181.0    825.8
     1     1    18    11    18    22     0     2    28.0   36.376  106.866    211.9    824.1
     1     1    18    11    18    23     0     1    29.0   36.413  106.925    242.1    823.2
     1     1    18    11    19     0     0     0    30.0   36.450  106.984    276.4    821.4
     1     1    18    11    19     1     0     1    31.0   36.487  107.045    321.0    817.9
     1     1    18    11    19     2     0     2    32.0   36.519  107.112    377.3    812.9
     1     1    18    11    19     3     0     3    33.0   36.547  107.189    438.2    807.2
     1     1    18    11    19     4     0     2    34.0   36.576  107.279    490.8    801.4
     1     1    18    11    19     5     0     1    35.0   36.611  107.384    525.4    798.4
     1     1    18    11    19     6     0     0    36.0   36.648  107.503    541.2    797.3
     1     1    18    11    19     7     0     1    37.0   36.687  107.627    539.7    798.2
     1     1    18    11    19     8     0     2    38.0   36.724  107.747    524.4    800.3
     1     1    18    11    19     9     0     3    39.0   36.754  107.861    498.4    803.5
     1     1    18    11    19    10     0     2    40.0   36.784  107.971    465.9    807.7
     1     1    18    11    19    11     0     1    41.0   36.822  108.074    430.4    812.2
     1     1    18    11    19    12     0     0    42.0   36.869  108.171    393.7    816.7
     1     1    18    11    19    13     0     1    43.0   36.909  108.271    359.2    821.2
     1     1    18    11    19    14     0     2    44.0   36.931  108.388    327.7    825.7
     1     1    18    11    19    15     0     3    45.0   36.936  108.521    294.1    831.2
     1     1    18    11    19    16     0     2    46.0   36.920  108.654    257.1    837.7
     1     1    18    11    19    17     0     1    47.0   36.880  108.767    222.6    843.8
     1     1    18    11    19    18     0     0    48.0   36.822  108.856    195.4    848.9
     1     1    18    11    19    19     0     1    49.0   36.748  108.934    168.7    853.5
     1     1    18    11    19    20     0     2    50.0   36.662  109.013    135.9    860.3
     1     1    18    11    19    21     0     3    51.0   36.572  109.090    105.5    866.9
     1     1    18    11    19    22     0     2    52.0   36.482  109.150     84.6    871.4
     1     1    18    11    19    23     0     1    53.0   36.392  109.186     72.0    874.0
     1     1    18    11    20     0     0     0    54.0   36.300  109.203     64.7    875.8
     1     1    18    11    20     1     0     1    55.0   36.201  109.201     61.3    877.3
     1     1    18    11    20     2     0     2    56.0   36.091  109.182     61.1    878.6
     1     1    18    11    20     3     0     3    57.0   35.967  109.141     63.3    880.6
     1     1    18    11    20     4     0     2    58.0   35.842  109.088     66.2    884.2
     1     1    18    11    20     5     0     1    59.0   35.729  109.033     69.5    886.8
     1     1    18    11    20     6     0     0    60.0   35.626  108.978     73.6    888.5
     1     1    18    11    20     7     0     1    61.0   35.531  108.926     79.4    889.9
     1     1    18    11    20     8     0     2    62.0   35.440  108.882     87.5    890.9
     1     1    18    11    20     9     0     3    63.0   35.350  108.845     99.3    891.5
     1     1    18    11    20    10     0     2    64.0   35.250  108.816     96.3    892.6
     1     1    18    11    20    11     0     1    65.0   35.144  108.798     64.6    899.6
     1     1    18    11    20    12     0     0    66.0   35.042  108.792     29.9    908.5
     1     1    18    11    20    13     0     1    67.0   34.942  108.796      8.4    911.5
     1     1    18    11    20    14     0     2    68.0   34.840  108.811      3.8    910.3
     1     1    18    11    20    15     0     3    69.0   34.731  108.835      9.7    909.3
     1     1    18    11    20    16     0     2    70.0   34.612  108.878     38.5    906.8
     1     1    18    11    20    17     0     1    71.0   34.452  108.961    126.7    898.7
     1     1    18    11    20    18     0     0    72.0   34.258  109.088    267.8    885.7
     1     1    18    11    20    19     0     1    73.0   34.059  109.232    418.8    859.8
     1     1    18    11    20    20     0     2    74.0   33.858  109.365    472.7    848.5
     1     1    18    11    20    21     0     3    75.0   33.668  109.473    380.7    865.4
     1     1    18    11    20    22     0     2    76.0   33.516  109.549    220.0    895.1
     1     1    18    11    20    23     0     1    77.0   33.405  109.592     92.3    918.4
     1     1    18    11    21     0     0     0    78.0   33.322  109.612      9.7    927.1
     1     1    18    11    21     1     0     1    79.0   33.259  109.624      0.0    929.7
     1     1    18    11    21     2     0     2    80.0   33.202  109.640      0.0    932.2
     1     1    18    11    21     3     0     3    81.0   33.154  109.656      0.0    934.6
     1     1    18    11    21     4     0     2    82.0   33.113  109.676      0.0    935.7
     1     1    18    11    21     5     0     1    83.0   33.076  109.701      0.0    937.0
     1     1    18    11    21     6     0     0    84.0   33.041  109.734      0.0    938.6
     1     1    18    11    21     7     0     1    85.0   33.017  109.766      0.0    940.6
     1     1    18    11    21     8     0     2    86.0   33.015  109.792      0.0    941.6
     1     1    18    11    21     9     0     3    87.0   33.035  109.811      0.0    941.6
     1     1    18    11    21    10     0     2    88.0   33.063  109.831      0.0    941.4
     1     1    18    11    21    11     0     1    89.0   33.089  109.861      0.0    941.5
     1     1    18    11    21    12     0     0    90.0   33.113  109.900      0.0    942.0
     1     1    18    11    21    13     0     1    91.0   33.130  109.939      0.0    942.5
     1     1    18    11    21    14     0     2    92.0   33.137  109.967      0.0    943.0
     1     1    18    11    21    15     0     3    93.0   33.132  109.985      0.0    943.8
     1     1    18    11    21    16     0     2    94.0   33.121  109.998      0.0    944.9
     1     1    18    11    21    17     0     1    95.0   33.110  110.013      0.0    945.9
     1     1    18    11    21    18     0     0    96.0   33.097  110.031      0.0    947.1
     1     1    18    11    21    19     0     1    97.0   33.084  110.050      0.0    948.1
     1     1    18    11    21    20     0     2    98.0   33.070  110.068      0.0    949.1
     1     1    18    11    21    21     0     3    99.0   33.055  110.084      0.0    950.0
     1     1    18    11    21    22     0     2   100.0   33.038  110.098      0.0    951.5
     1     1    18    11    21    23     0     1   101.0   33.019  110.110      0.0    953.1
     1     1    18    11    22     0     0     0   102.0   32.999  110.118      0.2    954.6
     1     1    18    11    22     1     0     1   103.0   32.986  110.125      0.5    954.5
     1     1    18    11    22     2     0     2   104.0   32.991  110.132      1.0    954.8
     1     1    18    11    22     3     0     3   105.0   33.015  110.140      1.6    954.4
     1     1    18    11    22     4     0     2   106.0   33.052  110.155      1.2    951.9
     1     1    18    11    22     5     0     1   107.0   33.095  110.186      0.0    949.4
     1     1    18    11    22     6     0     0   108.0   33.146  110.231      0.0    946.7
     1     1    18    11    22     7     0     1   109.0   33.203  110.273      0.0    943.9
     1     1    18    11    22     8     0     2   110.0   33.266  110.298      0.0    940.7
     1     1    18    11    22     9     0     3   111.0   33.335  110.304      0.0    937.0
     1     1    18    11    22    10     0     2   112.0   33.399  110.305      0.0    934.4
     1     1    18    11    22    11     0     1   113.0   33.446  110.313      0.0    932.6
     1     1    18    11    22    12     0     0   114.0   33.477  110.328      0.0    931.7
     1     1    18    11    22    13     0     1   115.0   33.501  110.347      0.0    931.2
     1     1    18    11    22    14     0     2   116.0   33.530  110.370      0.0    930.5
     1     1    18    11    22    15     0     3   117.0   33.565  110.397      0.0    929.5
     1     1    18    11    22    16     0     2   118.0   33.602  110.427      0.0    928.1
     1     1    18    11    22    17     0     1   119.0   33.639  110.461      0.0    926.8
     1     1    18    11    22    18     0     0   120.0   33.676  110.499      0.0    925.7
