# Supplementary material for: Migration of wheat stripe rust from the primary oversummering region to neighboring regions in China
Source: Commun Biol. 2025 Mar 3;8:350. doi: 10.1038/s42003-025-07789-3 (PMC11876435; doi:10.1038/s42003-025-07789-3)
Supplement: Supplementary file 4 — Supplementary Data 2 [file 42003_2025_7789_MOESM4_ESM.zip › Eastern_Liupan_Mountain/Autumn/PL18111800]

     5     1
    GDAS    18    11     1     0     0
    GDAS    18    11     8     0     0
    GDAS    18    11    15     0     0
    GDAS    18    11    22     0     0
    GDAS    18    11    29     0     0
     1 FORWARD  OMEGA   
    18    11    18     0   35.198  106.551   100.0
     1 PRESSURE
     1     1    18    11    18     0     0     0     0.0   35.198  106.551    100.0    843.8
     1     1    18    11    18     1     0     1     1.0   35.203  106.550     80.5    845.8
     1     1    18    11    18     2     0     2     2.0   35.222  106.540     65.1    846.5
     1     1    18    11    18     3     0     3     3.0   35.254  106.524     53.4    846.2
     1     1    18    11    18     4     0     2     4.0   35.303  106.505     46.8    843.9
     1     1    18    11    18     5     0     1     5.0   35.373  106.487     47.0    840.4
     1     1    18    11    18     6     0     0     6.0   35.465  106.474     55.7    835.8
     1     1    18    11    18     7     0     1     7.0   35.572  106.471     73.9    829.9
     1     1    18    11    18     8     0     2     8.0   35.684  106.478    101.5    824.1
     1     1    18    11    18     9     0     3     9.0   35.805  106.496    139.5    818.1
     1     1    18    11    18    10     0     2    10.0   35.941  106.547    174.3    811.9
     1     1    18    11    18    11     0     1    11.0   36.089  106.640    196.0    814.4
     1     1    18    11    18    12     0     0    12.0   36.246  106.757    209.1    820.4
     1     1    18    11    18    13     0     1    13.0   36.401  106.876    228.2    824.2
     1     1    18    11    18    14     0     2    14.0   36.544  106.996    257.6    823.3
     1     1    18    11    18    15     0     3    15.0   36.670  107.139    283.1    819.5
     1     1    18    11    18    16     0     2    16.0   36.782  107.305    292.5    818.5
     1     1    18    11    18    17     0     1    17.0   36.884  107.485    285.9    819.0
     1     1    18    11    18    18     0     0    18.0   36.976  107.677    265.9    821.0
     1     1    18    11    18    19     0     1    19.0   37.057  107.874    239.3    826.0
     1     1    18    11    18    20     0     2    20.0   37.122  108.068    211.8    831.7
     1     1    18    11    18    21     0     3    21.0   37.171  108.273    184.7    838.6
     1     1    18    11    18    22     0     2    22.0   37.211  108.488    158.4    846.1
     1     1    18    11    18    23     0     1    23.0   37.239  108.697    132.6    853.2
     1     1    18    11    19     0     0     0    24.0   37.246  108.891    106.5    859.1
     1     1    18    11    19     1     0     1    25.0   37.251  109.048     83.4    865.9
     1     1    18    11    19     2     0     2    26.0   37.272  109.164     66.5    872.4
     1     1    18    11    19     3     0     3    27.0   37.308  109.249     55.3    877.1
     1     1    18    11    19     4     0     2    28.0   37.356  109.320     48.1    879.3
     1     1    18    11    19     5     0     1    29.0   37.418  109.387     44.2    881.2
     1     1    18    11    19     6     0     0    30.0   37.493  109.449     42.1    882.8
     1     1    18    11    19     7     0     1    31.0   37.567  109.508     40.1    884.9
     1     1    18    11    19     8     0     2    32.0   37.631  109.565     37.4    886.8
     1     1    18    11    19     9     0     3    33.0   37.682  109.618     34.4    888.4
     1     1    18    11    19    10     0     2    34.0   37.731  109.664     30.4    889.6
     1     1    18    11    19    11     0     1    35.0   37.784  109.697     25.2    890.9
     1     1    18    11    19    12     0     0    36.0   37.844  109.715     19.6    891.9
     1     1    18    11    19    13     0     1    37.0   37.902  109.730     15.6    893.1
     1     1    18    11    19    14     0     2    38.0   37.954  109.758     13.9    893.8
     1     1    18    11    19    15     0     3    39.0   38.002  109.798     13.8    894.3
     1     1    18    11    19    16     0     2    40.0   38.034  109.841     14.2    894.1
     1     1    18    11    19    17     0     1    41.0   38.036  109.882     14.5    894.5
     1     1    18    11    19    18     0     0    42.0   38.007  109.921     14.8    895.6
     1     1    18    11    19    19     0     1    43.0   37.952  109.954     14.6    896.1
     1     1    18    11    19    20     0     2    44.0   37.876  109.979     13.4    896.8
     1     1    18    11    19    21     0     3    45.0   37.779  109.999     11.8    897.6
     1     1    18    11    19    22     0     2    46.0   37.673  110.017      2.9    899.0
     1     1    18    11    19    23     0     1    47.0   37.564  110.031      0.0    899.7
     1     1    18    11    20     0     0     0    48.0   37.444  110.043      0.0    900.1
     1     1    18    11    20     1     0     1    49.0   37.306  110.054      0.0    900.6
     1     1    18    11    20     2     0     2    50.0   37.144  110.056      0.0    901.6
     1     1    18    11    20     3     0     3    51.0   36.952  110.038      0.0    902.8
     1     1    18    11    20     4     0     2    52.0   36.750  110.015      0.5    898.7
     1     1    18    11    20     5     0     1    53.0   36.558  110.005      1.8    894.2
     1     1    18    11    20     6     0     0    54.0   36.372  109.997      4.2    889.5
     1     1    18    11    20     7     0     1    55.0   36.191  109.986      7.4    886.1
     1     1    18    11    20     8     0     2    56.0   36.011  109.974     11.8    882.6
     1     1    18    11    20     9     0     3    57.0   35.846  109.966     21.6    893.1
     1     1    18    11    20    10     0     2    58.0   35.713  109.976     42.2    902.7
     1     1    18    11    20    11     0     1    59.0   35.607  110.009     80.8    908.7
     1     1    18    11    20    12     0     0    60.0   35.514  110.069    144.6    909.9
     1     1    18    11    20    13     0     1    61.0   35.395  110.149    213.5    909.1
     1     1    18    11    20    14     0     2    62.0   35.240  110.242    262.2    915.5
     1     1    18    11    20    15     0     3    63.0   35.061  110.344    286.6    927.7
     1     1    18    11    20    16     0     2    64.0   34.866  110.450    292.0    925.7
     1     1    18    11    20    17     0     1    65.0   34.653  110.560    266.5    917.7
     1     1    18    11    20    18     0     0    66.0   34.427  110.673    193.3    916.3
     1     1    18    11    20    19     0     1    67.0   34.236  110.770     78.6    922.2
     1     1    18    11    20    20     0     2    68.0   34.116  110.832      0.0    927.9
     1     1    18    11    20    21     0     3    69.0   34.022  110.870      0.0    924.5
     1     1    18    11    20    22     0     2    70.0   33.924  110.899      0.0    927.9
     1     1    18    11    20    23     0     1    71.0   33.830  110.925      0.0    933.0
     1     1    18    11    21     0     0     0    72.0   33.744  110.953      0.0    937.8
     1     1    18    11    21     1     0     1    73.0   33.655  110.986      0.0    942.6
     1     1    18    11    21     2     0     2    74.0   33.552  111.032      0.0    948.5
     1     1    18    11    21     3     0     3    75.0   33.438  111.094      0.0    955.6
     1     1    18    11    21     4     0     2    76.0   33.326  111.170      0.0    962.1
     1     1    18    11    21     5     0     1    77.0   33.229  111.253      0.0    968.4
     1     1    18    11    21     6     0     0    78.0   33.150  111.336      0.0    974.1
     1     1    18    11    21     7     0     1    79.0   33.097  111.410      0.8    978.5
     1     1    18    11    21     8     0     2    80.0   33.071  111.466      5.1    981.3
     1     1    18    11    21     9     0     3    81.0   33.067  111.506     13.1    982.2
     1     1    18    11    21    10     0     2    82.0   33.073  111.543     30.6    981.5
     1     1    18    11    21    11     0     1    83.0   33.085  111.588     62.9    979.6
     1     1    18    11    21    12     0     0    84.0   33.106  111.644    107.4    974.9
     1     1    18    11    21    13     0     1    85.0   33.131  111.699    153.3    969.6
     1     1    18    11    21    14     0     2    86.0   33.151  111.743    193.3    965.1
     1     1    18    11    21    15     0     3    87.0   33.164  111.774    225.3    962.0
     1     1    18    11    21    16     0     2    88.0   33.173  111.797    252.5    959.7
     1     1    18    11    21    17     0     1    89.0   33.181  111.820    277.9    956.9
     1     1    18    11    21    18     0     0    90.0   33.186  111.844    302.1    954.2
     1     1    18    11    21    19     0     1    91.0   33.191  111.862    323.9    951.5
     1     1    18    11    21    20     0     2    92.0   33.196  111.866    341.2    949.1
     1     1    18    11    21    21     0     3    93.0   33.203  111.856    353.6    946.7
     1     1    18    11    21    22     0     2    94.0   33.214  111.843    358.5    945.3
     1     1    18    11    21    23     0     1    95.0   33.234  111.837    350.4    945.3
     1     1    18    11    22     0     0     0    96.0   33.262  111.835    326.3    946.7
     1     1    18    11    22     1     0     1    97.0   33.294  111.836    290.2    949.8
     1     1    18    11    22     2     0     2    98.0   33.325  111.843    248.8    953.2
     1     1    18    11    22     3     0     3    99.0   33.357  111.858    206.8    956.6
     1     1    18    11    22     4     0     2   100.0   33.392  111.879    165.2    959.1
     1     1    18    11    22     5     0     1   101.0   33.427  111.903    122.5    962.0
     1     1    18    11    22     6     0     0   102.0   33.463  111.929     83.2    964.5
     1     1    18    11    22     7     0     1   103.0   33.499  111.951     52.9    966.7
     1     1    18    11    22     8     0     2   104.0   33.536  111.966     31.4    966.5
     1     1    18    11    22     9     0     3   105.0   33.571  111.975     17.7    966.4
     1     1    18    11    22    10     0     2   106.0   33.606  111.982      8.6    965.1
     1     1    18    11    22    11     0     1   107.0   33.640  111.993      2.9    963.5
     1     1    18    11    22    12     0     0   108.0   33.678  112.010      0.0    962.0
     1     1    18    11    22    13     0     1   109.0   33.719  112.031      0.0    960.2
     1     1    18    11    22    14     0     2   110.0   33.765  112.057      0.0    958.5
     1     1    18    11    22    15     0     3   111.0   33.817  112.088      0.0    956.8
     1     1    18    11    22    16     0     2   112.0   33.871  112.121      0.0    954.6
     1     1    18    11    22    17     0     1   113.0   33.927  112.156      0.0    952.5
     1     1    18    11    22    18     0     0   114.0   33.982  112.191      0.0    950.8
     1     1    18    11    22    19     0     1   115.0   34.038  112.222      0.0    952.2
     1     1    18    11    22    20     0     2   116.0   34.093  112.245      0.0    954.4
     1     1    18    11    22    21     0     3   117.0   34.147  112.262      0.0    956.0
     1     1    18    11    22    22     0     2   118.0   34.196  112.273      0.0    956.7
     1     1    18    11    22    23     0     1   119.0   34.237  112.283      0.0    957.1
     1     1    18    11    23     0     0     0   120.0   34.271  112.290      0.0    957.2
