# Supplementary material for: Migration of wheat stripe rust from the primary oversummering region to neighboring regions in China
Source: Commun Biol. 2025 Mar 3;8:350. doi: 10.1038/s42003-025-07789-3 (PMC11876435; doi:10.1038/s42003-025-07789-3)
Supplement: Supplementary file 4 — Supplementary Data 2 [file 42003_2025_7789_MOESM4_ESM.zip › Eastern_Liupan_Mountain/Autumn/PL18111806]

     5     1
    GDAS    18    11     1     0     0
    GDAS    18    11     8     0     0
    GDAS    18    11    15     0     0
    GDAS    18    11    22     0     0
    GDAS    18    11    29     0     0
     1 FORWARD  OMEGA   
    18    11    18     6   35.198  106.551   100.0
     1 PRESSURE
     1     1    18    11    18     6     0     0     0.0   35.198  106.551    100.0    841.6
     1     1    18    11    18     7     0     1     1.0   35.293  106.513    104.3    836.5
     1     1    18    11    18     8     0     2     2.0   35.391  106.489    117.1    830.9
     1     1    18    11    18     9     0     3     3.0   35.495  106.476    138.5    825.1
     1     1    18    11    18    10     0     2     4.0   35.609  106.491    160.9    819.5
     1     1    18    11    18    11     0     1     5.0   35.734  106.548    176.5    817.3
     1     1    18    11    18    12     0     0     6.0   35.869  106.647    182.0    818.6
     1     1    18    11    18    13     0     1     7.0   36.011  106.761    190.9    822.3
     1     1    18    11    18    14     0     2     8.0   36.148  106.867    214.5    825.8
     1     1    18    11    18    15     0     3     9.0   36.271  106.973    252.2    826.0
     1     1    18    11    18    16     0     2    10.0   36.384  107.094    290.3    821.5
     1     1    18    11    18    17     0     1    11.0   36.487  107.233    312.4    819.4
     1     1    18    11    18    18     0     0    12.0   36.579  107.387    317.0    819.5
     1     1    18    11    18    19     0     1    13.0   36.659  107.546    310.3    821.4
     1     1    18    11    18    20     0     2    14.0   36.722  107.701    297.3    823.3
     1     1    18    11    18    21     0     3    15.0   36.764  107.851    278.4    826.0
     1     1    18    11    18    22     0     2    16.0   36.796  107.983    259.3    829.4
     1     1    18    11    18    23     0     1    17.0   36.827  108.099    244.0    832.0
     1     1    18    11    19     0     0     0    18.0   36.849  108.200    231.2    834.4
     1     1    18    11    19     1     0     1    19.0   36.871  108.293    217.6    836.6
     1     1    18    11    19     2     0     2    20.0   36.903  108.378    200.7    839.2
     1     1    18    11    19     3     0     3    21.0   36.949  108.448    181.7    841.7
     1     1    18    11    19     4     0     2    22.0   37.008  108.517    163.5    843.6
     1     1    18    11    19     5     0     1    23.0   37.080  108.601    149.4    847.4
     1     1    18    11    19     6     0     0    24.0   37.164  108.695    142.2    850.8
     1     1    18    11    19     7     0     1    25.0   37.246  108.799    134.8    854.1
     1     1    18    11    19     8     0     2    26.0   37.317  108.913    121.1    859.0
     1     1    18    11    19     9     0     3    27.0   37.375  109.031    104.4    864.5
     1     1    18    11    19    10     0     2    28.0   37.427  109.139     89.2    869.9
     1     1    18    11    19    11     0     1    29.0   37.479  109.231     76.6    874.1
     1     1    18    11    19    12     0     0    30.0   37.534  109.307     64.4    877.9
     1     1    18    11    19    13     0     1    31.0   37.583  109.379     53.9    881.7
     1     1    18    11    19    14     0     2    32.0   37.621  109.461     45.9    884.4
     1     1    18    11    19    15     0     3    33.0   37.653  109.553     40.2    887.0
     1     1    18    11    19    16     0     2    34.0   37.675  109.639     36.8    889.0
     1     1    18    11    19    17     0     1    35.0   37.679  109.707     35.5    890.4
     1     1    18    11    19    18     0     0    36.0   37.662  109.762     36.0    891.3
     1     1    18    11    19    19     0     1    37.0   37.624  109.808     36.7    892.1
     1     1    18    11    19    20     0     2    38.0   37.563  109.848     35.7    893.1
     1     1    18    11    19    21     0     3    39.0   37.481  109.884     33.4    894.2
     1     1    18    11    19    22     0     2    40.0   37.383  109.918     23.5    896.0
     1     1    18    11    19    23     0     1    41.0   37.277  109.948      8.2    899.6
     1     1    18    11    20     0     0     0    42.0   37.156  109.978      0.0    900.8
     1     1    18    11    20     1     0     1    43.0   37.010  110.001      0.0    902.7
     1     1    18    11    20     2     0     2    44.0   36.843  110.006      0.0    900.6
     1     1    18    11    20     3     0     3    45.0   36.666  109.993      0.0    898.4
     1     1    18    11    20     4     0     2    46.0   36.488  109.977      1.3    893.6
     1     1    18    11    20     5     0     1    47.0   36.317  109.966      3.4    889.2
     1     1    18    11    20     6     0     0    48.0   36.149  109.950      6.7    884.9
     1     1    18    11    20     7     0     1    49.0   35.983  109.929     11.3    883.6
     1     1    18    11    20     8     0     2    50.0   35.832  109.915     20.2    893.7
     1     1    18    11    20     9     0     3    51.0   35.706  109.913     39.4    901.3
     1     1    18    11    20    10     0     2    52.0   35.602  109.928     74.5    907.1
     1     1    18    11    20    11     0     1    53.0   35.513  109.968    136.2    909.6
     1     1    18    11    20    12     0     0    54.0   35.423  110.036    233.8    906.9
     1     1    18    11    20    13     0     1    55.0   35.292  110.118    340.9    902.8
     1     1    18    11    20    14     0     2    56.0   35.113  110.198    441.5    906.8
     1     1    18    11    20    15     0     3    57.0   34.879  110.260    551.4    898.3
     1     1    18    11    20    16     0     2    58.0   34.585  110.314    646.6    870.4
     1     1    18    11    20    17     0     1    59.0   34.247  110.395    663.7    848.8
     1     1    18    11    20    18     0     0    60.0   33.872  110.517    586.4    853.8
     1     1    18    11    20    19     0     1    61.0   33.514  110.632    480.8    884.9
     1     1    18    11    20    20     0     2    62.0   33.185  110.725    354.2    912.1
     1     1    18    11    20    21     0     3    63.0   32.885  110.843    206.5    937.7
     1     1    18    11    20    22     0     2    64.0   32.687  110.977    102.4    956.9
     1     1    18    11    20    23     0     1    65.0   32.571  111.102     39.1    965.7
     1     1    18    11    21     0     0     0    66.0   32.499  111.208      0.0    970.5
     1     1    18    11    21     1     0     1    67.0   32.437  111.302      0.0    974.4
     1     1    18    11    21     2     0     2    68.0   32.362  111.391      0.0    978.3
     1     1    18    11    21     3     0     3    69.0   32.269  111.479      0.0    982.2
     1     1    18    11    21     4     0     2    70.0   32.164  111.559      0.0    985.4
     1     1    18    11    21     5     0     1    71.0   32.053  111.626      0.0    988.6
     1     1    18    11    21     6     0     0    72.0   31.936  111.676      0.0    990.9
     1     1    18    11    21     7     0     1    73.0   31.825  111.701      0.4    991.2
     1     1    18    11    21     8     0     2    74.0   31.733  111.704      0.1    990.2
     1     1    18    11    21     9     0     3    75.0   31.662  111.688      0.0    988.2
     1     1    18    11    21    10     0     2    76.0   31.612  111.670      0.0    987.4
     1     1    18    11    21    11     0     1    77.0   31.579  111.663      0.0    987.3
     1     1    18    11    21    12     0     0    78.0   31.561  111.670      0.0    988.3
     1     1    18    11    21    13     0     1    79.0   31.550  111.684      0.0    990.0
     1     1    18    11    21    14     0     2    80.0   31.537  111.699      0.0    991.7
     1     1    18    11    21    15     0     3    81.0   31.523  111.716      0.0    993.6
     1     1    18    11    21    16     0     2    82.0   31.511  111.735      0.0    994.4
     1     1    18    11    21    17     0     1    83.0   31.505  111.757      0.0    995.4
     1     1    18    11    21    18     0     0    84.0   31.505  111.781      0.0    996.7
     1     1    18    11    21    19     0     1    85.0   31.508  111.804      0.0    998.0
     1     1    18    11    21    20     0     2    86.0   31.514  111.822      0.0    998.9
     1     1    18    11    21    21     0     3    87.0   31.522  111.835      0.0    999.5
     1     1    18    11    21    22     0     2    88.0   31.530  111.847      0.0   1001.3
     1     1    18    11    21    23     0     1    89.0   31.539  111.862      0.0   1003.4
     1     1    18    11    22     0     0     0    90.0   31.548  111.880      0.0   1005.8
     1     1    18    11    22     1     0     1    91.0   31.565  111.894      0.0   1006.5
     1     1    18    11    22     2     0     2    92.0   31.596  111.895      0.0   1006.2
     1     1    18    11    22     3     0     3    93.0   31.638  111.882      0.7   1004.9
     1     1    18    11    22     4     0     2    94.0   31.687  111.862      3.0   1002.5
     1     1    18    11    22     5     0     1    95.0   31.736  111.840      5.8   1000.2
     1     1    18    11    22     6     0     0    96.0   31.785  111.818      9.1    997.8
     1     1    18    11    22     7     0     1    97.0   31.831  111.790     12.6    995.4
     1     1    18    11    22     8     0     2    98.0   31.874  111.753     14.6    992.5
     1     1    18    11    22     9     0     3    99.0   31.910  111.707     13.5    989.6
     1     1    18    11    22    10     0     2   100.0   31.939  111.666     11.5    987.9
     1     1    18    11    22    11     0     1   101.0   31.959  111.640     10.3    986.8
     1     1    18    11    22    12     0     0   102.0   31.974  111.629      9.6    986.3
     1     1    18    11    22    13     0     1   103.0   31.991  111.627      9.3    986.0
     1     1    18    11    22    14     0     2   104.0   32.019  111.627      9.3    985.8
     1     1    18    11    22    15     0     3   105.0   32.057  111.632      9.8    985.9
     1     1    18    11    22    16     0     2   106.0   32.097  111.642     10.6    986.1
     1     1    18    11    22    17     0     1   107.0   32.134  111.661     11.4    986.7
     1     1    18    11    22    18     0     0   108.0   32.167  111.687     12.2    987.8
     1     1    18    11    22    19     0     1   109.0   32.198  111.716     12.9    988.5
     1     1    18    11    22    20     0     2   110.0   32.229  111.740     12.8    989.1
     1     1    18    11    22    21     0     3   111.0   32.259  111.761     11.7    989.6
     1     1    18    11    22    22     0     2   112.0   32.286  111.780     10.3    991.0
     1     1    18    11    22    23     0     1   113.0   32.307  111.800      9.2    992.1
     1     1    18    11    23     0     0     0   114.0   32.323  111.822      8.2    993.1
     1     1    18    11    23     1     0     1   115.0   32.341  111.840      8.5    993.9
     1     1    18    11    23     2     0     2   116.0   32.367  111.853     11.5    994.3
     1     1    18    11    23     3     0     3   117.0   32.401  111.863     20.5    993.4
     1     1    18    11    23     4     0     2   118.0   32.442  111.878     41.2    990.6
     1     1    18    11    23     5     0     1   119.0   32.489  111.904     73.2    987.0
     1     1    18    11    23     6     0     0   120.0   32.541  111.943    111.9    983.1
