# Supplementary material for: Migration of wheat stripe rust from the primary oversummering region to neighboring regions in China
Source: Commun Biol. 2025 Mar 3;8:350. doi: 10.1038/s42003-025-07789-3 (PMC11876435; doi:10.1038/s42003-025-07789-3)
Supplement: Supplementary file 4 — Supplementary Data 2 [file 42003_2025_7789_MOESM4_ESM.zip › Eastern_Liupan_Mountain/Autumn/PL18111812]

     5     1
    GDAS    18    11     1     0     0
    GDAS    18    11     8     0     0
    GDAS    18    11    15     0     0
    GDAS    18    11    22     0     0
    GDAS    18    11    29     0     0
     1 FORWARD  OMEGA   
    18    11    18    12   35.198  106.551   100.0
     1 PRESSURE
     1     1    18    11    18    12     0     0     0.0   35.198  106.551    100.0    840.2
     1     1    18    11    18    13     0     1     1.0   35.279  106.565    116.1    837.3
     1     1    18    11    18    14     0     2     2.0   35.378  106.588    132.8    834.3
     1     1    18    11    18    15     0     3     3.0   35.490  106.624    150.9    831.1
     1     1    18    11    18    16     0     2     4.0   35.607  106.673    169.2    828.1
     1     1    18    11    18    17     0     1     5.0   35.717  106.733    186.3    826.6
     1     1    18    11    18    18     0     0     6.0   35.816  106.796    202.7    825.9
     1     1    18    11    18    19     0     1     7.0   35.899  106.860    226.4    826.0
     1     1    18    11    18    20     0     2     8.0   35.973  106.923    266.2    824.3
     1     1    18    11    18    21     0     3     9.0   36.041  106.984    323.6    820.5
     1     1    18    11    18    22     0     2    10.0   36.112  107.054    385.3    814.3
     1     1    18    11    18    23     0     1    11.0   36.184  107.142    439.2    809.8
     1     1    18    11    19     0     0     0    12.0   36.259  107.243    490.4    805.6
     1     1    18    11    19     1     0     1    13.0   36.333  107.350    541.1    801.4
     1     1    18    11    19     2     0     2    14.0   36.401  107.464    586.8    797.7
     1     1    18    11    19     3     0     3    15.0   36.470  107.578    622.2    794.5
     1     1    18    11    19     4     0     2    16.0   36.538  107.696    641.5    792.1
     1     1    18    11    19     5     0     1    17.0   36.601  107.823    640.9    792.1
     1     1    18    11    19     6     0     0    18.0   36.658  107.965    619.1    794.3
     1     1    18    11    19     7     0     1    19.0   36.712  108.106    585.4    799.5
     1     1    18    11    19     8     0     2    20.0   36.761  108.237    551.6    803.5
     1     1    18    11    19     9     0     3    21.0   36.806  108.366    517.2    807.7
     1     1    18    11    19    10     0     2    22.0   36.855  108.496    481.4    812.5
     1     1    18    11    19    11     0     1    23.0   36.913  108.621    444.3    817.3
     1     1    18    11    19    12     0     0    24.0   36.977  108.742    406.4    822.3
     1     1    18    11    19    13     0     1    25.0   37.034  108.873    368.0    828.4
     1     1    18    11    19    14     0     2    26.0   37.073  109.027    327.4    836.1
     1     1    18    11    19    15     0     3    27.0   37.097  109.198    286.1    846.9
     1     1    18    11    19    16     0     2    28.0   37.109  109.355    254.0    856.1
     1     1    18    11    19    17     0     1    29.0   37.107  109.478    236.4    861.3
     1     1    18    11    19    18     0     0    30.0   37.091  109.568    232.1    864.1
     1     1    18    11    19    19     0     1    31.0   37.052  109.641    231.8    865.7
     1     1    18    11    19    20     0     2    32.0   36.983  109.711    228.6    868.3
     1     1    18    11    19    21     0     3    33.0   36.884  109.781    225.9    869.9
     1     1    18    11    19    22     0     2    34.0   36.765  109.838    225.8    870.0
     1     1    18    11    19    23     0     1    35.0   36.637  109.870    227.4    868.7
     1     1    18    11    20     0     0     0    36.0   36.501  109.874    231.1    866.4
     1     1    18    11    20     1     0     1    37.0   36.361  109.863    242.8    863.9
     1     1    18    11    20     2     0     2    38.0   36.217  109.848    270.6    859.4
     1     1    18    11    20     3     0     3    39.0   36.072  109.830    317.7    852.5
     1     1    18    11    20     4     0     2    40.0   35.929  109.812    386.8    848.6
     1     1    18    11    20     5     0     1    41.0   35.795  109.796    472.5    847.3
     1     1    18    11    20     6     0     0    42.0   35.671  109.786    565.5    845.0
     1     1    18    11    20     7     0     1    43.0   35.546  109.784    659.1    842.7
     1     1    18    11    20     8     0     2    44.0   35.411  109.791    748.3    842.3
     1     1    18    11    20     9     0     3    45.0   35.266  109.807    834.4    843.4
     1     1    18    11    20    10     0     2    46.0   35.118  109.818    929.0    845.2
     1     1    18    11    20    11     0     1    47.0   34.969  109.805   1051.6    839.6
     1     1    18    11    20    12     0     0    48.0   34.813  109.763   1199.2    815.6
     1     1    18    11    20    13     0     1    49.0   34.649  109.733   1358.0    790.7
     1     1    18    11    20    14     0     2    50.0   34.479  109.751   1511.3    768.4
     1     1    18    11    20    15     0     3    51.0   34.308  109.821   1637.8    748.7
     1     1    18    11    20    16     0     2    52.0   34.129  109.948   1696.7    734.0
     1     1    18    11    20    17     0     1    53.0   33.922  110.112   1661.9    735.7
     1     1    18    11    20    18     0     0    54.0   33.670  110.269   1604.3    758.3
     1     1    18    11    20    19     0     1    55.0   33.387  110.388   1572.3    773.7
     1     1    18    11    20    20     0     2    56.0   33.083  110.459   1566.6    787.2
     1     1    18    11    20    21     0     3    57.0   32.772  110.499   1570.0    786.0
     1     1    18    11    20    22     0     2    58.0   32.454  110.530   1572.5    781.2
     1     1    18    11    20    23     0     1    59.0   32.125  110.561   1542.1    777.1
     1     1    18    11    21     0     0     0    60.0   31.791  110.586   1438.8    782.2
     1     1    18    11    21     1     0     1    61.0   31.489  110.607   1279.3    796.6
     1     1    18    11    21     2     0     2    62.0   31.245  110.626   1098.0    812.9
     1     1    18    11    21     3     0     3    63.0   31.068  110.640    922.5    830.5
     1     1    18    11    21     4     0     2    64.0   30.950  110.642    779.2    844.8
     1     1    18    11    21     5     0     1    65.0   30.872  110.629    673.7    855.4
     1     1    18    11    21     6     0     0    66.0   30.817  110.604    602.9    861.6
     1     1    18    11    21     7     0     1    67.0   30.782  110.569    565.0    864.6
     1     1    18    11    21     8     0     2    68.0   30.764  110.527    557.7    863.9
     1     1    18    11    21     9     0     3    69.0   30.762  110.479    575.3    860.6
     1     1    18    11    21    10     0     2    70.0   30.768  110.445    596.2    856.5
     1     1    18    11    21    11     0     1    71.0   30.777  110.442    603.2    856.3
     1     1    18    11    21    12     0     0    72.0   30.792  110.467    596.0    858.1
     1     1    18    11    21    13     0     1    73.0   30.807  110.507    572.2    861.4
     1     1    18    11    21    14     0     2    74.0   30.818  110.547    530.5    866.7
     1     1    18    11    21    15     0     3    75.0   30.825  110.583    471.7    873.9
     1     1    18    11    21    16     0     2    76.0   30.830  110.614    404.3    883.0
     1     1    18    11    21    17     0     1    77.0   30.833  110.640    332.5    890.5
     1     1    18    11    21    18     0     0    78.0   30.833  110.664    251.0    900.2
     1     1    18    11    21    19     0     1    79.0   30.830  110.681    160.4    910.2
     1     1    18    11    21    20     0     2    80.0   30.822  110.689     69.3    920.8
     1     1    18    11    21    21     0     3    81.0   30.814  110.694     17.4    927.3
     1     1    18    11    21    22     0     2    82.0   30.808  110.699      0.0    927.9
     1     1    18    11    21    23     0     1    83.0   30.803  110.708      0.0    928.6
     1     1    18    11    22     0     0     0    84.0   30.800  110.719      0.0    929.3
     1     1    18    11    22     1     0     1    85.0   30.801  110.731      0.0    929.7
     1     1    18    11    22     2     0     2    86.0   30.808  110.740      0.0    930.1
     1     1    18    11    22     3     0     3    87.0   30.822  110.746      0.0    930.4
     1     1    18    11    22     4     0     2    88.0   30.840  110.754      0.0    929.8
     1     1    18    11    22     5     0     1    89.0   30.859  110.766      0.0    929.2
     1     1    18    11    22     6     0     0    90.0   30.880  110.782      0.0    928.6
     1     1    18    11    22     7     0     1    91.0   30.903  110.793      0.0    928.3
     1     1    18    11    22     8     0     2    92.0   30.927  110.793      0.0    927.7
     1     1    18    11    22     9     0     3    93.0   30.951  110.780      0.0    927.0
     1     1    18    11    22    10     0     2    94.0   30.969  110.766      0.0    926.9
     1     1    18    11    22    11     0     1    95.0   30.976  110.758      0.0    927.1
     1     1    18    11    22    12     0     0    96.0   30.972  110.756      0.0    927.3
     1     1    18    11    22    13     0     1    97.0   30.963  110.763      0.0    927.4
     1     1    18    11    22    14     0     2    98.0   30.957  110.780      0.0    927.6
     1     1    18    11    22    15     0     3    99.0   30.951  110.807      0.9    927.9
     1     1    18    11    22    16     0     2   100.0   30.944  110.845      5.2    928.1
     1     1    18    11    22    17     0     1   101.0   30.931  110.893     11.0    928.5
     1     1    18    11    22    18     0     0   102.0   30.914  110.955     21.2    927.7
     1     1    18    11    22    19     0     1   103.0   30.890  111.033     34.4    928.4
     1     1    18    11    22    20     0     2   104.0   30.867  111.116     40.8    934.0
     1     1    18    11    22    21     0     3   105.0   30.850  111.199     38.6    940.7
     1     1    18    11    22    22     0     2   106.0   30.842  111.277     34.0    947.7
     1     1    18    11    22    23     0     1   107.0   30.844  111.353     32.7    953.5
     1     1    18    11    23     0     0     0   108.0   30.858  111.426     35.0    958.7
     1     1    18    11    23     1     0     1   109.0   30.894  111.494     45.8    962.8
     1     1    18    11    23     2     0     2   110.0   30.960  111.556     74.9    964.1
     1     1    18    11    23     3     0     3   111.0   31.057  111.615    126.1    962.5
     1     1    18    11    23     4     0     2   112.0   31.176  111.668    191.3    958.0
     1     1    18    11    23     5     0     1   113.0   31.301  111.710    260.0    953.2
     1     1    18    11    23     6     0     0   114.0   31.427  111.739    326.2    946.7
     1     1    18    11    23     7     0     1   115.0   31.554  111.753    389.2    941.3
     1     1    18    11    23     8     0     2   116.0   31.685  111.752    445.9    934.8
     1     1    18    11    23     9     0     3   117.0   31.818  111.742    488.3    929.1
     1     1    18    11    23    10     0     2   118.0   31.942  111.736    513.2    926.9
     1     1    18    11    23    11     0     1   119.0   32.051  111.751    527.7    927.5
     1     1    18    11    23    12     0     0   120.0   32.146  111.791    542.7    929.2
