# Supplementary material for: Migration of wheat stripe rust from the primary oversummering region to neighboring regions in China
Source: Commun Biol. 2025 Mar 3;8:350. doi: 10.1038/s42003-025-07789-3 (PMC11876435; doi:10.1038/s42003-025-07789-3)
Supplement: Supplementary file 4 — Supplementary Data 2 [file 42003_2025_7789_MOESM4_ESM.zip › Eastern_Liupan_Mountain/Autumn/PL18111818]

     5     1
    GDAS    18    11     1     0     0
    GDAS    18    11     8     0     0
    GDAS    18    11    15     0     0
    GDAS    18    11    22     0     0
    GDAS    18    11    29     0     0
     1 FORWARD  OMEGA   
    18    11    18    18   35.198  106.551   100.0
     1 PRESSURE
     1     1    18    11    18    18     0     0     0.0   35.198  106.551    100.0    839.1
     1     1    18    11    18    19     0     1     1.0   35.279  106.559    104.3    837.2
     1     1    18    11    18    20     0     2     2.0   35.351  106.570    111.7    835.3
     1     1    18    11    18    21     0     3     3.0   35.418  106.586    123.1    833.5
     1     1    18    11    18    22     0     2     4.0   35.476  106.611    133.4    831.6
     1     1    18    11    18    23     0     1     5.0   35.524  106.649    137.0    831.9
     1     1    18    11    19     0     0     0     6.0   35.559  106.697    132.5    834.0
     1     1    18    11    19     1     0     1     7.0   35.587  106.742    129.3    837.6
     1     1    18    11    19     2     0     2     8.0   35.616  106.783    138.0    838.7
     1     1    18    11    19     3     0     3     9.0   35.648  106.821    160.1    837.8
     1     1    18    11    19     4     0     2    10.0   35.682  106.865    190.7    835.0
     1     1    18    11    19     5     0     1    11.0   35.721  106.919    224.9    833.2
     1     1    18    11    19     6     0     0    12.0   35.760  106.987    260.8    831.9
     1     1    18    11    19     7     0     1    13.0   35.801  107.061    297.4    828.9
     1     1    18    11    19     8     0     2    14.0   35.849  107.135    333.2    825.3
     1     1    18    11    19     9     0     3    15.0   35.904  107.210    365.0    822.4
     1     1    18    11    19    10     0     2    16.0   35.967  107.292    385.7    820.4
     1     1    18    11    19    11     0     1    17.0   36.041  107.380    391.0    820.8
     1     1    18    11    19    12     0     0    18.0   36.123  107.470    383.6    822.2
     1     1    18    11    19    13     0     1    19.0   36.193  107.562    373.4    824.7
     1     1    18    11    19    14     0     2    20.0   36.235  107.661    369.8    826.2
     1     1    18    11    19    15     0     3    21.0   36.256  107.766    372.6    827.5
     1     1    18    11    19    16     0     2    22.0   36.254  107.879    375.5    828.3
     1     1    18    11    19    17     0     1    23.0   36.228  107.995    372.6    830.9
     1     1    18    11    19    18     0     0    24.0   36.179  108.115    366.0    834.0
     1     1    18    11    19    19     0     1    25.0   36.104  108.229    359.2    837.7
     1     1    18    11    19    20     0     2    26.0   35.997  108.323    355.1    841.4
     1     1    18    11    19    21     0     3    27.0   35.862  108.397    355.1    844.7
     1     1    18    11    19    22     0     2    28.0   35.718  108.446    359.7    847.6
     1     1    18    11    19    23     0     1    29.0   35.585  108.465    367.1    849.6
     1     1    18    11    20     0     0     0    30.0   35.461  108.459    375.6    851.0
     1     1    18    11    20     1     0     1    31.0   35.343  108.442    386.3    852.6
     1     1    18    11    20     2     0     2    32.0   35.226  108.428    403.0    853.6
     1     1    18    11    20     3     0     3    33.0   35.105  108.417    428.8    853.5
     1     1    18    11    20     4     0     2    34.0   34.985  108.414    467.1    850.6
     1     1    18    11    20     5     0     1    35.0   34.869  108.419    534.5    841.4
     1     1    18    11    20     6     0     0    36.0   34.756  108.434    648.9    826.8
     1     1    18    11    20     7     0     1    37.0   34.641  108.454    800.2    808.0
     1     1    18    11    20     8     0     2    38.0   34.521  108.482    979.7    787.3
     1     1    18    11    20     9     0     3    39.0   34.403  108.524   1175.4    766.2
     1     1    18    11    20    10     0     2    40.0   34.288  108.580   1397.4    746.5
     1     1    18    11    20    11     0     1    41.0   34.178  108.657   1646.2    722.7
     1     1    18    11    20    12     0     0    42.0   34.066  108.762   1877.1    701.5
     1     1    18    11    20    13     0     1    43.0   33.945  108.902   2054.7    689.9
     1     1    18    11    20    14     0     2    44.0   33.810  109.076   2172.6    686.5
     1     1    18    11    20    15     0     3    45.0   33.661  109.268   2244.8    684.4
     1     1    18    11    20    16     0     2    46.0   33.505  109.460   2265.6    687.2
     1     1    18    11    20    17     0     1    47.0   33.342  109.629   2245.5    697.1
     1     1    18    11    20    18     0     0    48.0   33.163  109.765   2210.5    709.1
     1     1    18    11    20    19     0     1    49.0   32.964  109.871   2172.3    719.8
     1     1    18    11    20    20     0     2    50.0   32.752  109.962   2145.8    722.8
     1     1    18    11    20    21     0     3    51.0   32.533  110.043   2154.2    721.0
     1     1    18    11    20    22     0     2    52.0   32.298  110.114   2171.2    715.7
     1     1    18    11    20    23     0     1    53.0   32.029  110.164   2157.8    712.5
     1     1    18    11    21     0     0     0    54.0   31.753  110.185   2105.2    715.6
     1     1    18    11    21     1     0     1    55.0   31.516  110.198   2049.2    721.6
     1     1    18    11    21     2     0     2    56.0   31.329  110.217   2016.9    723.0
     1     1    18    11    21     3     0     3    57.0   31.175  110.241   2006.1    722.9
     1     1    18    11    21     4     0     2    58.0   31.047  110.273   2000.1    720.7
     1     1    18    11    21     5     0     1    59.0   30.940  110.317   1974.8    721.1
     1     1    18    11    21     6     0     0    60.0   30.848  110.372   1925.0    724.7
     1     1    18    11    21     7     0     1    61.0   30.762  110.438   1845.4    731.5
     1     1    18    11    21     8     0     2    62.0   30.679  110.508   1738.3    742.9
     1     1    18    11    21     9     0     3    63.0   30.609  110.577   1622.4    755.8
     1     1    18    11    21    10     0     2    64.0   30.546  110.647   1498.2    769.2
     1     1    18    11    21    11     0     1    65.0   30.484  110.730   1358.6    785.8
     1     1    18    11    21    12     0     0    66.0   30.432  110.832   1206.7    805.6
     1     1    18    11    21    13     0     1    67.0   30.395  110.937   1071.3    826.6
     1     1    18    11    21    14     0     2    68.0   30.367  111.021    971.8    841.2
     1     1    18    11    21    15     0     3    69.0   30.338  111.084    903.0    853.6
     1     1    18    11    21    16     0     2    70.0   30.306  111.128    855.8    861.4
     1     1    18    11    21    17     0     1    71.0   30.279  111.159    820.3    867.3
     1     1    18    11    21    18     0     0    72.0   30.257  111.181    792.7    871.9
     1     1    18    11    21    19     0     1    73.0   30.247  111.194    773.3    874.9
     1     1    18    11    21    20     0     2    74.0   30.252  111.199    761.9    875.9
     1     1    18    11    21    21     0     3    75.0   30.272  111.198    756.7    875.6
     1     1    18    11    21    22     0     2    76.0   30.299  111.198    743.0    875.6
     1     1    18    11    21    23     0     1    77.0   30.325  111.206    710.6    879.9
     1     1    18    11    22     0     0     0    78.0   30.355  111.222    663.3    886.5
     1     1    18    11    22     1     0     1    79.0   30.388  111.242    610.7    894.2
     1     1    18    11    22     2     0     2    80.0   30.422  111.260    557.1    900.4
     1     1    18    11    22     3     0     3    81.0   30.453  111.275    500.5    907.2
     1     1    18    11    22     4     0     2    82.0   30.487  111.288    442.6    914.0
     1     1    18    11    22     5     0     1    83.0   30.528  111.305    385.1    920.3
     1     1    18    11    22     6     0     0    84.0   30.577  111.324    329.3    926.5
     1     1    18    11    22     7     0     1    85.0   30.636  111.337    285.2    932.4
     1     1    18    11    22     8     0     2    86.0   30.702  111.335    258.1    933.4
     1     1    18    11    22     9     0     3    87.0   30.776  111.319    244.4    931.6
     1     1    18    11    22    10     0     2    88.0   30.846  111.306    233.9    930.0
     1     1    18    11    22    11     0     1    89.0   30.903  111.309    220.2    931.3
     1     1    18    11    22    12     0     0    90.0   30.947  111.329    205.9    934.2
     1     1    18    11    22    13     0     1    91.0   30.989  111.364    207.1    937.6
     1     1    18    11    22    14     0     2    92.0   31.044  111.414    242.8    938.0
     1     1    18    11    22    15     0     3    93.0   31.127  111.483    309.1    935.9
     1     1    18    11    22    16     0     2    94.0   31.238  111.571    380.3    932.8
     1     1    18    11    22    17     0     1    95.0   31.374  111.672    439.2    934.0
     1     1    18    11    22    18     0     0    96.0   31.527  111.787    487.5    936.4
     1     1    18    11    22    19     0     1    97.0   31.686  111.902    527.2    939.6
     1     1    18    11    22    20     0     2    98.0   31.833  112.003    561.5    941.8
     1     1    18    11    22    21     0     3    99.0   31.960  112.091    589.8    937.7
     1     1    18    11    22    22     0     2   100.0   32.089  112.190    622.1    934.2
     1     1    18    11    22    23     0     1   101.0   32.245  112.335    666.5    927.7
     1     1    18    11    23     0     0     0   102.0   32.438  112.550    719.0    920.5
     1     1    18    11    23     1     0     1   103.0   32.671  112.830    763.8    914.5
     1     1    18    11    23     2     0     2   104.0   32.926  113.147    776.2    913.6
     1     1    18    11    23     3     0     3   105.0   33.188  113.468    763.1    918.2
     1     1    18    11    23     4     0     2   106.0   33.446  113.772    754.6    921.8
     1     1    18    11    23     5     0     1   107.0   33.704  114.055    767.8    922.7
     1     1    18    11    23     6     0     0   108.0   33.958  114.311    807.1    918.6
     1     1    18    11    23     7     0     1   109.0   34.196  114.552    851.8    911.4
     1     1    18    11    23     8     0     2   110.0   34.417  114.798    883.9    908.6
     1     1    18    11    23     9     0     3   111.0   34.636  115.056    914.5    906.3
     1     1    18    11    23    10     0     2   112.0   34.833  115.319    961.1    903.0
     1     1    18    11    23    11     0     1   113.0   34.975  115.588   1034.2    895.3
     1     1    18    11    23    12     0     0   114.0   35.047  115.875   1124.5    885.4
     1     1    18    11    23    13     0     1   115.0   35.051  116.171   1204.8    874.5
     1     1    18    11    23    14     0     2   116.0   35.004  116.456   1252.4    869.9
     1     1    18    11    23    15     0     3   117.0   34.909  116.731   1270.9    868.4
     1     1    18    11    23    16     0     2   118.0   34.783  116.987   1268.2    869.1
     1     1    18    11    23    17     0     1   119.0   34.639  117.198   1251.4    870.4
     1     1    18    11    23    18     0     0   120.0   34.479  117.348   1218.7    873.9
