# Supplementary material for: Migration of wheat stripe rust from the primary oversummering region to neighboring regions in China
Source: Commun Biol. 2025 Mar 3;8:350. doi: 10.1038/s42003-025-07789-3 (PMC11876435; doi:10.1038/s42003-025-07789-3)
Supplement: Supplementary file 4 — Supplementary Data 2 [file 42003_2025_7789_MOESM4_ESM.zip › Eastern_Liupan_Mountain/Autumn/PL18111900]

     5     1
    GDAS    18    11     1     0     0
    GDAS    18    11     8     0     0
    GDAS    18    11    15     0     0
    GDAS    18    11    22     0     0
    GDAS    18    11    29     0     0
     1 FORWARD  OMEGA   
    18    11    19     0   35.198  106.551   100.0
     1 PRESSURE
     1     1    18    11    19     0     0     0     0.0   35.198  106.551    100.0    839.1
     1     1    18    11    19     1     0     1     1.0   35.224  106.562     89.3    840.8
     1     1    18    11    19     2     0     2     2.0   35.258  106.571     82.1    841.9
     1     1    18    11    19     3     0     3     3.0   35.302  106.581     79.6    842.3
     1     1    18    11    19     4     0     2     4.0   35.352  106.592     82.7    840.9
     1     1    18    11    19     5     0     1     5.0   35.409  106.608     91.6    838.9
     1     1    18    11    19     6     0     0     6.0   35.471  106.630    106.3    836.6
     1     1    18    11    19     7     0     1     7.0   35.537  106.652    127.9    833.9
     1     1    18    11    19     8     0     2     8.0   35.604  106.669    156.5    829.7
     1     1    18    11    19     9     0     3     9.0   35.675  106.686    190.9    824.8
     1     1    18    11    19    10     0     2    10.0   35.746  106.713    222.8    820.7
     1     1    18    11    19    11     0     1    11.0   35.811  106.755    245.5    819.4
     1     1    18    11    19    12     0     0    12.0   35.873  106.806    257.1    819.5
     1     1    18    11    19    13     0     1    13.0   35.920  106.864    263.6    822.1
     1     1    18    11    19    14     0     2    14.0   35.941  106.930    274.0    824.5
     1     1    18    11    19    15     0     3    15.0   35.936  107.007    288.9    827.3
     1     1    18    11    19    16     0     2    16.0   35.900  107.089    303.8    827.4
     1     1    18    11    19    17     0     1    17.0   35.832  107.170    312.9    829.0
     1     1    18    11    19    18     0     0    18.0   35.736  107.248    312.1    831.9
     1     1    18    11    19    19     0     1    19.0   35.623  107.310    297.3    836.4
     1     1    18    11    19    20     0     2    20.0   35.497  107.346    262.9    842.7
     1     1    18    11    19    21     0     3    21.0   35.359  107.360    205.3    851.6
     1     1    18    11    19    22     0     2    22.0   35.230  107.365    140.4    862.5
     1     1    18    11    19    23     0     1    23.0   35.119  107.373     84.7    871.2
     1     1    18    11    20     0     0     0    24.0   35.026  107.387     45.5    878.0
     1     1    18    11    20     1     0     1    25.0   34.939  107.401     24.5    879.1
     1     1    18    11    20     2     0     2    26.0   34.841  107.406     12.7    876.0
     1     1    18    11    20     3     0     3    27.0   34.733  107.401      6.5    872.0
     1     1    18    11    20     4     0     2    28.0   34.618  107.391      2.3    866.2
     1     1    18    11    20     5     0     1    29.0   34.503  107.378      0.0    860.1
     1     1    18    11    20     6     0     0    30.0   34.389  107.363      0.0    853.9
     1     1    18    11    20     7     0     1    31.0   34.278  107.345      0.0    848.7
     1     1    18    11    20     8     0     2    32.0   34.170  107.321      0.0    843.7
     1     1    18    11    20     9     0     3    33.0   34.067  107.290      0.0    838.7
     1     1    18    11    20    10     0     2    34.0   33.971  107.256      2.7    839.7
     1     1    18    11    20    11     0     1    35.0   33.886  107.231     17.5    849.4
     1     1    18    11    20    12     0     0    36.0   33.803  107.216     50.3    856.3
     1     1    18    11    20    13     0     1    37.0   33.709  107.206     85.1    860.3
     1     1    18    11    20    14     0     2    38.0   33.608  107.193    102.5    870.7
     1     1    18    11    20    15     0     3    39.0   33.506  107.172    110.5    882.1
     1     1    18    11    20    16     0     2    40.0   33.400  107.144    125.2    894.2
     1     1    18    11    20    17     0     1    41.0   33.279  107.110    171.7    904.4
     1     1    18    11    20    18     0     0    42.0   33.120  107.065    302.1    912.8
     1     1    18    11    20    19     0     1    43.0   32.948  107.012    519.0    897.1
     1     1    18    11    20    20     0     2    44.0   32.797  106.953    681.8    867.1
     1     1    18    11    20    21     0     3    45.0   32.641  106.879    731.1    858.4
     1     1    18    11    20    22     0     2    46.0   32.477  106.785    687.9    861.1
     1     1    18    11    20    23     0     1    47.0   32.315  106.680    582.5    871.8
     1     1    18    11    21     0     0     0    48.0   32.159  106.586    434.6    887.7
     1     1    18    11    21     1     0     1    49.0   32.006  106.526    280.9    908.2
     1     1    18    11    21     2     0     2    50.0   31.876  106.498    170.2    929.1
     1     1    18    11    21     3     0     3    51.0   31.775  106.485    106.2    940.7
     1     1    18    11    21     4     0     2    52.0   31.693  106.472     74.3    947.4
     1     1    18    11    21     5     0     1    53.0   31.624  106.447     63.0    950.3
     1     1    18    11    21     6     0     0    54.0   31.561  106.407     63.6    952.1
     1     1    18    11    21     7     0     1    55.0   31.511  106.359     72.1    952.5
     1     1    18    11    21     8     0     2    56.0   31.487  106.315     86.4    951.3
     1     1    18    11    21     9     0     3    57.0   31.492  106.277    107.0    948.5
     1     1    18    11    21    10     0     2    58.0   31.519  106.247    136.6    945.4
     1     1    18    11    21    11     0     1    59.0   31.560  106.227    179.5    939.3
     1     1    18    11    21    12     0     0    60.0   31.619  106.221    241.5    931.1
     1     1    18    11    21    13     0     1    61.0   31.686  106.229    320.0    918.6
     1     1    18    11    21    14     0     2    62.0   31.752  106.245    405.4    906.8
     1     1    18    11    21    15     0     3    63.0   31.813  106.268    494.4    893.9
     1     1    18    11    21    16     0     2    64.0   31.865  106.295    579.2    882.0
     1     1    18    11    21    17     0     1    65.0   31.913  106.324    656.3    871.3
     1     1    18    11    21    18     0     0    66.0   31.965  106.355    725.7    861.3
     1     1    18    11    21    19     0     1    67.0   32.019  106.388    789.5    852.7
     1     1    18    11    21    20     0     2    68.0   32.074  106.422    850.1    845.9
     1     1    18    11    21    21     0     3    69.0   32.135  106.457    909.8    838.8
     1     1    18    11    21    22     0     2    70.0   32.204  106.494    966.2    832.4
     1     1    18    11    21    23     0     1    71.0   32.275  106.536   1015.6    827.6
     1     1    18    11    22     0     0     0    72.0   32.349  106.582   1058.4    823.9
     1     1    18    11    22     1     0     1    73.0   32.429  106.634   1113.4    821.1
     1     1    18    11    22     2     0     2    74.0   32.527  106.697   1194.6    813.6
     1     1    18    11    22     3     0     3    75.0   32.641  106.774   1288.4    805.7
     1     1    18    11    22     4     0     2    76.0   32.766  106.867   1351.2    799.2
     1     1    18    11    22     5     0     1    77.0   32.890  106.977   1335.6    804.2
     1     1    18    11    22     6     0     0    78.0   32.999  107.091   1245.1    815.3
     1     1    18    11    22     7     0     1    79.0   33.088  107.195   1159.6    819.9
     1     1    18    11    22     8     0     2    80.0   33.181  107.302   1118.4    810.7
     1     1    18    11    22     9     0     3    81.0   33.284  107.419   1095.5    800.4
     1     1    18    11    22    10     0     2    82.0   33.382  107.547   1097.7    792.3
     1     1    18    11    22    11     0     1    83.0   33.456  107.692   1135.1    781.6
     1     1    18    11    22    12     0     0    84.0   33.497  107.852   1199.0    771.4
     1     1    18    11    22    13     0     1    85.0   33.514  108.037   1236.8    762.0
     1     1    18    11    22    14     0     2    86.0   33.527  108.257   1189.4    767.4
     1     1    18    11    22    15     0     3    87.0   33.545  108.504   1024.6    785.1
     1     1    18    11    22    16     0     2    88.0   33.571  108.735    719.3    817.4
     1     1    18    11    22    17     0     1    89.0   33.614  108.880    351.1    863.2
     1     1    18    11    22    18     0     0    90.0   33.686  108.943    166.3    897.2
     1     1    18    11    22    19     0     1    91.0   33.777  108.983     68.3    896.4
     1     1    18    11    22    20     0     2    92.0   33.885  109.003     14.2    895.0
     1     1    18    11    22    21     0     3    93.0   34.009  109.009      0.0    893.1
     1     1    18    11    22    22     0     2    94.0   34.133  109.015      0.0    895.4
     1     1    18    11    22    23     0     1    95.0   34.242  109.029      0.0    897.7
     1     1    18    11    23     0     0     0    96.0   34.341  109.049      0.0    900.0
     1     1    18    11    23     1     0     1    97.0   34.426  109.076      0.0    902.0
     1     1    18    11    23     2     0     2    98.0   34.497  109.110      0.0    904.1
     1     1    18    11    23     3     0     3    99.0   34.561  109.150      0.0    906.5
     1     1    18    11    23     4     0     2   100.0   34.616  109.199      0.0    909.3
     1     1    18    11    23     5     0     1   101.0   34.658  109.263      0.0    912.5
     1     1    18    11    23     6     0     0   102.0   34.691  109.345      0.0    916.2
     1     1    18    11    23     7     0     1   103.0   34.719  109.425      0.0    920.0
     1     1    18    11    23     8     0     2   104.0   34.750  109.483      0.9    923.3
     1     1    18    11    23     9     0     3   105.0   34.785  109.519      3.1    926.0
     1     1    18    11    23    10     0     2   106.0   34.811  109.541      5.1    928.7
     1     1    18    11    23    11     0     1   107.0   34.812  109.559      5.1    930.2
     1     1    18    11    23    12     0     0   108.0   34.789  109.571      3.0    930.4
     1     1    18    11    23    13     0     1   109.0   34.751  109.580      0.0    929.6
     1     1    18    11    23    14     0     2   110.0   34.706  109.587      0.0    928.6
     1     1    18    11    23    15     0     3   111.0   34.655  109.593      0.0    927.3
     1     1    18    11    23    16     0     2   112.0   34.601  109.600      0.0    925.5
     1     1    18    11    23    17     0     1   113.0   34.547  109.607      0.0    923.7
     1     1    18    11    23    18     0     0   114.0   34.496  109.615      0.0    921.9
     1     1    18    11    23    19     0     1   115.0   34.446  109.624      0.0    920.5
     1     1    18    11    23    20     0     2   116.0   34.398  109.637      0.0    919.3
     1     1    18    11    23    21     0     3   117.0   34.349  109.654      0.0    918.1
     1     1    18    11    23    22     0     2   118.0   34.299  109.671      0.0    916.4
     1     1    18    11    23    23     0     1   119.0   34.247  109.688      0.0    914.4
     1     1    18    11    24     0     0     0   120.0   34.191  109.705      0.0    912.2
