# Supplementary material for: Migration of wheat stripe rust from the primary oversummering region to neighboring regions in China
Source: Commun Biol. 2025 Mar 3;8:350. doi: 10.1038/s42003-025-07789-3 (PMC11876435; doi:10.1038/s42003-025-07789-3)
Supplement: Supplementary file 4 — Supplementary Data 2 [file 42003_2025_7789_MOESM4_ESM.zip › Eastern_Liupan_Mountain/Autumn/PL18111906]

     5     1
    GDAS    18    11     1     0     0
    GDAS    18    11     8     0     0
    GDAS    18    11    15     0     0
    GDAS    18    11    22     0     0
    GDAS    18    11    29     0     0
     1 FORWARD  OMEGA   
    18    11    19     6   35.198  106.551   100.0
     1 PRESSURE
     1     1    18    11    19     6     0     0     0.0   35.198  106.551    100.0    840.1
     1     1    18    11    19     7     0     1     1.0   35.265  106.551    105.5    838.0
     1     1    18    11    19     8     0     2     2.0   35.331  106.545    118.7    834.5
     1     1    18    11    19     9     0     3     3.0   35.399  106.535    138.5    830.0
     1     1    18    11    19    10     0     2     4.0   35.465  106.534    159.0    825.2
     1     1    18    11    19    11     0     1     5.0   35.525  106.549    175.4    822.7
     1     1    18    11    19    12     0     0     6.0   35.579  106.579    187.3    821.6
     1     1    18    11    19    13     0     1     7.0   35.624  106.616    197.2    822.0
     1     1    18    11    19    14     0     2     8.0   35.655  106.659    208.4    822.7
     1     1    18    11    19    15     0     3     9.0   35.668  106.708    220.7    823.9
     1     1    18    11    19    16     0     2    10.0   35.656  106.758    228.7    825.5
     1     1    18    11    19    17     0     1    11.0   35.611  106.805    224.1    829.0
     1     1    18    11    19    18     0     0    12.0   35.536  106.846    201.2    834.6
     1     1    18    11    19    19     0     1    13.0   35.442  106.873    160.7    842.8
     1     1    18    11    19    20     0     2    14.0   35.342  106.881    113.5    851.3
     1     1    18    11    19    21     0     3    15.0   35.245  106.873     70.4    858.5
     1     1    18    11    19    22     0     2    16.0   35.155  106.856     38.2    863.6
     1     1    18    11    19    23     0     1    17.0   35.077  106.841     19.9    867.5
     1     1    18    11    20     0     0     0    18.0   35.001  106.829      5.4    868.7
     1     1    18    11    20     1     0     1    19.0   34.922  106.814      0.0    865.6
     1     1    18    11    20     2     0     2    20.0   34.830  106.791      0.0    862.1
     1     1    18    11    20     3     0     3    21.0   34.730  106.761      0.0    858.7
     1     1    18    11    20     4     0     2    22.0   34.629  106.731      0.0    855.1
     1     1    18    11    20     5     0     1    23.0   34.530  106.702      0.0    852.0
     1     1    18    11    20     6     0     0    24.0   34.436  106.676      0.0    849.2
     1     1    18    11    20     7     0     1    25.0   34.343  106.648      0.0    847.4
     1     1    18    11    20     8     0     2    26.0   34.250  106.614      0.0    846.0
     1     1    18    11    20     9     0     3    27.0   34.157  106.574      0.0    845.1
     1     1    18    11    20    10     0     2    28.0   34.065  106.539      0.0    845.7
     1     1    18    11    20    11     0     1    29.0   33.978  106.520      0.0    848.3
     1     1    18    11    20    12     0     0    30.0   33.894  106.519      0.0    856.3
     1     1    18    11    20    13     0     1    31.0   33.812  106.524      0.0    863.6
     1     1    18    11    20    14     0     2    32.0   33.729  106.521      0.0    871.1
     1     1    18    11    20    15     0     3    33.0   33.643  106.509      0.0    878.8
     1     1    18    11    20    16     0     2    34.0   33.551  106.495      0.0    886.9
     1     1    18    11    20    17     0     1    35.0   33.449  106.485      0.0    895.9
     1     1    18    11    20    18     0     0    36.0   33.333  106.478      0.0    906.0
     1     1    18    11    20    19     0     1    37.0   33.220  106.478      0.0    915.5
     1     1    18    11    20    20     0     2    38.0   33.127  106.484      0.0    923.8
     1     1    18    11    20    21     0     3    39.0   33.053  106.494      0.0    930.9
     1     1    18    11    20    22     0     2    40.0   32.998  106.506      0.0    936.4
     1     1    18    11    20    23     0     1    41.0   32.961  106.518      0.0    937.4
     1     1    18    11    21     0     0     0    42.0   32.939  106.529      0.0    938.5
     1     1    18    11    21     1     0     1    43.0   32.920  106.532      0.0    938.9
     1     1    18    11    21     2     0     2    44.0   32.887  106.519      0.0    938.7
     1     1    18    11    21     3     0     3    45.0   32.839  106.491      0.0    938.1
     1     1    18    11    21     4     0     2    46.0   32.785  106.456      0.0    936.2
     1     1    18    11    21     5     0     1    47.0   32.734  106.417      0.0    934.4
     1     1    18    11    21     6     0     0    48.0   32.686  106.375      1.3    932.7
     1     1    18    11    21     7     0     1    49.0   32.649  106.334      4.0    930.9
     1     1    18    11    21     8     0     2    50.0   32.632  106.299      8.3    929.2
     1     1    18    11    21     9     0     3    51.0   32.635  106.270     16.4    926.7
     1     1    18    11    21    10     0     2    52.0   32.653  106.245     36.2    924.9
     1     1    18    11    21    11     0     1    53.0   32.681  106.226     76.1    921.2
     1     1    18    11    21    12     0     0    54.0   32.723  106.217    156.4    913.3
     1     1    18    11    21    13     0     1    55.0   32.774  106.216    266.9    898.2
     1     1    18    11    21    14     0     2    56.0   32.828  106.223    385.3    884.6
     1     1    18    11    21    15     0     3    57.0   32.891  106.240    515.3    870.5
     1     1    18    11    21    16     0     2    58.0   32.966  106.269    658.7    855.0
     1     1    18    11    21    17     0     1    59.0   33.054  106.319    805.7    836.7
     1     1    18    11    21    18     0     0    60.0   33.149  106.394    945.7    817.7
     1     1    18    11    21    19     0     1    61.0   33.246  106.492   1067.2    800.1
     1     1    18    11    21    20     0     2    62.0   33.339  106.607   1162.9    785.6
     1     1    18    11    21    21     0     3    63.0   33.420  106.734   1235.9    773.2
     1     1    18    11    21    22     0     2    64.0   33.494  106.868   1286.4    762.9
     1     1    18    11    21    23     0     1    65.0   33.569  107.010   1312.3    754.0
     1     1    18    11    22     0     0     0    66.0   33.650  107.151   1335.7    746.1
     1     1    18    11    22     1     0     1    67.0   33.737  107.290   1397.3    734.4
     1     1    18    11    22     2     0     2    68.0   33.829  107.433   1513.6    715.9
     1     1    18    11    22     3     0     3    69.0   33.919  107.585   1672.0    694.7
     1     1    18    11    22     4     0     2    70.0   33.999  107.756   1829.1    673.4
     1     1    18    11    22     5     0     1    71.0   34.069  107.945   1932.4    667.2
     1     1    18    11    22     6     0     0    72.0   34.137  108.149   1930.6    673.7
     1     1    18    11    22     7     0     1    73.0   34.199  108.365   1832.4    694.6
     1     1    18    11    22     8     0     2    74.0   34.249  108.587   1666.2    717.2
     1     1    18    11    22     9     0     3    75.0   34.319  108.796   1400.7    748.3
     1     1    18    11    22    10     0     2    76.0   34.415  108.982   1045.7    792.8
     1     1    18    11    22    11     0     1    77.0   34.520  109.134    681.3    840.9
     1     1    18    11    22    12     0     0    78.0   34.616  109.242    405.8    879.3
     1     1    18    11    22    13     0     1    79.0   34.686  109.309    236.1    904.2
     1     1    18    11    22    14     0     2    80.0   34.735  109.356    147.6    910.9
     1     1    18    11    22    15     0     3    81.0   34.772  109.387     96.6    916.4
     1     1    18    11    22    16     0     2    82.0   34.799  109.413     65.4    920.8
     1     1    18    11    22    17     0     1    83.0   34.816  109.439     46.0    923.8
     1     1    18    11    22    18     0     0    84.0   34.827  109.465     35.8    925.8
     1     1    18    11    22    19     0     1    85.0   34.833  109.486     29.4    926.1
     1     1    18    11    22    20     0     2    86.0   34.833  109.498     23.1    926.2
     1     1    18    11    22    21     0     3    87.0   34.829  109.503     17.2    925.9
     1     1    18    11    22    22     0     2    88.0   34.822  109.505     12.6    926.5
     1     1    18    11    22    23     0     1    89.0   34.816  109.508      9.2    926.8
     1     1    18    11    23     0     0     0    90.0   34.811  109.512      6.4    926.9
     1     1    18    11    23     1     0     1    91.0   34.811  109.521      4.1    927.1
     1     1    18    11    23     2     0     2    92.0   34.818  109.538      2.7    928.0
     1     1    18    11    23     3     0     3    93.0   34.832  109.562      2.3    929.4
     1     1    18    11    23     4     0     2    94.0   34.849  109.603      2.7    931.7
     1     1    18    11    23     5     0     1    95.0   34.864  109.668      3.8    935.1
     1     1    18    11    23     6     0     0    96.0   34.881  109.762      6.2    939.8
     1     1    18    11    23     7     0     1    97.0   34.903  109.860     10.0    945.3
     1     1    18    11    23     8     0     2    98.0   34.938  109.941     18.1    949.9
     1     1    18    11    23     9     0     3    99.0   34.988  110.012     37.8    953.6
     1     1    18    11    23    10     0     2   100.0   35.033  110.080     59.8    948.4
     1     1    18    11    23    11     0     1   101.0   35.052  110.140     64.4    946.8
     1     1    18    11    23    12     0     0   102.0   35.053  110.187     54.4    949.0
     1     1    18    11    23    13     0     1   103.0   35.042  110.217     39.3    952.6
     1     1    18    11    23    14     0     2   104.0   35.025  110.229     27.0    956.3
     1     1    18    11    23    15     0     3   105.0   34.999  110.224     19.2    960.2
     1     1    18    11    23    16     0     2   106.0   34.967  110.213     13.3    958.9
     1     1    18    11    23    17     0     1   107.0   34.929  110.208      6.8    957.4
     1     1    18    11    23    18     0     0   108.0   34.886  110.210      0.0    954.9
     1     1    18    11    23    19     0     1   109.0   34.840  110.216      0.0    953.3
     1     1    18    11    23    20     0     2   110.0   34.795  110.227      0.0    951.6
     1     1    18    11    23    21     0     3   111.0   34.751  110.242      0.0    950.0
     1     1    18    11    23    22     0     2   112.0   34.707  110.257      0.0    947.8
     1     1    18    11    23    23     0     1   113.0   34.662  110.271      0.0    945.7
     1     1    18    11    24     0     0     0   114.0   34.617  110.282      0.0    943.6
     1     1    18    11    24     1     0     1   115.0   34.576  110.295      0.0    941.9
     1     1    18    11    24     2     0     2   116.0   34.544  110.313      0.0    940.7
     1     1    18    11    24     3     0     3   117.0   34.521  110.336      0.0    940.0
     1     1    18    11    24     4     0     2   118.0   34.503  110.367      0.0    938.7
     1     1    18    11    24     5     0     1   119.0   34.483  110.412      0.0    937.6
     1     1    18    11    24     6     0     0   120.0   34.462  110.469      0.0    936.7
