# Supplementary material for: Migration of wheat stripe rust from the primary oversummering region to neighboring regions in China
Source: Commun Biol. 2025 Mar 3;8:350. doi: 10.1038/s42003-025-07789-3 (PMC11876435; doi:10.1038/s42003-025-07789-3)
Supplement: Supplementary file 4 — Supplementary Data 2 [file 42003_2025_7789_MOESM4_ESM.zip › Eastern_Liupan_Mountain/Autumn/PL18111912]

     5     1
    GDAS    18    11     1     0     0
    GDAS    18    11     8     0     0
    GDAS    18    11    15     0     0
    GDAS    18    11    22     0     0
    GDAS    18    11    29     0     0
     1 FORWARD  OMEGA   
    18    11    19    12   35.198  106.551   100.0
     1 PRESSURE
     1     1    18    11    19    12     0     0     0.0   35.198  106.551    100.0    839.7
     1     1    18    11    19    13     0     1     1.0   35.226  106.544    110.5    837.6
     1     1    18    11    19    14     0     2     2.0   35.248  106.540    117.8    836.3
     1     1    18    11    19    15     0     3     3.0   35.261  106.538    122.2    835.6
     1     1    18    11    19    16     0     2     4.0   35.261  106.537    120.9    835.4
     1     1    18    11    19    17     0     1     5.0   35.242  106.535    111.4    836.6
     1     1    18    11    19    18     0     0     6.0   35.206  106.531     94.7    839.0
     1     1    18    11    19    19     0     1     7.0   35.159  106.517     75.2    842.1
     1     1    18    11    19    20     0     2     8.0   35.107  106.491     57.7    844.5
     1     1    18    11    19    21     0     3     9.0   35.055  106.454     43.3    845.4
     1     1    18    11    19    22     0     2    10.0   35.005  106.412     31.6    845.8
     1     1    18    11    19    23     0     1    11.0   34.960  106.373     22.6    845.2
     1     1    18    11    20     0     0     0    12.0   34.917  106.337     16.3    844.4
     1     1    18    11    20     1     0     1    13.0   34.874  106.303     12.3    844.1
     1     1    18    11    20     2     0     2    14.0   34.830  106.269      9.7    843.6
     1     1    18    11    20     3     0     3    15.0   34.785  106.236      7.8    843.1
     1     1    18    11    20     4     0     2    16.0   34.741  106.208      6.2    842.9
     1     1    18    11    20     5     0     1    17.0   34.698  106.187      4.9    843.0
     1     1    18    11    20     6     0     0    18.0   34.656  106.172      4.1    843.3
     1     1    18    11    20     7     0     1    19.0   34.610  106.156      3.1    844.0
     1     1    18    11    20     8     0     2    20.0   34.557  106.129      1.5    844.7
     1     1    18    11    20     9     0     3    21.0   34.499  106.091      0.0    845.7
     1     1    18    11    20    10     0     2    22.0   34.438  106.059      0.0    847.3
     1     1    18    11    20    11     0     1    23.0   34.375  106.051      0.0    849.3
     1     1    18    11    20    12     0     0    24.0   34.306  106.067      0.0    851.5
     1     1    18    11    20    13     0     1    25.0   34.226  106.089      0.0    853.9
     1     1    18    11    20    14     0     2    26.0   34.137  106.099      0.0    856.3
     1     1    18    11    20    15     0     3    27.0   34.043  106.097      0.0    859.0
     1     1    18    11    20    16     0     2    28.0   33.944  106.089      0.0    863.7
     1     1    18    11    20    17     0     1    29.0   33.833  106.083      0.0    870.3
     1     1    18    11    20    18     0     0    30.0   33.706  106.082      0.0    877.7
     1     1    18    11    20    19     0     1    31.0   33.578  106.087      0.0    885.1
     1     1    18    11    20    20     0     2    32.0   33.467  106.100      0.0    891.8
     1     1    18    11    20    21     0     3    33.0   33.374  106.119      0.0    897.7
     1     1    18    11    20    22     0     2    34.0   33.298  106.139      0.0    903.0
     1     1    18    11    20    23     0     1    35.0   33.235  106.157      0.0    907.7
     1     1    18    11    21     0     0     0    36.0   33.188  106.173      0.0    911.5
     1     1    18    11    21     1     0     1    37.0   33.146  106.180      0.0    914.6
     1     1    18    11    21     2     0     2    38.0   33.094  106.171      0.0    917.7
     1     1    18    11    21     3     0     3    39.0   33.031  106.145      0.0    920.7
     1     1    18    11    21     4     0     2    40.0   32.963  106.108      0.0    920.8
     1     1    18    11    21     5     0     1    41.0   32.898  106.066      0.0    919.8
     1     1    18    11    21     6     0     0    42.0   32.839  106.021      0.7    918.8
     1     1    18    11    21     7     0     1    43.0   32.795  105.975      3.0    916.5
     1     1    18    11    21     8     0     2    44.0   32.777  105.933      8.2    913.4
     1     1    18    11    21     9     0     3    45.0   32.786  105.893     19.7    908.7
     1     1    18    11    21    10     0     2    46.0   32.812  105.855     45.8    904.2
     1     1    18    11    21    11     0     1    47.0   32.845  105.823     93.3    897.0
     1     1    18    11    21    12     0     0    48.0   32.889  105.798    171.4    885.8
     1     1    18    11    21    13     0     1    49.0   32.942  105.782    256.7    872.1
     1     1    18    11    21    14     0     2    50.0   33.001  105.775    334.4    861.1
     1     1    18    11    21    15     0     3    51.0   33.071  105.781    411.4    851.4
     1     1    18    11    21    16     0     2    52.0   33.152  105.798    496.0    840.1
     1     1    18    11    21    17     0     1    53.0   33.244  105.824    594.4    828.1
     1     1    18    11    21    18     0     0    54.0   33.348  105.863    705.7    813.7
     1     1    18    11    21    19     0     1    55.0   33.457  105.915    822.6    800.1
     1     1    18    11    21    20     0     2    56.0   33.570  105.980    942.7    786.3
     1     1    18    11    21    21     0     3    57.0   33.684  106.056   1059.8    770.1
     1     1    18    11    21    22     0     2    58.0   33.791  106.144   1164.8    754.0
     1     1    18    11    21    23     0     1    59.0   33.890  106.248   1250.0    738.7
     1     1    18    11    22     0     0     0    60.0   33.989  106.371   1306.7    724.9
     1     1    18    11    22     1     0     1    61.0   34.086  106.510   1359.8    718.9
     1     1    18    11    22     2     0     2    62.0   34.178  106.664   1436.8    711.2
     1     1    18    11    22     3     0     3    63.0   34.266  106.835   1546.4    701.7
     1     1    18    11    22     4     0     2    64.0   34.345  107.028   1670.9    690.8
     1     1    18    11    22     5     0     1    65.0   34.411  107.247   1771.7    685.2
     1     1    18    11    22     6     0     0    66.0   34.474  107.488   1815.0    685.2
     1     1    18    11    22     7     0     1    67.0   34.537  107.749   1803.6    693.0
     1     1    18    11    22     8     0     2    68.0   34.593  108.024   1767.1    702.4
     1     1    18    11    22     9     0     3    69.0   34.645  108.315   1714.2    716.1
     1     1    18    11    22    10     0     2    70.0   34.691  108.628   1625.4    732.9
     1     1    18    11    22    11     0     1    71.0   34.734  108.956   1480.7    755.4
     1     1    18    11    22    12     0     0    72.0   34.796  109.273   1320.4    786.0
     1     1    18    11    22    13     0     1    73.0   34.883  109.553   1213.0    811.4
     1     1    18    11    22    14     0     2    74.0   34.990  109.788   1175.2    828.4
     1     1    18    11    22    15     0     3    75.0   35.104  110.009   1165.2    828.1
     1     1    18    11    22    16     0     2    76.0   35.205  110.260   1110.2    821.1
     1     1    18    11    22    17     0     1    77.0   35.291  110.543    966.8    828.1
     1     1    18    11    22    18     0     0    78.0   35.376  110.824    742.8    843.0
     1     1    18    11    22    19     0     1    79.0   35.474  111.043    476.2    865.2
     1     1    18    11    22    20     0     2    80.0   35.575  111.164    232.3    887.5
     1     1    18    11    22    21     0     3    81.0   35.646  111.202    110.6    902.6
     1     1    18    11    22    22     0     2    82.0   35.700  111.219     18.7    897.8
     1     1    18    11    22    23     0     1    83.0   35.731  111.224      0.0    894.6
     1     1    18    11    23     0     0     0    84.0   35.752  111.228      0.0    892.4
     1     1    18    11    23     1     0     1    85.0   35.769  111.246      0.0    891.8
     1     1    18    11    23     2     0     2    86.0   35.789  111.286      0.0    891.5
     1     1    18    11    23     3     0     3    87.0   35.814  111.354      0.0    891.1
     1     1    18    11    23     4     0     2    88.0   35.837  111.453      0.0    890.2
     1     1    18    11    23     5     0     1    89.0   35.854  111.577      0.0    890.7
     1     1    18    11    23     6     0     0    90.0   35.867  111.725      0.0    892.2
     1     1    18    11    23     7     0     1    91.0   35.887  111.875      0.0    894.1
     1     1    18    11    23     8     0     2    92.0   35.918  112.014      0.0    894.9
     1     1    18    11    23     9     0     3    93.0   35.950  112.143      0.0    894.7
     1     1    18    11    23    10     0     2    94.0   35.974  112.262      0.0    894.8
     1     1    18    11    23    11     0     1    95.0   35.992  112.371      1.7    895.0
     1     1    18    11    23    12     0     0    96.0   36.005  112.467      5.4    895.7
     1     1    18    11    23    13     0     1    97.0   36.007  112.543      9.9    897.5
     1     1    18    11    23    14     0     2    98.0   35.993  112.597     14.9    899.0
     1     1    18    11    23    15     0     3    99.0   35.961  112.629     20.5    902.1
     1     1    18    11    23    16     0     2   100.0   35.923  112.646     24.2    905.3
     1     1    18    11    23    17     0     1   101.0   35.889  112.659     24.9    908.8
     1     1    18    11    23    18     0     0   102.0   35.861  112.668     23.1    912.1
     1     1    18    11    23    19     0     1   103.0   35.839  112.673     20.3    914.9
     1     1    18    11    23    20     0     2   104.0   35.819  112.673     17.8    917.2
     1     1    18    11    23    21     0     3   105.0   35.803  112.668     15.6    919.1
     1     1    18    11    23    22     0     2   106.0   35.794  112.665     13.6    920.9
     1     1    18    11    23    23     0     1   107.0   35.796  112.672     12.0    921.9
     1     1    18    11    24     0     0     0   108.0   35.807  112.688     10.7    922.3
     1     1    18    11    24     1     0     1   109.0   35.822  112.721     10.2    921.8
     1     1    18    11    24     2     0     2   110.0   35.831  112.779     11.3    921.7
     1     1    18    11    24     3     0     3   111.0   35.838  112.860     15.2    922.1
     1     1    18    11    24     4     0     2   112.0   35.844  112.964     26.0    921.0
     1     1    18    11    24     5     0     1   113.0   35.859  113.085     51.2    922.8
     1     1    18    11    24     6     0     0   114.0   35.891  113.210     85.7    922.8
     1     1    18    11    24     7     0     1   115.0   35.936  113.325    109.4    923.8
     1     1    18    11    24     8     0     2   116.0   35.987  113.422    114.7    926.6
     1     1    18    11    24     9     0     3   117.0   36.043  113.503    102.8    932.0
     1     1    18    11    24    10     0     2   118.0   36.094  113.569     75.8    938.6
     1     1    18    11    24    11     0     1   119.0   36.128  113.627     41.6    946.9
     1     1    18    11    24    12     0     0   120.0   36.147  113.680     18.5    954.7
