# Supplementary material for: Migration of wheat stripe rust from the primary oversummering region to neighboring regions in China
Source: Commun Biol. 2025 Mar 3;8:350. doi: 10.1038/s42003-025-07789-3 (PMC11876435; doi:10.1038/s42003-025-07789-3)
Supplement: Supplementary file 4 — Supplementary Data 2 [file 42003_2025_7789_MOESM4_ESM.zip › Eastern_Liupan_Mountain/Autumn/PL18111918]

     5     1
    GDAS    18    11     1     0     0
    GDAS    18    11     8     0     0
    GDAS    18    11    15     0     0
    GDAS    18    11    22     0     0
    GDAS    18    11    29     0     0
     1 FORWARD  OMEGA   
    18    11    19    18   35.198  106.551   100.0
     1 PRESSURE
     1     1    18    11    19    18     0     0     0.0   35.198  106.551    100.0    840.0
     1     1    18    11    19    19     0     1     1.0   35.150  106.538     78.3    843.0
     1     1    18    11    19    20     0     2     2.0   35.097  106.512     59.0    845.6
     1     1    18    11    19    21     0     3     3.0   35.044  106.474     43.2    846.7
     1     1    18    11    19    22     0     2     4.0   34.993  106.432     30.7    847.0
     1     1    18    11    19    23     0     1     5.0   34.947  106.394     21.4    846.3
     1     1    18    11    20     0     0     0     6.0   34.902  106.359     15.0    845.6
     1     1    18    11    20     1     0     1     7.0   34.858  106.327     11.0    845.3
     1     1    18    11    20     2     0     2     8.0   34.812  106.294      8.3    844.6
     1     1    18    11    20     3     0     3     9.0   34.765  106.262      6.2    844.1
     1     1    18    11    20     4     0     2    10.0   34.718  106.234      4.2    843.9
     1     1    18    11    20     5     0     1    11.0   34.672  106.213      2.6    843.9
     1     1    18    11    20     6     0     0    12.0   34.627  106.198      1.4    844.2
     1     1    18    11    20     7     0     1    13.0   34.578  106.180      0.2    844.9
     1     1    18    11    20     8     0     2    14.0   34.523  106.153      0.0    845.6
     1     1    18    11    20     9     0     3    15.0   34.462  106.115      0.0    846.6
     1     1    18    11    20    10     0     2    16.0   34.398  106.084      0.0    848.3
     1     1    18    11    20    11     0     1    17.0   34.333  106.076      0.0    850.3
     1     1    18    11    20    12     0     0    18.0   34.260  106.093      0.0    852.4
     1     1    18    11    20    13     0     1    19.0   34.179  106.116      0.0    854.6
     1     1    18    11    20    14     0     2    20.0   34.089  106.127      0.0    856.8
     1     1    18    11    20    15     0     3    21.0   33.995  106.125      0.0    859.5
     1     1    18    11    20    16     0     2    22.0   33.896  106.117      0.0    865.8
     1     1    18    11    20    17     0     1    23.0   33.784  106.112      0.0    872.6
     1     1    18    11    20    18     0     0    24.0   33.657  106.111      0.0    880.3
     1     1    18    11    20    19     0     1    25.0   33.528  106.117      0.0    888.0
     1     1    18    11    20    20     0     2    26.0   33.417  106.130      0.0    894.9
     1     1    18    11    20    21     0     3    27.0   33.325  106.149      0.0    901.2
     1     1    18    11    20    22     0     2    28.0   33.249  106.169      0.0    906.7
     1     1    18    11    20    23     0     1    29.0   33.188  106.187      0.0    911.4
     1     1    18    11    21     0     0     0    30.0   33.143  106.203      0.0    915.2
     1     1    18    11    21     1     0     1    31.0   33.103  106.211      0.0    918.3
     1     1    18    11    21     2     0     2    32.0   33.053  106.202      0.0    921.4
     1     1    18    11    21     3     0     3    33.0   32.990  106.175      0.0    924.0
     1     1    18    11    21     4     0     2    34.0   32.922  106.137      0.0    922.9
     1     1    18    11    21     5     0     1    35.0   32.857  106.097      0.0    921.9
     1     1    18    11    21     6     0     0    36.0   32.799  106.052      0.6    920.9
     1     1    18    11    21     7     0     1    37.0   32.754  106.009      2.3    919.5
     1     1    18    11    21     8     0     2    38.0   32.734  105.969      6.4    916.8
     1     1    18    11    21     9     0     3    39.0   32.740  105.932     15.2    913.0
     1     1    18    11    21    10     0     2    40.0   32.764  105.898     36.1    909.3
     1     1    18    11    21    11     0     1    41.0   32.796  105.869     77.1    903.6
     1     1    18    11    21    12     0     0    42.0   32.839  105.848    154.9    893.8
     1     1    18    11    21    13     0     1    43.0   32.893  105.835    248.9    878.6
     1     1    18    11    21    14     0     2    44.0   32.954  105.832    338.3    866.6
     1     1    18    11    21    15     0     3    45.0   33.025  105.842    430.8    855.6
     1     1    18    11    21    16     0     2    46.0   33.109  105.864    535.9    842.3
     1     1    18    11    21    17     0     1    47.0   33.208  105.897    657.8    827.6
     1     1    18    11    21    18     0     0    48.0   33.319  105.949    792.8    811.5
     1     1    18    11    21    19     0     1    49.0   33.438  106.020    933.2    794.5
     1     1    18    11    21    20     0     2    50.0   33.557  106.107   1061.1    776.0
     1     1    18    11    21    21     0     3    51.0   33.666  106.206   1170.6    759.4
     1     1    18    11    21    22     0     2    52.0   33.763  106.315   1261.5    744.4
     1     1    18    11    21    23     0     1    53.0   33.854  106.439   1327.9    730.8
     1     1    18    11    22     0     0     0    54.0   33.950  106.580   1364.8    718.2
     1     1    18    11    22     1     0     1    55.0   34.050  106.737   1406.5    710.9
     1     1    18    11    22     2     0     2    56.0   34.148  106.907   1489.3    703.2
     1     1    18    11    22     3     0     3    57.0   34.241  107.085   1613.4    695.1
     1     1    18    11    22     4     0     2    58.0   34.318  107.276   1740.5    685.9
     1     1    18    11    22     5     0     1    59.0   34.384  107.489   1823.5    682.3
     1     1    18    11    22     6     0     0    60.0   34.456  107.721   1835.8    685.1
     1     1    18    11    22     7     0     1    61.0   34.534  107.963   1788.5    697.2
     1     1    18    11    22     8     0     2    62.0   34.604  108.222   1723.4    712.3
     1     1    18    11    22     9     0     3    63.0   34.674  108.500   1639.2    728.6
     1     1    18    11    22    10     0     2    64.0   34.749  108.796   1529.1    748.2
     1     1    18    11    22    11     0     1    65.0   34.827  109.104   1400.2    771.8
     1     1    18    11    22    12     0     0    66.0   34.918  109.397   1296.7    797.1
     1     1    18    11    22    13     0     1    67.0   35.022  109.655   1248.8    814.6
     1     1    18    11    22    14     0     2    68.0   35.128  109.898   1231.5    816.5
     1     1    18    11    22    15     0     3    69.0   35.230  110.149   1194.5    813.3
     1     1    18    11    22    16     0     2    70.0   35.323  110.426   1090.9    814.3
     1     1    18    11    22    17     0     1    71.0   35.408  110.724    908.8    824.8
     1     1    18    11    22    18     0     0    72.0   35.499  111.005    662.1    841.7
     1     1    18    11    22    19     0     1    73.0   35.609  111.213    417.7    865.8
     1     1    18    11    22    20     0     2    74.0   35.720  111.342    231.4    878.0
     1     1    18    11    22    21     0     3    75.0   35.811  111.404    113.6    885.6
     1     1    18    11    22    22     0     2    76.0   35.875  111.429     55.7    886.9
     1     1    18    11    22    23     0     1    77.0   35.922  111.445     24.2    883.0
     1     1    18    11    23     0     0     0    78.0   35.958  111.457      8.4    880.0
     1     1    18    11    23     1     0     1    79.0   35.988  111.483      2.1    878.7
     1     1    18    11    23     2     0     2    80.0   36.026  111.544      0.0    879.5
     1     1    18    11    23     3     0     3    81.0   36.075  111.646      0.0    881.7
     1     1    18    11    23     4     0     2    82.0   36.128  111.782      0.0    884.0
     1     1    18    11    23     5     0     1    83.0   36.175  111.940      0.0    887.2
     1     1    18    11    23     6     0     0    84.0   36.217  112.111      0.0    889.1
     1     1    18    11    23     7     0     1    85.0   36.249  112.274      0.0    890.3
     1     1    18    11    23     8     0     2    86.0   36.269  112.419      0.0    891.6
     1     1    18    11    23     9     0     3    87.0   36.275  112.548      0.0    893.1
     1     1    18    11    23    10     0     2    88.0   36.271  112.659      0.6    894.5
     1     1    18    11    23    11     0     1    89.0   36.262  112.747      2.3    895.7
     1     1    18    11    23    12     0     0    90.0   36.247  112.814      5.7    896.7
     1     1    18    11    23    13     0     1    91.0   36.224  112.862      9.7    898.3
     1     1    18    11    23    14     0     2    92.0   36.190  112.892     13.5    899.2
     1     1    18    11    23    15     0     3    93.0   36.143  112.905     17.7    900.2
     1     1    18    11    23    16     0     2    94.0   36.089  112.916     22.0    900.5
     1     1    18    11    23    17     0     1    95.0   36.034  112.935     25.4    901.1
     1     1    18    11    23    18     0     0    96.0   35.979  112.960     26.4    904.2
     1     1    18    11    23    19     0     1    97.0   35.927  112.980     25.5    910.1
     1     1    18    11    23    20     0     2    98.0   35.883  112.988     23.7    915.0
     1     1    18    11    23    21     0     3    99.0   35.847  112.985     21.4    919.0
     1     1    18    11    23    22     0     2   100.0   35.822  112.982     18.9    922.9
     1     1    18    11    23    23     0     1   101.0   35.809  112.986     16.5    925.5
     1     1    18    11    24     0     0     0   102.0   35.809  112.998     14.4    927.2
     1     1    18    11    24     1     0     1   103.0   35.814  113.025     13.8    928.8
     1     1    18    11    24     2     0     2   104.0   35.820  113.072     15.6    931.0
     1     1    18    11    24     3     0     3   105.0   35.828  113.135     20.3    933.8
     1     1    18    11    24     4     0     2   106.0   35.843  113.208     29.5    935.1
     1     1    18    11    24     5     0     1   107.0   35.871  113.288     44.6    935.9
     1     1    18    11    24     6     0     0   108.0   35.915  113.369     64.6    934.9
     1     1    18    11    24     7     0     1   109.0   35.970  113.443     77.8    933.5
     1     1    18    11    24     8     0     2   110.0   36.029  113.506     77.4    935.5
     1     1    18    11    24     9     0     3   111.0   36.088  113.557     66.5    939.4
     1     1    18    11    24    10     0     2   112.0   36.137  113.602     47.0    944.0
     1     1    18    11    24    11     0     1   113.0   36.169  113.646     24.1    949.1
     1     1    18    11    24    12     0     0   114.0   36.186  113.692      7.1    954.4
     1     1    18    11    24    13     0     1   115.0   36.196  113.739      0.0    958.0
     1     1    18    11    24    14     0     2   116.0   36.203  113.781      0.0    961.3
     1     1    18    11    24    15     0     3   117.0   36.208  113.821      0.0    964.6
     1     1    18    11    24    16     0     2   118.0   36.211  113.859      0.0    966.5
     1     1    18    11    24    17     0     1   119.0   36.210  113.895      0.0    968.4
     1     1    18    11    24    18     0     0   120.0   36.205  113.929      0.0    970.2
